# Supplementary material for: Systematically identifying genetic signatures including novel SNP-clusters, nonsense variants, frame-shift INDELs, and long STR expansions that potentially link to unknown phenotypes existing in dog breeds
Source: BMC Genomics. 2023 Jun 5;24:302. doi: 10.1186/s12864-023-09390-6 (PMC10240460; doi:10.1186/s12864-023-09390-6)
Supplement: Supplementary file 2 — Additional file 2: Table S1. Breed-specific SNP distribution by breed and by variant category. Table S2. Genomic regions with at least 40 breed-specific SNP signature from the single breed. Table S3. Detailed information of SNPs exclusively shared by breed-pairs. Table S4. Breed-specific INDEL distribution by breed and by variant category. Table S5. Breeds with breed-specific large STR expansions. Table S6. SNP based genetic signatures distribution across 76 breeds. Table S7. Breed similarity matrix based on shared SNP signatures. Table S8. Breed-pair list sorted by SNP signature similarity score. Table S9. Number of SNP signature within X chromosome pseudo autosomal region. Table S10. Breed history information of the 76 breeds. Table S11. GS-based similarity analysis of the 23 dogs. Table S12. Information of four nonsense BSGS loci for validation. Table S13. Sanger sequencing results for five additionally collected samples. Table S14. Correlation between SNP, INDEL and STR based GS similarity scores. Table S15. Top five breeds similar to French Bulldog according to SNP based GS similarity score. Table S16. Biological pathway annotations of highlighted breed-specific functional structures. [file 12864_2023_9390_MOESM2_ESM.xlsx]

## Sheet: Table S1
Table S1. Breed-specific SNP distribution by breed and by variant category.
Breed (Sample size)	Variant causes a stop codon (nonsense variant)	Variant causes a codon that produces a different amino acid (missense variant)	Variant causes a codon that produces the same amino acid (synonymous variant)	Variant hits an intron (intron variant)	Variant hits 5' untranslated region (5' UTR variant)	Variant hits 3' untranslated region (3' UTR variant)	Variant locates less than 5kb upstream a gene (upstream variant)	Variant locates less than 5kb downstream a gene (downstream variant)	Variant locates within an intergenic region (intergenic variant)	Total number of variants by breed
Airedale Terrier(n=4)	0	9	7	404	4	6	79	68	415	992
Akita(n=5)	0	15	20	1417	9	46	354	181	1190	3232
Alaskan Malamute(n=4)	0	7	12	1219	4	30	186	205	1001	2664
American Eskimo Dog(n=5)	0	0	0	8	0	0	0	4	4	16
American Staffordshire Terrier(n=6)	0	0	0	0	0	0	0	0	1	1
Basset Hound(n=6)	1	2	2	83	0	1	12	9	19	129
Bernese Mountain Dog(n=5)	1	4	3	307	1	6	35	15	152	524
Border Collie(n=8)	0	0	0	0	0	0	0	0	1	1
Border Terrier(n=4)	0	1	4	350	1	4	66	48	284	758
Boston Terrier(n=7)	0	0	0	0	0	0	0	0	3	3
Bouvier Des Flandres(n=6)	0	0	0	17	0	0	2	2	17	38
Boxer(n=4)	0	9	8	340	5	9	76	74	308	829
Briard(n=5)	0	0	1	72	2	3	15	34	65	192
Bull Terrier(n=5)	1	6	9	575	1	18	68	82	371	1131
Bullmastiff(n=5)	0	6	1	52	1	2	16	13	76	167
Cairn Terrier(n=3)	0	0	4	84	0	0	3	8	32	131
Chesapeake Bay Retriever(n=6)	0	0	0	1	0	0	0	0	1	2
Chihuahua(n=4)	0	0	0	0	0	0	0	0	1	1
Chinese Shar-pei(n=3)	0	0	1	189	1	5	35	21	205	457
Chow Chow(n=4)	0	13	23	1480	7	32	250	195	1035	3035
Collie(n=5)	0	2	1	263	1	5	73	46	246	637
Dalmatian(n=5)	0	2	1	41	0	1	14	13	13	85
Doberman Pinscher(n=4)	0	3	4	305	3	4	57	38	298	712
English Bulldog(n=5)	0	0	0	20	0	0	5	3	13	41
English Cocker Spaniel(n=4)	0	0	0	19	0	1	9	5	25	59
English Setter(n=6)	0	0	0	24	0	0	2	3	9	38
Field Spaniel(n=4)	0	1	1	185	0	3	27	24	359	600
Flat-coated Retriever(n=7)	0	1	2	147	0	8	40	17	27	242
French Bulldog(n=15)	0	0	0	0	0	0	1	0	9	10
German Shepherd Dog(n=9)	0	0	0	2	0	0	0	0	0	2
German Shorthaired Pointer(n=3)	0	0	0	4	1	0	5	1	7	18
Giant Schnauzer(n=5)	0	0	0	6	0	0	0	0	6	12
Great Dane(n=7)	0	0	0	1	0	0	1	0	2	4
Greyhound(n=8)	0	0	0	4	0	0	0	0	1	5
Irish Setter(n=6)	0	0	1	25	0	0	2	4	21	53
Irish Water Spaniel(n=6)	0	0	0	66	2	3	19	17	150	257
Irish Wolfhound(n=4)	0	3	2	350	2	5	71	85	304	822
Keeshond(n=4)	0	2	0	171	1	0	46	22	76	318
Leonberger(n=5)	0	1	1	69	0	0	9	13	69	162
Lhasa Apso(n=5)	0	0	0	3	0	0	0	0	7	10
Maltese(n=5)	0	0	0	3	0	0	1	1	2	7
Manchester Terrier(n=5)	0	5	5	377	1	7	63	51	405	914
Miniature Pinscher(n=3)	0	0	0	12	0	0	2	0	29	43
Miniature Schnauzer(n=4)	1	4	3	352	2	14	51	50	189	666
Newfoundland(n=4)	0	1	0	29	0	2	7	3	11	53
Norwich Terrier(n=4)	0	7	12	524	2	17	116	79	525	1282
Old English Sheepdog(n=5)	0	0	0	28	0	0	3	2	32	65
Pembroke Welsh Corgi(n=5)	0	0	0	80	1	2	7	7	41	138
Pomeranian(n=4)	0	0	0	1	0	0	0	1	1	3
Rhodesian Ridgeback(n=3)	0	2	1	76	1	1	13	21	64	179
Rottweiler(n=5)	0	0	0	45	0	15	14	3	52	129
Samoyed(n=5)	1	3	4	145	1	1	45	34	156	390
Scottish Terrier(n=3)	0	2	1	178	0	4	33	27	151	396
Shetland Sheepdog(n=5)	0	0	0	67	0	0	5	5	6	83
Shih Tzu(n=4)	0	0	3	107	0	2	22	12	87	233
Soft Coated Wheaten Terrier(n=4)	0	0	0	25	0	0	19	14	28	86
St. Bernard(n=6)	0	1	0	7	0	0	3	1	3	15
Staffordshire Bull Terrier(n=5)	0	1	1	42	0	5	14	10	43	116
Standard Schnauzer(n=5)	0	0	0	3	0	0	6	0	11	20
Sussex Spaniel(n=5)	1	16	13	1338	4	34	239	202	1444	3291
Tibetan Spaniel(n=4)	0	0	1	246	0	11	22	20	176	476
Tibetan Terrier(n=4)	0	2	2	85	1	1	15	13	65	184
Vizsla(n=6)	0	0	0	0	0	0	1	0	3	4
Weimaraner(n=5)	0	0	0	18	0	1	7	2	18	46
Welsh Springer Spaniel(n=4)	0	0	1	75	0	2	26	12	147	263
Welsh Terrier(n=4)	0	2	1	46	1	1	5	6	69	131
West Highland White Terrier(n=6)	0	0	4	69	0	3	48	24	77	225
Yorkshire Terrier(n=5)	0	0	0	12	0	0	0	0	5	17
Total	6	133	160	12293	60	315	2365	1850	10663	27845

## Sheet: Table S2
Table S2. Genomic regions with at least 40 breed-specific SNP signature from the single breed.
Breed	Spanned contiguous genomic region	Fucntional annotation of the enriched region	Number of unique variants within the enriched region	Length of the enriched genomic region (kb)	Average density within the enriched region (variants/kb)
Akita	chr2:8506686-8584367	ARMC3-LOC119870630	57	77.681	0.720981
	chr11:22047579-22077376	ZCCHC10	51	29.797	2.03732
	chr11:50045463-50237820	LOC106559522-LOC119874046	40	192.357	0.214322
	chr11:51329990-51405279	NFX1	52	75.289	0.678201
	chr11:73263019-73479255	LOC102152863-LOC119874118	46	216.236	0.208152
	chr13:7223457-7324294	LOC102153110-LOC100684894	56	100.837	0.550061
	chr15:60509168-61274045	MARCHF1	42	764.877	0.053787
	chr17:1964094-2086392	EIPR1	134	122.298	1.18315
	chr17:10089917-10183244	LOC610196-LOC106559867	43	93.327	0.453221
Alaskan Malamute	chr2:27190322-27327029	LOC100683304-LOC119870627	96	136.707	1.26815
	chr6:64796175-65079432	LOC119872367-LOC111096525	60	283.257	0.212982
	chr8:7774457-7947330	LOC111096973-LOC119881559	40	172.873	0.895584
	chr16:19525367-19741818	DPP6	40	216.451	0.180778
	chr20:41651137-41817168	SMARCC1	58	166.031	0.356085
	chr24:43553543-43632052	LOC119865702-LOC106557684	45	78.509	0.591128
	chr28:17643970-17933521	SORCS3	46	289.551	0.157249
	chr33:26572976-26704042	ADCY5	42	131.066	0.379774
Bernese Moutain Dog	chr23:52136072-52487822	LOC119865448	120	351.75	0.385676
Border Collie	chr5:52553151-52693904	DAB1	40	140.753	0.296648
	chr33:11415591-11714901	CBLB	60	299.31	0.21195
Bull Terrier	chr12:21813562-21919427	LRRC1	43	105.865	0.482859
	chr12:42661670-42863057	LOC111098335-LOC119874387	41	201.387	0.198954
	chr27:33501700-33553111	LOC106557917	44	51.411	0.836413
	chr29:12643336-12931754	NKAIN3	102	288.418	0.442503
Chinese Shar-pei	chr13:20489092-20631654	TRNAM-CAU_3-HAS2	48	142.562	0.329825
	chr29:1393119-1451554	PPDPFL-LOC100855768	45	58.435	0.77722
Chow Chow	chr6:33824602-34099521	TMEM114-RBFOX1	47	274.919	0.168152
	chr6:34445440-36350649	RBFOX1	99	1905.21	0.051453
Collie	chr9:27061781-27096349	TMEM92-XYLT2	41	34.568	1.39543
Field Spaniel	chr6:58400903-58482387	LOC106558910	78	81.484	1.02897
	chr12:42619707-42863524	LOC111098335-LOC119874387	40	243.817	0.160426
	chr12:57454267-57748422	LOC102152882-LOC106559593	71	294.155	0.250395
Flat-coated Retriever	chr2:73107329-73137841	STX12	76	30.512	2.49045
Irish Wolfhound	chr15:7905850-8347894	CSMD2	51	442.044	0.113621
Keeshund	chr18:15189871-15243454	PUS7	76	53.583	1.50216
Miniature Schnauzer	chr32:29414804-29742112	COL25A1	67	327.308	0.224179
Norwich Terrier	chr6:69878892-70072048	AK5	56	193.156	0.287004
	chr29:12151329-12254705	ASPH-LOC111093126	43	103.376	0.406748
Samyoed	chr18:44906106-44990816	LOC111090973-LOC119864233	61	84.71	0.709547
Shetland Sheepdog	chr36:12398985-12729070	B3GALT1	59	330.085	0.175723
Sussex Spaniel	chr15:23026495-23110467	OTOGL	46	83.972	0.549974
	chr17:10203263-10381369	LOC610196-LOC106559867	106	178.106	0.775847
	chr18:30564940-30730203	LOC111091020-LOC102156018	47	165.263	0.299247
	chr30:14802522-15002924	FBN1	52	200.402	0.286404
	chr31:9435589-10774318	ROBO2	51	1338.73	0.038257
	chr38:3043512-3361440	KCNT2	47	317.928	0.220174
Tibetan Spaniel	chr17:33615527-34275099	LOC102151150	88	659.572	0.132038

## Sheet: Table S3
Table S3. Detailed information of SNPs exclusively shared by breed-pairs.
Breed pair	Chromosome	Position	Gene	Variant type
Airedale Terrier&Akita	chr34	38780906	NAALADL2	intron variant
Airedale Terrier&Manchester Terrier	chr13	63752320	AREG	upstream gene variant
Airedale Terrier&Manchester Terrier	chr13	63752809	AREG	upstream gene variant
Airedale Terrier&Sussex Spaniel	chr20	17019643	LOC102154165	intron variant
Airedale Terrier&Welsh Terrier	chr11	29255170	LOC119874037-LOC102152219	intergenic variant
Akita&Chinese Shar-pei	chr6	21604759	LOC100687897-RBBP6	intergenic variant
Akita&Chinese Shar-pei	chr6	21609352	LOC100687897-RBBP6	intergenic variant
Akita&Chinese Shar-pei	chr6	21627353	RBBP6	intron variant
Akita&Chinese Shar-pei	chr6	58818380	LOC106558968-LOC106558967	intergenic variant
Akita&Chinese Shar-pei	chr6	58843290	LOC106558968-LOC106558967	intergenic variant
Akita&Chinese Shar-pei	chr6	61894725	LOC100684497-LOC100688578	intergenic variant
Akita&Chinese Shar-pei	chr6	63998287	LOC119872366-DNASE2B	intergenic variant
Akita&Chinese Shar-pei	chr11	64402484	LOC106559534	intron variant
Akita&Chinese Shar-pei	chr11	64406578	LOC106559534	intron variant
Akita&Chinese Shar-pei	chr15	13877173	CYP4B1-EFCAB14	intergenic variant
Akita&Chinese Shar-pei	chr15	13877174	CYP4B1-EFCAB14	intergenic variant
Akita&Chinese Shar-pei	chr15	13878886	CYP4B1-EFCAB14	intergenic variant
Akita&Chinese Shar-pei	chr15	13878896	CYP4B1-EFCAB14	intergenic variant
Akita&Chinese Shar-pei	chr26	11903301	TBX5-TBX3	intergenic variant
Akita&Samoyed	chr7	24772369	RABGAP1L	intron variant
Alaskan Malamute&Akita	chr4	65436587	HCN1	intron variant
Alaskan Malamute&Akita	chr12	67639827	GPR6-LOC111098188	intergenic variant
Alaskan Malamute&Akita	chr20	49382285	CACNA1A	intron variant
Alaskan Malamute&Akita	chr28	1590983	ERCC6	intron variant
Alaskan Malamute&Akita	chr28	1820501	PARG	downstream gene variant
Alaskan Malamute&Bernese Mountain Dog	chr12	67145364	LOC612235	intron variant
Alaskan Malamute&Bernese Mountain Dog	chr12	67147758	LOC612235	intron variant
Alaskan Malamute&Briard	chr1	97056384	LOC111090788-LOC111097050	intergenic variant
Alaskan Malamute&Briard	chr1	97056481	LOC111090788-LOC111097050	intergenic variant
Alaskan Malamute&Chinese Shar-pei	chr24	43847211	C24H20orf85	missense variant
Alaskan Malamute&Chinese Shar-pei	chr24	43847263	C24H20orf85	missense variant
Alaskan Malamute&Chinese Shar-pei	chr24	43850162	C24H20orf85	downstream gene variant
Alaskan Malamute&Chow Chow	chr9	60362131	CRB2	intron variant
Alaskan Malamute&Chow Chow	chr10	8500809	HMGA2	intron variant
Alaskan Malamute&Chow Chow	chr10	44425757	TSGA10	upstream gene variant
Alaskan Malamute&Chow Chow	chr11	46524602	MOB3B	intron variant
Alaskan Malamute&Chow Chow	chr16	19572871	DPP6	intron variant
Alaskan Malamute&Chow Chow	chr16	19575535	DPP6	intron variant
Alaskan Malamute&Chow Chow	chr16	19578846	DPP6	intron variant
Alaskan Malamute&Chow Chow	chr16	19580276	DPP6	intron variant
Alaskan Malamute&Chow Chow	chr16	20411544	LOC119869608-LOC102155425	intergenic variant
Alaskan Malamute&Chow Chow	chr18	29267839	LRRC4C	intron variant
Alaskan Malamute&Chow Chow	chr20	16079821	CNTN6	intron variant
Alaskan Malamute&Chow Chow	chr20	16082088	CNTN6	intron variant
Alaskan Malamute&Chow Chow	chr20	16084766	CNTN6	intron variant
Alaskan Malamute&Chow Chow	chr24	45146210	PHACTR3	intron variant
Alaskan Malamute&Chow Chow	chr24	45146288	PHACTR3	intron variant
Alaskan Malamute&Chow Chow	chr24	45146309	PHACTR3	intron variant
Alaskan Malamute&Chow Chow	chr24	45146427	PHACTR3	intron variant
Alaskan Malamute&Chow Chow	chr24	45185735	PHACTR3	intron variant
Alaskan Malamute&Chow Chow	chr28	1689420	CHAT	intron variant
Alaskan Malamute&Chow Chow	chr28	1690056	CHAT	intron variant
Alaskan Malamute&Chow Chow	chr28	11832615	LOC119866571-PYROXD2	intergenic variant
Alaskan Malamute&Sussex Spaniel	chr11	46417607	MOB3B	intron variant
Alaskan Malamute&Sussex Spaniel	chr11	46417615	MOB3B	intron variant
Bernese Mountain Dog&Briard	chr1	111648903	LOC102152691	intron variant
Bernese Mountain Dog&Bull Terrier	chr6	70890375	ST6GALNAC3	intron variant
Bernese Mountain Dog&Bull Terrier	chr6	70909309	ST6GALNAC3	intron variant
Bernese Mountain Dog&Bull Terrier	chr6	70909589	ST6GALNAC3	intron variant
Bernese Mountain Dog&Bull Terrier	chr6	70913222	ST6GALNAC3	intron variant
Bernese Mountain Dog&Bull Terrier	chr6	70914517	ST6GALNAC3	intron variant
Bernese Mountain Dog&Bull Terrier	chr6	70917433	ST6GALNAC3	intron variant
Bernese Mountain Dog&Bull Terrier	chr6	70918076	ST6GALNAC3	intron variant
Bernese Mountain Dog&Bull Terrier	chr6	70918191	ST6GALNAC3	intron variant
Bernese Mountain Dog&Bull Terrier	chr6	70919806	ST6GALNAC3	intron variant
Bernese Mountain Dog&Bull Terrier	chr6	70920658	ST6GALNAC3	intron variant
Bernese Mountain Dog&Bull Terrier	chr6	70921435	ST6GALNAC3	intron variant
Bernese Mountain Dog&Bull Terrier	chr6	70921623	ST6GALNAC3	intron variant
Bernese Mountain Dog&Bull Terrier	chr6	70932736	ST6GALNAC3	intron variant
Bernese Mountain Dog&Bull Terrier	chr6	70932934	ST6GALNAC3	intron variant
Bernese Mountain Dog&Bull Terrier	chr6	70933305	ST6GALNAC3	intron variant
Bernese Mountain Dog&Bull Terrier	chr6	70933853	ST6GALNAC3	intron variant
Bernese Mountain Dog&Bull Terrier	chr6	70934837	ST6GALNAC3	intron variant
Bernese Mountain Dog&Bull Terrier	chr6	70936979	ST6GALNAC3	intron variant
Bernese Mountain Dog&Bull Terrier	chr6	70939918	ST6GALNAC3	intron variant
Bernese Mountain Dog&Bull Terrier	chr6	70943704	ST6GALNAC3	intron variant
Bernese Mountain Dog&Bull Terrier	chr6	70978413	ST6GALNAC3	intron variant
Bernese Mountain Dog&Sussex Spaniel	chr5	68238832	ATP2C2	intron variant
Bernese Mountain Dog&Sussex Spaniel	chr5	68238844	ATP2C2	intron variant
Bernese Mountain Dog&Sussex Spaniel	chr5	68238853	ATP2C2	intron variant
Border Terrier&Bull Terrier	chr35	1053642	EXOC2-LOC607301	intergenic variant
Bouvier Des Flandres&Bull Terrier	chr29	11603890	LOC111093137-LOC100686827	intergenic variant
Boxer&English Bulldog	chr32	12685921	LOC111093657	intron variant
Boxer&Giant Schnauzer	chr27	945765	GPR84	upstream gene variant
Boxer&Manchester Terrier	chr6	31500087	LOC111096475	intron variant
Bull Terrier&Airedale Terrier	chr1	41644386	MTHFD1L	intron variant
Bull Terrier&Airedale Terrier	chr12	34269035	LOC119874195	intron variant
Bull Terrier&Chow Chow	chr2	57443537	ARHGEF28-ENC1	intergenic variant
Bull Terrier&Manchester Terrier	chr3	58547224	CTSH	intron variant
Bull Terrier&Manchester Terrier	chr3	58597039	LOC111095243	upstream gene variant
Bull Terrier&Manchester Terrier	chr3	58598285	LOC111095243	upstream gene variant
Bull Terrier&Manchester Terrier	chr3	58604010	LOC111095243-ADAMTS7	intergenic variant
Bull Terrier&Manchester Terrier	chr3	58604508	LOC111095243-ADAMTS7	intergenic variant
Bull Terrier&Manchester Terrier	chr3	58604926	LOC111095243-ADAMTS7	intergenic variant
Bull Terrier&Manchester Terrier	chr3	58606721	LOC111095243-ADAMTS7	intergenic variant
Bull Terrier&Manchester Terrier	chr3	58608202	LOC111095243-ADAMTS7	intergenic variant
Bull Terrier&Manchester Terrier	chr3	58610425	LOC111095243-ADAMTS7	intergenic variant
Bull Terrier&Manchester Terrier	chr3	58610435	LOC111095243-ADAMTS7	intergenic variant
Bull Terrier&Manchester Terrier	chr3	58610505	LOC111095243-ADAMTS7	intergenic variant
Bull Terrier&Manchester Terrier	chr3	58610578	LOC111095243-ADAMTS7	intergenic variant
Bull Terrier&Manchester Terrier	chr3	58612613	LOC111095243-ADAMTS7	intergenic variant
Bull Terrier&Manchester Terrier	chr3	58613175	LOC111095243-ADAMTS7	intergenic variant
Bull Terrier&Manchester Terrier	chr3	58614163	LOC111095243-ADAMTS7	intergenic variant
Bull Terrier&Manchester Terrier	chr3	58614192	LOC111095243-ADAMTS7	intergenic variant
Bull Terrier&Manchester Terrier	chr3	58614374	LOC111095243-ADAMTS7	intergenic variant
Bull Terrier&Manchester Terrier	chr3	58614768	LOC111095243-ADAMTS7	intergenic variant
Bull Terrier&Manchester Terrier	chr3	58616502	LOC111095243-ADAMTS7	intergenic variant
Bull Terrier&Manchester Terrier	chr3	58639915	ADAMTS7	intron variant
Bull Terrier&Manchester Terrier	chr3	58737383	SH2D7	intron variant
Bull Terrier&Manchester Terrier	chr3	58742614	SH2D7	missense variant
Bull Terrier&Manchester Terrier	chr3	58852547	DNAJA4	upstream gene variant
Bull Terrier&Manchester Terrier	chr3	58935173	LOC111095244-PPP2R2C	intergenic variant
Bull Terrier&Manchester Terrier	chr3	58977035	PPP2R2C	intron variant
Bull Terrier&Manchester Terrier	chr3	59127256	LOC610273	downstream gene variant
Bull Terrier&Manchester Terrier	chr3	59132601	MAN2B2	upstream gene variant
Bull Terrier&Manchester Terrier	chr3	59132713	MAN2B2	upstream gene variant
Bull Terrier&Sussex Spaniel	chr6	71122149	ST6GALNAC3	intron variant
Bull Terrier&Sussex Spaniel	chr36	23181884	ZNF385B	upstream gene variant
Bullmastiff&Bull Terrier	chr4	27123068	LOC610258	intragenic variant
Chow Chow&Akita	chr1	14024592	PHLPP1	intron variant
Chow Chow&Akita	chr1	54764795	RPS6KA2	upstream gene variant
Chow Chow&Akita	chr1	54764864	RPS6KA2	upstream gene variant
Chow Chow&Akita	chr1	54765734	RPS6KA2	intron variant
Chow Chow&Akita	chr1	54766889	RPS6KA2	intron variant
Chow Chow&Akita	chr1	54767419	RPS6KA2	intron variant
Chow Chow&Akita	chr1	54767734	RPS6KA2	intron variant
Chow Chow&Akita	chr1	54767787	RPS6KA2	intron variant
Chow Chow&Akita	chr1	54768263	RPS6KA2	intron variant
Chow Chow&Akita	chr1	54768549	RPS6KA2	intron variant
Chow Chow&Akita	chr1	54768598	RPS6KA2	intron variant
Chow Chow&Akita	chr1	54769659	RPS6KA2	intron variant
Chow Chow&Akita	chr1	54770513	RPS6KA2	intron variant
Chow Chow&Akita	chr1	54773419	RPS6KA2	intron variant
Chow Chow&Akita	chr1	54773541	RPS6KA2	intron variant
Chow Chow&Akita	chr1	54773556	RPS6KA2	intron variant
Chow Chow&Akita	chr1	54773776	RPS6KA2	intron variant
Chow Chow&Akita	chr1	54773990	RPS6KA2	intron variant
Chow Chow&Akita	chr1	54774066	RPS6KA2	intron variant
Chow Chow&Akita	chr1	54781300	RPS6KA2	intron variant
Chow Chow&Akita	chr2	35095839	ZMYND11-PAIP2	intergenic variant
Chow Chow&Akita	chr2	35112224	ZMYND11-PAIP2	intergenic variant
Chow Chow&Akita	chr4	54335987	SGCD	intron variant
Chow Chow&Akita	chr5	14939922	CXCR5-DDX6	intergenic variant
Chow Chow&Akita	chr6	24483554	DNAH3	intron variant
Chow Chow&Akita	chr6	24515127	DNAH3	intron variant
Chow Chow&Akita	chr6	34090374	TMEM114-RBFOX1	intergenic variant
Chow Chow&Akita	chr6	34091505	TMEM114-RBFOX1	intergenic variant
Chow Chow&Akita	chr6	34092392	TMEM114-RBFOX1	intergenic variant
Chow Chow&Akita	chr6	35141162	RBFOX1	intron variant
Chow Chow&Akita	chr7	26680148	DNM3	intron variant
Chow Chow&Akita	chr9	37177729	CA4-LOC100855647	intergenic variant
Chow Chow&Akita	chr9	39155495	RFFL	3 prime UTR variant
Chow Chow&Akita	chr9	44019616	PIPOX	intron variant
Chow Chow&Akita	chr9	44022756	PIPOX	intron variant
Chow Chow&Akita	chr9	44092683	MYO18A	missense variant
Chow Chow&Akita	chr10	50525323	KCNK12	intron variant
Chow Chow&Akita	chr10	50525714	KCNK12	intron variant
Chow Chow&Akita	chr10	50526368	KCNK12	intron variant
Chow Chow&Akita	chr11	46637081	C11H9orf72	upstream gene variant
Chow Chow&Akita	chr11	52132097	DNAI1	intron variant
Chow Chow&Akita	chr11	52189996	CNTFR	upstream gene variant
Chow Chow&Akita	chr11	52245678	ARID3C	upstream gene variant
Chow Chow&Akita	chr11	71863144	ASTN2	intron variant
Chow Chow&Akita	chr11	71863682	ASTN2	intron variant
Chow Chow&Akita	chr11	71864069	ASTN2	intron variant
Chow Chow&Akita	chr15	13626988	PDZK1IP1	upstream gene variant
Chow Chow&Akita	chr15	13628218	PDZK1IP1	upstream gene variant
Chow Chow&Akita	chr15	13630620	LOC106559783	3 prime UTR variant
Chow Chow&Akita	chr15	13631389	LOC106559783	3 prime UTR variant
Chow Chow&Akita	chr15	13631916	LOC106559783	3 prime UTR variant
Chow Chow&Akita	chr15	13632631	LOC106559783	3 prime UTR variant
Chow Chow&Akita	chr15	13632722	LOC106559783	3 prime UTR variant
Chow Chow&Akita	chr15	13632926	LOC106559783	synonymous variant
Chow Chow&Akita	chr15	13632932	LOC106559783	synonymous variant
Chow Chow&Akita	chr15	13634249	PDZK1IP1	intron variant
Chow Chow&Akita	chr15	13634908	PDZK1IP1	intron variant
Chow Chow&Akita	chr15	13637971	LOC106559783	upstream gene variant
Chow Chow&Akita	chr15	13638555	LOC106559783	upstream gene variant
Chow Chow&Akita	chr15	33626665	LOC119869334	intron variant
Chow Chow&Akita	chr15	33628205	LOC119869334	upstream gene variant
Chow Chow&Akita	chr16	47837815	LOC111090342	downstream gene variant
Chow Chow&Akita	chr18	22840324	PCLO	intron variant
Chow Chow&Akita	chr18	23825883	LOC111090917-SEMA3A	intergenic variant
Chow Chow&Akita	chr18	30676010	LOC111091020-LOC102156018	intergenic variant
Chow Chow&Akita	chr18	30676251	LOC111091020-LOC102156018	intergenic variant
Chow Chow&Akita	chr18	30680415	LOC111091020-LOC102156018	intergenic variant
Chow Chow&Akita	chr18	30681391	LOC111091020-LOC102156018	intergenic variant
Chow Chow&Akita	chr20	35622461	CACNA2D3	intron variant
Chow Chow&Akita	chr20	35664441	CACNA2D3	intron variant
Chow Chow&Akita	chr20	35664814	CACNA2D3	intron variant
Chow Chow&Akita	chr20	35666117	CACNA2D3	intron variant
Chow Chow&Akita	chr25	26266823	NEIL2	intron variant
Chow Chow&Akita	chr26	1861594	RIMBP2	intron variant
Chow Chow&Akita	chr26	21790564	TTC28	downstream gene variant
Chow Chow&Akita	chr27	19099366	LOC102156548	downstream gene variant
Chow Chow&Akita	chr27	19099931	LOC102156548	downstream gene variant
Chow Chow&Akita	chr28	3273070	LOC102155415-LOC102155499	intergenic variant
Chow Chow&Akita	chr28	25930513	ABLIM1	upstream gene variant
Chow Chow&Akita	chr39	20953850	LOC491783-LOC119868180	intergenic variant
Chow Chow&Akita	chr39	20955829	LOC491783-LOC119868180	intergenic variant
Chow Chow&Akita	chr39	70252254	LOC608881	intron variant
Chow Chow&Chinese Shar-pei	chr6	22415931	EARS2	upstream gene variant
Chow Chow&Chinese Shar-pei	chr6	22419868	UBFD1	upstream gene variant
Chow Chow&Chinese Shar-pei	chr6	23610041	SDR42E2	upstream gene variant
Chow Chow&Chinese Shar-pei	chr6	25491438	GPR139-TRNAA-AGC	intergenic variant
Chow Chow&Chinese Shar-pei	chr6	33853025	TMEM114-RBFOX1	intergenic variant
Chow Chow&Chinese Shar-pei	chr6	33856384	TMEM114-RBFOX1	intergenic variant
Chow Chow&Chinese Shar-pei	chr6	35920899	RBFOX1	intron variant
Chow Chow&Chinese Shar-pei	chr6	35921742	RBFOX1	intron variant
Chow Chow&Chinese Shar-pei	chr6	35923775	RBFOX1	intron variant
Chow Chow&Chinese Shar-pei	chr6	35923971	RBFOX1	intron variant
Chow Chow&Chinese Shar-pei	chr6	35929212	RBFOX1	intron variant
Chow Chow&Chinese Shar-pei	chr6	35929224	RBFOX1	intron variant
Chow Chow&Chinese Shar-pei	chr6	35931086	RBFOX1	intron variant
Chow Chow&Chinese Shar-pei	chr6	36985653	UBALD1	upstream gene variant
Chow Chow&Chinese Shar-pei	chr6	37024230	C6H16orf96	missense variant
Chow Chow&Chinese Shar-pei	chr6	37030053	LOC102151489	3 prime UTR variant
Chow Chow&Chinese Shar-pei	chr6	37055161	LOC111096308	upstream gene variant
Chow Chow&Chinese Shar-pei	chr6	37060436	CDIP1	upstream gene variant
Chow Chow&Chinese Shar-pei	chr6	37069253	CDIP1	intron variant
Chow Chow&Chinese Shar-pei	chr6	37202795	LOC102152446	intron variant
Chow Chow&Chinese Shar-pei	chr6	38250979	TIGD7	downstream gene variant
Chow Chow&Chinese Shar-pei	chr6	38458966	LOC119872340	upstream gene variant
Chow Chow&Chinese Shar-pei	chr6	38467180	LOC119872340	downstream gene variant
Chow Chow&Chinese Shar-pei	chr6	38518488	PKMYT1	synonymous variant
Chow Chow&Chinese Shar-pei	chr6	38562558	LOC106558940	downstream gene variant
Chow Chow&Chinese Shar-pei	chr6	38563134	LOC106558940	downstream gene variant
Chow Chow&Chinese Shar-pei	chr6	38595472	FLYWCH2-SRRM2	intergenic variant
Chow Chow&Chinese Shar-pei	chr6	38600319	SRRM2	upstream gene variant
Chow Chow&Chinese Shar-pei	chr6	38601576	SRRM2	upstream gene variant
Chow Chow&Chinese Shar-pei	chr6	38602170	SRRM2	upstream gene variant
Chow Chow&Chinese Shar-pei	chr6	38602249	SRRM2	upstream gene variant
Chow Chow&Chinese Shar-pei	chr6	38603609	SRRM2	upstream gene variant
Chow Chow&Chinese Shar-pei	chr6	38603885	SRRM2	intron variant
Chow Chow&Chinese Shar-pei	chr6	38605171	SRRM2	intron variant
Chow Chow&Chinese Shar-pei	chr6	38605407	SRRM2	intron variant
Chow Chow&Chinese Shar-pei	chr6	38605429	SRRM2	intron variant
Chow Chow&Chinese Shar-pei	chr6	38606197	SRRM2	intron variant
Chow Chow&Chinese Shar-pei	chr6	38607603	SRRM2	intron variant
Chow Chow&Chinese Shar-pei	chr6	38607846	SRRM2	intron variant
Chow Chow&Chinese Shar-pei	chr6	38608603	SRRM2	intron variant
Chow Chow&Chinese Shar-pei	chr6	38608616	SRRM2	intron variant
Chow Chow&Chinese Shar-pei	chr6	38608808	SRRM2	intron variant
Chow Chow&Chinese Shar-pei	chr6	38608866	SRRM2	intron variant
Chow Chow&Chinese Shar-pei	chr6	38610224	SRRM2	downstream gene variant
Chow Chow&Chinese Shar-pei	chr6	38610573	SRRM2	downstream gene variant
Chow Chow&Chinese Shar-pei	chr6	38610598	SRRM2	downstream gene variant
Chow Chow&Chinese Shar-pei	chr6	38614107	SRRM2	missense variant
Chow Chow&Chinese Shar-pei	chr6	38617017	SRRM2	missense variant
Chow Chow&Chinese Shar-pei	chr6	38617415	SRRM2	synonymous variant
Chow Chow&Chinese Shar-pei	chr6	38617566	SRRM2	missense variant
Chow Chow&Chinese Shar-pei	chr6	38618499	SRRM2	synonymous variant
Chow Chow&Chinese Shar-pei	chr6	38619561	SRRM2	3 prime UTR variant
Chow Chow&Chinese Shar-pei	chr6	38619981	SRRM2	synonymous variant
Chow Chow&Chinese Shar-pei	chr6	38620026	ELOB	downstream gene variant
Chow Chow&Chinese Shar-pei	chr6	38620338	SRRM2	3 prime UTR variant
Chow Chow&Chinese Shar-pei	chr6	38620922	SRRM2	downstream gene variant
Chow Chow&Chinese Shar-pei	chr6	38621160	SRRM2	downstream gene variant
Chow Chow&Chinese Shar-pei	chr6	38621785	SRRM2	downstream gene variant
Chow Chow&Chinese Shar-pei	chr6	38622018	SRRM2	downstream gene variant
Chow Chow&Chinese Shar-pei	chr6	38622175	SRRM2	downstream gene variant
Chow Chow&Chinese Shar-pei	chr6	38622208	SRRM2	downstream gene variant
Chow Chow&Chinese Shar-pei	chr6	38622433	SRRM2	downstream gene variant
Chow Chow&Chinese Shar-pei	chr6	38622510	SRRM2	downstream gene variant
Chow Chow&Chinese Shar-pei	chr6	38622962	SRRM2	downstream gene variant
Chow Chow&Chinese Shar-pei	chr6	38622972	SRRM2	downstream gene variant
Chow Chow&Chinese Shar-pei	chr6	38623112	SRRM2	downstream gene variant
Chow Chow&Chinese Shar-pei	chr6	38623209	SRRM2	downstream gene variant
Chow Chow&Chinese Shar-pei	chr6	38623394	SRRM2	downstream gene variant
Chow Chow&Chinese Shar-pei	chr6	38624172	SRRM2	downstream gene variant
Chow Chow&Chinese Shar-pei	chr6	38624312	SRRM2	downstream gene variant
Chow Chow&Chinese Shar-pei	chr6	38626124	ELOB	upstream gene variant
Chow Chow&Chinese Shar-pei	chr6	38626426	ELOB	upstream gene variant
Chow Chow&Chinese Shar-pei	chr6	38626602	ELOB	upstream gene variant
Chow Chow&Chinese Shar-pei	chr6	38626762	ELOB	upstream gene variant
Chow Chow&Chinese Shar-pei	chr6	38627361	ELOB	upstream gene variant
Chow Chow&Chinese Shar-pei	chr6	38627625	ELOB	upstream gene variant
Chow Chow&Chinese Shar-pei	chr6	38628255	ELOB	upstream gene variant
Chow Chow&Chinese Shar-pei	chr6	38628563	ELOB	upstream gene variant
Chow Chow&Chinese Shar-pei	chr6	38629770	ELOB	upstream gene variant
Chow Chow&Chinese Shar-pei	chr6	38630764	ELOB	upstream gene variant
Chow Chow&Chinese Shar-pei	chr6	38631357	PRSS33	5 prime UTR variant
Chow Chow&Chinese Shar-pei	chr6	38632217	PRSS33	5 prime UTR variant
Chow Chow&Chinese Shar-pei	chr6	38632330	PRSS33	5 prime UTR variant
Chow Chow&Chinese Shar-pei	chr6	38632523	PRSS33	5 prime UTR variant
Chow Chow&Chinese Shar-pei	chr6	38632737	PRSS33	upstream gene variant
Chow Chow&Chinese Shar-pei	chr6	38632844	PRSS33	upstream gene variant
Chow Chow&Chinese Shar-pei	chr6	38632907	PRSS33	upstream gene variant
Chow Chow&Chinese Shar-pei	chr6	38633254	PRSS33	upstream gene variant
Chow Chow&Chinese Shar-pei	chr6	38633362	PRSS33	upstream gene variant
Chow Chow&Chinese Shar-pei	chr6	38634103	PRSS33	upstream gene variant
Chow Chow&Chinese Shar-pei	chr6	38634112	PRSS33	upstream gene variant
Chow Chow&Chinese Shar-pei	chr6	38634114	PRSS33	upstream gene variant
Chow Chow&Chinese Shar-pei	chr6	38634915	PRSS33	upstream gene variant
Chow Chow&Chinese Shar-pei	chr6	38635264	PRSS33	upstream gene variant
Chow Chow&Chinese Shar-pei	chr6	38635610	PRSS33	upstream gene variant
Chow Chow&Chinese Shar-pei	chr6	38636022	PRSS33	upstream gene variant
Chow Chow&Chinese Shar-pei	chr6	38636963	PRSS33	upstream gene variant
Chow Chow&Chinese Shar-pei	chr6	38640363	LOC106558941	upstream gene variant
Chow Chow&Chinese Shar-pei	chr6	38641896	LOC106558941	upstream gene variant
Chow Chow&Chinese Shar-pei	chr6	38641908	LOC106558941	upstream gene variant
Chow Chow&Chinese Shar-pei	chr6	38642007	LOC106558941	upstream gene variant
Chow Chow&Chinese Shar-pei	chr6	38643304	LOC111096324	intron variant
Chow Chow&Chinese Shar-pei	chr6	38644408	LOC479874	upstream gene variant
Chow Chow&Chinese Shar-pei	chr6	38645156	LOC479874	upstream gene variant
Chow Chow&Chinese Shar-pei	chr6	38645498	LOC490054	missense variant
Chow Chow&Chinese Shar-pei	chr6	38645537	LOC490054	missense variant
Chow Chow&Chinese Shar-pei	chr6	38652775	LOC490054	upstream gene variant
Chow Chow&Chinese Shar-pei	chr6	38657623	LOC479874	downstream gene variant
Chow Chow&Chinese Shar-pei	chr6	38661898	ZG16B	upstream gene variant
Chow Chow&Chinese Shar-pei	chr6	42406976	LOC102153976	downstream gene variant
Chow Chow&Chinese Shar-pei	chr9	43430688	TMEM199	3 prime UTR variant
Chow Chow&Chinese Shar-pei	chr12	48355217	CNR1	intron variant
Chow Chow&Chinese Shar-pei	chr13	23542325	NSMCE2	intron variant
Chow Chow&Chinese Shar-pei	chr13	26444707	LOC111098552-LOC111098449	intergenic variant
Chow Chow&Chinese Shar-pei	chr18	36206104	LOC111090814-LOC119864218	intergenic variant
Chow Chow&Chinese Shar-pei	chr20	43043472	CXCR6	downstream gene variant
Chow Chow&Chinese Shar-pei	chr20	43044369	CXCR6	downstream gene variant
Chow Chow&Chinese Shar-pei	chr20	43057130	FYCO1	intron variant
Chow Chow&Chinese Shar-pei	chr20	43057306	FYCO1	intron variant
Chow Chow&Chinese Shar-pei	chr20	43057924	FYCO1	intron variant
Chow Chow&Chinese Shar-pei	chr20	43057925	FYCO1	intron variant
Chow Chow&Chinese Shar-pei	chr20	43058960	FYCO1	intron variant
Chow Chow&Chinese Shar-pei	chr20	43059675	FYCO1	intron variant
Chow Chow&Chinese Shar-pei	chr20	43079911	FYCO1	downstream gene variant
Chow Chow&Chinese Shar-pei	chr20	43080680	FYCO1	downstream gene variant
Chow Chow&Chinese Shar-pei	chr20	43080689	FYCO1	downstream gene variant
Chow Chow&Chinese Shar-pei	chr20	43084353	FYCO1-CCR9	intergenic variant
Chow Chow&Chinese Shar-pei	chr20	43085308	CCR9	downstream gene variant
Chow Chow&Chinese Shar-pei	chr20	43085330	CCR9	downstream gene variant
Chow Chow&Chinese Shar-pei	chr20	43085655	CCR9	downstream gene variant
Chow Chow&Chinese Shar-pei	chr20	43085868	CCR9	downstream gene variant
Chow Chow&Chinese Shar-pei	chr20	43086014	CCR9	downstream gene variant
Chow Chow&Chinese Shar-pei	chr20	43086032	CCR9	downstream gene variant
Chow Chow&Chinese Shar-pei	chr20	43241468	SACM1L	intron variant
Chow Chow&Chinese Shar-pei	chr20	43264336	SACM1L	intron variant
Chow Chow&Chinese Shar-pei	chr20	43273076	TRNAR-ACG_1	upstream gene variant
Chow Chow&Chinese Shar-pei	chr20	43277922	SACM1L	upstream gene variant
Chow Chow&Chinese Shar-pei	chr20	43277923	SACM1L	upstream gene variant
Chow Chow&Chinese Shar-pei	chr28	25626700	VWA2	intron variant
Chow Chow&Chinese Shar-pei	chr35	681076	DUSP22	3 prime UTR variant
Chow Chow&Chinese Shar-pei	chr39	115480350	LOC100856040-LOC100686054	intergenic variant
Chow Chow&Sussex Spaniel	chr6	64707951	LOC119872367-LOC111096525	intergenic variant
Chow Chow&Sussex Spaniel	chr17	10264271	LOC610196-LOC106559867	intergenic variant
Chow Chow&Sussex Spaniel	chr17	10266562	LOC610196-LOC106559867	intergenic variant
Chow Chow&Sussex Spaniel	chr29	34509239	LOC106558009-LOC477935	intergenic variant
Chow Chow&Sussex Spaniel	chr29	34512687	LOC106558009-LOC477935	intergenic variant
Chow Chow&Sussex Spaniel	chr29	34513039	LOC106558009-LOC477935	intergenic variant
Collie&Briard	chr25	10191534	LOC102156398-UBL3	intergenic variant
Doberman Pinscher&Airedale Terrier	chr2	61419043	LOC102154600-IRX5	intergenic variant
Doberman Pinscher&Alaskan Malamute	chr14	47384496	SEPTIN7	intron variant
Doberman Pinscher&Sussex Spaniel	chr8	71363493	LOC102154610-LOC111097172	intergenic variant
English Cocker Spaniel&Scottish Terrier	chr34	6880854	LOC102156905-LOC607847	intergenic variant
English Cocker Spaniel&Scottish Terrier	chr34	6880876	LOC102156905-LOC607847	intergenic variant
English Setter&Chow Chow	chr19	45761079	LRP1B	intron variant
Field Spaniel&Airedale Terrier	chr22	61191281	MCF2L	intron variant
Field Spaniel&Bull Terrier	chr12	42864631	LOC119874387	downstream gene variant
Field Spaniel&Sussex Spaniel	chr6	71096339	ST6GALNAC3	intron variant
Field Spaniel&Sussex Spaniel	chr7	8592191	SERTAD4-HHAT	intergenic variant
Field Spaniel&Sussex Spaniel	chr28	23834287	GPAM	upstream gene variant
Irish Wolfhound&Akita	chr39	57291651	ERCC6L	downstream gene variant
Irish Wolfhound&Akita	chr39	57313329	ERCC6L	intron variant
Irish Wolfhound&Akita	chr39	57336315	ERCC6L-RPS4X	intergenic variant
Irish Wolfhound&Akita	chr39	57389616	CITED1	upstream gene variant
Irish Wolfhound&Bernese Mountain Dog	chr1	119327597	PEPD	intron variant
Irish Wolfhound&Boxer	chr29	10321619	LOC111093171-LOC119866671	intergenic variant
Irish Wolfhound&Boxer	chr29	10599300	LOC111093171-LOC119866671	intergenic variant
Irish Wolfhound&Chow Chow	chr8	47081825	LOC490770	5 prime UTR variant
Leonberger&Airedale Terrier	chr30	28518304	HERC1	intron variant
Manchester Terrier&Staffordshire Bull Terrier	chr25	32254859	DOCK5	downstream gene variant
Miniature Schnauzer&Border Terrier	chr32	29604591	COL25A1	intron variant
Miniature Schnauzer&Bull Terrier	chr7	33128480	EXO1-BECN2	intergenic variant
Miniature Schnauzer&Bull Terrier	chr7	33128867	EXO1-BECN2	intergenic variant
Miniature Schnauzer&Bull Terrier	chr7	33132726	EXO1-BECN2	intergenic variant
Miniature Schnauzer&Bull Terrier	chr7	33133176	EXO1-BECN2	intergenic variant
Miniature Schnauzer&Bull Terrier	chr7	33137616	EXO1-BECN2	intergenic variant
Miniature Schnauzer&Bull Terrier	chr7	33137796	EXO1-BECN2	intergenic variant
Miniature Schnauzer&Bull Terrier	chr7	33138802	EXO1-BECN2	intergenic variant
Miniature Schnauzer&Bull Terrier	chr7	33139356	BECN2	upstream gene variant
Miniature Schnauzer&Bull Terrier	chr7	33140961	BECN2	upstream gene variant
Miniature Schnauzer&Bull Terrier	chr7	33141213	BECN2	upstream gene variant
Miniature Schnauzer&Bull Terrier	chr7	33141214	BECN2	upstream gene variant
Miniature Schnauzer&Bull Terrier	chr7	33141851	BECN2	upstream gene variant
Miniature Schnauzer&Bull Terrier	chr7	33146126	BECN2	intron variant
Miniature Schnauzer&Bull Terrier	chr7	33149344	BECN2	intron variant
Miniature Schnauzer&Bull Terrier	chr7	33149898	BECN2	intron variant
Miniature Schnauzer&Bull Terrier	chr7	33149933	BECN2	intron variant
Miniature Schnauzer&Bull Terrier	chr7	33149938	BECN2	intron variant
Miniature Schnauzer&Bull Terrier	chr7	33152729	BECN2	intron variant
Newfoundland&Sussex Spaniel	chr5	71703909	LOC102156069	intron variant
Norwich Terrier&Airedale Terrier	chr11	65880698	PTPN3-LOC100683840	intergenic variant
Norwich Terrier&Alaskan Malamute	chr22	42516381	LOC119865149-LOC102151291	intergenic variant
Norwich Terrier&Border Terrier	chr20	23314337	TAFA1	intron variant
Norwich Terrier&Bull Terrier	chr13	52713118	LOC111098628	intron variant
Norwich Terrier&Bull Terrier	chr37	24530214	LOC111094447-LOC111094425	intergenic variant
Norwich Terrier&Flat-coated Retriever	chr1	87670104	KLF9	intron variant
Norwich Terrier&Manchester Terrier	chr31	35764531	PRDM15	intron variant
Norwich Terrier&Manchester Terrier	chr31	35764535	PRDM15	intron variant
Norwich Terrier&Sussex Spaniel	chr7	16224687	LAMC1	intron variant
Norwich Terrier&Sussex Spaniel	chr7	16253193	LAMC1	intron variant
Rhodesian Ridgeback&Akita	chr3	84409209	LOC111095306-LOC100686307	intergenic variant
Rhodesian Ridgeback&Akita	chr3	84409369	LOC111095306-LOC100686307	intergenic variant
Rhodesian Ridgeback&Chow Chow	chr3	85565433	SEL1L3	intron variant
Scottish Terrier&Samoyed	chr29	32098164	CA3	downstream gene variant
Shetland Sheepdog&Collie	chr3	46080368	LOC119870790-MCTP2	intergenic variant
Shetland Sheepdog&Collie	chr3	46094743	LOC119870790-MCTP2	intergenic variant
Shetland Sheepdog&Collie	chr12	19359146	LOC119874254-LOC119876904	intergenic variant
Shetland Sheepdog&Collie	chr12	19359357	LOC119874254-LOC119876904	intergenic variant
Shetland Sheepdog&Collie	chr12	19359402	LOC119874254-LOC119876904	intergenic variant
Shetland Sheepdog&Collie	chr12	19359418	LOC119874254-LOC119876904	intergenic variant
Shetland Sheepdog&Collie	chr12	19359463	LOC119874254-LOC119876904	intergenic variant
Shetland Sheepdog&Collie	chr12	19359497	LOC119874254-LOC119876904	intergenic variant
Shetland Sheepdog&Collie	chr12	19362366	LOC119874254-LOC119876904	intergenic variant
Shetland Sheepdog&Collie	chr12	19367909	LOC119874254-LOC119876904	intergenic variant
Shetland Sheepdog&Collie	chr12	19380618	LOC119874254-LOC119876904	intergenic variant
Shetland Sheepdog&Collie	chr12	19416634	LOC119874254-LOC119876904	intergenic variant
Shetland Sheepdog&Collie	chr12	19456611	LOC119876904-LOC111098280	intergenic variant
Shetland Sheepdog&Collie	chr12	20109030	PKHD1	intron variant
Soft Coated Wheaten Terrier&Boxer	chr9	6697565	LOC119873405	downstream gene variant
Sussex Spaniel&Chinese Shar-pei	chr29	36631932	PIP4P2	intron variant
Sussex Spaniel&Welsh Terrier	chr6	16089542	ADAP1	intron variant
Tibetan Spaniel&Shih Tzu	chr39	94351234	LOC100685955	downstream gene variant
Tibetan Terrier&Airedale Terrier	chr15	63478284	SPOCK3	intron variant
Tibetan Terrier&Airedale Terrier	chr15	63593308	SPOCK3	intron variant
Tibetan Terrier&Airedale Terrier	chr15	63593512	SPOCK3	intron variant
West Highland White Terrier&Border Terrier	chr24	9135102	SEL1L2	intron variant
West Highland White Terrier&Norwich Terrier	chr3	27268732	TENT2-LOC111095164	intergenic variant
West Highland White Terrier&Norwich Terrier	chr3	27269307	TENT2-LOC111095164	intergenic variant
West Highland White Terrier&Norwich Terrier	chr3	28829810	LOC111095167-LOC111095353	intergenic variant
West Highland White Terrier&Norwich Terrier	chr3	30590046	LOC102154938-LOC100682947	intergenic variant
West Highland White Terrier&Scottish Terrier	chr4	25678895	SAMD8	intron variant
West Highland White Terrier&Scottish Terrier	chr4	25944971	LRMDA	intron variant
West Highland White Terrier&Scottish Terrier	chr4	26010993	LRMDA	intron variant
West Highland White Terrier&Scottish Terrier	chr4	26047625	LRMDA	intron variant
West Highland White Terrier&Scottish Terrier	chr4	26184230	LRMDA	intron variant
West Highland White Terrier&Scottish Terrier	chr4	26282625	LRMDA	intron variant
West Highland White Terrier&Scottish Terrier	chr34	21253125	LOC100683832	intragenic variant

## Sheet: Table S4
Table S4. Breed-specific INDEL distribution by breed and by variant category.
Breed (Sample size)	Variant causes frameshift	Variant causes the deletion of codons (conservative and disruptive inframe deletions)	Variant hits an intron (intron variant)	Variant hits 5' untranslated region (5' UTR variant)	Variant hits 3' untranslated region (3' UTR variant)	Variant locates less than 5kb upstream a gene (upstream variant)	Variant locates less than 5kb downstream a gene (downstream variant)	Variant locates within an intergenic region (intergenic variant)	Total number of variants by breed
Airedale Terrier(n=4)	1	0	60	0	3	15	5	59	143
Akita(n=5)	0	0	232	1	15	78	31	186	543
Alaskan Malamute(n=4)	0	0	205	2	5	29	25	116	382
Basset Hound(n=6)	0	0	14	0	0	1	1	2	18
Bernese Mountain Dog(n=5)	0	1	58	1	0	4	5	18	87
Border Terrier(n=4)	0	0	69	0	1	17	10	55	152
Bouvier Des Flandres(n=6)	0	0	5	0	0	0	1	2	8
Boxer(n=4)	0	0	44	0	2	10	12	44	112
Briard(n=5)	0	0	22	0	0	3	1	8	34
Bull Terrier(n=5)	0	0	96	1	0	16	9	70	192
Bullmastiff(n=5)	0	0	6	0	0	4	2	6	18
Cairn Terrier(n=3)	0	0	6	0	0	0	1	3	10
Chinese Shar-pei(n=3)	0	0	20	0	1	4	1	36	62
Chow Chow(n=4)	0	1	238	1	9	55	43	155	502
Collie(n=5)	0	0	49	0	2	8	3	28	90
Dalmatian(n=5)	0	0	5	1	0	4	1	1	12
Doberman Pinscher(n=4)	0	0	54	0	0	13	9	51	127
English Bulldog(n=5)	0	0	1	0	0	0	1	1	3
English Cocker Spaniel(n=4)	0	0	2	0	0	0	0	4	6
English Setter(n=6)	0	0	4	0	0	0	0	1	5
Field Spaniel(n=4)	0	0	28	0	2	8	2	56	96
Flat-coated Retriever(n=7)	0	0	20	2	0	11	2	7	42
German Shorthaired Pointer(n=3)	0	0	2	0	0	1	0	2	5
Giant Schnauzer(n=5)	0	0	1	0	0	0	0	0	1
Great Dane(n=7)	0	0	0	0	1	0	0	2	3
Greyhound(n=8)	0	0	1	0	0	1	0	0	2
Irish Setter(n=6)	0	0	6	0	0	2	0	3	11
Irish Water Spaniel(n=6)	0	0	9	0	0	2	2	20	33
Irish Wolfhound(n=4)	0	0	27	0	0	9	5	31	72
Keeshond(n=4)	0	0	33	0	0	7	0	9	49
Leonberger(n=5)	0	0	10	0	0	2	2	8	22
Lhasa Apso(n=5)	0	0	1	0	0	0	0	2	3
Maltese(n=5)	0	0	1	0	0	0	0	0	1
Manchester Terrier(n=5)	0	0	70	0	1	10	14	63	158
Miniature Pinscher(n=3)	0	0	0	0	0	0	0	1	1
Miniature Schnauzer(n=4)	0	0	54	0	6	8	7	32	107
Newfoundland(n=4)	0	0	3	0	0	1	0	2	6
Norwich Terrier(n=4)	1	0	72	1	0	17	14	75	180
Old English Sheepdog(n=5)	0	0	3	0	0	0	2	5	10
Pembroke Welsh Corgi(n=5)	0	0	7	0	1	0	3	8	19
Rhodesian Ridgeback(n=3)	0	0	11	0	2	2	2	11	28
Rottweiler(n=5)	0	0	11	0	1	0	0	5	17
Samoyed(n=5)	0	0	24	0	0	4	0	15	43
Scottish Terrier(n=3)	0	0	34	1	0	2	6	28	71
Shetland Sheepdog(n=5)	0	0	15	0	0	2	1	2	20
Shih Tzu(n=4)	0	0	21	0	0	4	1	14	40
Soft Coated Wheaten Terrier(n=4)	0	0	5	0	0	6	0	8	19
St. Bernard(n=6)	0	0	0	0	0	2	1	0	3
Staffordshire Bull Terrier(n=5)	0	0	4	0	0	1	5	2	12
Standard Schnauzer(n=5)	0	0	1	0	0	0	0	1	2
Sussex Spaniel(n=5)	0	0	249	0	2	47	33	226	557
Tibetan Spaniel(n=4)	0	0	29	1	0	4	4	14	52
Tibetan Terrier(n=4)	0	0	25	0	0	5	3	9	42
Vizsla(n=6)	0	0	1	0	0	0	0	0	1
Weimaraner(n=5)	0	0	2	0	0	1	0	4	7
Welsh Springer Spaniel(n=4)	0	0	14	0	0	7	3	25	49
Welsh Terrier(n=4)	0	0	2	0	1	2	0	10	15
West Highland White Terrier(n=6)	0	0	10	0	0	8	2	16	36
Total	2	2	1996	12	55	437	275	1562	4341

## Sheet: Table S5
Table S5. Breeds with breed-specific large STR expansions.
Breed	Chromosome	Position	Genomic region	Variant type	Alleles in reference breeds	Alleles in the target breed
Airedale Terrier	chr5	65018923	LOC119871918	intron_variant	A(T)0-1	A(T)2-3
Airedale Terrier	chr10	17916417	TTLL8	intron_variant	C(AG)0-1	C(AG)2-3
Airedale Terrier	chr11	42724406	LOC102153298-LOC100686786	intergenic_region	T(AC)0-1	T(AC)2-3
Airedale Terrier	chr28	38148287	LOC106557948-LOC111093042	intergenic_region	C(CT)0-1	C(CT)2-3
Airedale Terrier	chr30	38487082	LOC111093280	splice_region_variant&intron_variant	G(T)0-1	G(T)2-3
Akita	chr1	46263043	LOC119869961-LOC119870758	intergenic_region	G(A)0-1	G(A)2-3
Akita	chr1	54147922	PDE10A	intron_variant	A(G)0	A(G)3-4
Akita	chr2	8473613	ARMC3	upstream_gene_variant	C(A)0-1	C(A)2-3
Akita	chr2	30640211	TASOR2-ASB13	intergenic_region	C(AG)0-1	C(AG)3
Akita	chr2	36240837	SLC35A4-CD14	intergenic_region	A(T)0	A(T)1-2
Akita	chr3	45282185	LOC111095368-LOC119870789	intergenic_region	C(T)0-3	C(T)4-7
Akita	chr5	16634027	SIK3	intron_variant	C(T)0	C(T)1-2
Akita	chr5	27028473	GRIA4-CASP4	intergenic_region	G(A)0-1	G(A)2-3
Akita	chr6	31705901	LOC102152339	downstream_gene_variant	A(T)0-1	A(T)2-3
Akita	chr6	65789221	LOC111096432-LOC111096433	intergenic_region	C(T)0-2	C(T)4-6
Akita	chr7	24581206	RABGAP1L	intron_variant	C(CT)0-2	C(CT)3-6
Akita	chr8	35116671	RTN1	intron_variant	G(GA)0-1	G(GA)4
Akita	chr11	22043516	AFF4-ZCCHC10	intergenic_region	G(TTAT)0-1	G(TTAT)2-3
Akita	chr11	22049322	ZCCHC10	downstream_gene_variant	C(T)0-1	C(T)2-3
Akita	chr11	22063363	ZCCHC10	intron_variant	C(T)0-1	C(T)4-5
Akita	chr11	22070815	ZCCHC10	upstream_gene_variant	G(CT)0	G(CT)3-4
Akita	chr11	46730849	C11H9orf72-LOC119874113	intergenic_region	C(AG)0-1	C(AG)2-3
Akita	chr11	47256452	LINGO2	intron_variant	T(TC)0-3	T(TC)4-8
Akita	chr11	48151553	LOC102155571	intron_variant	T(GA)0-1	T(GA)3-6
Akita	chr11	51236295	LOC119874047	intron_variant	C(AG)0-3	C(AG)4-7
Akita	chr11	51257767	LOC119874131	downstream_gene_variant	T(GA)0-2	T(GA)3-5
Akita	chr11	73355283	LOC102152863-LOC119874118	intergenic_region	T(A)0-1	T(A)2-3
Akita	chr11	73524320	LOC119874118-LOC119874052	intergenic_region	A(T)0-1	A(T)2-3
Akita	chr12	26630771	KHDRBS2	intron_variant	C(T)0-1	C(T)2-3
Akita	chr13	7862683	ABRA	upstream_gene_variant	A(AC)0-3	A(AC)6-8
Akita	chr15	21764235	LOC102155796-LOC102155843	intergenic_region	A(T)0-1	A(T)3
Akita	chr15	25702779	LOC111099026	intron_variant	A(T)0-1	A(T)2-3
Akita	chr15	25708987	LOC111099026	intron_variant	C(AACAA)0	C(AACAA)1-2
Akita	chr16	44289443	LOC100688919-LOC119869651	intergenic_region	G(T)0-1	G(T)2-3
Akita	chr16	46734364	KLKB1	upstream_gene_variant	C(AAGG)0-1	C(AAGG)2-3
Akita	chr16	48639955	STOX2	3_prime_UTR_variant	G(T)0-1	G(T)2-3
Akita	chr17	5625392	LOC119869811	intron_variant	T(A)0-1	T(A)2-3
Akita	chr17	10074245	LOC100684124-LOC610196	intergenic_region	T(A)0-1	T(A)2-3
Akita	chr17	23323059	TRMT61B	intron_variant	T(A)0-2	T(A)3-6
Akita	chr20	33003228	SLMAP	intron_variant	G(T)0	G(T)1-2
Akita	chr20	49423481	CACNA1A	intron_variant	T(G)0-2	T(G)3-5
Akita	chr22	56755147	FAM155A	intron_variant	G(T)0-1	G(T)2-3
Akita	chr23	35200596	ESYT3	intron_variant	C(CT)0-1	C(CT)2-4
Akita	chr23	36350143	NMNAT3	intron_variant	C(T)0-2	C(T)3-6
Akita	chr25	37195890	SLC18A1-LOC100684156	intergenic_region	G(T)0-1	G(T)3
Akita	chr26	19231829	LOC100686035	intragenic_variant	C(T)0-2	C(T)3-5
Akita	chr29	37451984	RUNX1T1	intron_variant	T(GA)0-1	T(GA)3-4
Alaskan Malamute	chr2	19639453	STAM-HACD1	intergenic_region	A(C)0	A(C)1-2
Alaskan Malamute	chr2	27218524	LOC100683304-LOC119870627	intergenic_region	T(A)0-1	T(A)3
Alaskan Malamute	chr4	63385968	LOC111095611-LOC119871717	intergenic_region	T(A)0-1	T(A)4
Alaskan Malamute	chr4	65303444	HCN1	intron_variant	G(A)0-1	G(A)2-3
Alaskan Malamute	chr5	2794803	NTM	intron_variant	A(T)0	A(T)1-2
Alaskan Malamute	chr5	44129368	SGIP1	intron_variant	A(TTCT)0-3	A(TTCT)8-10
Alaskan Malamute	chr8	7815646	LOC111096973-LOC119881559	intergenic_region	G(GA)0-1	G(GA)2-4
Alaskan Malamute	chr9	23096666	CDC6	3_prime_UTR_variant	T(A)0-1	T(A)2-3
Alaskan Malamute	chr11	57850532	LOC100684552-LOC102153773	intergenic_region	T(TG)0-3	T(TG)6-8
Alaskan Malamute	chr13	29574978	TMEM71	intron_variant	T(A)0-1	T(A)2-3
Alaskan Malamute	chr14	43250986	LOC111098816	upstream_gene_variant	T(C)0	T(C)1-2
Alaskan Malamute	chr16	19525576	DPP6	intron_variant	C(T)0-2	C(T)6-8
Alaskan Malamute	chr20	31641693	LOC111091297	intron_variant	T(A)0-2	T(A)3-5
Alaskan Malamute	chr23	27717171	EAF1	upstream_gene_variant	C(T)0-3	C(T)10-12
Alaskan Malamute	chr23	30349534	LOC610786-LOC102152516	intergenic_region	T(A)0	T(A)1-2
Alaskan Malamute	chr24	42610699	LOC111092207-LOC102156496	intergenic_region	T(TC)0-2	T(TC)3-5
Alaskan Malamute	chr26	21835934	TTC28	intron_variant	G(CA)0-2	G(CA)3-5
Alaskan Malamute	chr27	2582967	KRT5-KRT6A	intergenic_region	T(TG)0-5	T(TG)10-11
Alaskan Malamute	chr27	12528639	PDZRN4	intron_variant	G(A)0-1	G(A)3-4
Alaskan Malamute	chr28	17818478	SORCS3	intron_variant	G(AC)0	G(AC)1-2
Alaskan Malamute	chr30	11360109	EIF3J	intron_variant	G(T)0-1	G(T)2-3
Alaskan Malamute	chr32	35825920	LOC100687188-LOC100687338	intergenic_region	C(T)0	C(T)1-2
Alaskan Malamute	chr33	3875239	LOC111093780-EPHA6	intergenic_region	C(A)0-1	C(A)2-3
Basset Hound	chr1	2427490	LOC111099015-GALR1	intergenic_region	T(TG)0-1	T(TG)2-4
Basset Hound	chr10	51682569	FSHR	intron_variant	C(TG)0-2	C(TG)4-5
Basset Hound	chr10	51976811	LOC111097745	intron_variant	A(AC)0-2	A(AC)4-7
Border Terrier	chr7	13117942	LOC100684306-LOC490297	intergenic_region	T(TTTTTG)0-1	T(TTTTTG)2-3
Border Terrier	chr19	13275320	SLC25A31	intron_variant	C(AG)0-3	C(AG)5-7
Bouvier Des Flandres	chr25	38890643	NYAP2	intron_variant	A(T)0	A(T)1-2
Bouvier Des Flandres	chr25	39157558	LOC111092320	intragenic_variant	C(AG)0-1	C(AG)2-4
Boxer	chr5	84558749	CDH11	downstream_gene_variant	A(T)0	A(T)2-3
Boxer	chr14	13820473	ADAM22	intron_variant	G(T)0	G(T)1-2
Boxer	chr29	7671143	PLAG1	intron_variant	G(T)0-1	G(T)2-3
Boxer	chr34	13079955	USP13-PEX5L	intergenic_region	C(A)0-1	C(A)2-3
Briard	chr2	49785132	LOC100688221	intragenic_variant	G(T)0-1	G(T)2-3
Bull Terrier	chr1	41935742	RMND1	downstream_gene_variant	C(CT)0-1	C(CT)2-3
Bull Terrier	chr9	15547921	PRKCA	intron_variant	C(TG)0-2	C(TG)3-5
Bull Terrier	chr11	53897397	RNF38	intron_variant	A(T)0-1	A(T)2-3
Bull Terrier	chr12	39205597	LOC119874277-LOC100685246	intergenic_region	C(AG)0	C(AG)1-2
Bull Terrier	chr13	51072157	LOC111098627-LOC111098429	intergenic_region	G(A)0-1	G(A)2-3
Bull Terrier	chr13	53005404	LOC119865325-ADGRL3	intergenic_region	T(G)0-1	T(G)4-5
Bull Terrier	chr17	8952549	LOC111090497-LOC106559885	intergenic_region	T(TG)0-3	T(TG)6-8
Bull Terrier	chr25	46906614	AGAP1	intron_variant	G(C)0	G(C)1-2
Bull Terrier	chr28	34739988	ABRAXAS2-ZRANB1	intergenic_region	C(A)0-1	C(A)2-3
Bull Terrier	chr31	33828344	LOC119867070-LOC111093482	intergenic_region	C(CT)0-1	C(CT)2-3
Bull Terrier	chr36	3678578	LOC102152599	downstream_gene_variant	C(A)0-2	C(A)3-5
Chinese Shar-pei	chr6	18676969	SBK1	upstream_gene_variant	A(TG)0-1	A(TG)2-4
Chinese Shar-pei	chr29	36190108	LOC119866685-TMEM64	intergenic_region	G(A)0-1	G(A)2-3
Chow Chow	chr4	1104161	LOC100855447-LOC111095680	intergenic_region	G(TAGATT)0-1	G(TAGATT)3-6
Chow Chow	chr4	52019696	EBF1	intron_variant	C(T)0-1	C(T)2-3
Chow Chow	chr4	57718703	LOC111095583-LOC612146	intergenic_region	A(ATTT)0-1	A(ATTT)3-6
Chow Chow	chr6	17494323	ZNF629	intron_variant	T(A)0-2	T(A)3-5
Chow Chow	chr6	25418673	GPR139	intron_variant	T(TTTG)0-1	T(TTTG)2-3
Chow Chow	chr6	35367252	RBFOX1	intron_variant	C(CTTT)0-3	C(CTTT)4-7
Chow Chow	chr6	36065013	RBFOX1	intron_variant	T(AG)0-2	T(AG)3-5
Chow Chow	chr6	37442605	ADCY9	intron_variant	T(A)0	T(A)1-2
Chow Chow	chr6	48089354	LOC119872351-LOC100686044	intergenic_region	T(A)0-1	T(A)2-3
Chow Chow	chr8	44397743	LOC476070-LOC119872999	intergenic_region	C(T)0	C(T)1-2
Chow Chow	chr8	48014046	LTBP2-AREL1	intergenic_region	C(TTCT)0-1	C(TTCT)3
Chow Chow	chr8	48904017	TTLL5	intron_variant	A(T)0	A(T)3-4
Chow Chow	chr10	49839264	SOCS5	intron_variant	G(T)0-1	G(T)2-3
Chow Chow	chr12	50699734	LOC111098357	intron_variant	G(A)0-1	G(A)2-3
Chow Chow	chr15	23251590	PTPRQ	intron_variant	A(GATT)0	A(GATT)1-2
Chow Chow	chr15	36317851	NTN4	upstream_gene_variant	C(A)0-1	C(A)2-4
Chow Chow	chr16	1582416	LOC106559822	upstream_gene_variant	T(A)0-1	T(A)2-3
Chow Chow	chr16	5616608	OR2A58	upstream_gene_variant	A(T)0-1	A(T)2-3
Chow Chow	chr16	52334579	LOC119874732-LOC119874733	intergenic_region	T(A)0-1	T(A)5
Chow Chow	chr18	22225703	CACNA2D1	intron_variant	G(T)0-1	G(T)2-3
Chow Chow	chr18	22249041	CACNA2D1	intron_variant	T(A)0-1	T(A)2-3
Chow Chow	chr18	24203970	SEMA3A	intron_variant	G(CT)0-2	G(CT)3-5
Chow Chow	chr22	12829767	LOC100686142-LOC100686207	intergenic_region	A(AAT)0-2	A(AAT)3-5
Chow Chow	chr22	14102153	PCDH17	intron_variant	C(A)0-1	C(A)2-3
Chow Chow	chr28	1300762	TMEM273-LOC102152620	intergenic_region	A(T)0-3	A(T)4-7
Chow Chow	chr28	3645083	LOC119866510-ZNF32	intergenic_region	T(A)0-1	T(A)2-3
Chow Chow	chr28	35522995	UROS	intron_variant	C(T)0-1	C(T)2-3
Chow Chow	chr32	11546765	ABCG2	upstream_gene_variant	G(T)0-1	G(T)2-3
Chow Chow	chr36	20802191	LOC119867838	intron_variant	T(A)0-1	T(A)2-3
Collie	chr9	26268575	ZNF652	intron_variant	C(T)0	C(T)1-2
Collie	chr9	26398688	NGFR	intron_variant	A(C)0	A(C)1-2
Collie	chr12	19367375	LOC119874254-LOC119876904	intergenic_region	C(T)0-3	C(T)8-10
Collie	chr12	63928379	LOC100683666	intragenic_variant	G(AATA)0-1	G(AATA)3
Collie	chr15	46714310	LOC119869382	intron_variant	T(TG)0-3	T(TG)4-7
Collie	chr15	47623123	LOC102156590	intron_variant	T(GA)0-2	T(GA)3-5
Collie	chr18	44133652	PHF21A	intron_variant	C(T)0-2	C(T)5-6
Collie	chr30	1675776	RYR3	intron_variant	T(A)0-1	T(A)2-3
Collie	chr30	3234963	DPH6	intron_variant	C(A)0-1	C(A)2-3
Dalmatian	chr8	35288551	LOC111097060	downstream_gene_variant	T(C)0-1	T(C)3
Dalmatian	chr13	42932439	LOC119864646	downstream_gene_variant	T(A)0-1	T(A)2-3
Dalmatian	chr14	42286320	CHN2	intron_variant	T(A)0-2	T(A)3-5
Dalmatian	chr18	24395878	LOC119864347-LOC100688320	intergenic_region	C(T)0-1	C(T)2-3
Doberman Pinscher	chr2	62820990	RBL2	intron_variant	T(TGAA)0-1	T(TGAA)2-4
Doberman Pinscher	chr13	12142587	LOC102156107	intron_variant	C(TG)0-2	C(TG)5-6
Doberman Pinscher	chr15	36148089	USP44-NTN4	intergenic_region	T(A)0-2	T(A)3-5
Doberman Pinscher	chr16	29284236	EIF4EBP1	downstream_gene_variant	C(ACAA)0-1	C(ACAA)2-3
Doberman Pinscher	chr16	29299592	LOC119869511	upstream_gene_variant	C(A)0-1	C(A)2-3
Doberman Pinscher	chr16	32605440	LOC111090167-LOC111090291	intergenic_region	G(A)0-1	G(A)2-4
Doberman Pinscher	chr23	47895067	P2RY1-LOC102151520	intergenic_region	T(A)0	T(A)1-2
English Bulldog	chr1	48446198	LOC111095873	intron_variant	G(AGAT)0-1	G(AGAT)8-11
English Setter	chr3	73077170	RHOH-N4BP2	intergenic_region	T(A)0	T(A)4-5
Field Spaniel	chr1	101178234	ZNF550-LOC491462	intergenic_region	C(AG)0-1	C(AG)3
Field Spaniel	chr12	42836180	LOC111098335-LOC119874387	intergenic_region	C(A)0	C(A)1-2
Field Spaniel	chr12	57458450	LOC102152882-LOC106559593	intergenic_region	G(A)0-1	G(A)2-3
Field Spaniel	chr12	57497708	LOC102152882-LOC106559593	intergenic_region	G(A)0-1	G(A)2-3
Field Spaniel	chr24	39284096	LOC111092162-LOC111092084	intergenic_region	G(GT)0-1	G(GT)2-3
Flat-coated Retriever	chr2	13086010	KIF5B	intron_variant	A(AG)0-2	A(AG)4-5
Flat-coated Retriever	chr38	21116115	LOC111094513	downstream_gene_variant	T(A)0-1	T(A)2-3
Irish Setter	chr1	116870994	ZNF382	intron_variant	C(T)0-1	C(T)2-3
Irish Setter	chr1	118638269	GARRE1-LSM14A	intergenic_region	C(AAAT)0	C(AAAT)1-2
Irish Setter	chr35	2589198	GMDS-LOC100685396	intergenic_region	A(G)0	A(G)1-2
Irish Water Spaniel	chr3	80213438	LOC111095396-LOC119870864	intergenic_region	G(T)0-2	G(T)3-5
Irish Wolfhound	chr10	26489949	RPL3	upstream_gene_variant	A(T)0	A(T)1-2
Keeshond	chr18	6799210	LOC119864328	upstream_gene_variant	T(A)0-1	T(A)2-4
Keeshond	chr18	15227507	PUS7	intron_variant	G(T)0-1	G(T)3-4
Leonberger	chr5	79202454	LOC111096046	intron_variant	T(G)0	T(G)1-2
Leonberger	chr30	32699104	LOC111093320-LOC100684041	intergenic_region	T(A)0-1	T(A)2-4
Maltese	chr31	14089901	CXADR	intron_variant	T(A)0-1	T(A)2-3
Manchester Terrier	chr6	20472210	HS3ST4	intron_variant	T(A)0-1	T(A)2-3
Manchester Terrier	chr6	51330905	LOC119872355-SNX7	intergenic_region	C(T)0-1	C(T)2-4
Manchester Terrier	chr6	52479264	DPYD	intron_variant	C(CT)0-1	C(CT)3
Manchester Terrier	chr8	60703113	FOXN3	intron_variant	T(A)0-2	T(A)5-10
Manchester Terrier	chr14	29679004	DGKB-LOC119866889	intergenic_region	G(T)0-1	G(T)2-3
Manchester Terrier	chr14	29722185	DGKB-LOC119866889	intergenic_region	A(T)0-1	A(T)2-3
Manchester Terrier	chr23	11486145	ULK4-TRAK1	intergenic_region	G(T)0	G(T)1-2
Miniature Pinscher	chr17	42652495	LOC102152789-LOC119864020	intergenic_region	G(A)0-1	G(A)2-3
Miniature Schnauzer	chr2	21743918	FAM171A1	intron_variant	T(GA)0-1	T(GA)3
Miniature Schnauzer	chr7	10274955	PPP2R5A	downstream_gene_variant	C(A)0-1	C(A)2-3
Miniature Schnauzer	chr35	25561153	LOC488316	intron_variant	T(A)0-1	T(A)4
Norwich Terrier	chr3	17261123	LOC119871332	upstream_gene_variant	C(A)0-1	C(A)2-4
Norwich Terrier	chr4	6230052	LOC119871609	downstream_gene_variant	C(T)0-2	C(T)3-5
Norwich Terrier	chr5	74857197	CNTNAP4	splice_region_variant&intron_variant	T(A)0-2	T(A)4-5
Norwich Terrier	chr6	31525232	LOC111096475	intron_variant	G(T)0-1	G(T)2-3
Norwich Terrier	chr6	69317837	LOC100855571	intragenic_variant	C(T)0-1	C(T)2-3
Norwich Terrier	chr11	70987427	LOC111097963-LOC111097964	intergenic_region	A(AATG)0-2	A(AATG)3-5
Norwich Terrier	chr11	71036460	LOC111097965	intron_variant	G(A)0-1	G(A)2-3
Norwich Terrier	chr25	12783636	LOC100687759-LOC111092474	intergenic_region	T(GA)0-1	T(GA)2-3
Norwich Terrier	chr33	15031566	LOC119867324	intron_variant	T(A)0-1	T(A)2-3
Old English Sheepdog	chr7	63142074	LOC111096793	intron_variant	G(CA)0-3	G(CA)5-7
Old English Sheepdog	chr13	13125018	LOC111098527	upstream_gene_variant	C(A)0-2	C(A)3-5
Old English Sheepdog	chr15	21671967	LOC102155796-LOC102155843	intergenic_region	C(A)0-1	C(A)2-3
Pembroke Welsh Corgi	chr6	10769410	LOC100855779-NPTX2	intergenic_region	C(CT)0-2	C(CT)3-6
Rottweiler	chr15	50016721	LOC111090092	intron_variant	T(A)0-1	T(A)2-3
Samoyed	chr4	9720266	LOC102152610	intron_variant	A(AATT)0-1	A(AATT)2-3
Samoyed	chr7	37520445	LOC111096892	downstream_gene_variant	C(GT)0-1	C(GT)2-3
Samoyed	chr8	12972059	NPAS3-EGLN3	intergenic_region	T(A)0-1	T(A)2-3
Samoyed	chr9	29136226	LOC106559279	intron_variant	T(A)0-1	T(A)2-3
Samoyed	chr19	43429534	LOC111091178-LOC111091179	intergenic_region	T(TG)0-2	T(TG)5-9
Samoyed	chr20	57609528	LOC119864599	upstream_gene_variant	C(CT)0-1	C(CT)2-3
Samoyed	chr26	37966786	PRKG1	intron_variant	T(AG)0-1	T(AG)3
Samoyed	chr28	26200359	LOC119866595	intron_variant	C(AG)0-1	C(AG)2-3
Scottish Terrier	chr2	56344777	TNPO1	intron_variant	G(A)0-1	G(A)2-3
Scottish Terrier	chr4	48655682	LOC102155509-LOC100685112	intergenic_region	C(CT)0-1	C(CT)2-3
Scottish Terrier	chr7	74102916	PTPRM	intron_variant	C(A)0	C(A)1-2
Scottish Terrier	chr9	14718915	PITPNC1	intron_variant	T(GA)0-1	T(GA)2-3
Shetland Sheepdog	chr6	63910902	SPATA1	intron_variant	C(T)0-2	C(T)3-5
Shetland Sheepdog	chr36	12704934	B3GALT1	intron_variant	T(AATA)0-3	T(AATA)5-9
Shih Tzu	chr28	22171889	MXI1	intron_variant	G(CT)0-2	G(CT)3-5
Soft Coated Wheaten Terrier	chr9	6703622	LOC111097523	downstream_gene_variant	C(T)0	C(T)3-5
St. Bernard	chr5	10018344	OR8B1O-OR8B1M	intergenic_region	T(C)0-1	T(C)2-3
Staffordshire Bull Terrier	chr3	82791292	LOC119871405-LOC111095398	intergenic_region	T(A)0-3	T(A)6-7
Standard Schnauzer	chr24	19470856	LOC102156297	intron_variant	C(CT)0-3	C(CT)4-7
Sussex Spaniel	chr1	96471157	LOC119869704-SYK	intergenic_region	T(AAAC)0-1	T(AAAC)2-3
Sussex Spaniel	chr2	66113822	ZNF423	intron_variant	G(T)0-1	G(T)2-3
Sussex Spaniel	chr4	39384314	LOC106558720	intron_variant	C(A)0-1	C(A)2-3
Sussex Spaniel	chr5	77404017	HYDIN	intron_variant	T(A)0-1	T(A)2-3
Sussex Spaniel	chr5	78001186	AP1G1	intron_variant	T(A)0-1	T(A)2-3
Sussex Spaniel	chr5	80087850	LOC111096049	intron_variant	T(AC)0-1	T(AC)2-3
Sussex Spaniel	chr6	5509054	LOC607692	intron_variant	C(T)0	C(T)1-2
Sussex Spaniel	chr6	77381423	LOC106558929-DEPDC1	intergenic_region	T(A)0	T(A)1-2
Sussex Spaniel	chr15	22956579	LOC111098888-OTOGL	intergenic_region	G(T)0-1	G(T)2-3
Sussex Spaniel	chr15	23063694	OTOGL	intron_variant	G(A)0-1	G(A)2-3
Sussex Spaniel	chr15	57399664	LOC119869085-LOC119868869	intergenic_region	A(T)0-1	A(T)2-4
Sussex Spaniel	chr16	19474920	DPP6	intron_variant	A(T)0-1	A(T)3-4
Sussex Spaniel	chr17	10256981	LOC610196-LOC106559867	intergenic_region	A(CT)0-3	A(CT)6-7
Sussex Spaniel	chr17	11964675	LOC111090504	intron_variant	T(A)0-1	T(A)2-3
Sussex Spaniel	chr18	30624250	LOC111091020-LOC102156018	intergenic_region	T(A)0-2	T(A)6-7
Sussex Spaniel	chr19	16028513	LOC119864379	intron_variant	G(TAAA)0-2	G(TAAA)3-5
Sussex Spaniel	chr20	16036771	CNTN6	intron_variant	C(A)0-1	C(A)2-3
Sussex Spaniel	chr20	16464862	LOC119864813-LOC111091431	intergenic_region	T(TTG)0-1	T(TTG)5
Sussex Spaniel	chr22	55138025	LOC111091798-LOC111091642	intergenic_region	G(A)0	G(A)1-2
Sussex Spaniel	chr27	3886958	HIGD1C	intron_variant	G(T)0-1	G(T)2-3
Sussex Spaniel	chr29	35087147	LOC111093241	intron_variant	C(A)0	C(A)1-2
Sussex Spaniel	chr30	3476589	LOC119866859-LOC119866825	intergenic_region	C(T)0-1	C(T)2-3
Sussex Spaniel	chr30	5160155	LOC119866861-LOC111093285	intergenic_region	C(A)0	C(A)1-2
Sussex Spaniel	chr31	9390314	LOC111093521-LOC119867121	intergenic_region	C(T)0	C(T)4-6
Sussex Spaniel	chr31	23979110	LOC102151634	downstream_gene_variant	C(CT)0-1	C(CT)2-4
Sussex Spaniel	chr33	7801427	LOC111093705-IMPG2	intergenic_region	T(TC)0-1	T(TC)3
Sussex Spaniel	chr38	3219449	KCNT2	intron_variant	C(CA)0-2	C(CA)3-6
Sussex Spaniel	chr38	3262231	KCNT2	intron_variant	G(T)0	G(T)1-2
Tibetan Spaniel	chr7	73506697	LAMA1	intron_variant	A(T)0-1	A(T)2-3
Tibetan Terrier	chr12	3500659	MLN-MIR8832	intergenic_region	A(T)0-1	A(T)2-3
Tibetan Terrier	chr14	11648700	WASL	intron_variant	C(T)0	C(T)1-2
Tibetan Terrier	chr14	16846753	LOC119867046-FZD1	intergenic_region	G(A)0	G(A)1-2
Tibetan Terrier	chr27	33743833	GPRC5A	downstream_gene_variant	T(C)0-1	T(C)2-4
Welsh Springer Spaniel	chr29	5652567	RGS20	intron_variant	C(A)0-1	C(A)3
West Highland White Terrier	chr36	16839799	LOC111094247-LOC119867830	intergenic_region	C(T)0-1	C(T)2-3

## Sheet: Table S6
Table S6. SNP based genetic signatures distribution across 76 breeds.
Breed	Airedale Terrier	Akita	Alaskan Malamute	American Eskimo Dog	American Staffordshire Terrier	Australian Shepherd	Basset Hound	Beagle	Bernese Mountain Dog	Bichon Frise	Border Collie	Border Terrier	Boston Terrier	Bouvier Des Flandres	Boxer	Briard	Bull Terrier	Bullmastiff	Cairn Terrier	Chesapeake Bay Retriever	Chihuahua	Chinese Shar-pei	Chow Chow	Collie	Dachshund	Dalmatian	Doberman Pinscher	English Bulldog	English Cocker Spaniel	English Setter	English Springer Spaniel	Field Spaniel	Flat-coated Retriever	French Bulldog	German Shepherd Dog	German Shorthaired Pointer	Giant Schnauzer	Golden Retriever	Great Dane	Greyhound	Irish Setter	Irish Water Spaniel	Irish Wolfhound	Keeshond	Labrador Retriever	Leonberger	Lhasa Apso	Maltese	Manchester Terrier
Airedale Terrier	983294	130468	136369	45223	61588	30594	93233	16186	134406	27766	27125	173060	32565	91990	206479	100285	232564	129366	88678	47624	41339	73555	158748	180555	11224	76323	157004	142056	107806	69340	45076	180190	103094	51710	26068	77599	68140	19191	58995	59904	83973	104951	121052	80830	30190	123045	71098	53539	175402
Akita	0	681396	154873	32262	33605	19504	61306	9339	95523	17262	17130	107550	17767	55817	124853	65993	139579	77971	56031	30251	28531	95193	219148	113844	7047	49403	103194	78983	69587	44527	23811	116808	66434	29398	19031	50866	40179	10201	38275	33080	55178	65563	76386	57684	18388	80683	64397	37268	108696
Alaskan Malamute	0	0	690487	34019	37747	22053	67327	10764	99169	18629	17982	118531	20322	62715	131822	72433	148127	84822	58929	33201	29692	80066	184952	127867	7706	51412	109489	87373	73602	46756	28473	123183	68374	32113	21070	54547	42451	11950	40312	37426	58163	71947	80791	61619	19326	83330	63274	37473	117281
American Eskimo Dog	0	0	0	168765	12474	7977	21708	4075	30936	7566	6914	37936	6070	21245	39977	25203	46738	25742	20850	11615	11363	17187	37980	39712	3333	17692	35207	26590	25881	17192	10400	39827	22481	10528	7109	19969	15466	4522	15383	13803	19852	23429	26032	22775	6684	28929	18851	13390	37035
American Staffordshire Terrier	0	0	0	0	225607	9179	25712	4889	41608	7370	7170	50972	16682	26982	78819	28352	96941	47331	25889	15989	11244	19409	40569	49050	2751	23398	43935	64902	28644	18362	12001	50433	29642	24959	6665	22951	20241	5013	21389	18870	20283	28928	35738	22908	9254	36043	18282	14549	49957
Australian Shepherd	0	0	0	0	0	112234	15842	2916	22469	4671	7680	27450	5326	14804	27329	17029	32316	20170	15611	8502	8094	11167	24163	39094	2149	13391	24078	19798	17854	12819	7670	27645	16052	7417	5895	13253	11368	2830	9310	9380	14025	16958	19263	15545	4931	18800	11717	8748	24569
Basset Hound	0	0	0	0	0	0	399385	9756	66993	14435	13344	77140	14026	42855	86425	50727	93519	56751	44250	24818	21666	34376	74842	81084	6623	38888	76392	57618	55319	33964	21135	89649	48424	20186	15119	41998	31805	8190	28164	26686	42208	52638	56012	43307	14337	57493	35767	26561	83342
Beagle	0	0	0	0	0	0	0	53331	9926	3089	2542	12919	3074	6940	12823	8271	16434	9243	7074	3806	4313	5657	11860	13046	1152	6590	11701	10947	9372	5744	3815	14254	7504	3488	1989	6972	4845	1468	5078	4473	6977	8757	9223	6726	2359	8840	5157	5051	12317
Bernese Mountain Dog	0	0	0	0	0	0	0	0	615709	17928	19452	116699	22363	63368	134528	73394	144407	87238	58347	34257	27019	47042	108154	118351	7809	50794	109610	89375	77851	47157	29468	119800	73955	36979	19710	55909	42993	12184	46606	39145	60219	73168	79558	60196	21489	89398	50207	37212	113089
Bichon Frise	0	0	0	0	0	0	0	0	0	94122	3872	22345	3399	12840	22494	14565	25022	15282	12423	7110	8186	9475	19889	22256	2305	10112	21926	13919	14991	10454	5709	24948	14027	5423	4064	12140	9481	2567	8495	7041	12667	13670	15823	12930	4349	16212	11449	11349	22952
Border Collie	0	0	0	0	0	0	0	0	0	0	99792	22832	4137	12348	24497	15039	28624	16537	13570	6880	6444	10397	21373	31369	1640	10270	21368	16677	14861	10396	6127	23763	13200	5632	3913	11170	9760	2115	8864	9063	11722	15303	17947	12801	4250	16811	10345	9130	23693
Border Terrier	0	0	0	0	0	0	0	0	0	0	0	774034	27553	75750	170211	84298	196252	108184	76257	43182	36096	59022	132433	144810	9263	61266	133355	118972	89226	61044	33522	149166	83351	43805	24745	65957	54023	15087	49399	52730	73374	85083	101016	72319	24405	100295	57225	42242	143312
Boston Terrier	0	0	0	0	0	0	0	0	0	0	0	0	123020	16025	43180	14480	45574	28691	14607	7933	6523	10818	21811	26337	1775	12124	23896	42468	15945	9651	6024	26036	16653	22536	4783	12169	10236	2602	9865	10239	12364	15569	19739	13762	5195	19806	10090	8213	26067
Bouvier Des Flandres	0	0	0	0	0	0	0	0	0	0	0	0	0	380122	86044	54937	99848	59572	41597	23013	21437	31236	69956	80439	5709	36430	69601	60832	47762	33656	18948	82018	46945	23080	13565	37170	31389	8128	29596	30182	41408	51174	58570	42332	14102	55094	33486	27591	79090
Boxer	0	0	0	0	0	0	0	0	0	0	0	0	0	0	940572	100273	264095	147934	83894	48610	38151	74148	144216	173012	8931	70350	152993	182553	100949	60337	37233	166769	103303	72610	26663	70799	64708	16878	60933	57933	74747	93861	116134	79320	29030	115398	64475	46103	164382
Briard	0	0	0	0	0	0	0	0	0	0	0	0	0	0	0	431373	105581	62567	47513	26351	21951	35034	80814	91774	5933	39598	82654	62674	58583	39626	22393	93004	52841	24022	17458	43237	35822	9423	31244	31085	48939	55775	62259	45112	14301	63850	37228	30097	86995
Bull Terrier	0	0	0	0	0	0	0	0	0	0	0	0	0	0	0	0	1112485	166400	95791	49991	40659	76734	166433	197636	10659	78561	172371	197606	107408	72120	42120	192695	111021	70291	27289	80756	67120	19621	66609	65449	85548	114466	134159	88401	31254	133050	68846	52489	184647
Bullmastiff	0	0	0	0	0	0	0	0	0	0	0	0	0	0	0	0	0	554162	56839	33069	25217	44480	92914	108849	5648	50070	95866	126431	63837	43357	25256	106937	69378	42584	16796	46095	40281	11694	42362	37717	51890	66598	79486	54032	19704	80509	41383	30682	111146
Cairn Terrier	0	0	0	0	0	0	0	0	0	0	0	0	0	0	0	0	0	0	373238	22122	20596	32019	68825	82337	5490	36123	67732	56494	48298	34432	18296	80375	45087	21881	13206	35757	27840	8534	26660	25665	36477	46874	55507	38074	13734	52514	31525	24534	72309
Chesapeake Bay Retriever	0	0	0	0	0	0	0	0	0	0	0	0	0	0	0	0	0	0	0	185542	11100	15998	36542	42462	3107	19417	38955	33824	27430	19359	12010	43700	26570	13068	6906	20795	16012	4940	15588	14058	22746	30094	30482	20920	8192	30964	19366	14056	39063
Chihuahua	0	0	0	0	0	0	0	0	0	0	0	0	0	0	0	0	0	0	0	0	152758	15162	33309	35206	3289	17905	33255	24353	23812	17088	9713	36477	20971	8963	7429	17770	15003	3405	13618	11480	19135	23249	24551	19414	6741	26582	18335	14204	35811
Chinese Shar-pei	0	0	0	0	0	0	0	0	0	0	0	0	0	0	0	0	0	0	0	0	0	355748	129505	62288	3692	27470	55914	48517	36506	23847	13009	59785	35966	18345	11034	28035	23863	5563	21455	18669	28344	36933	41240	32955	10119	44143	35193	20242	63476
Chow Chow	0	0	0	0	0	0	0	0	0	0	0	0	0	0	0	0	0	0	0	0	0	0	849612	141317	8738	60436	125569	92800	81402	54306	30300	137173	77156	34171	23216	60339	50969	11885	45445	41384	64410	79495	91136	71780	21115	97658	82890	43261	132060
Collie	0	0	0	0	0	0	0	0	0	0	0	0	0	0	0	0	0	0	0	0	0	0	0	851651	9419	64438	129063	113253	93078	61084	35229	150547	88667	40950	26042	65099	53144	16409	51354	49442	70293	87520	107316	77040	22809	107205	56892	46407	144880
Dachshund	0	0	0	0	0	0	0	0	0	0	0	0	0	0	0	0	0	0	0	0	0	0	0	0	38490	4856	8876	6292	7478	4867	2751	11294	5749	2013	1924	5449	4026	854	3168	3010	5366	5430	6557	5801	1476	7278	4638	4250	8571
Dalmatian	0	0	0	0	0	0	0	0	0	0	0	0	0	0	0	0	0	0	0	0	0	0	0	0	0	310634	61733	52496	43811	30834	17523	67868	39717	18960	10637	32615	24877	6970	24232	21748	34616	42253	44486	34370	11700	46636	28194	21816	64359
Doberman Pinscher	0	0	0	0	0	0	0	0	0	0	0	0	0	0	0	0	0	0	0	0	0	0	0	0	0	0	723986	100597	83856	57118	31217	138425	79235	36085	25739	65272	57341	13992	48107	45047	69163	84704	95074	65228	24054	97737	54783	43590	140931
English Bulldog	0	0	0	0	0	0	0	0	0	0	0	0	0	0	0	0	0	0	0	0	0	0	0	0	0	0	0	597604	63435	39235	23682	106834	67974	71647	16390	45616	41325	12511	40151	38500	48166	68764	78552	50923	19099	83250	40534	33504	113398
English Cocker Spaniel	0	0	0	0	0	0	0	0	0	0	0	0	0	0	0	0	0	0	0	0	0	0	0	0	0	0	0	0	454821	41335	34185	154703	57213	23844	16175	46865	38150	10361	30693	28756	52247	61381	63753	46713	16105	66339	39567	31460	87560
English Setter	0	0	0	0	0	0	0	0	0	0	0	0	0	0	0	0	0	0	0	0	0	0	0	0	0	0	0	0	0	292984	18161	70704	37503	14484	10320	36380	24358	7817	19904	18947	44351	43787	41806	30872	11133	43865	26131	20663	63226
English Springer Spaniel	0	0	0	0	0	0	0	0	0	0	0	0	0	0	0	0	0	0	0	0	0	0	0	0	0	0	0	0	0	0	161508	54139	21648	9762	6083	19106	14281	3854	12533	13040	23475	27129	23936	18421	6631	25776	14133	12229	34175
Field Spaniel	0	0	0	0	0	0	0	0	0	0	0	0	0	0	0	0	0	0	0	0	0	0	0	0	0	0	0	0	0	0	0	834330	90877	42978	23667	74279	60560	16309	51141	47236	85320	99807	103652	73207	26172	105759	61005	49886	145755
Flat-coated Retriever	0	0	0	0	0	0	0	0	0	0	0	0	0	0	0	0	0	0	0	0	0	0	0	0	0	0	0	0	0	0	0	0	448847	24698	13925	42278	32635	17054	31028	29770	48375	59250	62058	46288	25668	61868	33956	26162	84185
French Bulldog	0	0	0	0	0	0	0	0	0	0	0	0	0	0	0	0	0	0	0	0	0	0	0	0	0	0	0	0	0	0	0	0	0	216194	5795	16886	16077	3642	15593	14830	17051	23771	29940	19392	6307	30335	15451	11513	42601
German Shepherd Dog	0	0	0	0	0	0	0	0	0	0	0	0	0	0	0	0	0	0	0	0	0	0	0	0	0	0	0	0	0	0	0	0	0	0	105095	12301	10410	2282	9309	8762	12906	15201	18153	15272	4143	19098	11127	8647	22887
German Shorthaired Pointer	0	0	0	0	0	0	0	0	0	0	0	0	0	0	0	0	0	0	0	0	0	0	0	0	0	0	0	0	0	0	0	0	0	0	0	308851	27427	8257	25280	20806	40280	47134	48391	34807	13218	50350	29491	23973	62661
Giant Schnauzer	0	0	0	0	0	0	0	0	0	0	0	0	0	0	0	0	0	0	0	0	0	0	0	0	0	0	0	0	0	0	0	0	0	0	0	0	254990	6077	20900	19671	29399	34899	38568	27827	10103	41354	24470	19609	56239
Golden Retriever	0	0	0	0	0	0	0	0	0	0	0	0	0	0	0	0	0	0	0	0	0	0	0	0	0	0	0	0	0	0	0	0	0	0	0	0	0	70907	5565	4937	9061	10583	10948	7799	4505	11149	6539	5232	15184
Great Dane	0	0	0	0	0	0	0	0	0	0	0	0	0	0	0	0	0	0	0	0	0	0	0	0	0	0	0	0	0	0	0	0	0	0	0	0	0	0	238001	21342	26465	31816	44548	25431	10122	41758	21253	15877	53249
Greyhound	0	0	0	0	0	0	0	0	0	0	0	0	0	0	0	0	0	0	0	0	0	0	0	0	0	0	0	0	0	0	0	0	0	0	0	0	0	0	0	226435	23492	30626	47323	24776	8822	36355	18329	15726	45954
Irish Setter	0	0	0	0	0	0	0	0	0	0	0	0	0	0	0	0	0	0	0	0	0	0	0	0	0	0	0	0	0	0	0	0	0	0	0	0	0	0	0	0	358159	51741	52075	37160	13577	51309	31818	26085	71117
Irish Water Spaniel	0	0	0	0	0	0	0	0	0	0	0	0	0	0	0	0	0	0	0	0	0	0	0	0	0	0	0	0	0	0	0	0	0	0	0	0	0	0	0	0	0	460662	62941	45856	15840	65503	38559	27849	89631
Irish Wolfhound	0	0	0	0	0	0	0	0	0	0	0	0	0	0	0	0	0	0	0	0	0	0	0	0	0	0	0	0	0	0	0	0	0	0	0	0	0	0	0	0	0	0	553980	51838	17540	74973	41408	32098	97995
Keeshond	0	0	0	0	0	0	0	0	0	0	0	0	0	0	0	0	0	0	0	0	0	0	0	0	0	0	0	0	0	0	0	0	0	0	0	0	0	0	0	0	0	0	0	349948	12191	58071	32056	24512	73185
Labrador Retriever	0	0	0	0	0	0	0	0	0	0	0	0	0	0	0	0	0	0	0	0	0	0	0	0	0	0	0	0	0	0	0	0	0	0	0	0	0	0	0	0	0	0	0	0	111675	18283	9578	8171	24181
Leonberger	0	0	0	0	0	0	0	0	0	0	0	0	0	0	0	0	0	0	0	0	0	0	0	0	0	0	0	0	0	0	0	0	0	0	0	0	0	0	0	0	0	0	0	0	0	527474	44217	34051	96562
Lhasa Apso	0	0	0	0	0	0	0	0	0	0	0	0	0	0	0	0	0	0	0	0	0	0	0	0	0	0	0	0	0	0	0	0	0	0	0	0	0	0	0	0	0	0	0	0	0	0	291033	23672	59798
Maltese	0	0	0	0	0	0	0	0	0	0	0	0	0	0	0	0	0	0	0	0	0	0	0	0	0	0	0	0	0	0	0	0	0	0	0	0	0	0	0	0	0	0	0	0	0	0	0	205097	45082
Manchester Terrier	0	0	0	0	0	0	0	0	0	0	0	0	0	0	0	0	0	0	0	0	0	0	0	0	0	0	0	0	0	0	0	0	0	0	0	0	0	0	0	0	0	0	0	0	0	0	0	0	801191
Miniature Pinscher	0	0	0	0	0	0	0	0	0	0	0	0	0	0	0	0	0	0	0	0	0	0	0	0	0	0	0	0	0	0	0	0	0	0	0	0	0	0	0	0	0	0	0	0	0	0	0	0	0
Miniature Schnauzer	0	0	0	0	0	0	0	0	0	0	0	0	0	0	0	0	0	0	0	0	0	0	0	0	0	0	0	0	0	0	0	0	0	0	0	0	0	0	0	0	0	0	0	0	0	0	0	0	0
Newfoundland	0	0	0	0	0	0	0	0	0	0	0	0	0	0	0	0	0	0	0	0	0	0	0	0	0	0	0	0	0	0	0	0	0	0	0	0	0	0	0	0	0	0	0	0	0	0	0	0	0
Norwich Terrier	0	0	0	0	0	0	0	0	0	0	0	0	0	0	0	0	0	0	0	0	0	0	0	0	0	0	0	0	0	0	0	0	0	0	0	0	0	0	0	0	0	0	0	0	0	0	0	0	0
Old English Sheepdog	0	0	0	0	0	0	0	0	0	0	0	0	0	0	0	0	0	0	0	0	0	0	0	0	0	0	0	0	0	0	0	0	0	0	0	0	0	0	0	0	0	0	0	0	0	0	0	0	0
Pembroke Welsh Corgi	0	0	0	0	0	0	0	0	0	0	0	0	0	0	0	0	0	0	0	0	0	0	0	0	0	0	0	0	0	0	0	0	0	0	0	0	0	0	0	0	0	0	0	0	0	0	0	0	0
Pointer	0	0	0	0	0	0	0	0	0	0	0	0	0	0	0	0	0	0	0	0	0	0	0	0	0	0	0	0	0	0	0	0	0	0	0	0	0	0	0	0	0	0	0	0	0	0	0	0	0
Pomeranian	0	0	0	0	0	0	0	0	0	0	0	0	0	0	0	0	0	0	0	0	0	0	0	0	0	0	0	0	0	0	0	0	0	0	0	0	0	0	0	0	0	0	0	0	0	0	0	0	0
Rhodesian Ridgeback	0	0	0	0	0	0	0	0	0	0	0	0	0	0	0	0	0	0	0	0	0	0	0	0	0	0	0	0	0	0	0	0	0	0	0	0	0	0	0	0	0	0	0	0	0	0	0	0	0
Rottweiler	0	0	0	0	0	0	0	0	0	0	0	0	0	0	0	0	0	0	0	0	0	0	0	0	0	0	0	0	0	0	0	0	0	0	0	0	0	0	0	0	0	0	0	0	0	0	0	0	0
Samoyed	0	0	0	0	0	0	0	0	0	0	0	0	0	0	0	0	0	0	0	0	0	0	0	0	0	0	0	0	0	0	0	0	0	0	0	0	0	0	0	0	0	0	0	0	0	0	0	0	0
Scottish Terrier	0	0	0	0	0	0	0	0	0	0	0	0	0	0	0	0	0	0	0	0	0	0	0	0	0	0	0	0	0	0	0	0	0	0	0	0	0	0	0	0	0	0	0	0	0	0	0	0	0
Shetland Sheepdog	0	0	0	0	0	0	0	0	0	0	0	0	0	0	0	0	0	0	0	0	0	0	0	0	0	0	0	0	0	0	0	0	0	0	0	0	0	0	0	0	0	0	0	0	0	0	0	0	0
Shih Tzu	0	0	0	0	0	0	0	0	0	0	0	0	0	0	0	0	0	0	0	0	0	0	0	0	0	0	0	0	0	0	0	0	0	0	0	0	0	0	0	0	0	0	0	0	0	0	0	0	0
Soft Coated Wheaten Terrier	0	0	0	0	0	0	0	0	0	0	0	0	0	0	0	0	0	0	0	0	0	0	0	0	0	0	0	0	0	0	0	0	0	0	0	0	0	0	0	0	0	0	0	0	0	0	0	0	0
St. Bernard	0	0	0	0	0	0	0	0	0	0	0	0	0	0	0	0	0	0	0	0	0	0	0	0	0	0	0	0	0	0	0	0	0	0	0	0	0	0	0	0	0	0	0	0	0	0	0	0	0
Staffordshire Bull Terrier	0	0	0	0	0	0	0	0	0	0	0	0	0	0	0	0	0	0	0	0	0	0	0	0	0	0	0	0	0	0	0	0	0	0	0	0	0	0	0	0	0	0	0	0	0	0	0	0	0
Standard Schnauzer	0	0	0	0	0	0	0	0	0	0	0	0	0	0	0	0	0	0	0	0	0	0	0	0	0	0	0	0	0	0	0	0	0	0	0	0	0	0	0	0	0	0	0	0	0	0	0	0	0
Sussex Spaniel	0	0	0	0	0	0	0	0	0	0	0	0	0	0	0	0	0	0	0	0	0	0	0	0	0	0	0	0	0	0	0	0	0	0	0	0	0	0	0	0	0	0	0	0	0	0	0	0	0
Tibetan Spaniel	0	0	0	0	0	0	0	0	0	0	0	0	0	0	0	0	0	0	0	0	0	0	0	0	0	0	0	0	0	0	0	0	0	0	0	0	0	0	0	0	0	0	0	0	0	0	0	0	0
Tibetan Terrier	0	0	0	0	0	0	0	0	0	0	0	0	0	0	0	0	0	0	0	0	0	0	0	0	0	0	0	0	0	0	0	0	0	0	0	0	0	0	0	0	0	0	0	0	0	0	0	0	0
Vizsla	0	0	0	0	0	0	0	0	0	0	0	0	0	0	0	0	0	0	0	0	0	0	0	0	0	0	0	0	0	0	0	0	0	0	0	0	0	0	0	0	0	0	0	0	0	0	0	0	0
Weimaraner	0	0	0	0	0	0	0	0	0	0	0	0	0	0	0	0	0	0	0	0	0	0	0	0	0	0	0	0	0	0	0	0	0	0	0	0	0	0	0	0	0	0	0	0	0	0	0	0	0
Welsh Springer Spaniel	0	0	0	0	0	0	0	0	0	0	0	0	0	0	0	0	0	0	0	0	0	0	0	0	0	0	0	0	0	0	0	0	0	0	0	0	0	0	0	0	0	0	0	0	0	0	0	0	0
Welsh Terrier	0	0	0	0	0	0	0	0	0	0	0	0	0	0	0	0	0	0	0	0	0	0	0	0	0	0	0	0	0	0	0	0	0	0	0	0	0	0	0	0	0	0	0	0	0	0	0	0	0
West Highland White Terrier	0	0	0	0	0	0	0	0	0	0	0	0	0	0	0	0	0	0	0	0	0	0	0	0	0	0	0	0	0	0	0	0	0	0	0	0	0	0	0	0	0	0	0	0	0	0	0	0	0
Yorkshire Terrier	0	0	0	0	0	0	0	0	0	0	0	0	0	0	0	0	0	0	0	0	0	0	0	0	0	0	0	0	0	0	0	0	0	0	0	0	0	0	0	0	0	0	0	0	0	0	0	0	0
[truncated: 27 more columns]

## Sheet: Table S7
Table S7. Breed similarity matrix based on shared SNP signatures.
Breed	Airedale Terrier	Akita	Alaskan Malamute	American Eskimo Dog	American Staffordshire Terrier	Australian Shepherd	Basset Hound	Beagle	Bernese Mountain Dog	Bichon Frise	Border Collie	Border Terrier	Boston Terrier	Bouvier Des Flandres	Boxer	Briard	Bull Terrier	Bullmastiff	Cairn Terrier	Chesapeake Bay Retriever	Chihuahua	Chinese Shar-pei	Chow Chow	Collie	Dachshund	Dalmatian	Doberman Pinscher	English Bulldog	English Cocker Spaniel	English Setter	English Springer Spaniel	Field Spaniel	Flat-coated Retriever	French Bulldog	German Shepherd Dog	German Shorthaired Pointer	Giant Schnauzer	Golden Retriever	Great Dane	Greyhound	Irish Setter	Irish Water Spaniel	Irish Wolfhound	Keeshond	Labrador Retriever	Leonberger	Lhasa Apso	Maltese	Manchester Terrier
Airedale Terrier	983294	0.159391	0.165499	0.111014	0.130761	0.092094	0.148776	0.070682	0.172739	0.09127	0.086592	0.19837	0.093631	0.150466	0.214703	0.153981	0.222358	0.175251	0.14638	0.111497	0.106664	0.124365	0.173683	0.197305	0.057694	0.138099	0.186082	0.185315	0.161206	0.129187	0.113111	0.198939	0.155182	0.112153	0.081091	0.140812	0.136081	0.072679	0.121951	0.126953	0.141501	0.155939	0.164015	0.137794	0.091105	0.170853	0.132906	0.11922	0.197617
Akita	0	681396	0.225787	0.095137	0.085709	0.070528	0.117519	0.04899	0.147476	0.068163	0.065692	0.148092	0.061366	0.109674	0.155956	0.121723	0.160315	0.126886	0.111106	0.085078	0.088433	0.193345	0.288023	0.149444	0.043514	0.107381	0.146923	0.123773	0.124999	0.099656	0.071776	0.154919	0.120127	0.076594	0.071117	0.11088	0.096391	0.046409	0.095044	0.084216	0.111694	0.117022	0.124327	0.118128	0.066659	0.13458	0.144609	0.099691	0.147111
Alaskan Malamute	0	0	690487	0.099656	0.095638	0.079219	0.128208	0.056093	0.152093	0.073075	0.068503	0.162134	0.069727	0.122414	0.163574	0.132719	0.169009	0.137124	0.11608	0.092758	0.091424	0.161547	0.241474	0.166744	0.047269	0.11101	0.154856	0.136017	0.131338	0.103953	0.085263	0.162295	0.122819	0.083115	0.078216	0.118119	0.101169	0.054006	0.099441	0.094651	0.116958	0.127569	0.130629	0.125353	0.069596	0.138078	0.141149	0.099577	0.157682
American Eskimo Dog	0	0	0	168765	0.063928	0.057961	0.083615	0.042953	0.09597	0.060032	0.053277	0.104962	0.042127	0.083879	0.10034	0.093408	0.107865	0.084175	0.083075	0.065638	0.07077	0.070144	0.100301	0.104749	0.041354	0.07727	0.100722	0.083728	0.093416	0.077315	0.062993	0.106137	0.081682	0.055117	0.05338	0.087466	0.074555	0.041338	0.076756	0.070609	0.080747	0.084027	0.085137	0.093716	0.048687	0.09696	0.085059	0.071971	0.100717
American Staffordshire Terrier	0	0	0	0	225607	0.057684	0.085657	0.044571	0.111638	0.050576	0.047785	0.121976	0.100135	0.092137	0.171103	0.090883	0.193501	0.13386	0.089217	0.078149	0.060568	0.06851	0.092663	0.1119	0.029522	0.088385	0.10871	0.176756	0.089421	0.07142	0.06287	0.116244	0.09315	0.113013	0.043285	0.086946	0.084391	0.039635	0.092305	0.083488	0.071354	0.089733	0.10109	0.081528	0.058301	0.104483	0.071347	0.067636	0.117504
Australian Shepherd	0	0	0	0	0	112234	0.074826	0.037691	0.085474	0.045447	0.072569	0.093132	0.045326	0.071673	0.084113	0.077393	0.091455	0.080877	0.076274	0.058917	0.061816	0.055886	0.078249	0.126449	0.032696	0.071718	0.084468	0.076446	0.079023	0.070692	0.056969	0.090341	0.071518	0.047615	0.054279	0.071183	0.067199	0.031723	0.056964	0.058839	0.069952	0.07458	0.077253	0.078438	0.044045	0.077267	0.064831	0.057659	0.081933
Basset Hound	0	0	0	0	0	0	399385	0.066848	0.135097	0.074452	0.066841	0.138741	0.063278	0.109988	0.141009	0.122213	0.1403	0.120631	0.114611	0.09117	0.087716	0.091199	0.128481	0.13903	0.053418	0.110407	0.142065	0.117938	0.129795	0.099289	0.083216	0.155303	0.114371	0.068696	0.073797	0.11958	0.099664	0.048668	0.09135	0.088739	0.111599	0.122719	0.11908	0.115841	0.067887	0.125262	0.10491	0.092804	0.147333
Beagle	0	0	0	0	0	0	0	53331	0.054777	0.0436	0.034845	0.063586	0.037951	0.048743	0.057254	0.054531	0.067469	0.053766	0.05014	0.038261	0.047785	0.04107	0.055717	0.061215	0.025427	0.0512	0.059548	0.061319	0.060176	0.045952	0.041106	0.067574	0.048501	0.032484	0.026568	0.054324	0.041547	0.023872	0.045073	0.040704	0.050483	0.055869	0.053658	0.049234	0.030568	0.052706	0.041394	0.048296	0.059586
Bernese Mountain Dog	0	0	0	0	0	0	0	0	615709	0.074473	0.078475	0.169044	0.081256	0.130985	0.176778	0.142412	0.174483	0.149348	0.121713	0.101354	0.088101	0.100514	0.149536	0.163438	0.050726	0.116145	0.164171	0.14734	0.147115	0.111029	0.093447	0.167148	0.140679	0.101355	0.077483	0.128209	0.108505	0.058312	0.121749	0.104838	0.128235	0.137386	0.136223	0.129682	0.08195	0.15687	0.118606	0.104717	0.161014
Bichon Frise	0	0	0	0	0	0	0	0	0	94122	0.039952	0.082786	0.031588	0.067883	0.075601	0.072283	0.077327	0.066914	0.066281	0.053803	0.068269	0.05178	0.070333	0.078609	0.038296	0.059138	0.083994	0.058689	0.072454	0.062953	0.046304	0.089027	0.068245	0.038017	0.040862	0.071203	0.061199	0.031422	0.056758	0.04823	0.068991	0.06565	0.069294	0.071244	0.04242	0.07276	0.069175	0.081683	0.083581
Border Collie	0	0	0	0	0	0	0	0	0	0	99792	0.082152	0.037338	0.0634	0.079959	0.072484	0.085908	0.070322	0.070314	0.050561	0.052192	0.055181	0.073402	0.107602	0.026462	0.058331	0.079497	0.068291	0.069756	0.060799	0.048262	0.082354	0.06237	0.038344	0.038209	0.063625	0.061184	0.025143	0.057517	0.060291	0.062003	0.071374	0.07633	0.068501	0.040259	0.073273	0.060703	0.063818	0.083792
Border Terrier	0	0	0	0	0	0	0	0	0	0	0	774034	0.08929	0.13965	0.199486	0.145885	0.211489	0.165183	0.141875	0.113947	0.104973	0.112477	0.163307	0.178356	0.053666	0.124944	0.178141	0.174927	0.15038	0.128186	0.09481	0.185618	0.14141	0.107083	0.086759	0.134898	0.121601	0.064399	0.115093	0.125952	0.139356	0.142486	0.154263	0.138954	0.083008	0.156964	0.120569	0.106019	0.181985
Boston Terrier	0	0	0	0	0	0	0	0	0	0	0	0	123020	0.074105	0.12694	0.062857	0.123192	0.109885	0.068168	0.052508	0.047584	0.051712	0.067465	0.081367	0.025795	0.06202	0.08007	0.156627	0.067409	0.050835	0.042737	0.081268	0.070869	0.138187	0.042065	0.06243	0.057794	0.02786	0.057653	0.061348	0.058902	0.065401	0.075612	0.066327	0.044322	0.077751	0.053325	0.051705	0.08303
Bouvier Des Flandres	0	0	0	0	0	0	0	0	0	0	0	0	0	380122	0.143901	0.135668	0.153543	0.129796	0.110435	0.086654	0.088961	0.084942	0.123099	0.141376	0.047198	0.106016	0.132675	0.127633	0.114868	0.100851	0.076472	0.145639	0.113652	0.08051	0.067868	0.108482	0.100822	0.049508	0.098397	0.102876	0.112224	0.122292	0.127634	0.116066	0.068445	0.123039	0.100677	0.098816	0.143315
Boxer	0	0	0	0	0	0	0	0	0	0	0	0	0	0	940572	0.157421	0.258177	0.204905	0.141593	0.116361	0.100649	0.128184	0.161327	0.193308	0.046939	0.13015	0.1854	0.243493	0.154343	0.114939	0.095529	0.188257	0.158989	0.16102	0.084805	0.131358	0.13213	0.065355	0.128786	0.125533	0.128783	0.142593	0.160885	0.138256	0.089572	0.163833	0.123232	0.104967	0.189361
Briard	0	0	0	0	0	0	0	0	0	0	0	0	0	0	0	431373	0.15241	0.127968	0.118411	0.093143	0.085512	0.089432	0.13349	0.151413	0.046044	0.108174	0.147901	0.12344	0.132259	0.111463	0.084838	0.155027	0.120087	0.078661	0.081993	0.118455	0.108009	0.053879	0.09751	0.099461	0.124506	0.125119	0.127359	0.116108	0.065157	0.133855	0.105068	0.101185	0.147979
Bull Terrier	0	0	0	0	0	0	0	0	0	0	0	0	0	0	0	0	1112485	0.211928	0.148657	0.110033	0.09863	0.121975	0.171191	0.203043	0.05151	0.13364	0.192067	0.242352	0.150997	0.126324	0.099367	0.200011	0.157112	0.143328	0.079809	0.13777	0.126021	0.06986	0.129448	0.130402	0.135527	0.159896	0.170894	0.14168	0.088671	0.173687	0.120993	0.109886	0.195581
Bullmastiff	0	0	0	0	0	0	0	0	0	0	0	0	0	0	0	0	0	554162	0.124978	0.103129	0.086671	0.100179	0.135411	0.158444	0.038673	0.12068	0.15135	0.219699	0.127155	0.107602	0.084421	0.157268	0.139109	0.123029	0.069598	0.111419	0.107157	0.058993	0.116646	0.106475	0.116474	0.131811	0.143458	0.122696	0.079206	0.148911	0.103046	0.091009	0.166804
Cairn Terrier	0	0	0	0	0	0	0	0	0	0	0	0	0	0	0	0	0	0	373238	0.084064	0.086256	0.087871	0.12222	0.14604	0.045804	0.106088	0.130297	0.11962	0.117224	0.104123	0.074519	0.144032	0.110156	0.077029	0.066679	0.105316	0.090243	0.052458	0.089449	0.088283	0.099767	0.113044	0.12207	0.10535	0.067271	0.118354	0.095651	0.088674	0.13223
Chesapeake Bay Retriever	0	0	0	0	0	0	0	0	0	0	0	0	0	0	0	0	0	0	0	185542	0.065933	0.062269	0.092037	0.106819	0.036766	0.080879	0.106286	0.101577	0.094424	0.083031	0.069378	0.111069	0.092071	0.065248	0.049455	0.086869	0.073614	0.043069	0.074179	0.068585	0.088236	0.102936	0.095077	0.082099	0.05691	0.098977	0.083339	0.072054	0.101316
Chihuahua	0	0	0	0	0	0	0	0	0	0	0	0	0	0	0	0	0	0	0	0	152758	0.06504	0.092459	0.097608	0.042893	0.082195	0.099998	0.080602	0.090339	0.080773	0.061838	0.102176	0.080088	0.049321	0.058632	0.081811	0.076018	0.032717	0.07142	0.061726	0.081807	0.087642	0.084396	0.083968	0.051611	0.093645	0.086958	0.080247	0.102364
Chinese Shar-pei	0	0	0	0	0	0	0	0	0	0	0	0	0	0	0	0	0	0	0	0	0	355748	0.235562	0.113162	0.031551	0.082635	0.110175	0.105224	0.090755	0.073865	0.054272	0.109737	0.090006	0.066149	0.057065	0.084577	0.07923	0.035026	0.073734	0.065778	0.079406	0.091233	0.092897	0.0934	0.050768	0.101904	0.109374	0.074938	0.118897
Chow Chow	0	0	0	0	0	0	0	0	0	0	0	0	0	0	0	0	0	0	0	0	0	0	849612	0.166132	0.04832	0.117642	0.160106	0.130236	0.13095	0.108847	0.081797	0.162926	0.124943	0.079731	0.077694	0.117791	0.109505	0.048422	0.101062	0.094352	0.116763	0.127069	0.132841	0.131641	0.068549	0.14588	0.166694	0.103635	0.160064
Collie	0	0	0	0	0	0	0	0	0	0	0	0	0	0	0	0	0	0	0	0	0	0	0	851651	0.052024	0.125281	0.164364	0.158749	0.149553	0.122285	0.094989	0.178596	0.143411	0.095434	0.087047	0.126931	0.114041	0.066774	0.114065	0.112588	0.127275	0.139729	0.156238	0.141118	0.07396	0.15995	0.114274	0.111038	0.175392
Dachshund	0	0	0	0	0	0	0	0	0	0	0	0	0	0	0	0	0	0	0	0	0	0	0	0	38490	0.04441	0.053171	0.041487	0.056519	0.045832	0.034891	0.063024	0.043739	0.022067	0.030251	0.049977	0.040639	0.016347	0.0331	0.032242	0.045702	0.040779	0.044904	0.049984	0.022513	0.051078	0.043821	0.047834	0.048808
Dalmatian	0	0	0	0	0	0	0	0	0	0	0	0	0	0	0	0	0	0	0	0	0	0	0	0	0	310634	0.130175	0.121841	0.116557	0.102208	0.078232	0.133313	0.106366	0.073163	0.058871	0.105298	0.088392	0.046964	0.08912	0.082002	0.10378	0.111697	0.107239	0.104245	0.062818	0.115212	0.093769	0.086431	0.129008
Doberman Pinscher	0	0	0	0	0	0	0	0	0	0	0	0	0	0	0	0	0	0	0	0	0	0	0	0	0	0	723986	0.152937	0.146133	0.124018	0.091291	0.178107	0.138996	0.091209	0.093312	0.138034	0.133456	0.061755	0.115892	0.111257	0.135822	0.146672	0.150124	0.129589	0.084595	0.158159	0.119346	0.113121	0.185043
English Bulldog	0	0	0	0	0	0	0	0	0	0	0	0	0	0	0	0	0	0	0	0	0	0	0	0	0	0	0	597604	0.121675	0.093766	0.076228	0.151298	0.131246	0.199329	0.065401	0.106178	0.105863	0.060777	0.106463	0.10466	0.104111	0.131058	0.136522	0.111354	0.073931	0.148278	0.097194	0.0957	0.163882
English Cocker Spaniel	0	0	0	0	0	0	0	0	0	0	0	0	0	0	0	0	0	0	0	0	0	0	0	0	0	0	0	0	454821	0.113234	0.12613	0.251136	0.126627	0.076039	0.073983	0.125041	0.112024	0.057695	0.093289	0.089606	0.12945	0.134098	0.127009	0.117089	0.07146	0.13544	0.108753	0.103005	0.14505
English Setter	0	0	0	0	0	0	0	0	0	0	0	0	0	0	0	0	0	0	0	0	0	0	0	0	0	0	0	0	0	292984	0.083487	0.143006	0.103418	0.05755	0.058812	0.120939	0.089116	0.054234	0.075375	0.073561	0.136913	0.119188	0.103769	0.096414	0.061548	0.111582	0.089488	0.084293	0.130499
English Springer Spaniel	0	0	0	0	0	0	0	0	0	0	0	0	0	0	0	0	0	0	0	0	0	0	0	0	0	0	0	0	0	0	161508	0.147484	0.080403	0.052242	0.046691	0.085546	0.070372	0.036014	0.063925	0.068188	0.097605	0.099459	0.080022	0.077484	0.049375	0.088312	0.065188	0.067191	0.095004
Field Spaniel	0	0	0	0	0	0	0	0	0	0	0	0	0	0	0	0	0	0	0	0	0	0	0	0	0	0	0	0	0	0	0	834330	0.148503	0.101194	0.079925	0.146326	0.131297	0.067052	0.114765	0.108676	0.156079	0.160991	0.152462	0.135482	0.085741	0.159422	0.123801	0.120595	0.178273
Flat-coated Retriever	0	0	0	0	0	0	0	0	0	0	0	0	0	0	0	0	0	0	0	0	0	0	0	0	0	0	0	0	0	0	0	0	448847	0.079285	0.064114	0.113551	0.096466	0.095594	0.094933	0.093381	0.120652	0.130301	0.124452	0.116793	0.114648	0.12715	0.09395	0.086227	0.140384
French Bulldog	0	0	0	0	0	0	0	0	0	0	0	0	0	0	0	0	0	0	0	0	0	0	0	0	0	0	0	0	0	0	0	0	0	216194	0.038445	0.065348	0.068473	0.029415	0.068741	0.067027	0.061276	0.075324	0.086513	0.070502	0.04059	0.08983	0.061598	0.054675	0.10236
German Shepherd Dog	0	0	0	0	0	0	0	0	0	0	0	0	0	0	0	0	0	0	0	0	0	0	0	0	0	0	0	0	0	0	0	0	0	0	105095	0.068277	0.063591	0.026435	0.05886	0.056799	0.066522	0.069086	0.075233	0.079635	0.038242	0.081114	0.063623	0.058897	0.078873
German Shorthaired Pointer	0	0	0	0	0	0	0	0	0	0	0	0	0	0	0	0	0	0	0	0	0	0	0	0	0	0	0	0	0	0	0	0	0	0	0	308851	0.097733	0.055796	0.093242	0.078676	0.121109	0.124959	0.116988	0.105874	0.071173	0.124745	0.098366	0.095251	0.125966
Giant Schnauzer	0	0	0	0	0	0	0	0	0	0	0	0	0	0	0	0	0	0	0	0	0	0	0	0	0	0	0	0	0	0	0	0	0	0	0	0	254990	0.045194	0.084839	0.081864	0.097282	0.101826	0.102617	0.093154	0.05987	0.11276	0.089826	0.085746	0.124425
Golden Retriever	0	0	0	0	0	0	0	0	0	0	0	0	0	0	0	0	0	0	0	0	0	0	0	0	0	0	0	0	0	0	0	0	0	0	0	0	0	70907	0.042838	0.038962	0.056858	0.058556	0.055239	0.04951	0.050626	0.057649	0.045519	0.043385	0.063705
Great Dane	0	0	0	0	0	0	0	0	0	0	0	0	0	0	0	0	0	0	0	0	0	0	0	0	0	0	0	0	0	0	0	0	0	0	0	0	0	0	238001	0.091934	0.090645	0.096087	0.122685	0.08812	0.062087	0.117855	0.080753	0.071862	0.121942
Greyhound	0	0	0	0	0	0	0	0	0	0	0	0	0	0	0	0	0	0	0	0	0	0	0	0	0	0	0	0	0	0	0	0	0	0	0	0	0	0	0	226435	0.082492	0.094826	0.133614	0.088015	0.055478	0.105194	0.0714	0.072974	0.107891
Irish Setter	0	0	0	0	0	0	0	0	0	0	0	0	0	0	0	0	0	0	0	0	0	0	0	0	0	0	0	0	0	0	0	0	0	0	0	0	0	0	0	0	358159	0.127381	0.116908	0.104963	0.067887	0.118047	0.098552	0.096244	0.13276
Irish Water Spaniel	0	0	0	0	0	0	0	0	0	0	0	0	0	0	0	0	0	0	0	0	0	0	0	0	0	0	0	0	0	0	0	0	0	0	0	0	0	0	0	0	0	460662	0.124594	0.11421	0.069837	0.132883	0.105309	0.090602	0.147536
Irish Wolfhound	0	0	0	0	0	0	0	0	0	0	0	0	0	0	0	0	0	0	0	0	0	0	0	0	0	0	0	0	0	0	0	0	0	0	0	0	0	0	0	0	0	0	553980	0.117733	0.070519	0.138694	0.103126	0.095225	0.147092
Keeshond	0	0	0	0	0	0	0	0	0	0	0	0	0	0	0	0	0	0	0	0	0	0	0	0	0	0	0	0	0	0	0	0	0	0	0	0	0	0	0	0	0	0	0	349948	0.061668	0.135163	0.100447	0.091495	0.138214
Labrador Retriever	0	0	0	0	0	0	0	0	0	0	0	0	0	0	0	0	0	0	0	0	0	0	0	0	0	0	0	0	0	0	0	0	0	0	0	0	0	0	0	0	0	0	0	0	111675	0.07533	0.053128	0.053991	0.08084
Leonberger	0	0	0	0	0	0	0	0	0	0	0	0	0	0	0	0	0	0	0	0	0	0	0	0	0	0	0	0	0	0	0	0	0	0	0	0	0	0	0	0	0	0	0	0	0	527474	0.112854	0.103526	0.148538
Lhasa Apso	0	0	0	0	0	0	0	0	0	0	0	0	0	0	0	0	0	0	0	0	0	0	0	0	0	0	0	0	0	0	0	0	0	0	0	0	0	0	0	0	0	0	0	0	0	0	291033	0.096891	0.123836
Maltese	0	0	0	0	0	0	0	0	0	0	0	0	0	0	0	0	0	0	0	0	0	0	0	0	0	0	0	0	0	0	0	0	0	0	0	0	0	0	0	0	0	0	0	0	0	0	0	205097	0.111213
Manchester Terrier	0	0	0	0	0	0	0	0	0	0	0	0	0	0	0	0	0	0	0	0	0	0	0	0	0	0	0	0	0	0	0	0	0	0	0	0	0	0	0	0	0	0	0	0	0	0	0	0	801191
Miniature Pinscher	0	0	0	0	0	0	0	0	0	0	0	0	0	0	0	0	0	0	0	0	0	0	0	0	0	0	0	0	0	0	0	0	0	0	0	0	0	0	0	0	0	0	0	0	0	0	0	0	0
Miniature Schnauzer	0	0	0	0	0	0	0	0	0	0	0	0	0	0	0	0	0	0	0	0	0	0	0	0	0	0	0	0	0	0	0	0	0	0	0	0	0	0	0	0	0	0	0	0	0	0	0	0	0
Newfoundland	0	0	0	0	0	0	0	0	0	0	0	0	0	0	0	0	0	0	0	0	0	0	0	0	0	0	0	0	0	0	0	0	0	0	0	0	0	0	0	0	0	0	0	0	0	0	0	0	0
Norwich Terrier	0	0	0	0	0	0	0	0	0	0	0	0	0	0	0	0	0	0	0	0	0	0	0	0	0	0	0	0	0	0	0	0	0	0	0	0	0	0	0	0	0	0	0	0	0	0	0	0	0
Old English Sheepdog	0	0	0	0	0	0	0	0	0	0	0	0	0	0	0	0	0	0	0	0	0	0	0	0	0	0	0	0	0	0	0	0	0	0	0	0	0	0	0	0	0	0	0	0	0	0	0	0	0
Pembroke Welsh Corgi	0	0	0	0	0	0	0	0	0	0	0	0	0	0	0	0	0	0	0	0	0	0	0	0	0	0	0	0	0	0	0	0	0	0	0	0	0	0	0	0	0	0	0	0	0	0	0	0	0
Pointer	0	0	0	0	0	0	0	0	0	0	0	0	0	0	0	0	0	0	0	0	0	0	0	0	0	0	0	0	0	0	0	0	0	0	0	0	0	0	0	0	0	0	0	0	0	0	0	0	0
Pomeranian	0	0	0	0	0	0	0	0	0	0	0	0	0	0	0	0	0	0	0	0	0	0	0	0	0	0	0	0	0	0	0	0	0	0	0	0	0	0	0	0	0	0	0	0	0	0	0	0	0
Rhodesian Ridgeback	0	0	0	0	0	0	0	0	0	0	0	0	0	0	0	0	0	0	0	0	0	0	0	0	0	0	0	0	0	0	0	0	0	0	0	0	0	0	0	0	0	0	0	0	0	0	0	0	0
Rottweiler	0	0	0	0	0	0	0	0	0	0	0	0	0	0	0	0	0	0	0	0	0	0	0	0	0	0	0	0	0	0	0	0	0	0	0	0	0	0	0	0	0	0	0	0	0	0	0	0	0
Samoyed	0	0	0	0	0	0	0	0	0	0	0	0	0	0	0	0	0	0	0	0	0	0	0	0	0	0	0	0	0	0	0	0	0	0	0	0	0	0	0	0	0	0	0	0	0	0	0	0	0
Scottish Terrier	0	0	0	0	0	0	0	0	0	0	0	0	0	0	0	0	0	0	0	0	0	0	0	0	0	0	0	0	0	0	0	0	0	0	0	0	0	0	0	0	0	0	0	0	0	0	0	0	0
Shetland Sheepdog	0	0	0	0	0	0	0	0	0	0	0	0	0	0	0	0	0	0	0	0	0	0	0	0	0	0	0	0	0	0	0	0	0	0	0	0	0	0	0	0	0	0	0	0	0	0	0	0	0
Shih Tzu	0	0	0	0	0	0	0	0	0	0	0	0	0	0	0	0	0	0	0	0	0	0	0	0	0	0	0	0	0	0	0	0	0	0	0	0	0	0	0	0	0	0	0	0	0	0	0	0	0
Soft Coated Wheaten Terrier	0	0	0	0	0	0	0	0	0	0	0	0	0	0	0	0	0	0	0	0	0	0	0	0	0	0	0	0	0	0	0	0	0	0	0	0	0	0	0	0	0	0	0	0	0	0	0	0	0
St. Bernard	0	0	0	0	0	0	0	0	0	0	0	0	0	0	0	0	0	0	0	0	0	0	0	0	0	0	0	0	0	0	0	0	0	0	0	0	0	0	0	0	0	0	0	0	0	0	0	0	0
Staffordshire Bull Terrier	0	0	0	0	0	0	0	0	0	0	0	0	0	0	0	0	0	0	0	0	0	0	0	0	0	0	0	0	0	0	0	0	0	0	0	0	0	0	0	0	0	0	0	0	0	0	0	0	0
Standard Schnauzer	0	0	0	0	0	0	0	0	0	0	0	0	0	0	0	0	0	0	0	0	0	0	0	0	0	0	0	0	0	0	0	0	0	0	0	0	0	0	0	0	0	0	0	0	0	0	0	0	0
Sussex Spaniel	0	0	0	0	0	0	0	0	0	0	0	0	0	0	0	0	0	0	0	0	0	0	0	0	0	0	0	0	0	0	0	0	0	0	0	0	0	0	0	0	0	0	0	0	0	0	0	0	0
Tibetan Spaniel	0	0	0	0	0	0	0	0	0	0	0	0	0	0	0	0	0	0	0	0	0	0	0	0	0	0	0	0	0	0	0	0	0	0	0	0	0	0	0	0	0	0	0	0	0	0	0	0	0
Tibetan Terrier	0	0	0	0	0	0	0	0	0	0	0	0	0	0	0	0	0	0	0	0	0	0	0	0	0	0	0	0	0	0	0	0	0	0	0	0	0	0	0	0	0	0	0	0	0	0	0	0	0
Vizsla	0	0	0	0	0	0	0	0	0	0	0	0	0	0	0	0	0	0	0	0	0	0	0	0	0	0	0	0	0	0	0	0	0	0	0	0	0	0	0	0	0	0	0	0	0	0	0	0	0
Weimaraner	0	0	0	0	0	0	0	0	0	0	0	0	0	0	0	0	0	0	0	0	0	0	0	0	0	0	0	0	0	0	0	0	0	0	0	0	0	0	0	0	0	0	0	0	0	0	0	0	0
Welsh Springer Spaniel	0	0	0	0	0	0	0	0	0	0	0	0	0	0	0	0	0	0	0	0	0	0	0	0	0	0	0	0	0	0	0	0	0	0	0	0	0	0	0	0	0	0	0	0	0	0	0	0	0
Welsh Terrier	0	0	0	0	0	0	0	0	0	0	0	0	0	0	0	0	0	0	0	0	0	0	0	0	0	0	0	0	0	0	0	0	0	0	0	0	0	0	0	0	0	0	0	0	0	0	0	0	0
West Highland White Terrier	0	0	0	0	0	0	0	0	0	0	0	0	0	0	0	0	0	0	0	0	0	0	0	0	0	0	0	0	0	0	0	0	0	0	0	0	0	0	0	0	0	0	0	0	0	0	0	0	0
Yorkshire Terrier	0	0	0	0	0	0	0	0	0	0	0	0	0	0	0	0	0	0	0	0	0	0	0	0	0	0	0	0	0	0	0	0	0	0	0	0	0	0	0	0	0	0	0	0	0	0	0	0	0
[truncated: 27 more columns]

## Sheet: Table S8
Table S8. Breed-pair list sorted by SNP signature similarity score.
Rank	Breed pair	Signature sharing based similarity
1	Collie&Shetland Sheepdog	0.344593
2	Akita&Chow Chow	0.288023
3	Boxer&Bull Terrier	0.258177
4	Field Spaniel&Sussex Spaniel	0.257878
5	English Cocker Spaniel&Field Spaniel	0.251136
6	Scottish Terrier&West Highland White Terrier	0.250121
7	Boxer&English Bulldog	0.243493
8	Bull Terrier&English Bulldog	0.242352
9	Alaskan Malamute&Chow Chow	0.241474
10	Bull Terrier&Staffordshire Bull Terrier	0.240308
11	Lhasa Apso&Shih Tzu	0.236467
12	Chinese Shar-pei&Chow Chow	0.235562
13	Norwich Terrier&Sussex Spaniel	0.228416
14	Bull Terrier&Sussex Spaniel	0.227422
15	Airedale Terrier&Sussex Spaniel	0.227084
16	Akita&Alaskan Malamute	0.225787
17	Airedale Terrier&Bull Terrier	0.222358
18	Bullmastiff&English Bulldog	0.219699
19	Scottish Terrier&Sussex Spaniel	0.217237
20	Field Spaniel&Welsh Springer Spaniel	0.216943
21	Manchester Terrier&Sussex Spaniel	0.2151
22	Airedale Terrier&Boxer	0.214703
23	Norwich Terrier&Scottish Terrier	0.213849
24	Border Terrier&Sussex Spaniel	0.211951
25	Bull Terrier&Bullmastiff	0.211928
26	Shih Tzu&Tibetan Spaniel	0.211661
27	Border Terrier&Bull Terrier	0.211489
28	Boxer&Sussex Spaniel	0.210775
29	Cairn Terrier&West Highland White Terrier	0.209974
30	Bull Terrier&Norwich Terrier	0.209461
31	English Cocker Spaniel&Sussex Spaniel	0.20923
32	Collie&Sussex Spaniel	0.208847
33	Sussex Spaniel&Welsh Springer Spaniel	0.206956
34	Airedale Terrier&Norwich Terrier	0.20605
35	Boxer&Bullmastiff	0.204905
36	Doberman Pinscher&Sussex Spaniel	0.204848
37	Boxer&Staffordshire Bull Terrier	0.204678
38	Collie&Pembroke Welsh Corgi	0.204276
39	English Bulldog&Staffordshire Bull Terrier	0.203965
40	Bull Terrier&Soft Coated Wheaten Terrier	0.203609
41	Bull Terrier&Collie	0.203043
42	Bull Terrier&Scottish Terrier	0.200478
43	Bull Terrier&Field Spaniel	0.200011
44	Border Terrier&Boxer	0.199486
45	English Bulldog&French Bulldog	0.199329
46	Border Terrier&Norwich Terrier	0.199278
47	Airedale Terrier&Field Spaniel	0.198939
48	Miniature Schnauzer&Sussex Spaniel	0.198865
49	Airedale Terrier&Border Terrier	0.19837
50	Boxer&Norwich Terrier	0.198075
51	Airedale Terrier&Manchester Terrier	0.197617
52	Airedale Terrier&Collie	0.197305
53	Bull Terrier&Manchester Terrier	0.195581
54	Norwich Terrier&West Highland White Terrier	0.193889
55	American Staffordshire Terrier&Bull Terrier	0.193501
56	Akita&Chinese Shar-pei	0.193345
57	Boxer&Collie	0.193308
58	Boxer&Soft Coated Wheaten Terrier	0.192803
59	Bernese Mountain Dog&Sussex Spaniel	0.192269
60	Bull Terrier&Doberman Pinscher	0.192067
61	Chow Chow&Sussex Spaniel	0.191366
62	Collie&Norwich Terrier	0.191195
63	Cairn Terrier&Scottish Terrier	0.190656
64	Airedale Terrier&Soft Coated Wheaten Terrier	0.189987
65	Chow Chow&Tibetan Spaniel	0.189739
66	Field Spaniel&Norwich Terrier	0.189579
67	Boxer&Manchester Terrier	0.189361
68	Border Terrier&Scottish Terrier	0.188458
69	Manchester Terrier&Norwich Terrier	0.188351
70	Boxer&Field Spaniel	0.188257
71	Soft Coated Wheaten Terrier&Sussex Spaniel	0.187483
72	Airedale Terrier&Miniature Schnauzer	0.187203
73	Alaskan Malamute&Sussex Spaniel	0.187028
74	Pembroke Welsh Corgi&Sussex Spaniel	0.186907
75	Irish Water Spaniel&Sussex Spaniel	0.186669
76	Airedale Terrier&Scottish Terrier	0.186375
77	Chow Chow&Shih Tzu	0.186313
78	Airedale Terrier&Doberman Pinscher	0.186082
79	Border Terrier&Field Spaniel	0.185618
80	Boxer&Doberman Pinscher	0.1854
81	Airedale Terrier&English Bulldog	0.185315
82	Doberman Pinscher&Manchester Terrier	0.185043
83	Boxer&Scottish Terrier	0.184685
84	Collie&Scottish Terrier	0.182077
85	Border Terrier&Manchester Terrier	0.181985
86	Chow Chow&Samoyed	0.181299
87	English Cocker Spaniel&Welsh Springer Spaniel	0.180844
88	Boxer&Miniature Schnauzer	0.180695
89	Bull Terrier&Miniature Schnauzer	0.179877
90	Rottweiler&Sussex Spaniel	0.179132
91	English Bulldog&Sussex Spaniel	0.178824
92	Collie&Field Spaniel	0.178596
93	Field Spaniel&Scottish Terrier	0.178506
94	Sussex Spaniel&West Highland White Terrier	0.178363
95	Border Terrier&Collie	0.178356
96	Leonberger&Sussex Spaniel	0.178322
97	Field Spaniel&Manchester Terrier	0.178273
98	Border Terrier&Doberman Pinscher	0.178141
99	Doberman Pinscher&Field Spaniel	0.178107
100	Alaskan Malamute&Samoyed	0.177951
101	Akita&Sussex Spaniel	0.177858
102	Bullmastiff&Sussex Spaniel	0.177709
103	Miniature Schnauzer&Norwich Terrier	0.177495
104	Doberman Pinscher&Norwich Terrier	0.177488
105	Bernese Mountain Dog&Boxer	0.176778
106	American Staffordshire Terrier&English Bulldog	0.176756
107	Border Terrier&Soft Coated Wheaten Terrier	0.176697
108	Sussex Spaniel&Welsh Terrier	0.176258
109	Airedale Terrier&Welsh Terrier	0.175844
110	Chow Chow&Norwich Terrier	0.175798
111	Collie&Manchester Terrier	0.175392
112	Norwich Terrier&Soft Coated Wheaten Terrier	0.175322
113	Airedale Terrier&Bullmastiff	0.175251
114	Border Terrier&English Bulldog	0.174927
115	Field Spaniel&Miniature Schnauzer	0.174848
116	Bernese Mountain Dog&Bull Terrier	0.174483
117	Irish Wolfhound&Sussex Spaniel	0.174466
118	Cairn Terrier&Norwich Terrier	0.174126
119	Airedale Terrier&Welsh Springer Spaniel	0.173705
120	Bull Terrier&Leonberger	0.173687
121	Airedale Terrier&Chow Chow	0.173683
122	Shih Tzu&Sussex Spaniel	0.173675
123	Bull Terrier&Welsh Terrier	0.17354
124	Border Terrier&Welsh Terrier	0.172934
125	Norwich Terrier&Welsh Terrier	0.172827
126	Airedale Terrier&Bernese Mountain Dog	0.172739
127	Manchester Terrier&Miniature Schnauzer	0.172455
128	Doberman Pinscher&Scottish Terrier	0.172238
129	Newfoundland&Sussex Spaniel	0.171893
130	Norwich Terrier&Welsh Springer Spaniel	0.171797
131	Akita&Tibetan Spaniel	0.171622
132	Bull Terrier&Chow Chow	0.171191
133	American Staffordshire Terrier&Boxer	0.171103
134	Bullmastiff&Norwich Terrier	0.171089
135	English Bulldog&Norwich Terrier	0.171043
136	Basset Hound&Sussex Spaniel	0.171003
137	Bull Terrier&Irish Wolfhound	0.170894
138	Airedale Terrier&Leonberger	0.170853
139	Bull Terrier&West Highland White Terrier	0.170815
140	Shetland Sheepdog&Sussex Spaniel	0.170794
141	Collie&Soft Coated Wheaten Terrier	0.170506
142	Alaskan Malamute&Norwich Terrier	0.170184
143	Boxer&Welsh Terrier	0.170167
144	Irish Setter&Sussex Spaniel	0.170062
145	Lhasa Apso&Tibetan Spaniel	0.170047
146	English Bulldog&Soft Coated Wheaten Terrier	0.169856
147	Airedale Terrier&Pembroke Welsh Corgi	0.169697
148	Manchester Terrier&Scottish Terrier	0.169552
149	Field Spaniel&Soft Coated Wheaten Terrier	0.169395
150	Briard&Sussex Spaniel	0.169231
151	Bullmastiff&Soft Coated Wheaten Terrier	0.169138
152	Manchester Terrier&Soft Coated Wheaten Terrier	0.169087
153	Bernese Mountain Dog&Border Terrier	0.169044
154	Alaskan Malamute&Bull Terrier	0.169009
155	Akita&Shih Tzu	0.168437
156	Miniature Schnauzer&Scottish Terrier	0.168256
157	Bernese Mountain Dog&Norwich Terrier	0.168199
158	Sussex Spaniel&Tibetan Terrier	0.167884
159	Border Terrier&Miniature Schnauzer	0.167821
160	Bernese Mountain Dog&Field Spaniel	0.167148
161	Scottish Terrier&Soft Coated Wheaten Terrier	0.167054
162	Bullmastiff&Manchester Terrier	0.166804
163	Alaskan Malamute&Collie	0.166744
164	Chow Chow&Lhasa Apso	0.166694
165	Airedale Terrier&Staffordshire Bull Terrier	0.166509
166	Soft Coated Wheaten Terrier&Welsh Terrier	0.166441
167	Flat-coated Retriever&Sussex Spaniel	0.166425
168	Bull Terrier&Pembroke Welsh Corgi	0.166261
169	Chow Chow&Collie	0.166132
170	Sussex Spaniel&Tibetan Spaniel	0.165586
171	Airedale Terrier&Alaskan Malamute	0.165499
172	Leonberger&Norwich Terrier	0.165488
173	Bull Terrier&Rottweiler	0.165309
174	Border Terrier&West Highland White Terrier	0.165291
175	Border Terrier&Bullmastiff	0.165183
176	Collie&Miniature Schnauzer	0.165114
177	Airedale Terrier&West Highland White Terrier	0.16444
178	Collie&Doberman Pinscher	0.164364
179	Bull Terrier&Welsh Springer Spaniel	0.164322
180	Pembroke Welsh Corgi&Scottish Terrier	0.164185
181	Bernese Mountain Dog&Doberman Pinscher	0.164171
182	Airedale Terrier&Irish Wolfhound	0.164015
183	English Bulldog&Manchester Terrier	0.163882
184	Boxer&Leonberger	0.163833
185	Alaskan Malamute&Boxer	0.163574
186	Bernese Mountain Dog&Collie	0.163438
187	Border Terrier&Chow Chow	0.163307
188	Norwich Terrier&Pembroke Welsh Corgi	0.163256
189	Chow Chow&Field Spaniel	0.162926
190	Alaskan Malamute&Tibetan Spaniel	0.162446
191	Bullmastiff&Scottish Terrier	0.16239
192	Alaskan Malamute&Field Spaniel	0.162295
193	Alaskan Malamute&Border Terrier	0.162134
194	Akita&Samoyed	0.162128
195	Manchester Terrier&Welsh Terrier	0.162008
196	Doberman Pinscher&Soft Coated Wheaten Terrier	0.161944
197	Alaskan Malamute&Chinese Shar-pei	0.161547
198	Bull Terrier&Shetland Sheepdog	0.161521
199	German Shorthaired Pointer&Sussex Spaniel	0.161344
200	Boxer&Chow Chow	0.161327
201	Bouvier Des Flandres&Sussex Spaniel	0.16123
202	Airedale Terrier&English Cocker Spaniel	0.161206
203	Alaskan Malamute&Shih Tzu	0.161175
204	Boxer&French Bulldog	0.16102
205	Bernese Mountain Dog&Manchester Terrier	0.161014
206	Field Spaniel&Irish Water Spaniel	0.160991
207	Boxer&Irish Wolfhound	0.160885
208	Samoyed&Sussex Spaniel	0.160781
209	English Bulldog&Scottish Terrier	0.160703
210	Airedale Terrier&Shih Tzu	0.160364
211	Akita&Bull Terrier	0.160315
212	Manchester Terrier&Welsh Springer Spaniel	0.160188
213	Bullmastiff&Staffordshire Bull Terrier	0.160185
214	Chow Chow&Doberman Pinscher	0.160106
215	Chow Chow&Manchester Terrier	0.160064
216	Border Terrier&Staffordshire Bull Terrier	0.160046
217	Chow Chow&Scottish Terrier	0.159954
218	Collie&Leonberger	0.15995
219	Leonberger&Scottish Terrier	0.159939
220	Collie&Rottweiler	0.159906
221	Bull Terrier&Irish Water Spaniel	0.159896
222	Doberman Pinscher&Miniature Schnauzer	0.159596
223	Field Spaniel&Leonberger	0.159422
224	Airedale Terrier&Akita	0.159391
225	Flat-coated Retriever&Norwich Terrier	0.159295
226	Boxer&Pembroke Welsh Corgi	0.159025
227	Boxer&Welsh Springer Spaniel	0.159024
228	Chow Chow&Tibetan Terrier	0.159016
229	Boxer&Flat-coated Retriever	0.158989
230	Norwich Terrier&Shih Tzu	0.158989
231	Field Spaniel&Welsh Terrier	0.158959
232	Doberman Pinscher&Welsh Terrier	0.1589
233	Scottish Terrier&Welsh Springer Spaniel	0.158777
234	Collie&English Bulldog	0.158749
235	Bullmastiff&Collie	0.158444
236	Doberman Pinscher&Leonberger	0.158159
237	Irish Wolfhound&Norwich Terrier	0.157931
238	Boxer&Rottweiler	0.157852
239	Alaskan Malamute&Manchester Terrier	0.157682
240	Norwich Terrier&Staffordshire Bull Terrier	0.157553
241	Boxer&West Highland White Terrier	0.157545
242	Briard&Norwich Terrier	0.157447
243	Collie&Welsh Terrier	0.157441
244	Boxer&Briard	0.157421
245	Irish Water Spaniel&Norwich Terrier	0.157361
246	Norwich Terrier&Shetland Sheepdog	0.157316
247	Bullmastiff&Field Spaniel	0.157268
248	Field Spaniel&Pembroke Welsh Corgi	0.157182
249	Bull Terrier&Flat-coated Retriever	0.157112
250	Akita&Norwich Terrier	0.15702
251	Border Terrier&Leonberger	0.156964
252	Bernese Mountain Dog&Leonberger	0.15687
253	English Cocker Spaniel&Norwich Terrier	0.156777
254	Border Terrier&Rottweiler	0.156697
255	Boston Terrier&English Bulldog	0.156627
256	Soft Coated Wheaten Terrier&Staffordshire Bull Terrier	0.156548
257	Field Spaniel&Rottweiler	0.156242
258	Collie&Irish Wolfhound	0.156238
259	Bernese Mountain Dog&Scottish Terrier	0.156192
260	Border Terrier&Welsh Springer Spaniel	0.156168
261	Field Spaniel&Irish Setter	0.156079
262	Norwich Terrier&Rottweiler	0.155987
263	Akita&Boxer	0.155956
264	Scottish Terrier&Welsh Terrier	0.15594
265	Airedale Terrier&Irish Water Spaniel	0.155939
266	Airedale Terrier&Rottweiler	0.155937
267	Leonberger&Rottweiler	0.155913
268	Doberman Pinscher&Shih Tzu	0.155893
269	Cairn Terrier&Sussex Spaniel	0.155681
270	Airedale Terrier&Shetland Sheepdog	0.155669
271	Boxer&Shetland Sheepdog	0.155633
272	Field Spaniel&Shih Tzu	0.155588
273	Border Terrier&Shetland Sheepdog	0.155439
274	Airedale Terrier&Tibetan Terrier	0.155323
275	Alaskan Malamute&Miniature Schnauzer	0.155309
276	Basset Hound&Field Spaniel	0.155303
277	American Staffordshire Terrier&Staffordshire Bull Terrier	0.155277
278	Irish Wolfhound&Scottish Terrier	0.155222
279	Airedale Terrier&Flat-coated Retriever	0.155182
280	Border Terrier&Pembroke Welsh Corgi	0.155048
281	Briard&Field Spaniel	0.155027
282	Akita&Field Spaniel	0.154919
283	Alaskan Malamute&Doberman Pinscher	0.154856
284	Alaskan Malamute&Scottish Terrier	0.154736
285	Norwich Terrier&Tibetan Terrier	0.154462
286	Doberman Pinscher&Welsh Springer Spaniel	0.15435
287	Boxer&English Cocker Spaniel	0.154343
288	Rottweiler&Scottish Terrier	0.154338
289	Border Terrier&Irish Wolfhound	0.154263
290	Border Terrier&Shih Tzu	0.154136
291	Norwich Terrier&Samoyed	0.154038
292	Airedale Terrier&Briard	0.153981
293	Miniature Schnauzer&Soft Coated Wheaten Terrier	0.153941
294	Doberman Pinscher&Rottweiler	0.153932
295	Staffordshire Bull Terrier&Sussex Spaniel	0.15381
296	Keeshond&Sussex Spaniel	0.153749
297	Bull Terrier&Shih Tzu	0.153583
298	Bouvier Des Flandres&Bull Terrier	0.153543
299	Bernese Mountain Dog&Miniature Schnauzer	0.153456
300	Collie&Welsh Springer Spaniel	0.153219
301	Old English Sheepdog&Sussex Spaniel	0.153114
302	Bernese Mountain Dog&Soft Coated Wheaten Terrier	0.153062
303	Field Spaniel&Shetland Sheepdog	0.153042
304	Doberman Pinscher&English Bulldog	0.152937
305	Bull Terrier&Newfoundland	0.152767
306	Field Spaniel&West Highland White Terrier	0.152707
307	English Setter&Sussex Spaniel	0.152627
308	English Cocker Spaniel&Scottish Terrier	0.152511
309	Manchester Terrier&Shih Tzu	0.1525
310	Field Spaniel&Irish Wolfhound	0.152462
311	Briard&Bull Terrier	0.15241
312	Collie&West Highland White Terrier	0.152388
313	Miniature Pinscher&Sussex Spaniel	0.152314
314	Bullmastiff&Miniature Schnauzer	0.152238
315	Airedale Terrier&Newfoundland	0.152166
316	Boxer&Shih Tzu	0.152094
317	Alaskan Malamute&Bernese Mountain Dog	0.152093
318	English Bulldog&Welsh Terrier	0.151966
319	Collie&Samoyed	0.151954
320	Chow Chow&Miniature Schnauzer	0.151649
321	Manchester Terrier&Rottweiler	0.1515
322	Briard&Collie	0.151413
323	Bullmastiff&Doberman Pinscher	0.15135
324	English Bulldog&Field Spaniel	0.151298
325	Manchester Terrier&Staffordshire Bull Terrier	0.151036
326	Pembroke Welsh Corgi&Shetland Sheepdog	0.151021
327	Bull Terrier&English Cocker Spaniel	0.150997
328	Miniature Schnauzer&Welsh Springer Spaniel	0.15078
329	Boxer&Newfoundland	0.15073
330	Dalmatian&Sussex Spaniel	0.150631
331	Bull Terrier&Tibetan Terrier	0.150531
332	Norwich Terrier&Tibetan Spaniel	0.150471
333	Airedale Terrier&Bouvier Des Flandres	0.150466
334	Border Terrier&English Cocker Spaniel	0.15038
335	Field Spaniel&Tibetan Spaniel	0.150305
336	Scottish Terrier&Shih Tzu	0.150228
337	Miniature Schnauzer&Shih Tzu	0.150201
338	Bull Terrier&Tibetan Spaniel	0.150139
339	Doberman Pinscher&Irish Wolfhound	0.150124
340	Boxer&Tibetan Terrier	0.150063
341	Bernese Mountain Dog&Rottweiler	0.149594
342	Scottish Terrier&Shetland Sheepdog	0.149592
343	Collie&English Cocker Spaniel	0.149553
344	Bernese Mountain Dog&Chow Chow	0.149536
345	Bull Terrier&Old English Sheepdog	0.149515
346	Border Terrier&Tibetan Terrier	0.149512
347	Akita&Collie	0.149444
348	English Bulldog&Miniature Schnauzer	0.149439
349	Airedale Terrier&Tibetan Spaniel	0.149387
350	Leonberger&St. Bernard	0.149355
351	Bernese Mountain Dog&Bullmastiff	0.149348
352	Doberman Pinscher&West Highland White Terrier	0.14927
353	Manchester Terrier&Tibetan Terrier	0.149094
354	Bullmastiff&Leonberger	0.148911
355	Airedale Terrier&Basset Hound	0.148776
356	Sussex Spaniel&Weimaraner	0.148745
357	Bernese Mountain Dog&Welsh Springer Spaniel	0.148705
358	Bull Terrier&Cairn Terrier	0.148657
359	Collie&Old English Sheepdog	0.148643
360	Leonberger&Manchester Terrier	0.148538
361	Field Spaniel&Flat-coated Retriever	0.148503
362	Airedale Terrier&Samoyed	0.14845
363	Norwich Terrier&Yorkshire Terrier	0.148334
364	English Cocker Spaniel&Miniature Schnauzer	0.148331
365	Leonberger&Soft Coated Wheaten Terrier	0.148289
366	English Bulldog&Leonberger	0.148278
367	Miniature Schnauzer&Welsh Terrier	0.148117
368	Akita&Border Terrier	0.148092
369	Miniature Schnauzer&Pembroke Welsh Corgi	0.148009
370	Briard&Manchester Terrier	0.147979
371	Miniature Schnauzer&Standard Schnauzer	0.14792
372	Briard&Doberman Pinscher	0.147901
373	Doberman Pinscher&Pembroke Welsh Corgi	0.147805
374	Manchester Terrier&Pembroke Welsh Corgi	0.147803
375	Field Spaniel&Newfoundland	0.147564
376	Irish Water Spaniel&Manchester Terrier	0.147536
377	English Springer Spaniel&Field Spaniel	0.147484
378	Akita&Bernese Mountain Dog	0.147476
379	Standard Schnauzer&Sussex Spaniel	0.147371
380	Bernese Mountain Dog&English Bulldog	0.14734
381	Basset Hound&Manchester Terrier	0.147333
382	Bull Terrier&Samoyed	0.147265
383	Manchester Terrier&West Highland White Terrier	0.147223
384	Bernese Mountain Dog&English Cocker Spaniel	0.147115
385	Akita&Manchester Terrier	0.147111
386	Irish Wolfhound&Manchester Terrier	0.147092
387	Akita&Doberman Pinscher	0.146923
388	Doberman Pinscher&Irish Water Spaniel	0.146672
389	Keeshond&Norwich Terrier	0.146603
390	Collie&Tibetan Terrier	0.146592
391	Border Terrier&Samoyed	0.146587
392	Airedale Terrier&Cairn Terrier	0.14638
393	Field Spaniel&German Shorthaired Pointer	0.146326
394	Collie&Shih Tzu	0.146238
395	Bullmastiff&Welsh Terrier	0.146192
396	Doberman Pinscher&English Cocker Spaniel	0.146133
397	Manchester Terrier&Samoyed	0.146043
398	Cairn Terrier&Collie	0.14604
399	Doberman Pinscher&Shetland Sheepdog	0.146037
400	Shetland Sheepdog&Soft Coated Wheaten Terrier	0.145895
401	Border Terrier&Briard	0.145885
402	Chow Chow&Leonberger	0.14588
403	Field Spaniel&Tibetan Terrier	0.145744
404	Flat-coated Retriever&Scottish Terrier	0.145652
405	Bouvier Des Flandres&Field Spaniel	0.145639
406	Airedale Terrier&Old English Sheepdog	0.145636
407	Akita&Scottish Terrier	0.145576
408	Basset Hound&Norwich Terrier	0.145539
409	Border Terrier&Newfoundland	0.145384
410	Pointer&Sussex Spaniel	0.145358
411	Pembroke Welsh Corgi&Welsh Terrier	0.145165
412	Alaskan Malamute&Tibetan Terrier	0.145128
413	English Cocker Spaniel&Manchester Terrier	0.14505
414	Irish Wolfhound&Soft Coated Wheaten Terrier	0.144671
415	Akita&Lhasa Apso	0.144609
416	Bouvier Des Flandres&Norwich Terrier	0.144564
417	Boxer&Old English Sheepdog	0.144547
418	Soft Coated Wheaten Terrier&West Highland White Terrier	0.144327
419	Pembroke Welsh Corgi&Soft Coated Wheaten Terrier	0.144265
420	Manchester Terrier&Shetland Sheepdog	0.144159
421	Doberman Pinscher&Samoyed	0.144134
422	Cairn Terrier&Field Spaniel	0.144032
423	Border Terrier&Tibetan Spaniel	0.144013
424	Bouvier Des Flandres&Boxer	0.143901
425	Alaskan Malamute&Soft Coated Wheaten Terrier	0.143806
426	Boxer&Samoyed	0.143595
427	St. Bernard&Sussex Spaniel	0.143541
428	Bullmastiff&Irish Wolfhound	0.143458
429	Collie&Flat-coated Retriever	0.143411
430	Bull Terrier&French Bulldog	0.143328
431	Bouvier Des Flandres&Manchester Terrier	0.143315
432	Bernese Mountain Dog&Shetland Sheepdog	0.143293
433	Lhasa Apso&Sussex Spaniel	0.143285
434	Briard&Scottish Terrier	0.143141
435	Irish Water Spaniel&Welsh Springer Spaniel	0.143096
436	English Setter&Field Spaniel	0.143006
437	Bullmastiff&Pembroke Welsh Corgi	0.142984
438	Samoyed&Scottish Terrier	0.142934
439	Rottweiler&Soft Coated Wheaten Terrier	0.142923
440	Akita&Miniature Schnauzer	0.142809
441	Boxer&Irish Water Spaniel	0.142593
442	English Bulldog&Pembroke Welsh Corgi	0.142529
443	Miniature Schnauzer&West Highland White Terrier	0.142501
444	Border Terrier&Irish Water Spaniel	0.142486
445	Airedale Terrier&Weimaraner	0.142451
446	Newfoundland&Norwich Terrier	0.142451
447	Bernese Mountain Dog&Briard	0.142412
448	Akita&Tibetan Terrier	0.142407
449	Bernese Mountain Dog&Welsh Terrier	0.142367
450	Briard&Soft Coated Wheaten Terrier	0.142329
451	Scottish Terrier&Tibetan Terrier	0.142207
452	Manchester Terrier&Tibetan Spaniel	0.142092
453	Basset Hound&Doberman Pinscher	0.142065
454	Scottish Terrier&Staffordshire Bull Terrier	0.142045
455	Collie&Staffordshire Bull Terrier	0.141995
456	Border Terrier&Cairn Terrier	0.141875
457	Tibetan Spaniel&Tibetan Terrier	0.141776
458	Shih Tzu&Tibetan Terrier	0.141729
459	Bull Terrier&Keeshond	0.14168
460	Chow Chow&Welsh Springer Spaniel	0.141615
461	Boxer&Cairn Terrier	0.141593
462	Briard&Miniature Schnauzer	0.141567
463	Leonberger&Miniature Schnauzer	0.141541
464	Airedale Terrier&Irish Setter	0.141501
465	Samoyed&Shih Tzu	0.141451
466	Border Terrier&Flat-coated Retriever	0.14141
467	Keeshond&Miniature Schnauzer	0.141406
468	Bouvier Des Flandres&Collie	0.141376
469	Soft Coated Wheaten Terrier&Welsh Springer Spaniel	0.141284
470	Miniature Schnauzer&Tibetan Terrier	0.141198
471	Alaskan Malamute&Lhasa Apso	0.141149
472	Collie&Keeshond	0.141118
473	Basset Hound&Boxer	0.141009
474	Bernese Mountain Dog&West Highland White Terrier	0.14091
475	Boxer&Tibetan Spaniel	0.140884
476	Irish Water Spaniel&Scottish Terrier	0.140874
477	Field Spaniel&Pointer	0.140814
478	Airedale Terrier&German Shorthaired Pointer	0.140812
479	Manchester Terrier&Newfoundland	0.140755
480	Chow Chow&Soft Coated Wheaten Terrier	0.140714
481	Bernese Mountain Dog&Flat-coated Retriever	0.140679
482	Scottish Terrier&Tibetan Spaniel	0.140611
483	Bernese Mountain Dog&St. Bernard	0.140564
484	French Bulldog&Staffordshire Bull Terrier	0.140535
485	Flat-coated Retriever&Manchester Terrier	0.140384
486	Basset Hound&Bull Terrier	0.1403
487	Basset Hound&Welsh Springer Spaniel	0.140126
488	Dalmatian&Norwich Terrier	0.140007
489	Miniature Schnauzer&Tibetan Spaniel	0.139996
490	Pembroke Welsh Corgi&Welsh Springer Spaniel	0.139978
491	Miniature Schnauzer&Rottweiler	0.139909
492	Welsh Springer Spaniel&West Highland White Terrier	0.139835
493	Irish Water Spaniel&Miniature Schnauzer	0.139795
494	Bullmastiff&Newfoundland	0.139784
495	Collie&Irish Water Spaniel	0.139729
496	Border Terrier&Bouvier Des Flandres	0.13965
497	Airedale Terrier&Miniature Pinscher	0.139634
498	Chow Chow&Pembroke Welsh Corgi	0.139479
499	Border Terrier&Irish Setter	0.139356
500	Doberman Pinscher&Newfoundland	0.139324
501	Doberman Pinscher&Tibetan Terrier	0.139157
502	Bullmastiff&Flat-coated Retriever	0.139109
503	Basset Hound&Collie	0.13903
504	Doberman Pinscher&Flat-coated Retriever	0.138996
505	Bouvier Des Flandres&Scottish Terrier	0.138964
506	Border Terrier&Keeshond	0.138954
507	German Shorthaired Pointer&Norwich Terrier	0.138934
508	Briard&Welsh Springer Spaniel	0.138842
509	Leonberger&Newfoundland	0.13879
510	Collie&Newfoundland	0.138781
511	Bernese Mountain Dog&Newfoundland	0.138746
512	Basset Hound&Border Terrier	0.138741
513	Field Spaniel&Old English Sheepdog	0.138719
514	Soft Coated Wheaten Terrier&Tibetan Terrier	0.138716
515	Irish Wolfhound&Leonberger	0.138694
516	Staffordshire Bull Terrier&Welsh Terrier	0.138433
517	Shih Tzu&Soft Coated Wheaten Terrier	0.138366
518	Leonberger&Welsh Springer Spaniel	0.138358
519	Newfoundland&Scottish Terrier	0.138304
520	Samoyed&Tibetan Spaniel	0.138288
521	Giant Schnauzer&Sussex Spaniel	0.138278
522	Boxer&Keeshond	0.138256
523	Bull Terrier&Miniature Pinscher	0.138232
524	Keeshond&Manchester Terrier	0.138214
525	Leonberger&Shih Tzu	0.138192
526	Boston Terrier&French Bulldog	0.138187
527	Miniature Schnauzer&Samoyed	0.138101
528	Airedale Terrier&Dalmatian	0.138099
529	Alaskan Malamute&Leonberger	0.138078
530	Doberman Pinscher&German Shorthaired Pointer	0.138034
531	Alaskan Malamute&Welsh Springer Spaniel	0.138027
532	Norwich Terrier&Weimaraner	0.138012
533	Chow Chow&West Highland White Terrier	0.137998
534	Norwich Terrier&Old English Sheepdog	0.137844
535	Airedale Terrier&Keeshond	0.137794
536	English Cocker Spaniel&Soft Coated Wheaten Terrier	0.137792
537	Bull Terrier&German Shorthaired Pointer	0.13777
538	Collie&Tibetan Spaniel	0.137639
539	Irish Setter&Scottish Terrier	0.137626
540	Irish Wolfhound&Miniature Schnauzer	0.137532
541	Field Spaniel&Samoyed	0.137506
542	Bernese Mountain Dog&Shih Tzu	0.137437
543	Bernese Mountain Dog&Samoyed	0.137407
544	Bernese Mountain Dog&Irish Water Spaniel	0.137386
545	Bull Terrier&St. Bernard	0.137204
546	Field Spaniel&Miniature Pinscher	0.137189
547	Alaskan Malamute&Bullmastiff	0.137124
548	Border Terrier&Old English Sheepdog	0.137118
549	English Springer Spaniel&Sussex Spaniel	0.137073
550	Irish Setter&Welsh Springer Spaniel	0.137055
551	Basset Hound&Scottish Terrier	0.137048
552	Doberman Pinscher&Tibetan Spaniel	0.136968
553	English Setter&Irish Setter	0.136913
554	Miniature Pinscher&Scottish Terrier	0.136861
555	Manchester Terrier&Old English Sheepdog	0.136838
556	Manchester Terrier&Standard Schnauzer	0.136826
557	Alaskan Malamute&Pembroke Welsh Corgi	0.136824
558	Old English Sheepdog&Scottish Terrier	0.136642
559	Pembroke Welsh Corgi&West Highland White Terrier	0.136567
560	English Bulldog&Irish Wolfhound	0.136522
561	Bullmastiff&Rottweiler	0.1365
562	Rottweiler&Welsh Springer Spaniel	0.1365
563	Bernese Mountain Dog&Pembroke Welsh Corgi	0.136486
564	English Cocker Spaniel&Pembroke Welsh Corgi	0.136428
565	German Shorthaired Pointer&Pointer	0.136387
566	Bullmastiff&Welsh Springer Spaniel	0.136346
567	Leonberger&Staffordshire Bull Terrier	0.136337
568	Bernese Mountain Dog&Irish Wolfhound	0.136223
569	Doberman Pinscher&Staffordshire Bull Terrier	0.136118
570	Irish Setter&Norwich Terrier	0.136088
571	Airedale Terrier&Giant Schnauzer	0.136081
572	Field Spaniel&Weimaraner	0.136081
573	Shih Tzu&Welsh Springer Spaniel	0.136078
574	Alaskan Malamute&English Bulldog	0.136017
575	Flat-coated Retriever&Soft Coated Wheaten Terrier	0.135972
576	Airedale Terrier&Yorkshire Terrier	0.135895
577	Doberman Pinscher&Irish Setter	0.135822
578	Pomeranian&Sussex Spaniel	0.135763
579	Bouvier Des Flandres&Briard	0.135668
580	Manchester Terrier&Miniature Pinscher	0.135589
581	Akita&Soft Coated Wheaten Terrier	0.135576
582	Bull Terrier&Irish Setter	0.135527
583	Bernese Mountain Dog&Staffordshire Bull Terrier	0.1355
584	Welsh Terrier&West Highland White Terrier	0.135489
585	Field Spaniel&Keeshond	0.135482
586	English Cocker Spaniel&Leonberger	0.13544
587	English Bulldog&Rottweiler	0.135418
588	Bullmastiff&Chow Chow	0.135411
589	Flat-coated Retriever&Welsh Springer Spaniel	0.135293
590	Welsh Springer Spaniel&Welsh Terrier	0.135293
591	Keeshond&Leonberger	0.135163
592	Sussex Spaniel&Vizsla	0.135132
593	Basset Hound&Bernese Mountain Dog	0.135097
594	Alaskan Malamute&West Highland White Terrier	0.134942
595	English Cocker Spaniel&Rottweiler	0.134932
596	English Cocker Spaniel&West Highland White Terrier	0.134912
597	Border Terrier&German Shorthaired Pointer	0.134898
598	Boxer&St. Bernard	0.13485
599	Boxer&Miniature Pinscher	0.134763
600	Field Spaniel&Staffordshire Bull Terrier	0.134705
601	Akita&Leonberger	0.13458
602	Airedale Terrier&Standard Schnauzer	0.134562
603	Tibetan Terrier&Welsh Springer Spaniel	0.134492
604	Boxer&Weimaraner	0.134354
605	Irish Wolfhound&Pembroke Welsh Corgi	0.134284
606	Miniature Schnauzer&Shetland Sheepdog	0.134251
607	Doberman Pinscher&Weimaraner	0.134148
608	English Cocker Spaniel&Irish Water Spaniel	0.134098
609	Miniature Schnauzer&Staffordshire Bull Terrier	0.134001
610	Irish Wolfhound&Rottweiler	0.133925
611	Alaskan Malamute&Rottweiler	0.133899
612	American Staffordshire Terrier&Bullmastiff	0.13386
613	Briard&Leonberger	0.133855
614	Doberman Pinscher&Miniature Pinscher	0.133846
615	Lhasa Apso&Norwich Terrier	0.133737
616	Basset Hound&Miniature Schnauzer	0.133703
617	Bernese Mountain Dog&Tibetan Spaniel	0.133659
618	Samoyed&Tibetan Terrier	0.133652
619	Bull Terrier&Dalmatian	0.13364
620	Greyhound&Irish Wolfhound	0.133614
621	Chow Chow&Rottweiler	0.133591
622	German Shorthaired Pointer&Welsh Springer Spaniel	0.133556
623	Briard&Chow Chow	0.13349
624	Doberman Pinscher&Giant Schnauzer	0.133456
625	Miniature Schnauzer&Newfoundland	0.133419
626	Newfoundland&Welsh Springer Spaniel	0.13332
627	Dalmatian&Field Spaniel	0.133313
628	Great Dane&Sussex Spaniel	0.133297
629	Miniature Pinscher&Norwich Terrier	0.133188
630	Leonberger&Samoyed	0.132922
631	Keeshond&Scottish Terrier	0.132914
632	Airedale Terrier&Lhasa Apso	0.132906
633	Irish Water Spaniel&Leonberger	0.132883
634	Basset Hound&Pembroke Welsh Corgi	0.132862
635	Chow Chow&Irish Wolfhound	0.132841
636	Akita&Welsh Springer Spaniel	0.132807
637	German Shorthaired Pointer&Miniature Schnauzer	0.132807
638	Border Terrier&Standard Schnauzer	0.132778
639	Irish Setter&Manchester Terrier	0.13276
640	Shetland Sheepdog&Welsh Terrier	0.132756
641	Alaskan Malamute&Briard	0.132719
642	English Cocker Spaniel&Shih Tzu	0.132709
643	Bouvier Des Flandres&Doberman Pinscher	0.132675
644	Samoyed&Soft Coated Wheaten Terrier	0.132672
645	Boxer&Standard Schnauzer	0.132596
646	Bull Terrier&Weimaraner	0.132549
647	Tibetan Terrier&Welsh Terrier	0.132468
648	Leonberger&Shetland Sheepdog	0.13235
649	Irish Water Spaniel&Pembroke Welsh Corgi	0.132271
650	Leonberger&Pembroke Welsh Corgi	0.13226
651	Briard&English Cocker Spaniel	0.132259
652	English Setter&Pointer	0.132253
653	Cairn Terrier&Manchester Terrier	0.13223
654	Flat-coated Retriever&Newfoundland	0.13218
655	Pembroke Welsh Corgi&Shih Tzu	0.132169
656	Border Terrier&St. Bernard	0.132161
657	Bullmastiff&West Highland White Terrier	0.132133
658	Boxer&Giant Schnauzer	0.13213
659	Briard&Pembroke Welsh Corgi	0.132123
660	Scottish Terrier&Standard Schnauzer	0.131996
661	Irish Setter&Miniature Schnauzer	0.131855
662	Bullmastiff&Irish Water Spaniel	0.131811
663	Alaskan Malamute&Shetland Sheepdog	0.13175
664	Bull Terrier&Standard Schnauzer	0.131735
665	Border Terrier&Miniature Pinscher	0.13168
666	Chow Chow&Keeshond	0.131641
667	German Shorthaired Pointer&Scottish Terrier	0.131531
668	Irish Wolfhound&Welsh Terrier	0.131522
669	Irish Wolfhound&Welsh Springer Spaniel	0.131499
670	Shetland Sheepdog&Welsh Springer Spaniel	0.131455
671	Briard&Welsh Terrier	0.131438
672	Boxer&German Shorthaired Pointer	0.131358
673	Alaskan Malamute&English Cocker Spaniel	0.131338
674	Field Spaniel&Giant Schnauzer	0.131297
675	English Bulldog&Flat-coated Retriever	0.131246
676	Field Spaniel&Standard Schnauzer	0.131175
677	Chinese Shar-pei&Sussex Spaniel	0.131163
678	English Bulldog&Irish Water Spaniel	0.131058
679	Field Spaniel&St. Bernard	0.131039
680	Shetland Sheepdog&West Highland White Terrier	0.130996
681	Doberman Pinscher&Standard Schnauzer	0.130987
682	Leonberger&Tibetan Spaniel	0.130987
683	Bernese Mountain Dog&Bouvier Des Flandres	0.130985
684	English Cocker Spaniel&Welsh Terrier	0.130962
685	Collie&Weimaraner	0.130959
686	Chow Chow&English Cocker Spaniel	0.13095
687	Norwich Terrier&Standard Schnauzer	0.130845
688	Irish Wolfhound&West Highland White Terrier	0.1308
689	Briard&Rottweiler	0.130795
690	Giant Schnauzer&Norwich Terrier	0.130778
691	Airedale Terrier&American Staffordshire Terrier	0.130761
692	Bernese Mountain Dog&Tibetan Terrier	0.130681
693	English Bulldog&Newfoundland	0.130653
694	Alaskan Malamute&Irish Wolfhound	0.130629
695	Chow Chow&Welsh Terrier	0.130627
696	English Bulldog&Welsh Springer Spaniel	0.1306
697	English Setter&Manchester Terrier	0.130499
698	Alaskan Malamute&Newfoundland	0.130471
699	Newfoundland&Soft Coated Wheaten Terrier	0.130471
700	Leonberger&Welsh Terrier	0.130438
701	Bullmastiff&Shetland Sheepdog	0.130428
702	Bull Terrier&Greyhound	0.130402
703	Flat-coated Retriever&Irish Water Spaniel	0.130301
704	Cairn Terrier&Doberman Pinscher	0.130297
705	Bouvier Des Flandres&Soft Coated Wheaten Terrier	0.130263
706	Chow Chow&English Bulldog	0.130236
707	Dalmatian&Doberman Pinscher	0.130175
708	Boxer&Dalmatian	0.13015
709	Rottweiler&Shetland Sheepdog	0.130073
710	Alaskan Malamute&Welsh Terrier	0.129999
711	Bouvier Des Flandres&Miniature Schnauzer	0.129907
712	Bouvier Des Flandres&Bullmastiff	0.129796
713	Basset Hound&English Cocker Spaniel	0.129795
714	English Bulldog&West Highland White Terrier	0.129778
715	Bernese Mountain Dog&Keeshond	0.129682
716	Manchester Terrier&Weimaraner	0.129598
717	Doberman Pinscher&Keeshond	0.129589
718	Border Terrier&Yorkshire Terrier	0.129526
719	English Cocker Spaniel&Tibetan Terrier	0.129518
720	Tibetan Spaniel&Welsh Springer Spaniel	0.129464
721	Bouvier Des Flandres&Welsh Springer Spaniel	0.129456
722	English Cocker Spaniel&Irish Setter	0.12945
723	Bull Terrier&Great Dane	0.129448
724	Chow Chow&Shetland Sheepdog	0.12942
725	Sussex Spaniel&Yorkshire Terrier	0.129409
726	Akita&West Highland White Terrier	0.129238
727	Irish Water Spaniel&Rottweiler	0.129227
728	Airedale Terrier&English Setter	0.129187
729	Airedale Terrier&St. Bernard	0.129145
730	Dalmatian&Manchester Terrier	0.129008
731	Rottweiler&Shih Tzu	0.128882
732	Boxer&Great Dane	0.128786
733	Boxer&Irish Setter	0.128783
734	Cairn Terrier&Soft Coated Wheaten Terrier	0.128726
735	Irish Water Spaniel&Soft Coated Wheaten Terrier	0.128672
736	Rottweiler&Welsh Terrier	0.12864
737	English Setter&Norwich Terrier	0.128629
738	Border Terrier&Weimaraner	0.128577
739	Airedale Terrier&Pomeranian	0.128559
740	Basset Hound&Chow Chow	0.128481
741	Weimaraner&Welsh Springer Spaniel	0.128449
742	Miniature Schnauzer&Old English Sheepdog	0.128315
743	Bernese Mountain Dog&Irish Setter	0.128235
744	Bernese Mountain Dog&German Shorthaired Pointer	0.128209
745	Alaskan Malamute&Basset Hound	0.128208
746	Border Terrier&English Setter	0.128186
747	Boxer&Chinese Shar-pei	0.128184
748	Newfoundland&Welsh Terrier	0.128035
749	Leonberger&Tibetan Terrier	0.128003
750	Briard&Bullmastiff	0.127968
751	Rottweiler&West Highland White Terrier	0.127922
752	Irish Wolfhound&Staffordshire Bull Terrier	0.127915
753	Rottweiler&Tibetan Terrier	0.127911
754	Norwich Terrier&St. Bernard	0.127703
755	Lhasa Apso&Tibetan Terrier	0.127699
756	Basset Hound&Soft Coated Wheaten Terrier	0.127658
757	Flat-coated Retriever&Welsh Terrier	0.12764
758	Bouvier Des Flandres&Irish Wolfhound	0.127634
759	Bouvier Des Flandres&English Bulldog	0.127633
760	Pembroke Welsh Corgi&Samoyed	0.127595
761	Norwich Terrier&Pomeranian	0.127577
762	Alaskan Malamute&Irish Water Spaniel	0.127569
763	Airedale Terrier&Pointer	0.127491
764	Pointer&Welsh Springer Spaniel	0.127458
765	Keeshond&Standard Schnauzer	0.127434
766	Irish Setter&Irish Water Spaniel	0.127381
767	Briard&Irish Wolfhound	0.127359
768	Akita&Rottweiler	0.127319
769	Collie&Irish Setter	0.127275
770	Chinese Shar-pei&Tibetan Spaniel	0.127249
771	Miniature Pinscher&Miniature Schnauzer	0.1272
772	Bullmastiff&English Cocker Spaniel	0.127155
773	Flat-coated Retriever&Leonberger	0.12715
774	Keeshond&Shih Tzu	0.127143
775	Irish Water Spaniel&West Highland White Terrier	0.127136
776	Chow Chow&Irish Water Spaniel	0.127069
777	Chinese Shar-pei&Shih Tzu	0.127052
778	English Cocker Spaniel&Irish Wolfhound	0.127009
779	Flat-coated Retriever&Miniature Schnauzer	0.126986
780	Airedale Terrier&Greyhound	0.126953
781	Boston Terrier&Boxer	0.12694
782	Collie&German Shorthaired Pointer	0.126931
783	Akita&Bullmastiff	0.126886
784	Irish Water Spaniel&Welsh Terrier	0.126736
785	Shih Tzu&West Highland White Terrier	0.12672
786	Old English Sheepdog&Pembroke Welsh Corgi	0.126695
787	Old English Sheepdog&Shetland Sheepdog	0.12663
788	English Cocker Spaniel&Flat-coated Retriever	0.126627
789	Samoyed&Welsh Terrier	0.126602
790	Australian Shepherd&Collie	0.126449
791	Briard&Shih Tzu	0.126409
792	Leonberger&West Highland White Terrier	0.126387
793	Bull Terrier&English Setter	0.126324
794	Pomeranian&Scottish Terrier	0.126262
795	Doberman Pinscher&St. Bernard	0.126238
796	English Cocker Spaniel&English Springer Spaniel	0.12613
797	Bullmastiff&Shih Tzu	0.126054
798	Bull Terrier&Giant Schnauzer	0.126021
799	German Shorthaired Pointer&Manchester Terrier	0.125966
800	Border Terrier&Greyhound	0.125952
801	Shetland Sheepdog&Shih Tzu	0.125929
802	Irish Water Spaniel&Newfoundland	0.125904
803	Shih Tzu&Welsh Terrier	0.125883
804	Miniature Schnauzer&Pomeranian	0.125877
805	Rhodesian Ridgeback&Sussex Spaniel	0.125834
806	Basset Hound&Shih Tzu	0.125747
807	English Setter&Scottish Terrier	0.125701
808	Bullmastiff&Tibetan Terrier	0.125633
809	Cairn Terrier&Miniature Schnauzer	0.125626
810	Samoyed&Shetland Sheepdog	0.12554
811	Boxer&Greyhound	0.125533
812	Staffordshire Bull Terrier&West Highland White Terrier	0.125497
813	Briard&Tibetan Terrier	0.125496
814	Bouvier Des Flandres&Welsh Terrier	0.125479
815	Flat-coated Retriever&Shetland Sheepdog	0.125448
816	Basset Hound&Welsh Terrier	0.125418
817	Bull Terrier&Yorkshire Terrier	0.125376
818	Alaskan Malamute&Keeshond	0.125353
819	Dalmatian&Scottish Terrier	0.125304
820	Dalmatian&Miniature Schnauzer	0.125303
821	Collie&Dalmatian	0.125281
822	Basset Hound&Leonberger	0.125262
823	Old English Sheepdog&Staffordshire Bull Terrier	0.125192
824	Irish Water Spaniel&Shih Tzu	0.125145
825	Soft Coated Wheaten Terrier&Tibetan Spaniel	0.125143
826	Briard&Irish Water Spaniel	0.125119
827	English Cocker Spaniel&German Shorthaired Pointer	0.125041
828	Keeshond&Pembroke Welsh Corgi	0.125005
829	Akita&English Cocker Spaniel	0.124999
830	Bullmastiff&Cairn Terrier	0.124978
831	German Shorthaired Pointer&Irish Water Spaniel	0.124959
832	Border Terrier&Dalmatian	0.124944
833	Chow Chow&Flat-coated Retriever	0.124943
834	Flat-coated Retriever&Rottweiler	0.12492
835	Briard&West Highland White Terrier	0.124861
836	Collie&Miniature Pinscher	0.124777
837	German Shorthaired Pointer&Leonberger	0.124745
838	Lhasa Apso&Miniature Schnauzer	0.124742
839	English Setter&Welsh Springer Spaniel	0.124654
840	Greyhound&Sussex Spaniel	0.124649
841	Basset Hound&West Highland White Terrier	0.124635
842	Doberman Pinscher&Old English Sheepdog	0.124625
843	Pembroke Welsh Corgi&Rottweiler	0.124599
844	Irish Water Spaniel&Irish Wolfhound	0.124594
845	Briard&Irish Setter	0.124506
846	Flat-coated Retriever&Irish Wolfhound	0.124452
847	Giant Schnauzer&Manchester Terrier	0.124425
848	Giant Schnauzer&Miniature Schnauzer	0.124419
849	Akita&Shetland Sheepdog	0.1244
850	Newfoundland&Rottweiler	0.124395
851	Airedale Terrier&Chinese Shar-pei	0.124365
852	Akita&Irish Wolfhound	0.124327
853	Chinese Shar-pei&Norwich Terrier	0.124326
854	Rottweiler&Staffordshire Bull Terrier	0.124324
855	German Shorthaired Pointer&Soft Coated Wheaten Terrier	0.124292
856	Akita&Welsh Terrier	0.124211
857	Irish Wolfhound&Shetland Sheepdog	0.124211
858	Bullmastiff&Tibetan Spaniel	0.124167
859	Bernese Mountain Dog&Weimaraner	0.12414
860	Dalmatian&Welsh Springer Spaniel	0.124137
861	Irish Wolfhound&Shih Tzu	0.124121
862	English Cocker Spaniel&Shetland Sheepdog	0.124039
863	Scottish Terrier&Weimaraner	0.124024
864	Norwich Terrier&Pointer	0.124022
865	Doberman Pinscher&English Setter	0.124018
866	Briard&Newfoundland	0.123969
867	Manchester Terrier&St. Bernard	0.123891
868	Basset Hound&Shetland Sheepdog	0.123881
869	Flat-coated Retriever&Staffordshire Bull Terrier	0.12388
870	Collie&Pomeranian	0.123873
871	English Cocker Spaniel&Tibetan Spaniel	0.123872
872	Bernese Mountain Dog&Miniature Pinscher	0.123867
873	Great Dane&Norwich Terrier	0.123859
874	Lhasa Apso&Manchester Terrier	0.123836
875	Miniature Schnauzer&Weimaraner	0.123812
876	Field Spaniel&Lhasa Apso	0.123801
877	Irish Wolfhound&Newfoundland	0.123779
878	Akita&English Bulldog	0.123773
879	Chow Chow&Newfoundland	0.123714
880	Cairn Terrier&Pembroke Welsh Corgi	0.123663
881	Samoyed&Welsh Springer Spaniel	0.123663
882	Maltese&Sussex Spaniel	0.123644
883	Briard&Shetland Sheepdog	0.123624
884	Bullmastiff&Samoyed	0.123546
885	Tibetan Spaniel&West Highland White Terrier	0.123531
886	Cairn Terrier&Welsh Springer Spaniel	0.123524
887	Briard&English Bulldog	0.12344
888	Bouvier Des Flandres&Rottweiler	0.123391
889	Old English Sheepdog&Soft Coated Wheaten Terrier	0.123344
890	Field Spaniel&Vizsla	0.123325
891	Irish Setter&Soft Coated Wheaten Terrier	0.123278
892	Pembroke Welsh Corgi&Staffordshire Bull Terrier	0.123276
893	Bullmastiff&St. Bernard	0.123254
894	Boxer&Lhasa Apso	0.123232
895	Boston Terrier&Bull Terrier	0.123192
896	Keeshond&Tibetan Spaniel	0.12313
897	Bouvier Des Flandres&Chow Chow	0.123099
898	Collie&Standard Schnauzer	0.123059
899	Shetland Sheepdog&Staffordshire Bull Terrier	0.123045
900	Tibetan Spaniel&Welsh Terrier	0.123045
901	Bouvier Des Flandres&Leonberger	0.123039
902	Bullmastiff&French Bulldog	0.123029
903	Newfoundland&Shih Tzu	0.123015
904	Doberman Pinscher&Pointer	0.123001
905	Alaskan Malamute&Flat-coated Retriever	0.122819
906	Collie&St. Bernard	0.122817
907	American Staffordshire Terrier&Sussex Spaniel	0.122814
908	Basset Hound&Irish Water Spaniel	0.122719
909	Scottish Terrier&Yorkshire Terrier	0.122706
910	Bullmastiff&Keeshond	0.122696
911	Great Dane&Irish Wolfhound	0.122685
912	Flat-coated Retriever&Shih Tzu	0.122575
913	Basset Hound&Tibetan Terrier	0.122546
914	Flat-coated Retriever&Pembroke Welsh Corgi	0.122535
915	Giant Schnauzer&Scottish Terrier	0.122509
916	Airedale Terrier&Vizsla	0.122428
917	Alaskan Malamute&Bouvier Des Flandres	0.122414
918	Keeshond&Shetland Sheepdog	0.122366
919	Bull Terrier&Pomeranian	0.122354
920	Bouvier Des Flandres&Irish Water Spaniel	0.122292
921	Collie&English Setter	0.122285
922	English Bulldog&Old English Sheepdog	0.122269
923	Cairn Terrier&Chow Chow	0.12222
924	Basset Hound&Briard	0.122213
925	Bullmastiff&Old English Sheepdog	0.12214
926	Field Spaniel&Pomeranian	0.122083
927	Cairn Terrier&Irish Wolfhound	0.12207
928	Irish Water Spaniel&Weimaraner	0.122
929	American Staffordshire Terrier&Border Terrier	0.121976
930	Bull Terrier&Chinese Shar-pei	0.121975
931	Keeshond&Soft Coated Wheaten Terrier	0.121959
932	Airedale Terrier&Great Dane	0.121951
933	Great Dane&Manchester Terrier	0.121942
934	Cairn Terrier&Welsh Terrier	0.121931
935	Tibetan Terrier&West Highland White Terrier	0.121899
936	Bull Terrier&Rhodesian Ridgeback	0.121897
937	Chesapeake Bay Retriever&Sussex Spaniel	0.121896
938	Manchester Terrier&Pointer	0.121859
939	Dalmatian&English Bulldog	0.121841
940	Bernese Mountain Dog&Great Dane	0.121749
941	Akita&Briard	0.121723
942	Bernese Mountain Dog&Cairn Terrier	0.121713
943	Chinese Shar-pei&Samoyed	0.121705
944	English Bulldog&English Cocker Spaniel	0.121675
945	Keeshond&Samoyed	0.121634
946	Manchester Terrier&Pomeranian	0.12163
947	Border Terrier&Giant Schnauzer	0.121601
948	Flat-coated Retriever&West Highland White Terrier	0.121573
949	German Shorthaired Pointer&Shih Tzu	0.121545
950	Lhasa Apso&Scottish Terrier	0.12152
951	Pembroke Welsh Corgi&Tibetan Spaniel	0.121519
952	Shih Tzu&Weimaraner	0.121481
953	Akita&Pembroke Welsh Corgi	0.121456
954	American Staffordshire Terrier&Soft Coated Wheaten Terrier	0.121383
955	Soft Coated Wheaten Terrier&St. Bernard	0.121367
956	Leonberger&Weimaraner	0.121231
957	Irish Wolfhound&Samoyed	0.121157
958	German Shorthaired Pointer&Irish Setter	0.121109
959	American Staffordshire Terrier&Norwich Terrier	0.121069
960	Bull Terrier&Lhasa Apso	0.120993
961	German Shorthaired Pointer&Rottweiler	0.120979
962	English Setter&German Shorthaired Pointer	0.120939
963	Bernese Mountain Dog&Old English Sheepdog	0.120849
964	Pembroke Welsh Corgi&Tibetan Terrier	0.120833
965	Lhasa Apso&Samoyed	0.120799
966	Bullmastiff&Dalmatian	0.12068
967	Flat-coated Retriever&Irish Setter	0.120652
968	English Bulldog&Shih Tzu	0.120632
969	Basset Hound&Bullmastiff	0.120631
970	Shetland Sheepdog&Tibetan Terrier	0.120619
971	Field Spaniel&Maltese	0.120595
972	Border Terrier&Lhasa Apso	0.120569
973	Pointer&Scottish Terrier	0.120427
974	Bouvier Des Flandres&West Highland White Terrier	0.120422
975	Basset Hound&Tibetan Spaniel	0.1204
976	Chow Chow&Staffordshire Bull Terrier	0.120344
977	English Bulldog&Shetland Sheepdog	0.12026
978	Doberman Pinscher&Pomeranian	0.120252
979	Irish Water Spaniel&Staffordshire Bull Terrier	0.120217
980	Akita&Flat-coated Retriever	0.120127
981	Briard&Flat-coated Retriever	0.120087
982	Boxer&Rhodesian Ridgeback	0.120082
983	Cairn Terrier&Shetland Sheepdog	0.11998
984	Irish Setter&Rottweiler	0.119935
985	Rottweiler&Weimaraner	0.119932
986	Irish Wolfhound&Old English Sheepdog	0.119827
987	Border Terrier&Pomeranian	0.119743
988	Boston Terrier&Staffordshire Bull Terrier	0.119705
989	German Shorthaired Pointer&Weimaraner	0.119663
990	American Eskimo Dog&Samoyed	0.11966
991	Manchester Terrier&Yorkshire Terrier	0.119635
992	Miniature Pinscher&Welsh Springer Spaniel	0.119633
993	Cairn Terrier&English Bulldog	0.11962
994	Basset Hound&German Shorthaired Pointer	0.11958
995	Miniature Pinscher&Soft Coated Wheaten Terrier	0.119452
996	Irish Setter&Pointer	0.119426
997	Briard&Old English Sheepdog	0.119396
998	Shih Tzu&Standard Schnauzer	0.119351
999	Doberman Pinscher&Lhasa Apso	0.119346
1000	Bull Terrier&Pointer	0.119331
1001	Staffordshire Bull Terrier&Welsh Springer Spaniel	0.119319
1002	Standard Schnauzer&Welsh Terrier	0.119254
1003	Airedale Terrier&Maltese	0.11922
1004	Irish Wolfhound&Tibetan Terrier	0.119211
1005	English Setter&Irish Water Spaniel	0.119188
1006	Irish Wolfhound&Tibetan Spaniel	0.119185
1007	Boxer&Pomeranian	0.119152
1008	Pointer&Vizsla	0.119146
1009	Irish Water Spaniel&Shetland Sheepdog	0.119113
1010	Irish Wolfhound&Weimaraner	0.119102
1011	Basset Hound&Irish Wolfhound	0.11908
1012	Irish Setter&Pembroke Welsh Corgi	0.119023
1013	German Shorthaired Pointer&Pembroke Welsh Corgi	0.119003
1014	Irish Setter&Welsh Terrier	0.118917
1015	Chinese Shar-pei&Manchester Terrier	0.118897
1016	English Cocker Spaniel&Samoyed	0.118893
1017	Newfoundland&Pembroke Welsh Corgi	0.118831
1018	English Bulldog&Tibetan Terrier	0.118828
1019	Keeshond&West Highland White Terrier	0.118816
1020	English Cocker Spaniel&Pointer	0.118767
1021	Bernese Mountain Dog&Lhasa Apso	0.118606
1022	Newfoundland&Staffordshire Bull Terrier	0.118599
1023	Briard&Samoyed	0.118528
1024	English Bulldog&St. Bernard	0.118505
1025	Scottish Terrier&St. Bernard	0.118492
1026	Samoyed&West Highland White Terrier	0.118483
1027	Bouvier Des Flandres&Pembroke Welsh Corgi	0.118478
1028	Bernese Mountain Dog&Standard Schnauzer	0.118461
1029	Briard&German Shorthaired Pointer	0.118455
1030	German Shorthaired Pointer&Tibetan Spaniel	0.11844
1031	Cairn Terrier&Shih Tzu	0.118421
1032	Briard&Cairn Terrier	0.118411
1033	Basset Hound&Rottweiler	0.118378
1034	Cairn Terrier&Leonberger	0.118354
1035	Keeshond&Welsh Springer Spaniel	0.118322
1036	Airedale Terrier&Rhodesian Ridgeback	0.118273
1037	Staffordshire Bull Terrier&Tibetan Terrier	0.11824
1038	Boxer&Yorkshire Terrier	0.118235
1039	Akita&Newfoundland	0.118207
1040	German Shorthaired Pointer&Tibetan Terrier	0.118141
1041	American Staffordshire Terrier&Scottish Terrier	0.118129
1042	Akita&Keeshond	0.118128
1043	Alaskan Malamute&German Shorthaired Pointer	0.118119
1044	American Eskimo Dog&Sussex Spaniel	0.118117
1045	Shih Tzu&Staffordshire Bull Terrier	0.118098
1046	Bullmastiff&Standard Schnauzer	0.118075
1047	Irish Setter&Leonberger	0.118047
1048	Bouvier Des Flandres&Newfoundland	0.117949
1049	German Shorthaired Pointer&Vizsla	0.117942
1050	Basset Hound&English Bulldog	0.117938
1051	Great Dane&Leonberger	0.117855
1052	Leonberger&Miniature Pinscher	0.117819
1053	Chow Chow&German Shorthaired Pointer	0.117791
1054	Miniature Pinscher&Rottweiler	0.117781
1055	Dalmatian&Soft Coated Wheaten Terrier	0.11776
1056	Old English Sheepdog&West Highland White Terrier	0.117742
1057	Irish Wolfhound&Keeshond	0.117733
1058	Chow Chow&Dalmatian	0.117642
1059	Cairn Terrier&Rottweiler	0.117641
1060	Old English Sheepdog&Welsh Springer Spaniel	0.117602
1061	Bouvier Des Flandres&Shih Tzu	0.117549
1062	Old English Sheepdog&Welsh Terrier	0.117521
1063	Akita&Basset Hound	0.117519
1064	American Staffordshire Terrier&Manchester Terrier	0.117504
1065	English Bulldog&Samoyed	0.117438
1066	Standard Schnauzer&Welsh Springer Spaniel	0.117395
1067	English Bulldog&Tibetan Spaniel	0.117385
1068	Keeshond&Welsh Terrier	0.117382
1069	Leonberger&Standard Schnauzer	0.11731
1070	Leonberger&Old English Sheepdog	0.117273
1071	Cairn Terrier&English Cocker Spaniel	0.117224
1072	Irish Water Spaniel&Tibetan Terrier	0.11714
1073	Newfoundland&West Highland White Terrier	0.11713
1074	English Cocker Spaniel&Keeshond	0.117089
1075	Akita&Irish Water Spaniel	0.117022
1076	German Shorthaired Pointer&Irish Wolfhound	0.116988
1077	Alaskan Malamute&Irish Setter	0.116958
1078	Irish Setter&Irish Wolfhound	0.116908
1079	Alaskan Malamute&Old English Sheepdog	0.116841
1080	Flat-coated Retriever&Keeshond	0.116793
1081	Chow Chow&Irish Setter	0.116763
1082	Keeshond&Rottweiler	0.116745
1083	Bullmastiff&Great Dane	0.116646
1084	Dalmatian&English Cocker Spaniel	0.116557
1085	Newfoundland&Shetland Sheepdog	0.116528
1086	Rottweiler&Samoyed	0.116505
1087	Newfoundland&Samoyed	0.116485
1088	Bullmastiff&Irish Setter	0.116474
1089	Rottweiler&Tibetan Spaniel	0.116386
1090	Boxer&Chesapeake Bay Retriever	0.116361
1091	English Cocker Spaniel&Miniature Pinscher	0.116317
1092	Alaskan Malamute&Staffordshire Bull Terrier	0.116287
1093	American Staffordshire Terrier&Field Spaniel	0.116244
1094	Great Dane&Scottish Terrier	0.116207
1095	English Cocker Spaniel&Old English Sheepdog	0.116191
1096	Weimaraner&Welsh Terrier	0.116175
1097	Briard&Weimaraner	0.116157
1098	Bernese Mountain Dog&Dalmatian	0.116145
1099	Briard&Keeshond	0.116108
1100	Alaskan Malamute&Cairn Terrier	0.11608
1101	Greyhound&Scottish Terrier	0.116079
1102	Bouvier Des Flandres&Keeshond	0.116066
1103	Cairn Terrier&Tibetan Spaniel	0.116054
1104	Old English Sheepdog&Tibetan Terrier	0.116006
1105	Lhasa Apso&Welsh Springer Spaniel	0.115941
1106	Chow Chow&Old English Sheepdog	0.115906
1107	Soft Coated Wheaten Terrier&Standard Schnauzer	0.115902
1108	Doberman Pinscher&Great Dane	0.115892
1109	Basset Hound&Keeshond	0.115841
1110	English Setter&Vizsla	0.115695
1111	Soft Coated Wheaten Terrier&Weimaraner	0.115689
1112	Giant Schnauzer&Welsh Springer Spaniel	0.115628
1113	Bouvier Des Flandres&Tibetan Terrier	0.11558
1114	Standard Schnauzer&Tibetan Terrier	0.11547
1115	Greyhound&Soft Coated Wheaten Terrier	0.115466
1116	Irish Water Spaniel&Samoyed	0.115461
1117	Shetland Sheepdog&Tibetan Spaniel	0.115307
1118	English Setter&Miniature Schnauzer	0.115289
1119	Briard&Staffordshire Bull Terrier	0.115258
1120	Dalmatian&Leonberger	0.115212
1121	Briard&Tibetan Spaniel	0.115198
1122	Miniature Pinscher&Shih Tzu	0.115152
1123	Dalmatian&Pembroke Welsh Corgi	0.115134
1124	Border Terrier&Great Dane	0.115093
1125	Welsh Terrier&Yorkshire Terrier	0.114993
1126	Alaskan Malamute&Standard Schnauzer	0.114977
1127	Miniature Schnauzer&Pointer	0.114962
1128	Boxer&English Setter	0.114939
1129	Bouvier Des Flandres&English Cocker Spaniel	0.114868
1130	Bouvier Des Flandres&Staffordshire Bull Terrier	0.114864
1131	Irish Setter&Vizsla	0.114861
1132	Newfoundland&Old English Sheepdog	0.11486
1133	Miniature Pinscher&Tibetan Terrier	0.114844
1134	English Cocker Spaniel&Staffordshire Bull Terrier	0.114839
1135	English Cocker Spaniel&Weimaraner	0.114833
1136	Irish Setter&Tibetan Terrier	0.114812
1137	Field Spaniel&Great Dane	0.114765
1138	Briard&Miniature Pinscher	0.114711
1139	Boxer&Pointer	0.114663
1140	Flat-coated Retriever&Labrador Retriever	0.114648
1141	Bernese Mountain Dog&Pomeranian	0.114642
1142	Rottweiler&St. Bernard	0.114634
1143	Alaskan Malamute&Weimaraner	0.114632
1144	Basset Hound&Cairn Terrier	0.114611
1145	Rhodesian Ridgeback&Scottish Terrier	0.114596
1146	Irish Setter&Shih Tzu	0.114557
1147	Soft Coated Wheaten Terrier&Yorkshire Terrier	0.114548
1148	Pomeranian&Shetland Sheepdog	0.114535
1149	Irish Water Spaniel&Old English Sheepdog	0.114438
1150	Collie&Pointer	0.114437
1151	Basset Hound&Staffordshire Bull Terrier	0.1144
1152	Basset Hound&Flat-coated Retriever	0.114371
1153	Chow Chow&Pomeranian	0.114335
1154	English Cocker Spaniel&Newfoundland	0.114297
1155	Chow Chow&Miniature Pinscher	0.114295
1156	Collie&Lhasa Apso	0.114274
1157	Border Terrier&Rhodesian Ridgeback	0.114245
1158	Keeshond&Tibetan Terrier	0.114211
1159	Irish Water Spaniel&Keeshond	0.11421
1160	Chow Chow&Standard Schnauzer	0.114159
1161	German Shorthaired Pointer&West Highland White Terrier	0.114131
1162	Collie&Great Dane	0.114065
1163	Collie&Giant Schnauzer	0.114041
1164	Flat-coated Retriever&Tibetan Spaniel	0.114037
1165	Border Terrier&Chesapeake Bay Retriever	0.113947
1166	Alaskan Malamute&Miniature Pinscher	0.113914
1167	Newfoundland&St. Bernard	0.113879
1168	Flat-coated Retriever&Samoyed	0.113789
1169	Rottweiler&Standard Schnauzer	0.113687
1170	Bouvier Des Flandres&Flat-coated Retriever	0.113652
1171	Giant Schnauzer&Rottweiler	0.113642
1172	Flat-coated Retriever&German Shorthaired Pointer	0.113551
1173	Keeshond&Pomeranian	0.113535
1174	Pointer&Shih Tzu	0.113479
1175	Irish Setter&Weimaraner	0.113456
1176	Pembroke Welsh Corgi&Pomeranian	0.113451
1177	Cairn Terrier&Staffordshire Bull Terrier	0.113428
1178	Pembroke Welsh Corgi&Standard Schnauzer	0.11341
1179	Old English Sheepdog&Rottweiler	0.113361
1180	German Shorthaired Pointer&Samoyed	0.113318
1181	Dalmatian&Shih Tzu	0.113317
1182	English Cocker Spaniel&English Setter	0.113234
1183	German Shorthaired Pointer&Welsh Terrier	0.113223
1184	French Bulldog&Sussex Spaniel	0.113216
1185	German Shorthaired Pointer&Shetland Sheepdog	0.11318
1186	Chinese Shar-pei&Collie	0.113162
1187	Doberman Pinscher&Maltese	0.113121
1188	Irish Setter&Newfoundland	0.113119
1189	Airedale Terrier&English Springer Spaniel	0.113111
1190	Cairn Terrier&Irish Water Spaniel	0.113044
1191	American Staffordshire Terrier&French Bulldog	0.113013
1192	Maltese&Norwich Terrier	0.112912
1193	Collie&Yorkshire Terrier	0.1129
1194	Leonberger&Lhasa Apso	0.112854
1195	Pomeranian&Shih Tzu	0.112789
1196	American Eskimo Dog&Norwich Terrier	0.11278
1197	Giant Schnauzer&Leonberger	0.11276
1198	English Cocker Spaniel&Standard Schnauzer	0.112734
1199	Samoyed&Standard Schnauzer	0.112709
1200	Field Spaniel&Rhodesian Ridgeback	0.112684
1201	Flat-coated Retriever&Weimaraner	0.112665
1202	Keeshond&Newfoundland	0.112658
1203	Great Dane&Rottweiler	0.112649
1204	Irish Water Spaniel&Tibetan Spaniel	0.112634
1205	Norwich Terrier&Rhodesian Ridgeback	0.11259
1206	Collie&Greyhound	0.112588
1207	Great Dane&Miniature Schnauzer	0.112571
1208	Akita&Staffordshire Bull Terrier	0.112533
1209	Irish Wolfhound&St. Bernard	0.112513
1210	Border Terrier&Chinese Shar-pei	0.112477
1211	Giant Schnauzer&Soft Coated Wheaten Terrier	0.112432
1212	Bullmastiff&Weimaraner	0.112334
1213	English Bulldog&Weimaraner	0.112321
1214	Greyhound&Pembroke Welsh Corgi	0.11231
1215	Miniature Schnauzer&Yorkshire Terrier	0.112242
1216	Bouvier Des Flandres&Irish Setter	0.112224
1217	Pomeranian&Samoyed	0.112198
1218	Irish Setter&West Highland White Terrier	0.112194
1219	Miniature Pinscher&Tibetan Spaniel	0.112193
1220	Airedale Terrier&French Bulldog	0.112153
1221	English Setter&Rottweiler	0.112149
1222	Pomeranian&Tibetan Terrier	0.11214
1223	Bouvier Des Flandres&Weimaraner	0.112114
1224	Doberman Pinscher&Rhodesian Ridgeback	0.11209
1225	Flat-coated Retriever&Tibetan Terrier	0.112076
1226	Field Spaniel&Yorkshire Terrier	0.112048
1227	English Cocker Spaniel&Giant Schnauzer	0.112024
1228	Shetland Sheepdog&Weimaraner	0.112005
1229	Pomeranian&Soft Coated Wheaten Terrier	0.111971
1230	American Staffordshire Terrier&Collie	0.1119
1231	Pembroke Welsh Corgi&Weimaraner	0.111884
1232	Border Terrier&Pointer	0.111775
1233	Newfoundland&Tibetan Spaniel	0.111741
1234	Cairn Terrier&Old English Sheepdog	0.111731
1235	Dalmatian&Irish Water Spaniel	0.111697
1236	Akita&Irish Setter	0.111694
1237	American Staffordshire Terrier&Bernese Mountain Dog	0.111638
1238	Leonberger&Pomeranian	0.1116
1239	Basset Hound&Irish Setter	0.111599
1240	Bouvier Des Flandres&Old English Sheepdog	0.111592
1241	English Setter&Leonberger	0.111582
1242	Bernese Mountain Dog&Pointer	0.111563
1243	Airedale Terrier&Chesapeake Bay Retriever	0.111497
1244	Giant Schnauzer&Standard Schnauzer	0.111496
1245	Chihuahua&Sussex Spaniel	0.111495
1246	Chow Chow&St. Bernard	0.111465
1247	Briard&English Setter	0.111463
1248	Bullmastiff&German Shorthaired Pointer	0.111419
1249	Vizsla&Weimaraner	0.11138
1250	Newfoundland&Weimaraner	0.111364
1251	English Bulldog&Keeshond	0.111354
1252	Briard&St. Bernard	0.111329
1253	Irish Wolfhound&Standard Schnauzer	0.111319
1254	Irish Water Spaniel&Pointer	0.111278
1255	Bouvier Des Flandres&Shetland Sheepdog	0.111272
1256	Doberman Pinscher&Greyhound	0.111257
1257	Irish Setter&Tibetan Spaniel	0.11125
1258	Miniature Pinscher&Pembroke Welsh Corgi	0.111231
1259	Maltese&Manchester Terrier	0.111213
1260	Old English Sheepdog&Shih Tzu	0.11118
1261	Basset Hound&Samoyed	0.111122
1262	Akita&Cairn Terrier	0.111106
1263	Chesapeake Bay Retriever&Field Spaniel	0.111069
1264	Greyhound&Norwich Terrier	0.111069
1265	Collie&Maltese	0.111038
1266	Chow Chow&Weimaraner	0.111032
1267	Bernese Mountain Dog&English Setter	0.111029
1268	Standard Schnauzer&West Highland White Terrier	0.111024
1269	Airedale Terrier&American Eskimo Dog	0.111014
1270	Alaskan Malamute&Dalmatian	0.11101
1271	Flat-coated Retriever&Old English Sheepdog	0.110962
1272	English Setter&Soft Coated Wheaten Terrier	0.110916
1273	Bouvier Des Flandres&Samoyed	0.1109
1274	Miniature Pinscher&Welsh Terrier	0.1109
1275	Akita&German Shorthaired Pointer	0.11088
1276	Irish Setter&Samoyed	0.110875
1277	Cairn Terrier&Tibetan Terrier	0.110864
1278	Basset Hound&Pointer	0.110827
1279	German Shorthaired Pointer&Newfoundland	0.110798
1280	Pointer&Rottweiler	0.11072
1281	Basset Hound&Miniature Pinscher	0.110678
1282	Basset Hound&Newfoundland	0.110617
1283	Old English Sheepdog&Tibetan Spaniel	0.110512
1284	Bouvier Des Flandres&Cairn Terrier	0.110435
1285	Miniature Schnauzer&St. Bernard	0.11041
1286	Basset Hound&Dalmatian	0.110407
1287	German Shorthaired Pointer&Miniature Pinscher	0.110379
1288	Pomeranian&Standard Schnauzer	0.110369
1289	Shetland Sheepdog&Standard Schnauzer	0.110342
1290	English Bulldog&Miniature Pinscher	0.110329
1291	Dalmatian&Welsh Terrier	0.110279
1292	Bull Terrier&Vizsla	0.110187
1293	Chinese Shar-pei&Doberman Pinscher	0.110175
1294	Cairn Terrier&Flat-coated Retriever	0.110156
1295	Samoyed&Staffordshire Bull Terrier	0.110034
1296	Bull Terrier&Chesapeake Bay Retriever	0.110033
1297	Giant Schnauzer&Shih Tzu	0.11
1298	Bullmastiff&Miniature Pinscher	0.109997
1299	Basset Hound&Bouvier Des Flandres	0.109988
1300	Miniature Pinscher&West Highland White Terrier	0.109944
1301	Bull Terrier&Maltese	0.109886
1302	Boston Terrier&Bullmastiff	0.109885
1303	Bullmastiff&Rhodesian Ridgeback	0.109875
1304	Alaskan Malamute&Pomeranian	0.10983
1305	Chesapeake Bay Retriever&Norwich Terrier	0.109777
1306	Old English Sheepdog&Samoyed	0.109774
1307	Doberman Pinscher&Vizsla	0.109749
1308	Chinese Shar-pei&Field Spaniel	0.109737
1309	Akita&Bouvier Des Flandres	0.109674
1310	Lhasa Apso&Soft Coated Wheaten Terrier	0.109626
1311	French Bulldog&Scottish Terrier	0.10959
1312	Irish Water Spaniel&Standard Schnauzer	0.109538
1313	Chow Chow&Giant Schnauzer	0.109505
1314	Akita&Miniature Pinscher	0.109478
1315	Dalmatian&Miniature Pinscher	0.109386
1316	Cairn Terrier&Newfoundland	0.109381
1317	Chinese Shar-pei&Lhasa Apso	0.109374
1318	Norwich Terrier&Vizsla	0.109371
1319	English Cocker Spaniel&Yorkshire Terrier	0.109259
1320	American Staffordshire Terrier&Welsh Terrier	0.109142
1321	English Springer Spaniel&Miniature Schnauzer	0.109141
1322	St. Bernard&Welsh Springer Spaniel	0.109121
1323	Maltese&Scottish Terrier	0.10912
1324	Keeshond&Staffordshire Bull Terrier	0.109067
1325	Newfoundland&Tibetan Terrier	0.109051
1326	Basset Hound&Weimaraner	0.108933
1327	Chow Chow&English Setter	0.108847
1328	Irish Setter&Shetland Sheepdog	0.108824
1329	Great Dane&Soft Coated Wheaten Terrier	0.108781
1330	Maltese&Welsh Springer Spaniel	0.108779
1331	English Cocker Spaniel&Lhasa Apso	0.108753
1332	Greyhound&Rottweiler	0.108738
1333	American Staffordshire Terrier&Doberman Pinscher	0.10871
1334	Pointer&Weimaraner	0.108697
1335	American Eskimo Dog&Miniature Schnauzer	0.108696
1336	Field Spaniel&Greyhound	0.108676
1337	Leonberger&Pointer	0.10864
1338	Dalmatian&Shetland Sheepdog	0.108556
1339	Keeshond&Miniature Pinscher	0.108508
1340	Bernese Mountain Dog&Giant Schnauzer	0.108505
1341	Samoyed&St. Bernard	0.108502
1342	Briard&Pomeranian	0.108495
1343	Bouvier Des Flandres&German Shorthaired Pointer	0.108482
1344	American Staffordshire Terrier&Miniature Schnauzer	0.108441
1345	Manchester Terrier&Rhodesian Ridgeback	0.108433
1346	Akita&Weimaraner	0.108424
1347	Alaskan Malamute&St. Bernard	0.10837
1348	Border Terrier&Vizsla	0.108369
1349	Akita&Old English Sheepdog	0.108311
1350	Dalmatian&Newfoundland	0.108299
1351	Akita&Standard Schnauzer	0.108198
1352	Briard&Dalmatian	0.108174
1353	Basset Hound&Old English Sheepdog	0.108168
1354	English Setter&Shih Tzu	0.108073
1355	English Bulldog&Standard Schnauzer	0.108066
1356	Chesapeake Bay Retriever&Scottish Terrier	0.108065
1357	Chihuahua&Norwich Terrier	0.108028
1358	English Setter&Weimaraner	0.108023
1359	Miniature Pinscher&Shetland Sheepdog	0.10801
1360	Briard&Giant Schnauzer	0.108009
1361	Dalmatian&Staffordshire Bull Terrier	0.108005
1362	Maltese&Miniature Schnauzer	0.10799
1363	Miniature Schnauzer&Rhodesian Ridgeback	0.107952
1364	Greyhound&Manchester Terrier	0.107891
1365	American Eskimo Dog&Bull Terrier	0.107865
1366	Miniature Pinscher&Newfoundland	0.107808
1367	Staffordshire Bull Terrier&Tibetan Spaniel	0.107737
1368	Doberman Pinscher&Yorkshire Terrier	0.107701
1369	Bouvier Des Flandres&Tibetan Spaniel	0.107679
1370	Border Collie&Collie	0.107602
1371	Bullmastiff&English Setter	0.107602
1372	Standard Schnauzer&Tibetan Spaniel	0.107583
1373	Cairn Terrier&Samoyed	0.107569
1374	St. Bernard&Staffordshire Bull Terrier	0.107515
1375	Bouvier Des Flandres&Standard Schnauzer	0.107495
1376	Akita&Dalmatian	0.107381
1377	Lhasa Apso&Newfoundland	0.107361
1378	English Setter&Newfoundland	0.107248
1379	Dalmatian&Irish Wolfhound	0.107239
1380	Briard&Pointer	0.107232
1381	Weimaraner&West Highland White Terrier	0.107175
1382	French Bulldog&Norwich Terrier	0.10716
1383	Bullmastiff&Giant Schnauzer	0.107157
1384	Shih Tzu&Yorkshire Terrier	0.107126
1385	Border Terrier&French Bulldog	0.107083
1386	Dalmatian&Rottweiler	0.10707
1387	Briard&Standard Schnauzer	0.107056
1388	Chinese Shar-pei&Scottish Terrier	0.107005
1389	Giant Schnauzer&Welsh Terrier	0.106964
1390	English Cocker Spaniel&Pomeranian	0.106874
1391	Newfoundland&Standard Schnauzer	0.10686
1392	Tibetan Terrier&Weimaraner	0.106848
1393	Chesapeake Bay Retriever&Collie	0.106819
1394	Vizsla&Welsh Springer Spaniel	0.106802
1395	Keeshond&Weimaraner	0.10674
1396	Chinese Shar-pei&Tibetan Terrier	0.106731
1397	St. Bernard&Welsh Terrier	0.10669
1398	Airedale Terrier&Chihuahua	0.106664
1399	Shih Tzu&St. Bernard	0.106513
1400	Maltese&Shih Tzu	0.106492
1401	Bullmastiff&Greyhound	0.106475
1402	English Bulldog&Great Dane	0.106463
1403	Pomeranian&Rottweiler	0.106436
1404	Flat-coated Retriever&Standard Schnauzer	0.106388
1405	Dalmatian&Flat-coated Retriever	0.106366
1406	Manchester Terrier&Vizsla	0.106351
1407	English Springer Spaniel&Welsh Springer Spaniel	0.10632
1408	Shetland Sheepdog&St. Bernard	0.106299
1409	Chesapeake Bay Retriever&Doberman Pinscher	0.106286
1410	Irish Water Spaniel&St. Bernard	0.106219
1411	St. Bernard&West Highland White Terrier	0.106217
1412	English Cocker Spaniel&St. Bernard	0.106213
1413	English Bulldog&German Shorthaired Pointer	0.106178
1414	American Eskimo Dog&Field Spaniel	0.106137
1415	Cairn Terrier&Dalmatian	0.106088
1416	Border Terrier&Maltese	0.106019
1417	Bouvier Des Flandres&Dalmatian	0.106016
1418	Chow Chow&Pointer	0.106009
1419	Irish Wolfhound&Miniature Pinscher	0.105958
1420	French Bulldog&Soft Coated Wheaten Terrier	0.105954
1421	Lhasa Apso&Pembroke Welsh Corgi	0.105945
1422	Boxer&Vizsla	0.105934
1423	German Shorthaired Pointer&Keeshond	0.105874
1424	English Bulldog&Giant Schnauzer	0.105863
1425	Collie&Rhodesian Ridgeback	0.105747
1426	Pomeranian&Welsh Springer Spaniel	0.105684
1427	Bullmastiff&Yorkshire Terrier	0.105631
1428	English Setter&Welsh Terrier	0.105606
1429	Lhasa Apso&West Highland White Terrier	0.105509
1430	Collie&Vizsla	0.105391
1431	Cairn Terrier&Keeshond	0.10535
1432	Cairn Terrier&German Shorthaired Pointer	0.105316
1433	Irish Water Spaniel&Lhasa Apso	0.105309
1434	Dalmatian&German Shorthaired Pointer	0.105298
1435	English Setter&Pembroke Welsh Corgi	0.105251
1436	Chinese Shar-pei&English Bulldog	0.105224
1437	Greyhound&Leonberger	0.105194
1438	Keeshond&Old English Sheepdog	0.105108
1439	American Eskimo Dog&Scottish Terrier	0.1051
1440	English Setter&Tibetan Terrier	0.10507
1441	Briard&Lhasa Apso	0.105068
1442	Dalmatian&Tibetan Terrier	0.105049
1443	Irish Water Spaniel&Miniature Pinscher	0.10503
1444	Great Dane&Welsh Terrier	0.105002
1445	Border Terrier&Chihuahua	0.104973
1446	Boxer&Maltese	0.104967
1447	Irish Setter&Keeshond	0.104963
1448	American Eskimo Dog&Border Terrier	0.104962
1449	Pointer&West Highland White Terrier	0.104928
1450	Chinese Shar-pei&Miniature Schnauzer	0.104918
1451	Great Dane&Staffordshire Bull Terrier	0.104911
1452	Basset Hound&Lhasa Apso	0.10491
1453	Greyhound&Miniature Schnauzer	0.104892
1454	Cairn Terrier&Standard Schnauzer	0.104887
1455	Flat-coated Retriever&St. Bernard	0.104874
1456	English Springer Spaniel&Norwich Terrier	0.104844
1457	Bernese Mountain Dog&Greyhound	0.104838
1458	Miniature Pinscher&Standard Schnauzer	0.104815
1459	German Shorthaired Pointer&Standard Schnauzer	0.104755
1460	American Eskimo Dog&Collie	0.104749
1461	Dalmatian&West Highland White Terrier	0.104732
1462	Welsh Springer Spaniel&Yorkshire Terrier	0.10473
1463	Bernese Mountain Dog&Maltese	0.104717
1464	Flat-coated Retriever&Miniature Pinscher	0.104668
1465	English Bulldog&Greyhound	0.10466
1466	Basset Hound&St. Bernard	0.104503
1467	American Staffordshire Terrier&Leonberger	0.104483
1468	St. Bernard&Tibetan Terrier	0.104349
1469	Dalmatian&Keeshond	0.104245
1470	Irish Water Spaniel&Vizsla	0.104233
1471	Pomeranian&Welsh Terrier	0.104175
1472	Cairn Terrier&Miniature Pinscher	0.104169
1473	German Shorthaired Pointer&Pomeranian	0.104133
1474	Cairn Terrier&English Setter	0.104123
1475	English Bulldog&Irish Setter	0.104111
1476	Old English Sheepdog&Weimaraner	0.104035
1477	Tibetan Spaniel&Weimaraner	0.103978
1478	Alaskan Malamute&English Setter	0.103953
1479	Samoyed&Weimaraner	0.103892
1480	Pembroke Welsh Corgi&St. Bernard	0.103889
1481	Pointer&Soft Coated Wheaten Terrier	0.10382
1482	Dalmatian&Irish Setter	0.10378
1483	English Setter&Irish Wolfhound	0.103769
1484	Chihuahua&Scottish Terrier	0.103767
1485	Dalmatian&Standard Schnauzer	0.103724
1486	English Bulldog&Rhodesian Ridgeback	0.103649
1487	Chow Chow&Maltese	0.103635
1488	Lhasa Apso&Weimaraner	0.103617
1489	Chesapeake Bay Retriever&Welsh Springer Spaniel	0.103598
1490	Leonberger&Maltese	0.103526
1491	Leonberger&Yorkshire Terrier	0.103472
1492	English Setter&Flat-coated Retriever	0.103418
1493	Scottish Terrier&Vizsla	0.103401
1494	Dalmatian&Tibetan Spaniel	0.103334
1495	Maltese&Soft Coated Wheaten Terrier	0.103328
1496	Great Dane&Newfoundland	0.103306
1497	Giant Schnauzer&West Highland White Terrier	0.103222
1498	Soft Coated Wheaten Terrier&Vizsla	0.103172
1499	Basset Hound&Standard Schnauzer	0.103151
1500	English Setter&West Highland White Terrier	0.103139
1501	Bullmastiff&Chesapeake Bay Retriever	0.103129
1502	Irish Wolfhound&Lhasa Apso	0.103126
1503	Bullmastiff&Lhasa Apso	0.103046
1504	Bernese Mountain Dog&Vizsla	0.103034
1505	Rhodesian Ridgeback&Soft Coated Wheaten Terrier	0.103007
1506	English Cocker Spaniel&Maltese	0.103005
1507	Miniature Pinscher&Staffordshire Bull Terrier	0.102997
1508	Irish Setter&Old English Sheepdog	0.10297
1509	Chesapeake Bay Retriever&Irish Water Spaniel	0.102936
1510	Miniature Pinscher&Samoyed	0.102928
1511	Bouvier Des Flandres&Greyhound	0.102876
1512	Lhasa Apso&Welsh Terrier	0.102876
1513	Bullmastiff&Pomeranian	0.102847
1514	Akita&Pomeranian	0.102787
1515	Pomeranian&Tibetan Spaniel	0.102718
1516	German Shorthaired Pointer&Old English Sheepdog	0.10268
1517	Giant Schnauzer&Irish Wolfhound	0.102617
1518	Dalmatian&Old English Sheepdog	0.102578
1519	Dalmatian&Pointer	0.10251
1520	Giant Schnauzer&Pembroke Welsh Corgi	0.102509
1521	Chihuahua&Shih Tzu	0.102504
1522	Bouvier Des Flandres&St. Bernard	0.10241
1523	Chihuahua&Manchester Terrier	0.102364
1524	French Bulldog&Manchester Terrier	0.10236
1525	Irish Wolfhound&Rhodesian Ridgeback	0.1023
1526	Dalmatian&English Setter	0.102208
1527	Chihuahua&Field Spaniel	0.102176
1528	Bouvier Des Flandres&Pomeranian	0.102102
1529	Chihuahua&Miniature Schnauzer	0.102098
1530	Miniature Pinscher&Weimaraner	0.102056
1531	Newfoundland&Pointer	0.101992
1532	Lhasa Apso&Miniature Pinscher	0.101972
1533	Pomeranian&West Highland White Terrier	0.101965
1534	Irish Setter&Standard Schnauzer	0.101964
1535	Bernese Mountain Dog&Yorkshire Terrier	0.101944
1536	Great Dane&Welsh Springer Spaniel	0.101941
1537	American Staffordshire Terrier&Pembroke Welsh Corgi	0.101936
1538	Chinese Shar-pei&Leonberger	0.101904
1539	Giant Schnauzer&Irish Water Spaniel	0.101826
1540	English Cocker Spaniel&Vizsla	0.101804
1541	Leonberger&Rhodesian Ridgeback	0.101784
1542	St. Bernard&Tibetan Spaniel	0.101772
1543	Miniature Pinscher&Pomeranian	0.101721
1544	Pembroke Welsh Corgi&Pointer	0.10171
1545	Maltese&Tibetan Spaniel	0.101581
1546	Chesapeake Bay Retriever&English Bulldog	0.101577
1547	Irish Wolfhound&Pomeranian	0.101575
1548	Maltese&Pembroke Welsh Corgi	0.101563
1549	Pointer&Standard Schnauzer	0.101549
1550	West Highland White Terrier&Yorkshire Terrier	0.101502
1551	Standard Schnauzer&Weimaraner	0.101481
1552	Staffordshire Bull Terrier&Standard Schnauzer	0.101441
1553	Alaskan Malamute&Pointer	0.101426
1554	Staffordshire Bull Terrier&Weimaraner	0.101388
1555	Newfoundland&Pomeranian	0.101378
1556	Bernese Mountain Dog&French Bulldog	0.101355
1557	Bernese Mountain Dog&Chesapeake Bay Retriever	0.101354
1558	Chesapeake Bay Retriever&Manchester Terrier	0.101316
1559	Chesapeake Bay Retriever&Miniature Schnauzer	0.101219
1560	Miniature Pinscher&Yorkshire Terrier	0.101209
1561	Field Spaniel&French Bulldog	0.101194
1562	Briard&Maltese	0.101185
1563	Basset Hound&Pomeranian	0.101181
1564	Alaskan Malamute&Giant Schnauzer	0.101169
1565	French Bulldog&Miniature Schnauzer	0.10115
1566	Pointer&Welsh Terrier	0.101114
1567	Greyhound&Welsh Terrier	0.10111
1568	American Staffordshire Terrier&Irish Wolfhound	0.10109
1569	Chow Chow&Great Dane	0.101062
1570	Irish Setter&Staffordshire Bull Terrier	0.100995
1571	Giant Schnauzer&Staffordshire Bull Terrier	0.100976
1572	Irish Setter&Miniature Pinscher	0.100946
1573	Pembroke Welsh Corgi&Yorkshire Terrier	0.100925
1574	Flat-coated Retriever&Pointer	0.100861
1575	Greyhound&Old English Sheepdog	0.100859
1576	Bouvier Des Flandres&English Setter	0.100851
1577	Akita&St. Bernard	0.100831
1578	Bouvier Des Flandres&Giant Schnauzer	0.100822
1579	Giant Schnauzer&Newfoundland	0.100801
1580	American Eskimo Dog&Doberman Pinscher	0.100722
1581	American Eskimo Dog&Manchester Terrier	0.100717
1582	Bouvier Des Flandres&Lhasa Apso	0.100677
1583	Boxer&Chihuahua	0.100649
1584	Great Dane&Shetland Sheepdog	0.100643
1585	Irish Wolfhound&Pointer	0.100596
1586	Miniature Pinscher&Pointer	0.100583
1587	Pembroke Welsh Corgi&Rhodesian Ridgeback	0.100533
1588	Bernese Mountain Dog&Chinese Shar-pei	0.100514
1589	Bouvier Des Flandres&Miniature Pinscher	0.100499
1590	Chesapeake Bay Retriever&Soft Coated Wheaten Terrier	0.100496
1591	Keeshond&Lhasa Apso	0.100447
1592	Rhodesian Ridgeback&Staffordshire Bull Terrier	0.100437
1593	Lhasa Apso&Shetland Sheepdog	0.100418
1594	American Eskimo Dog&Boxer	0.10034
1595	English Setter&Tibetan Spaniel	0.10033
1596	American Eskimo Dog&Chow Chow	0.100301
1597	Old English Sheepdog&Pomeranian	0.100295
1598	Chesapeake Bay Retriever&Newfoundland	0.100252
1599	American Eskimo Dog&Pomeranian	0.100213
1600	Leonberger&Vizsla	0.100203
1601	Bullmastiff&Chinese Shar-pei	0.100179
1602	Dalmatian&Samoyed	0.100137
1603	American Staffordshire Terrier&Boston Terrier	0.100135
1604	Tibetan Terrier&Yorkshire Terrier	0.100081
1605	Australian Shepherd&Sussex Spaniel	0.100058
1606	Pointer&Tibetan Terrier	0.100005
1607	Chihuahua&Doberman Pinscher	0.099998
1608	Old English Sheepdog&Standard Schnauzer	0.099986
1609	Pointer&Tibetan Spaniel	0.099849
1610	Bouvier Des Flandres&Pointer	0.099832
1611	Shetland Sheepdog&Yorkshire Terrier	0.099828
1612	Chow Chow&Yorkshire Terrier	0.099804
1613	Cairn Terrier&Irish Setter	0.099767
1614	Chinese Shar-pei&Welsh Springer Spaniel	0.099748
1615	Lhasa Apso&Rottweiler	0.099712
1616	Old English Sheepdog&Pointer	0.099699
1617	Akita&Maltese	0.099691
1618	English Bulldog&Yorkshire Terrier	0.099678
1619	Miniature Schnauzer&Vizsla	0.099668
1620	Basset Hound&Giant Schnauzer	0.099664
1621	Akita&English Setter	0.099656
1622	Alaskan Malamute&American Eskimo Dog	0.099656
1623	Alaskan Malamute&Maltese	0.099577
1624	German Shorthaired Pointer&Staffordshire Bull Terrier	0.099512
1625	Briard&Greyhound	0.099461
1626	English Springer Spaniel&Irish Water Spaniel	0.099459
1627	Alaskan Malamute&Great Dane	0.099441
1628	Alaskan Malamute&Yorkshire Terrier	0.099389
1629	Bull Terrier&English Springer Spaniel	0.099367
1630	Basset Hound&English Setter	0.099289
1631	Giant Schnauzer&Shetland Sheepdog	0.099211
1632	Bernese Mountain Dog&Rhodesian Ridgeback	0.099195
1633	Giant Schnauzer&Tibetan Terrier	0.099191
1634	Staffordshire Bull Terrier&Yorkshire Terrier	0.099085
1635	Maltese&Tibetan Terrier	0.099053
1636	English Bulldog&Pomeranian	0.099017
1637	Australian Shepherd&Shetland Sheepdog	0.098999
1638	Akita&Pointer	0.098995
1639	Miniature Pinscher&Old English Sheepdog	0.098995
1640	Chesapeake Bay Retriever&Leonberger	0.098977
1641	Giant Schnauzer&Samoyed	0.098931
1642	Keeshond&Pointer	0.098922
1643	Pomeranian&Staffordshire Bull Terrier	0.098889
1644	Cairn Terrier&Yorkshire Terrier	0.098866
1645	Rhodesian Ridgeback&Welsh Terrier	0.098836
1646	Bouvier Des Flandres&Maltese	0.098816
1647	Chinese Shar-pei&Rottweiler	0.098744
1648	English Setter&Shetland Sheepdog	0.098678
1649	Dalmatian&Weimaraner	0.098671
1650	Bull Terrier&Chihuahua	0.09863
1651	English Setter&Samoyed	0.098598
1652	Irish Setter&Lhasa Apso	0.098552
1653	Giant Schnauzer&Miniature Pinscher	0.098471
1654	Great Dane&Pembroke Welsh Corgi	0.098401
1655	Bouvier Des Flandres&Great Dane	0.098397
1656	Lhasa Apso&Pomeranian	0.098393
1657	American Eskimo Dog&Shih Tzu	0.098376
1658	Tibetan Spaniel&Yorkshire Terrier	0.098373
1659	German Shorthaired Pointer&Lhasa Apso	0.098366
1660	Great Dane&St. Bernard	0.098292
1661	Giant Schnauzer&Tibetan Spaniel	0.098101
1662	American Staffordshire Terrier&Rottweiler	0.098084
1663	American Eskimo Dog&Soft Coated Wheaten Terrier	0.098063
1664	Flat-coated Retriever&Pomeranian	0.098054
1665	Giant Schnauzer&Pomeranian	0.097808
1666	Cairn Terrier&St. Bernard	0.097775
1667	Giant Schnauzer&Weimaraner	0.097775
1668	German Shorthaired Pointer&Giant Schnauzer	0.097733
1669	Chinese Shar-pei&Soft Coated Wheaten Terrier	0.09771
1670	American Staffordshire Terrier&Welsh Springer Spaniel	0.097681
1671	Chihuahua&Collie	0.097608
1672	English Springer Spaniel&Irish Setter	0.097605
1673	Greyhound&Shetland Sheepdog	0.097566
1674	Briard&Great Dane	0.09751
1675	German Shorthaired Pointer&St. Bernard	0.097394
1676	English Springer Spaniel&Scottish Terrier	0.09733
1677	Giant Schnauzer&Irish Setter	0.097282
1678	Rottweiler&Yorkshire Terrier	0.097263
1679	Briard&Vizsla	0.097234
1680	English Bulldog&Lhasa Apso	0.097194
1681	Pointer&Shetland Sheepdog	0.097135
1682	Maltese&Welsh Terrier	0.097109
1683	Keeshond&St. Bernard	0.09707
1684	American Staffordshire Terrier&West Highland White Terrier	0.097063
1685	Cairn Terrier&Weimaraner	0.097053
1686	St. Bernard&Weimaraner	0.097044
1687	Chow Chow&Rhodesian Ridgeback	0.097028
1688	Chesapeake Bay Retriever&Rottweiler	0.096999
1689	American Eskimo Dog&Leonberger	0.09696
1690	Lhasa Apso&Maltese	0.096891
1691	Maltese&Samoyed	0.096822
1692	Irish Setter&St. Bernard	0.096801
1693	Maltese&Weimaraner	0.09668
1694	Lhasa Apso&Standard Schnauzer	0.09664
1695	Greyhound&Staffordshire Bull Terrier	0.096631
1696	Irish Water Spaniel&Pomeranian	0.096626
1697	Flat-coated Retriever&Giant Schnauzer	0.096466
1698	English Setter&Keeshond	0.096414
1699	Old English Sheepdog&St. Bernard	0.096405
1700	Bichon Frise&Sussex Spaniel	0.096397
1701	Akita&Giant Schnauzer	0.096391
1702	Rhodesian Ridgeback&Rottweiler	0.096389
1703	Chinese Shar-pei&Pembroke Welsh Corgi	0.09636
1704	Maltese&Miniature Pinscher	0.096334
1705	Maltese&Rottweiler	0.096323
1706	Irish Setter&Maltese	0.096244
1707	Flat-coated Retriever&Yorkshire Terrier	0.096117
1708	Lhasa Apso&Old English Sheepdog	0.09609
1709	Great Dane&Irish Water Spaniel	0.096087
1710	Chinese Shar-pei&West Highland White Terrier	0.095977
1711	American Eskimo Dog&Bernese Mountain Dog	0.09597
1712	Bullmastiff&Pointer	0.095949
1713	French Bulldog&Welsh Terrier	0.095903
1714	Cairn Terrier&Pointer	0.095881
1715	Great Dane&Shih Tzu	0.095868
1716	Vizsla&Welsh Terrier	0.095849
1717	Greyhound&Newfoundland	0.095819
1718	Great Dane&West Highland White Terrier	0.095796
1719	Irish Water Spaniel&Rhodesian Ridgeback	0.095749
1720	Newfoundland&Rhodesian Ridgeback	0.095739
1721	English Bulldog&Maltese	0.0957
1722	Cairn Terrier&Lhasa Apso	0.095651
1723	Alaskan Malamute&American Staffordshire Terrier	0.095638
1724	Flat-coated Retriever&Golden Retriever	0.095594
1725	Greyhound&West Highland White Terrier	0.095535
1726	Boxer&English Springer Spaniel	0.095529
1727	Irish Wolfhound&Yorkshire Terrier	0.095515
1728	Chesapeake Bay Retriever&Pembroke Welsh Corgi	0.095467
1729	Collie&French Bulldog	0.095434
1730	Cairn Terrier&Pomeranian	0.095381
1731	German Shorthaired Pointer&Maltese	0.095251
1732	Maltese&West Highland White Terrier	0.095229
1733	Irish Wolfhound&Maltese	0.095225
1734	Lhasa Apso&Staffordshire Bull Terrier	0.095158
1735	Akita&American Eskimo Dog	0.095137
1736	Chesapeake Bay Retriever&Irish Wolfhound	0.095077
1737	German Shepherd Dog&Sussex Spaniel	0.095058
1738	Akita&Great Dane	0.095044
1739	English Springer Spaniel&Manchester Terrier	0.095004
1740	Collie&English Springer Spaniel	0.094989
1741	Rhodesian Ridgeback&Shih Tzu	0.094946
1742	Flat-coated Retriever&Great Dane	0.094933
1743	Pointer&Samoyed	0.094854
1744	Greyhound&Irish Water Spaniel	0.094826
1745	Rhodesian Ridgeback&Welsh Springer Spaniel	0.094817
1746	Border Terrier&English Springer Spaniel	0.09481
1747	Alaskan Malamute&Greyhound	0.094651
1748	Irish Setter&Pomeranian	0.09464
1749	Akita&Yorkshire Terrier	0.094637
1750	Lhasa Apso&Pointer	0.094611
1751	Chinese Shar-pei&Welsh Terrier	0.094581
1752	English Cocker Spaniel&Rhodesian Ridgeback	0.094468
1753	American Eskimo Dog&Welsh Springer Spaniel	0.094434
1754	Chesapeake Bay Retriever&English Cocker Spaniel	0.094424
1755	Chesapeake Bay Retriever&Welsh Terrier	0.094398
1756	Chow Chow&Greyhound	0.094352
1757	Pomeranian&Weimaraner	0.094276
1758	Chow Chow&Vizsla	0.094257
1759	Basset Hound&Vizsla	0.094251
1760	Newfoundland&Yorkshire Terrier	0.094249
1761	Australian Shepherd&Pembroke Welsh Corgi	0.094226
1762	Maltese&Pomeranian	0.094162
1763	Chihuahua&Welsh Springer Spaniel	0.094091
1764	Pembroke Welsh Corgi&Vizsla	0.093987
1765	Flat-coated Retriever&Lhasa Apso	0.09395
1766	American Staffordshire Terrier&Shetland Sheepdog	0.093921
1767	Shih Tzu&Vizsla	0.093833
1768	Labrador Retriever&Sussex Spaniel	0.093818
1769	Dalmatian&Lhasa Apso	0.093769
1770	English Bulldog&English Setter	0.093766
1771	American Eskimo Dog&Keeshond	0.093716
1772	Tibetan Terrier&Vizsla	0.093688
1773	Rhodesian Ridgeback&Tibetan Terrier	0.093675
1774	Chihuahua&Leonberger	0.093645
1775	Briard&Yorkshire Terrier	0.093644
1776	Airedale Terrier&Boston Terrier	0.093631
1777	Alaskan Malamute&Vizsla	0.093543
1778	Briard&Rhodesian Ridgeback	0.093488
1779	Bernese Mountain Dog&English Springer Spaniel	0.093447
1780	American Eskimo Dog&English Cocker Spaniel	0.093416
1781	American Eskimo Dog&Briard	0.093408
1782	Chinese Shar-pei&Keeshond	0.0934
1783	Flat-coated Retriever&Greyhound	0.093381
1784	Irish Water Spaniel&Yorkshire Terrier	0.093352
1785	English Springer Spaniel&Soft Coated Wheaten Terrier	0.093331
1786	Doberman Pinscher&German Shepherd Dog	0.093312
1787	Giant Schnauzer&Pointer	0.093306
1788	English Cocker Spaniel&Great Dane	0.093289
1789	German Shorthaired Pointer&Great Dane	0.093242
1790	Giant Schnauzer&Keeshond	0.093154
1791	American Staffordshire Terrier&Flat-coated Retriever	0.09315
1792	Briard&Chesapeake Bay Retriever	0.093143
1793	Australian Shepherd&Border Terrier	0.093132
1794	English Setter&Miniature Pinscher	0.093095
1795	Great Dane&Samoyed	0.093042
1796	Australian Shepherd&Norwich Terrier	0.09299
1797	American Eskimo Dog&Tibetan Spaniel	0.092964
1798	Chinese Shar-pei&Irish Wolfhound	0.092897
1799	Basset Hound&Yorkshire Terrier	0.092875
1800	English Springer Spaniel&Pembroke Welsh Corgi	0.092863
1801	Giant Schnauzer&Old English Sheepdog	0.092847
1802	American Eskimo Dog&Shetland Sheepdog	0.092839
1803	Basset Hound&Maltese	0.092804
1804	Maltese&Standard Schnauzer	0.092789
1805	Standard Schnauzer&Yorkshire Terrier	0.092774
1806	Alaskan Malamute&Chesapeake Bay Retriever	0.092758
1807	American Staffordshire Terrier&Chow Chow	0.092663
1808	Dalmatian&Pomeranian	0.092606
1809	English Setter&Old English Sheepdog	0.092551
1810	French Bulldog&Welsh Springer Spaniel	0.092487
1811	Chihuahua&Chow Chow	0.092459
1812	American Staffordshire Terrier&Newfoundland	0.092408
1813	Alaskan Malamute&Rhodesian Ridgeback	0.092383
1814	Flat-coated Retriever&Vizsla	0.092346
1815	Chihuahua&Tibetan Spaniel	0.092336
1816	Rottweiler&Vizsla	0.092324
1817	American Staffordshire Terrier&Great Dane	0.092305
1818	Miniature Pinscher&St. Bernard	0.092255
1819	Newfoundland&Vizsla	0.092222
1820	Keeshond&Yorkshire Terrier	0.092199
1821	American Staffordshire Terrier&Bouvier Des Flandres	0.092137
1822	Chesapeake Bay Retriever&Shih Tzu	0.092132
1823	Airedale Terrier&Australian Shepherd	0.092094
1824	Chesapeake Bay Retriever&Flat-coated Retriever	0.092071
1825	Greyhound&Shih Tzu	0.092049
1826	Chesapeake Bay Retriever&Chow Chow	0.092037
1827	Chihuahua&Rottweiler	0.092025
1828	English Setter&Standard Schnauzer	0.091956
1829	Great Dane&Greyhound	0.091934
1830	Irish Wolfhound&Vizsla	0.091791
1831	Akita&Rhodesian Ridgeback	0.091658
1832	American Eskimo Dog&Rottweiler	0.091546
1833	Keeshond&Maltese	0.091495
1834	Great Dane&Tibetan Terrier	0.091469
1835	Australian Shepherd&Bull Terrier	0.091455
1836	Alaskan Malamute&Chihuahua	0.091424
1837	Chinese Shar-pei&Shetland Sheepdog	0.091412
1838	Basset Hound&Great Dane	0.09135
1839	Greyhound&Weimaraner	0.091336
1840	American Eskimo Dog&Standard Schnauzer	0.091297
1841	Doberman Pinscher&English Springer Spaniel	0.091291
1842	English Bulldog&Pointer	0.091288
1843	Airedale Terrier&Bichon Frise	0.09127
1844	Chinese Shar-pei&Irish Water Spaniel	0.091233
1845	Doberman Pinscher&French Bulldog	0.091209
1846	Basset Hound&Chinese Shar-pei	0.091199
1847	Australian Shepherd&Scottish Terrier	0.091176
1848	Basset Hound&Chesapeake Bay Retriever	0.09117
1849	Airedale Terrier&Labrador Retriever	0.091105
1850	Dalmatian&Vizsla	0.091088
1851	Maltese&Old English Sheepdog	0.091065
1852	Bullmastiff&Maltese	0.091009
1853	American Eskimo Dog&West Highland White Terrier	0.090948
1854	American Staffordshire Terrier&Briard	0.090883
1855	English Springer Spaniel&Welsh Terrier	0.090823
1856	Great Dane&Standard Schnauzer	0.090807
1857	Pointer&Staffordshire Bull Terrier	0.090791
1858	Chinese Shar-pei&English Cocker Spaniel	0.090755
1859	Chihuahua&West Highland White Terrier	0.090725
1860	Chihuahua&Tibetan Terrier	0.090646
1861	Great Dane&Irish Setter	0.090645
1862	Irish Water Spaniel&Maltese	0.090602
1863	Maltese&Shetland Sheepdog	0.090567
1864	American Staffordshire Terrier&Old English Sheepdog	0.09048
1865	American Eskimo Dog&Tibetan Terrier	0.090423
1866	Australian Shepherd&Field Spaniel	0.090341
1867	Chihuahua&English Cocker Spaniel	0.090339
1868	Old English Sheepdog&Yorkshire Terrier	0.090329
1869	St. Bernard&Standard Schnauzer	0.090322
1870	French Bulldog&West Highland White Terrier	0.090283
1871	Cairn Terrier&Giant Schnauzer	0.090243
1872	Pomeranian&St. Bernard	0.09017
1873	Bullmastiff&Vizsla	0.090124
1874	Border Collie&Sussex Spaniel	0.090109
1875	Samoyed&Yorkshire Terrier	0.090062
1876	Cairn Terrier&Rhodesian Ridgeback	0.090031
1877	Chinese Shar-pei&Flat-coated Retriever	0.090006
1878	American Eskimo Dog&Welsh Terrier	0.089988
1879	Border Collie&Pembroke Welsh Corgi	0.089983
1880	Dalmatian&St. Bernard	0.089894
1881	Greyhound&Welsh Springer Spaniel	0.089855
1882	French Bulldog&Leonberger	0.08983
1883	Giant Schnauzer&Lhasa Apso	0.089826
1884	Chihuahua&Welsh Terrier	0.089798
1885	Samoyed&Vizsla	0.089786
1886	Boston Terrier&Scottish Terrier	0.089763
1887	English Setter&Staffordshire Bull Terrier	0.089743
1888	American Staffordshire Terrier&Irish Water Spaniel	0.089733
1889	Chesapeake Bay Retriever&Staffordshire Bull Terrier	0.089707
1890	Chesapeake Bay Retriever&Standard Schnauzer	0.089659
1891	Keeshond&Vizsla	0.089639
1892	English Cocker Spaniel&Greyhound	0.089606
1893	Boxer&Labrador Retriever	0.089572
1894	Akita&Vizsla	0.089554
1895	German Shorthaired Pointer&Yorkshire Terrier	0.089541
1896	Chesapeake Bay Retriever&West Highland White Terrier	0.089527
1897	English Setter&Lhasa Apso	0.089488
1898	Rhodesian Ridgeback&Shetland Sheepdog	0.08946
1899	German Shorthaired Pointer&Rhodesian Ridgeback	0.089451
1900	Cairn Terrier&Great Dane	0.089449
1901	Briard&Chinese Shar-pei	0.089432
1902	American Staffordshire Terrier&English Cocker Spaniel	0.089421
1903	Boston Terrier&Sussex Spaniel	0.089344
1904	Vizsla&West Highland White Terrier	0.089305
1905	Border Terrier&Boston Terrier	0.08929
1906	Miniature Pinscher&Vizsla	0.089266
1907	American Staffordshire Terrier&Cairn Terrier	0.089217
1908	Great Dane&Pomeranian	0.08916
1909	Chinese Shar-pei&Newfoundland	0.089147
1910	Dalmatian&Great Dane	0.08912
1911	English Setter&Giant Schnauzer	0.089116
1912	Chesapeake Bay Retriever&Tibetan Terrier	0.089096
1913	Rhodesian Ridgeback&West Highland White Terrier	0.089072
1914	Bichon Frise&Field Spaniel	0.089027
1915	Bouvier Des Flandres&Chihuahua	0.088961
1916	Basset Hound&Greyhound	0.088739
1917	Border Collie&Shetland Sheepdog	0.088719
1918	Chinese Shar-pei&Staffordshire Bull Terrier	0.088705
1919	Cairn Terrier&Maltese	0.088674
1920	Bull Terrier&Labrador Retriever	0.088671
1921	Chesapeake Bay Retriever&Weimaraner	0.088665
1922	English Springer Spaniel&Tibetan Terrier	0.08866
1923	Labrador Retriever&Norwich Terrier	0.088641
1924	French Bulldog&Pembroke Welsh Corgi	0.088621
1925	American Eskimo Dog&Pembroke Welsh Corgi	0.088476
1926	Akita&Chihuahua	0.088433
1927	Great Dane&Old English Sheepdog	0.088398
1928	Dalmatian&Giant Schnauzer	0.088392
1929	American Staffordshire Terrier&Dalmatian	0.088385
1930	English Springer Spaniel&Leonberger	0.088312
1931	Greyhound&Tibetan Terrier	0.088306
1932	Cairn Terrier&Greyhound	0.088283
1933	Chihuahua&Pembroke Welsh Corgi	0.088278
1934	American Staffordshire Terrier&Samoyed	0.088259
1935	Australian Shepherd&Miniature Schnauzer	0.088252
1936	Old English Sheepdog&Rhodesian Ridgeback	0.088246
1937	American Staffordshire Terrier&Shih Tzu	0.088241
1938	Chesapeake Bay Retriever&Irish Setter	0.088236
1939	Pointer&Pomeranian	0.08821
1940	Chihuahua&Shetland Sheepdog	0.088194
1941	Rhodesian Ridgeback&Tibetan Spaniel	0.088189
1942	Tibetan Spaniel&Vizsla	0.088155
1943	Great Dane&Keeshond	0.08812
1944	Greyhound&Samoyed	0.088104
1945	Bernese Mountain Dog&Chihuahua	0.088101
1946	Bouvier Des Flandres&Rhodesian Ridgeback	0.088069
1947	Greyhound&Keeshond	0.088015
1948	American Eskimo Dog&Newfoundland	0.08798
1949	Boston Terrier&Soft Coated Wheaten Terrier	0.087953
1950	Dalmatian&Yorkshire Terrier	0.087919
1951	Flat-coated Retriever&Rhodesian Ridgeback	0.087912
1952	Cairn Terrier&Chinese Shar-pei	0.087871
1953	Bouvier Des Flandres&Yorkshire Terrier	0.087818
1954	Chesapeake Bay Retriever&Old English Sheepdog	0.087809
1955	American Eskimo Dog&Miniature Pinscher	0.087751
1956	Basset Hound&Chihuahua	0.087716
1957	Chihuahua&Samoyed	0.087699
1958	Chihuahua&Irish Water Spaniel	0.087642
1959	Rhodesian Ridgeback&Samoyed	0.087625
1960	American Eskimo Dog&German Shorthaired Pointer	0.087466
1961	Chesapeake Bay Retriever&Shetland Sheepdog	0.087461
1962	Pomeranian&Yorkshire Terrier	0.08743
1963	Giant Schnauzer&St. Bernard	0.087414
1964	Bichon Frise&Scottish Terrier	0.087325
1965	Weimaraner&Yorkshire Terrier	0.087059
1966	Collie&German Shepherd Dog	0.087047
1967	Maltese&Newfoundland	0.087029
1968	Border Collie&Scottish Terrier	0.087021
1969	Chihuahua&Lhasa Apso	0.086958
1970	American Staffordshire Terrier&German Shorthaired Pointer	0.086946
1971	Chinese Shar-pei&Standard Schnauzer	0.086872
1972	Chesapeake Bay Retriever&German Shorthaired Pointer	0.086869
1973	American Staffordshire Terrier&Miniature Pinscher	0.08686
1974	Keeshond&Rhodesian Ridgeback	0.086842
1975	Border Terrier&German Shepherd Dog	0.086759
1976	Great Dane&Weimaraner	0.086729
1977	Chesapeake Bay Retriever&Tibetan Spaniel	0.086714
1978	Labrador Retriever&Scottish Terrier	0.0867
1979	Bullmastiff&Chihuahua	0.086671
1980	Bouvier Des Flandres&Chesapeake Bay Retriever	0.086654
1981	Boston Terrier&Norwich Terrier	0.086607
1982	Airedale Terrier&Border Collie	0.086592
1983	French Bulldog&Irish Wolfhound	0.086513
1984	Chihuahua&Soft Coated Wheaten Terrier	0.086481
1985	American Staffordshire Terrier&Tibetan Terrier	0.086432
1986	Dalmatian&Maltese	0.086431
1987	Pointer&St. Bernard	0.086424
1988	Rhodesian Ridgeback&Weimaraner	0.08639
1989	English Setter&St. Bernard	0.08629
1990	Cairn Terrier&Chihuahua	0.086256
1991	Bouvier Des Flandres&Vizsla	0.086255
1992	Flat-coated Retriever&Maltese	0.086227
1993	Greyhound&Tibetan Spaniel	0.086143
1994	Maltese&Pointer	0.086009
1995	Irish Setter&Yorkshire Terrier	0.085926
1996	Border Collie&Bull Terrier	0.085908
1997	Bichon Frise&Miniature Schnauzer	0.085828
1998	Cairn Terrier&Vizsla	0.085807
[truncated: 852 more rows]

## Sheet: Table S9
Table S9. Number of SNP signature within X chromosome pseudo autosomal region.
Breed	Number of signatures within PAR
Airedale Terrier	3563
Akita	4309
Alaskan Malamute	3187
American Eskimo Dog	838
American Staffordshire Terrier	1411
Australian Shepherd	656
Basset Hound	2167
Beagle	247
Bernese Mountain Dog	2267
Bichon Frise	399
Border Collie	471
Border Terrier	3405
Boston Terrier	473
Bouvier Des Flandres	1688
Boxer	5864
Briard	2918
Bull Terrier	5942
Bullmastiff	2308
Cairn Terrier	2217
Chesapeake Bay Retriever	820
Chihuahua	627
Chinese Shar-pei	2533
Chow Chow	4423
Collie	2202
Dachshund	202
Dalmatian	2604
Doberman Pinscher	2988
English Bulldog	1788
English Cocker Spaniel	3405
English Setter	923
English Springer Spaniel	1015
Field Spaniel	5217
Flat-coated Retriever	804
French Bulldog	2100
German Shepherd Dog	466
German Shorthaired Pointer	1330
Giant Schnauzer	1837
Golden Retriever	573
Great Dane	790
Greyhound	871
Irish Setter	2925
Irish Water Spaniel	1233
Irish Wolfhound	3034
Keeshond	1938
Labrador Retriever	911
Leonberger	2548
Lhasa Apso	1125
Maltese	1268
Manchester Terrier	4470
Miniature Pinscher	1480
Miniature Schnauzer	2642
Newfoundland	1427
Norwich Terrier	5029
Old English Sheepdog	2082
Pembroke Welsh Corgi	5004
Pointer	1890
Pomeranian	1570
Rhodesian Ridgeback	1098
Rottweiler	2725
Samoyed	2262
Scottish Terrier	5001
Shetland Sheepdog	1255
Shih Tzu	2219
Soft Coated Wheaten Terrier	1864
St. Bernard	1395
Staffordshire Bull Terrier	2405
Standard Schnauzer	1317
Sussex Spaniel	6865
Tibetan Spaniel	2684
Tibetan Terrier	2853
Vizsla	1137
Weimaraner	1129
Welsh Springer Spaniel	3048
Welsh Terrier	2161
West Highland White Terrier	2150
Yorkshire Terrier	891

## Sheet: Table S10
Table S10. Breed history information of the 76 breeds.
Breed	Region of origin	Description on time of origin	Estimated year of origin	Estimated age of breed as of 2022	Number of breed signatures	Reference for the breed history
Greyhound	Egypt	8000 years ago	-6000	8022	226435	https://bayareagreyhounds.org/greyhound-history-interesting-facts/#:~:text=The%20first%20records%20of%20greyhound,descended%20from%20the%20ancient%20greyhound.
Alaskan Malamute	Siberia	4000 years ago	-2000	4022	690487	https://www.petaupairs.com/tails-from-crested-buttes-trails/the-alaskan-malamute
Tibetan Spaniel	Tibet	1100BC	-1100	3122	465021	https://www.tsca.ws/aboutthebreed/
Samoyed	Siberia	1000 BC	-1000	3022	436353	https://www.nylabone.com/dog101/samoyed#:~:text=Origin%20and%20History&text=The%20breed%20is%20named%20for,sledges%2C%20and%20occasionally%20hunt%20bears.
Shih Tzu	Tibet	1000 BC	-1000	3022	507765	https://nsstr.rescuegroups.org/info/display?PageID=14974
Chinese Shar-pei	China	200BC	-200	2222	355748	https://www.akc.org/expert-advice/lifestyle/7-things-you-didnt-know-about-the-chinese-shar-pei/#:~:text=They%20Originated%20in%20Ancient%20China,the%20village%20of%20Tai%20Li.
Bernese Mountain Dog	Swiss	2000 years ago	0	2022	615709	https://www.bil-jac.com/the-dog-blog/posts/where-did-bernese-mountain-dogs-come-from/#:~:text=Bred%20from%20crosses%20of%20Mastiffs,varieties%20of%20Swiss%20Mountain%20dogs.
Chow Chow	China	200BC to 200 AD	0	2022	849612	https://www.britannica.com/animal/chow-chow
Tibetan Terrier	Tibet	2000 years ago	0	2022	417988	https://www.akc.org/dog-breeds/tibetan-terrier/
Rottweiler	German	2nd century	200	1822	476082	https://www.britannica.com/animal/Rottweiler
Lhasa Apso	Tibet	800 AD	800	1222	291033	https://www.akc.org/expert-advice/lifestyle/8-facts-about-the-lhasa-apso/
Giant Schnauzer	German	Mid 10th centuy	950	1072	254990	https://www.akc.org/expert-advice/dog-breeds/giant-schnauzer-history-a-breed-born-to-guard/#:~:text=The%20Giant%20Schnauzer%20was%20bred,kingdoms%20of%20W%C3%BCrttemberg%20and%20Bavaria.
Akita	Japan	More than 1000 years ago	1000	1022	681396	https://akitas.org/the-akita-breed/akita-breed-history/
Irish Wolfhound	Ireland	1000 years ago	1000	1022	553980	https://www.celtictitles.com/blog/irish-wolfhound/#:~:text=breed%20standard%20HERE.-,History%20of%20the%20Irish%20Wolfhound,around%20for%20over%201%2C000%20years!
Pembroke Welsh Corgi	Wales	1107	1107	915	497125	https://community.plu.edu/~palmermm/pembroke.html
English Bulldog	England	13th century	1250	772	597604	https://www.petmd.com/dog/breeds/c_dg_bulldog
Welsh Springer Spaniel	Welsh	13th century	1250	772	553722	https://www.hillspet.com/dog-care/dog-breeds/welsh-springer-spaniel#:~:text=The%20Welsh%20springer%20spaniel%20was,spaniels%20that%20originated%20in%20Britain.
Briard	French	As early as 14th century	1350	672	431373	https://www.thesprucepets.com/briard-dog-breed-profile-4768988
English Setter	England	14th century	1350	672	292984	https://www.hillspet.com/dog-care/dog-breeds/english-setter#:~:text=History%3A-,The%20English%20setter%20is%20one%20of%20the%20oldest%20gun%20dog,known%20as%20a%20setting%20spaniel.
Dalmatian	Crotia	1375	1375	647	310634	https://en.wikipedia.org/wiki/Dalmatian_(dog)
Scottish Terrier	Scottland	1500 era	1550	472	741018	https://www.wisdompanel.com/en-us/dog-breeds/scottish-terrier#:~:text=Originally%20developed%20to%20hunt%20badgers,its%20modern%20standard%20in%201879.
Basset Hound	France	1585	1585	437	399385	https://en.wikipedia.org/wiki/Basset_Hound#:~:text=The%20Basset%20type%20originated%20in,Hubert's%20Hound%20around%201000%20AD.
Dachshund	German	Disputed: 15th-19th century	1600	422	38490	https://en.wikipedia.org/wiki/Dachshund
Great Dane	German	More than 400 years ago	1600	422	238001	https://www.hillspet.com/dog-care/dog-breeds/great-dane#:~:text=The%20Dane%20is%20German%20in,guardians%20of%20estates%20and%20carriages.
German Shorthaired Pointer	German	17th century or before	1650	372	308851	https://pheasantsforever.org/BlogLanding/Blogs/Pheasants-Forever/Breed-Profile-German-Shorthaired-Pointer.aspx#:~:text=The%20GSP%20was%20recognized%20by,combination%20of%20even%20earlier%20breeds.
Pointer	England	1650	1650	372	232506	https://www.britannica.com/animal/pointer-breed-of-dog
St. Bernard	Swiss ape	1660-1670	1665	357	292137	https://www.akc.org/expert-advice/dog-breeds/saint-bernard-history-rescue-dogs-swiss/
Border Terrier	England	Early 18th century	1700	322	774034	https://www.wisdompanel.com/en-us/dog-breeds/border-terrier#:~:text=The%20Border%20Terrier%20originated%20in,down%20into%20their%20underground%20dens.
Welsh Terrier	Welsh	1700	1700	322	462174	https://www.nativebreed.org/welsh-terrier/#:~:text=The%20Welsh%20Terrier%20originated%20in,English%20Black%20and%20Tan%20Terrier.
Airedale Terrier	England	Mid 18th century	1750	272	983294	http://www.dogwooddales.com/airedale-terrier-history#:~:text=The%20Airedale%20was%20developed%20in,for%20ground%20work%20and%20the
American Staffordshire Terrier	England	18th and 19th century	1750	272	225607	https://www.thesprucepets.com/american-staffordshire-terrier-1117908#:~:text=The%20American%20Staffordshire%20terrier's%20roots,stamina%2C%20confidence%2C%20and%20agility.
Border Collie	England	1700s	1750	272	99792	https://www.wisdompanel.com/en-us/dog-breeds/border-collie#:~:text=Border%20Collie%20History,long%20days%20on%20rugged%20terrain.
Keeshond	Holland	18th century	1750	272	349948	https://www.britannica.com/animal/keeshond
Newfoundland	Newfoundland	1775	1775	247	381974	https://www.hanc.net/breed-history.html#:~:text=Newfoundland%20dogs%20were%20originally%20bred,still%20used%20for%20this%20purpose.
Sussex Spaniel	England	1792	1792	230	1396307	https://en.wikipedia.org/wiki/Sussex_Spaniel
American Eskimo Dog	German	Early 1800	1800	222	168765	https://m.facebook.com/petlandfwb/photos/a.179638432077372/5965254893515668/#:~:text=of%20this%20breed.-,In%20the%201800's%2C%20waves%20of%20German%20immigrants%20arrived%20bringing%20the,eventually%20led%20to%20American%20Eskimo.
Australian Shepherd	The United States	19th century	1800	222	112234	https://en.wikipedia.org/wiki/Australian_Shepherd
Collie	Scottland	1750-1860	1800	222	851651	https://www.oldtimefarmshepherd.org/historic-collie-articles/collie-history/#:~:text=The%20Collie%20originated%20as%20a,we%20associate%20with%20Lassie%20today.
Soft Coated Wheaten Terrier	Ireland	Over 200 years ago	1800	222	572379	https://www.thesprucepets.com/soft-coated-wheaten-terrier-4764588
Chesapeake Bay Retriever	Maryland	1807	1807	215	185542	https://www.hillspet.com/dog-care/dog-breeds/chesapeake-bay-retriever#:~:text=The%20Chesapeake%20Bay%20retriever%20history,coated%20and%20curly%2Dcoated%20retrievers.
Weimaraner	Germany	Early 19th century	1825	197	309084	https://en.wikipedia.org/wiki/Weimaraner#:~:text=The%20Weimaraner%20(%2F%CB%88wa%C9%AA,as%20boar%2C%20bear%20and%20deer.
Beagle	England	1830	1830	192	53331	https://en.wikipedia.org/wiki/Beagle
Irish Water Spaniel	Ireland	1830s	1830	192	460662	https://en.wikipedia.org/wiki/Irish_Water_Spaniel
Labrador Retriever	Newfoundland	1830	1830	192	111675	http://www.newfoundlandpuppies.org/breedhistory.html
Bull Terrier	England	1835	1835	187	1112485	https://www.hillspet.com/dog-care/dog-breeds/bull-terrier#:~:text=History%3A,stylish%2C%20tough%2C%20white%20dog.
Shetland Sheepdog	Scottland	1840	1840	182	469031	http://www.toysheltieclubofamerica.com/sheltie-history.html
Leonberger	German	1846	1846	176	527474	https://www.hillspet.com/dog-care/dog-breeds/leonberger#:~:text=History%3A,on%20the%20muzzle%20and%20ears.
Boxer	German	19th century	1850	172	940572	https://boxerdogdiaries.com/boxer-dog-history/
Chihuahua	Mexican	Mid 19th century	1850	172	152758	https://www.britannica.com/animal/Chihuahua-dog
English Cocker Spaniel	England	1850	1850	172	454821	https://en.wikipedia.org/wiki/Cocker_Spaniel#:~:text=Cocker%20Spaniels%20were%20originally%20bred,in%20hunting%20the%20American%20woodcock.
English Springer Spaniel	England	Mid 19 century	1850	172	161508	https://en.wikipedia.org/wiki/English_Springer_Spaniel
Flat-coated Retriever	England	Mid 1800	1850	172	448847	https://www.nylabone.com/dog101/flat-coated-retriever#:~:text=The%20Flat%2DCoated%20Retriever%20was,used%20widely%20on%20British%20estates.
French Bulldog	England	Mid 1800	1850	172	216194	https://frenchietopia.com/history-of-french-bulldogs
Golden Retriever	Scottland	19th century	1850	172	70907	https://en.wikipedia.org/wiki/Golden_Retriever#:~:text=The%20breed%20was%20created%20by,Setter%2C%20Labrador%20Retriever%20and%20Bloodhound.
Irish Setter	Ireland	19th century	1850	172	358159	https://www.akc.org/dog-breeds/irish-setter/
Old English Sheepdog	England	1800s	1850	172	332894	https://www.thesprucepets.com/old-english-sheepdog-4427883#:~:text=The%20Old%20English%20sheepdog%20is%20a%20fairly%20modern%20breed%20that,stamina%2C%20steadiness%2C%20and%20courage.
Pomeranian	German	19th century	1850	172	240203	https://www.akc.org/dog-breeds/pomeranian/#:~:text=The%20Pomeranian%20is%20a%20descendent,as%20the%20%22Spitz%20Group.%22
Rhodesian Ridgeback	Southern Africa	1800s	1850	172	212650	https://www.thesprucepets.com/breed-profile-rhodesian-ridgeback-1117992
Staffordshire Bull Terrier	England	19th century	1850	172	439020	https://www.thesprucepets.com/staffordshire-bull-terrier-dog-breed-1118002#:~:text=The%20Staffordshire%20bull%20terrier%20was,Manchester%20terriers%20and%20similar%20breeds.
Boston Terrier	England	1860	1860	162	123020	https://www.akc.org/dog-breeds/boston-terrier/#:~:text=The%20Boston%20Terrier%20is%20the,Judge%22%20and%20%22GYP%22.
Bullmastiff	England	1860	1860	162	554162	https://www.akc.org/dog-breeds/bullmastiff/#:~:text=The%20known%20history%20of%20the,who%20threatened%20gameland%20in%20England.
Manchester Terrier	England	1860	1860	162	801191	https://www.britannica.com/animal/Manchester-terrier
Yorkshire Terrier	England	1861	1861	161	225324	http://www.yorkieinfocenter.com/yorkie-history-origin
Bouvier Des Flandres	Belgium and Northern France	Late 19th century	1875	147	380122	https://www.thesprucepets.com/breed-profile-bouvier-des-flandres-1117913#:~:text=The%20Bouvier%20des%20Flandres%20originated,%2C%20draft%20animals%2C%20and%20protectors.
Field Spaniel	England	Second half of 19th century	1875	147	834330	https://www.hillspet.com/dog-care/dog-breeds/field-spaniel#:~:text=History%3A,water%20or%20in%20dense%20cover.
German Shepherd Dog	German	Late 1800	1875	147	105095	https://www.bil-jac.com/the-dog-blog/posts/breed-history-where-did-german-shepherds-come-from/#:~:text=As%20the%20name%20suggests%2C%20the,and%20protecting%20flocks%20from%20predators.
Miniature Schnauzer	German	Mid to late 19th century	1875	147	654779	https://en.wikipedia.org/wiki/Miniature_Schnauzer
Norwich Terrier	East Anglia	Late 19th century	1875	147	924459	https://norwichterrierclub.org/norwich-history/
Doberman Pinscher	German	1880	1880	142	723986	https://www.britannica.com/animal/Doberman-pinscher
Standard Schnauzer	England	1880	1880	142	297620	https://en.wikipedia.org/wiki/Standard_Schnauzer
Miniature Pinscher	German	1888	1888	134	284321	https://en.wikipedia.org/wiki/Miniature_Pinscher
Cairn Terrier	Scottland	1900	1900	122	373238	https://en.wikipedia.org/wiki/Cairn_Terrier#:~:text=The%20Cairn%20Terrier%20is%20a,cairns%20in%20the%20Scottish%20highlands.
West Highland White Terrier	Scottland	Before 20th century	1900	122	485569	https://en.wikipedia.org/wiki/West_Highland_White_Terrier
Bichon Frise	French	1933	1933	89	94122	https://www.britannica.com/animal/bichon-frise
Maltese	egypt	Post world war II era	1945	77	205097	https://www.nytimes.com/2021/10/04/science/dogs-DNA-breeds-maltese.html
Vizsla	Hungary	Recovered after WWII	1950	72	197891	https://en.wikipedia.org/wiki/Vizsla

[truncated: 6 more sheets: Table S11, Table S12, Table S13, Table S14, Table S15, Table S16]
