# Supplementary material for: Systematically identifying genetic signatures including novel SNP-clusters, nonsense variants, frame-shift INDELs, and long STR expansions that potentially link to unknown phenotypes existing in dog breeds
Source: BMC Genomics. 2023 Jun 5;24:302. doi: 10.1186/s12864-023-09390-6 (PMC10240460; doi:10.1186/s12864-023-09390-6)
Supplement: Supplementary file 3 — Additional file 3: Data S1. Genomic regions with at least 5 SNP BSGS from a single breed. This file contains detailed information on genomic segments with at least 5 SNP BSGS from a single breed. Segments were grouped and sorted by breed. [file 12864_2023_9390_MOESM3_ESM.txt]

#Breed	Genomic positoin of the region	Fucntional annotation of the enriched region	Number of unique variants within the enriched region	Length of the enriched genomic region (kb)	Average density within the enriched region (variants/kb)
AIREDALE TERRIER	chr1:42695791-42885767	SYNE1	5	189.976	0.023159
AIREDALE TERRIER	chr1:76705476-76754011	RASEF	12	48.535	0.298014
AIREDALE TERRIER	chr3:91858372-92042374	LOC119870893-LOC119870894	13	184.002	0.640342
AIREDALE TERRIER	chr10:13902123-14035251	TRHDE	5	133.128	0.030046
AIREDALE TERRIER	chr10:18554289-18617968	LOC106559363-LOC119881621	5	63.679	0.080284
AIREDALE TERRIER	chr11:30310206-31979400	PTPRD	15	1669.194	0.012048
AIREDALE TERRIER	chr11:65625226-65658090	PTPN3	5	32.864	0.373797
AIREDALE TERRIER	chr12:45064544-45087638	CYB5R4-MRAP2	18	23.094	0.846066
AIREDALE TERRIER	chr12:45095029-45122591	MRAP2	15	27.562	0.509795
AIREDALE TERRIER	chr12:62153593-62230339	LOC111098184	17	76.746	0.291928
AIREDALE TERRIER	chr12:62236512-62346451	LOC111098184-LOC100683149	19	109.939	0.164837
AIREDALE TERRIER	chr17:49146268-49163531	HK2	5	17.263	9.070295
AIREDALE TERRIER	chr17:50012842-50027631	ACTG2	9	14.789	0.56976
AIREDALE TERRIER	chr17:50168087-50334447	ALMS1	8	166.36	0.05085
AIREDALE TERRIER	chr17:50530642-50592459	NOTO-RAB11FIP5	29	61.817	1.398182
AIREDALE TERRIER	chr17:51898293-51966858	DYSF	5	68.565	0.069023
AIREDALE TERRIER	chr18:41123637-41128015	OR4P28P-OR4P10	10	4.378	2.745577
AIREDALE TERRIER	chr19:37084842-37813983	NCKAP5	12	729.141	0.015294
AIREDALE TERRIER	chr19:38176472-38242850	LOC111091168-LOC119864529	9	66.378	0.127182
AIREDALE TERRIER	chr19:38380324-38410499	LOC119864529-LOC119864391	8	30.175	0.711454
AIREDALE TERRIER	chr20:16880156-17010613	CHL1	8	130.457	0.05726
AIREDALE TERRIER	chr22:59989453-60239459	TEX29-SOX1	11	250.006	0.054535
AIREDALE TERRIER	chr24:48422801-48464556	ZBTB46	6	41.755	0.218446
AIREDALE TERRIER	chr27:27503433-27650787	LOC119866465-LOC100682682	17	147.354	0.187338
AIREDALE TERRIER	chr27:27876075-27954092	LOC102157002-AEBP2	5	78.017	0.057367
AIREDALE TERRIER	chr27:39337666-39663944	ANO2	5	326.278	0.020194
AIREDALE TERRIER	chr27:40846782-40852177	LOC119866435-FGF23	7	5.395	2.671416
AIREDALE TERRIER	chr30:38413506-38428295	NEIL1	6	14.789	0.349235
AIREDALE TERRIER	chr30:38428867-38439958	MAN2C1	7	11.091	0.803751
AIREDALE TERRIER	chr30:38432930-38501552	SIN3A	30	68.622	0.424504
AIREDALE TERRIER	chr33:20745194-20753816	LSAMP-LOC100685578	8	8.622	0.861963
AIREDALE TERRIER	chr33:20941258-20947453	LOC111093806	5	6.195	2.503129
AIREDALE TERRIER	chr33:21478407-21848944	LOC111093712	5	370.537	0.054586
AIREDALE TERRIER	chr33:22344966-22673507	LOC100685735-IGSF11	7	328.541	0.01859
AIREDALE TERRIER	chr34:38574416-39739453	NAALADL2	25	1165.037	0.022059
AIREDALE TERRIER	chr34:39760594-39768078	LOC111093894	6	7.484	1.148369
AIREDALE TERRIER	chr34:39815022-40007343	LOC111093911-LOC100683913	13	192.321	0.152804
AKITA	chr1:30151254-30190912	LOC100685756-LOC119870652	9	39.658	0.201898
AKITA	chr1:33458709-33600134	LOC102157053-NMBR	9	141.425	0.056995
AKITA	chr1:45512774-45698482	LOC102153338-LOC119869961	5	185.708	0.030002
AKITA	chr1:53700866-54152804	PDE10A	28	451.938	0.060649
AKITA	chr1:66906695-67306275	PTPRK	5	399.58	0.010707
AKITA	chr2:8402285-8505102	ARMC3	39	102.817	0.371856
AKITA	chr2:8506686-8584367	ARMC3-LOC119870630	57	77.681	0.720981
AKITA	chr2:20591636-20597261	C1QL3	5	5.625	17.391304
AKITA	chr2:30125719-30135367	PFKFB3	34	9.648	3.504673
AKITA	chr2:32394400-32406324	LOC119869997-LOC119869998	5	11.924	0.428174
AKITA	chr2:32433895-32439347	LOC119869998	6	5.452	2.969121
AKITA	chr2:32707746-32713674	LOC119881392-LOC111094561	5	5.928	0.761905
AKITA	chr2:32914908-32920405	LOC111094564-LOC100687336	6	5.497	0.944287
AKITA	chr2:33560165-33619243	LOC106560148-TRNAS-AGA	11	59.078	0.174325
AKITA	chr2:81515880-81539020	RCC2	9	23.14	0.568869
AKITA	chr2:81518439-81530054	LOC119870473	12	11.615	0.952134
AKITA	chr2:81569715-81574413	PADI4	5	4.698	1.550989
AKITA	chr3:30159911-30178067	SV2C	6	18.156	0.520454
AKITA	chr3:32711439-32788618	OCA2	5	77.179	0.144295
AKITA	chr3:43811724-43836671	LOC119871302-LOC102154570	32	24.947	1.314339
AKITA	chr3:45192894-45292239	LOC111095368-LOC119870789	6	99.345	0.053469
AKITA	chr3:45946528-45957339	LOC119870790	6	10.811	0.463263
AKITA	chr3:47932553-47937583	LOC102156964	8	5.03	1.540493
AKITA	chr3:64060247-64273693	LDB2	5	213.446	0.019909
AKITA	chr3:76382838-76411425	LOC102152443	6	28.587	0.31348
AKITA	chr3:76633056-76658536	ARAP2-LOC100688576	16	25.48	0.862416
AKITA	chr3:84783719-84804649	TBC1D19	25	20.93	1.157798
AKITA	chr3:84805636-84805881	LOC119871262	5	0.245	18.604651
AKITA	chr4:52889948-52932599	CLINT1	8	42.651	0.180236
AKITA	chr5:13130523-13440880	GRIK4	26	310.357	0.081469
AKITA	chr5:13714946-13738497	OAF	5	23.551	0.193246
AKITA	chr5:14264286-14284411	LOC119871999-LOC111095807	6	20.125	0.251092
AKITA	chr5:16436670-16679136	SIK3	18	242.466	0.072336
AKITA	chr5:17235080-17240372	LOC111095823-LOC102153762	5	5.292	0.773994
AKITA	chr5:17670537-17673942	LOC119876283	5	3.405	1.267427
AKITA	chr5:22283616-22335787	ARHGAP20	22	52.171	1.047434
AKITA	chr5:27033643-27131513	GRIA4-CASP4	5	97.87	0.159312
AKITA	chr5:47952771-47953508	KANK4	5	0.737	5.856515
AKITA	chr5:48039947-48040896	LOC100684888-L1TD1	5	0.949	4.836759
AKITA	chr5:48054549-48066173	L1TD1	5	11.624	0.424133
AKITA	chr5:48066956-48072261	LOC100685053	6	5.305	0.968804
AKITA	chr5:59436547-59939417	LOC111095968-LOC111095969	7	502.87	0.011932
AKITA	chr5:60040170-60145655	NPHP4	14	105.485	0.142524
AKITA	chr5:60157701-60221545	KCNAB2	36	63.844	0.557369
AKITA	chr5:60706301-60744072	DNAJC11	6	37.771	0.133779
AKITA	chr6:21141575-21149215	AQP8-LOC100684915	6	7.64	0.655824
AKITA	chr6:31711116-31714513	LOC102152339-LOC119872335	8	3.397	2.076535
AKITA	chr6:34013079-34252761	TMEM114-RBFOX1	17	239.682	0.066932
AKITA	chr6:62816820-62851685	COL24A1	5	34.865	0.205782
AKITA	chr6:65784078-65802235	LOC111096432-LOC111096433	17	18.157	0.907904
AKITA	chr6:66187383-66276137	ADGRL2	13	88.754	0.135776
AKITA	chr6:67003944-67016468	LOC100685738-LOC111096528	23	12.524	2.137167
AKITA	chr7:24325959-24785745	RABGAP1L	17	459.786	0.034901
AKITA	chr8:35077794-35131053	RTN1	38	53.259	0.706066
AKITA	chr9:40423228-40778651	ASIC2	8	355.423	0.076487
AKITA	chr9:40941862-40947490	TMEM98	17	5.628	2.86944
AKITA	chr11:22039062-22047185	AFF4-ZCCHC10	13	8.123	1.564129
AKITA	chr11:22047579-22077376	ZCCHC10	51	29.797	2.037324
AKITA	chr11:46471633-46581201	MOB3B	16	109.568	0.136971
AKITA	chr11:46587168-46588593	IFNK	5	1.425	13.468013
AKITA	chr11:46642518-46751167	C11H9orf72-LOC119874113	28	108.649	0.249591
AKITA	chr11:46762087-46877487	LOC119874113-LINGO2	7	115.4	0.228094
AKITA	chr11:47068087-47984518	LINGO2	7	916.431	0.00727
AKITA	chr11:48605288-48759547	LOC611718-LOC106559530	7	154.259	0.044924
AKITA	chr11:48762738-48823614	LOC106559530-LOC119874117	5	60.876	0.070633
AKITA	chr11:48858483-49030112	LOC119874117-LOC100855832	12	171.629	0.080177
AKITA	chr11:49176187-49442622	LOC100855832-LOC111097947	6	266.435	0.019078
AKITA	chr11:49842486-49895676	LOC111098079-LOC111097948	17	53.19	0.301437
AKITA	chr11:49945204-49978943	LOC111097948-LOC106559522	7	33.739	0.181642
AKITA	chr11:50045463-50237820	LOC106559522-LOC119874046	40	192.357	0.214322
AKITA	chr11:50272315-50294500	LOC119874046-LOC481575	6	22.185	0.232418
AKITA	chr11:50408461-50492853	LOC481575-LOC111097949	8	84.392	0.294489
AKITA	chr11:50918518-50931139	TMEM215	5	12.621	0.40012
AKITA	chr11:50961841-51046268	TMEM215-APTX	28	84.427	0.320597
AKITA	chr11:51047130-51099919	APTX	9	52.789	0.203485
AKITA	chr11:51221895-51268423	LOC119874047	26	46.528	0.540704
AKITA	chr11:51254031-51262939	LOC119874131	5	8.908	0.469484
AKITA	chr11:51329990-51405279	NFX1	52	75.289	0.678201
AKITA	chr11:51377931-51388097	LOC111098081	5	10.166	0.395335
AKITA	chr11:51459676-51468677	AQP3	9	9.001	1.155735
AKITA	chr11:51470533-51481242	NOL6	12	10.709	1.07359
AKITA	chr11:51490802-51617630	UBE2R2	19	126.828	0.143033
AKITA	chr11:51626139-51738940	UBAP2	10	112.801	0.086248
AKITA	chr11:52788171-52999593	UNC13B	7	211.422	0.03106
AKITA	chr11:60887702-60898748	LOC100685004-LOC106559525	8	11.046	0.759137
AKITA	chr11:61383175-61393815	LOC612266-LOC102156133	5	10.64	0.384431
AKITA	chr11:62941579-63159528	LOC102151534-LOC111097957	7	217.949	0.02753
AKITA	chr11:63229327-63322019	LOC111097957-LOC119873963	13	92.692	0.301424
AKITA	chr11:64519216-64566383	LOC102152238	18	47.167	0.471803
AKITA	chr11:64692673-64708907	LOC102152238-LOC119873969	16	16.234	1.013103
AKITA	chr11:71692588-72180332	ASTN2	23	487.744	0.045111
AKITA	chr11:72557907-72576320	LOC106559529-LOC119873989	6	18.413	0.306899
AKITA	chr11:73263019-73479255	LOC102152863-LOC119874118	46	216.236	0.208152
AKITA	chr11:73508106-73583668	LOC119874118-LOC119874052	24	75.562	0.311109
AKITA	chr12:64041224-64044639	LOC119874309-PRDM1	5	3.415	1.214329
AKITA	chr12:65530435-65597754	SOBP	6	67.319	0.076093
AKITA	chr12:68534439-68539463	SLC16A10	9	5.024	5.6899
AKITA	chr12:69208554-69272709	FYN-LOC111098401	13	64.155	0.187357
AKITA	chr13:303810-400761	MATN2	6	96.951	0.052449
AKITA	chr13:7118099-7160205	LOC102153110	11	42.106	0.238402
AKITA	chr13:7223457-7324294	LOC102153110-LOC100684894	56	100.837	0.550061
AKITA	chr13:7324505-7334376	LOC100684894	23	9.871	2.412016
AKITA	chr13:7557904-7573739	OXR1	5	15.835	0.34825
AKITA	chr13:7866633-7871642	ABRA-LOC102153821	25	5.009	5.05476
AKITA	chr13:15166801-15173596	LOC119865426-TRPS1	5	6.795	0.668003
AKITA	chr15:7024482-7036725	SFPQ	5	12.243	0.402617
AKITA	chr15:25698620-25707824	LOC111099026	15	9.204	1.535593
AKITA	chr15:33636643-33665647	LOC119869334	19	29.004	0.649468
AKITA	chr15:33723708-33734856	LOC111090035-PLEKHG7	5	11.148	0.416017
AKITA	chr15:33736475-33807139	PLEKHG7	17	70.664	0.227276
AKITA	chr15:34408931-34417821	MRPL42-SOCS2	5	8.89	0.510334
AKITA	chr15:35399126-35455424	TMCC3	13	56.298	0.21903
AKITA	chr15:36199505-36297574	NTN4	7	98.069	0.066361
AKITA	chr15:40034906-40089637	SCYL2	12	54.731	0.218007
AKITA	chr15:40118260-40143645	SLC17A8	25	25.385	1.479746
AKITA	chr15:60487040-60512303	TMA16	16	25.263	0.603427
AKITA	chr15:60509168-61274045	MARCHF1	42	764.877	0.053787
AKITA	chr15:62440701-62513184	LOC111090134-LOC111090133	5	72.483	0.071282
AKITA	chr16:34034765-34195729	NRG1	9	160.964	0.04974
AKITA	chr16:36119806-36124496	LOC119869543	14	4.69	3.563596
AKITA	chr16:36352546-36389460	LOC100686745-LOC111090305	6	36.914	0.198436
AKITA	chr16:45106285-45124582	LOC119881776-TRIML1	14	18.297	1.170012
AKITA	chr16:46717493-46728546	KLKB1	11	11.053	0.966277
AKITA	chr16:47876344-47880836	LOC111090341-LOC100682962	13	4.492	2.975453
AKITA	chr17:1943381-1961716	LOC119869746	26	18.335	1.37423
AKITA	chr17:1964094-2086392	EIPR1	134	122.298	1.183148
AKITA	chr17:2032602-2051280	LOC111090461	11	18.678	0.538242
AKITA	chr17:2078568-2082068	TRAPPC12	7	3.5	2.119392
AKITA	chr17:7402061-7449469	HPCAL1	5	47.408	0.105117
AKITA	chr17:10078455-10086684	LOC100684124-LOC610196	7	8.229	0.741198
AKITA	chr17:10089917-10183244	LOC610196-LOC106559867	43	93.327	0.453221
AKITA	chr17:46927338-47496813	LRRTM4	5	569.475	0.007049
AKITA	chr17:56018810-56098544	GDAP2	32	79.734	0.403788
AKITA	chr18:30149049-30182916	LOC100688663-LOC100688733	6	33.867	0.150457
AKITA	chr20:9323875-9327675	RAD18-LOC100685227	5	3.8	1.094391
AKITA	chr20:11844699-11873700	LOC111091252	7	29.001	0.211223
AKITA	chr20:21884266-21888349	MITF	8	4.083	2.321725
AKITA	chr20:22164193-22197765	LOC119864577-LOC119864578	7	33.572	0.357483
AKITA	chr20:32473567-32544717	PXK	5	71.15	0.069418
AKITA	chr20:32827427-32856021	LOC111091305-SLMAP	7	28.594	0.220151
AKITA	chr20:32863083-32997058	SLMAP	29	133.975	0.229745
AKITA	chr20:36290301-36294664	LOC111091310	5	4.363	1.062982
AKITA	chr20:45760355-45764218	COLGALT1	6	3.863	1.412429
AKITA	chr20:45761741-45766729	NIBAN3	7	4.988	1.317812
AKITA	chr20:45813671-45826036	SLC27A1	7	12.365	0.511073
AKITA	chr20:46691550-46699015	LOC111091361-LOC119864590	16	7.465	2.045827
AKITA	chr20:57484978-57493511	LINGO3	8	8.533	0.886637
AKITA	chr22:53021062-53045803	LOC119865230	6	24.741	0.207961
AKITA	chr22:55490159-55506377	LOC100683697-LOC111091706	6	16.218	0.312363
AKITA	chr22:55515288-55565660	LOC111091706	10	50.372	0.202361
AKITA	chr22:56760932-56884561	FAM155A	5	123.629	0.272628
AKITA	chr22:57303637-57313891	FAM155A-LOC111091712	14	10.254	1.293018
AKITA	chr23:35336092-35340273	LOC111091955	5	4.181	18.957346
AKITA	chr23:35611226-35658247	LOC102154607-FOXL2	5	47.021	0.130599
AKITA	chr25:35727506-35729466	GFRA2	6	1.96	2.610966
AKITA	chr26:37690209-38175407	PRKG1	6	485.198	0.012402
AKITA	chr27:18905646-18908860	FAR2	7	3.214	3.420753
AKITA	chr28:24720539-24735104	LOC111093006-LOC111093005	5	14.565	0.282506
AKITA	chr28:27269708-27405625	GFRA1	10	135.917	0.067047
AKITA	chr28:28275323-28362800	SLC18A2	9	87.477	0.099598
AKITA	chr29:37409755-37458572	RUNX1T1	5	48.817	0.08822
AKITA	chr34:37463043-37465604	LOC111093953	7	2.561	2.967359
AKITA	chr39:3253817-3254740	LOC111094835-LOC102151409	9	0.923	9.626955
ALASKAN MALAMUTE	chr1:80800856-80805224	PSAT1	7	4.368	1.425856
ALASKAN MALAMUTE	chr1:82006321-82037045	LOC119875911-PRUNE2	12	30.724	0.427517
ALASKAN MALAMUTE	chr2:17156831-17351747	ANKRD26	5	194.916	0.060376
ALASKAN MALAMUTE	chr2:19640151-19642587	STAM-HACD1	7	2.436	2.548853
ALASKAN MALAMUTE	chr2:19647903-19661623	HACD1	6	13.72	0.396385
ALASKAN MALAMUTE	chr2:27190322-27327029	LOC100683304-LOC119870627	96	136.707	1.268155
ALASKAN MALAMUTE	chr2:28367157-28370798	LOC102153212-GATA3	5	3.641	1.544402
ALASKAN MALAMUTE	chr2:83758258-83931905	KAZN	7	173.647	0.090137
ALASKAN MALAMUTE	chr3:69906817-70053465	ZNF518B-WDR1	6	146.648	0.036428
ALASKAN MALAMUTE	chr3:71074757-71088070	MSX1-CYTL1	13	13.313	0.901442
ALASKAN MALAMUTE	chr4:65278399-65430659	HCN1	34	152.26	0.226308
ALASKAN MALAMUTE	chr4:69849321-69857078	LOC119871647	8	7.757	1.013318
ALASKAN MALAMUTE	chr4:87569777-87584974	ZNF622	11	15.197	0.72469
ALASKAN MALAMUTE	chr5:4610218-4647727	ST14	8	37.509	0.190923
ALASKAN MALAMUTE	chr5:5028515-5059797	TMEM45B-LOC111096089	5	31.282	0.154565
ALASKAN MALAMUTE	chr5:43504221-43554773	IL23R	7	50.552	0.121443
ALASKAN MALAMUTE	chr5:44163905-44194173	SGIP1-PDE4B	5	30.268	0.230468
ALASKAN MALAMUTE	chr5:46503119-46522416	ROR1	5	19.297	0.426894
ALASKAN MALAMUTE	chr5:80217626-80223821	PSMD7	5	6.195	0.835946
ALASKAN MALAMUTE	chr5:80231820-80254796	WWP2	5	22.976	0.214938
ALASKAN MALAMUTE	chr5:80240108-80249315	MIR140	7	9.207	0.71736
ALASKAN MALAMUTE	chr6:56026305-56048922	FNBP1L-LOC100688907	6	22.617	0.258799
ALASKAN MALAMUTE	chr6:56097518-56123943	DR1-LOC100688990	9	26.425	0.368953
ALASKAN MALAMUTE	chr6:56186758-56266483	CCDC18	7	79.725	0.085774
ALASKAN MALAMUTE	chr6:56464088-56577120	DIPK1A	14	113.032	0.118272
ALASKAN MALAMUTE	chr6:57148629-57230403	BTBD8	5	81.774	0.067513
ALASKAN MALAMUTE	chr6:58556737-58703018	LOC106558910-LOC102156495	8	146.281	0.069913
ALASKAN MALAMUTE	chr6:60711704-60713937	LOC111096411	5	2.233	3.571429
ALASKAN MALAMUTE	chr6:64570957-64583871	TTLL7-LOC119872367	5	12.914	0.49708
ALASKAN MALAMUTE	chr6:64796175-65079432	LOC119872367-LOC111096525	60	283.257	0.212982
ALASKAN MALAMUTE	chr6:65142106-65306540	LOC102151889	17	164.434	0.125355
ALASKAN MALAMUTE	chr7:60783762-60793358	CDH2	5	9.596	10.55409
ALASKAN MALAMUTE	chr7:70265259-70607598	DLGAP1	5	342.339	0.01585
ALASKAN MALAMUTE	chr8:7774457-7947330	LOC111096973-LOC119881559	40	172.873	0.895584
ALASKAN MALAMUTE	chr8:8696266-8889440	LOC102154002	8	193.174	0.037181
ALASKAN MALAMUTE	chr9:7705813-7708669	SLC39A11	6	2.856	1.771165
ALASKAN MALAMUTE	chr9:13844080-13880287	PECAM1	6	36.207	0.138347
ALASKAN MALAMUTE	chr9:21947707-21955615	KRT9-KRT19	22	7.908	2.860646
ALASKAN MALAMUTE	chr9:21957551-21962894	KRT19	6	5.343	0.951113
ALASKAN MALAMUTE	chr9:23114723-23162412	WIPF2	27	47.689	0.548269
ALASKAN MALAMUTE	chr10:8502934-8552717	HMGA2	8	49.783	0.146049
ALASKAN MALAMUTE	chr10:11938339-11957297	MYRFL	9	18.958	0.430802
ALASKAN MALAMUTE	chr10:44476510-44550518	TSGA10	8	74.008	0.118914
ALASKAN MALAMUTE	chr11:57843111-57855663	LOC100684552-LOC102153773	7	12.552	0.819672
ALASKAN MALAMUTE	chr12:14605157-14608733	LOC119881673	8	3.576	2.162496
ALASKAN MALAMUTE	chr12:67058100-67162312	LOC612235	14	104.212	0.131767
ALASKAN MALAMUTE	chr12:70776797-70778454	LOC119874317-MARCKS	9	1.657	9.313155
ALASKAN MALAMUTE	chr12:71054247-71083967	HS3ST5	8	29.72	0.8863
ALASKAN MALAMUTE	chr13:29554837-29558127	LRRC6	5	3.29	1.22474
ALASKAN MALAMUTE	chr13:29560681-29566384	LRRC6-TMEM71	7	5.703	1.444391
ALASKAN MALAMUTE	chr13:29590011-29606575	TMEM71	17	16.564	0.97294
ALASKAN MALAMUTE	chr13:33661320-33675988	LOC102155138	22	14.668	1.579779
ALASKAN MALAMUTE	chr14:25623850-25640766	LOC119866185	7	16.916	0.459172
ALASKAN MALAMUTE	chr14:43520577-43524573	LOC119867320	9	3.996	2.992892
ALASKAN MALAMUTE	chr14:44803820-44868438	AVL9	6	64.618	0.351716
ALASKAN MALAMUTE	chr16:19525367-19741818	DPP6	40	216.451	0.180778
ALASKAN MALAMUTE	chr16:20030764-20034445	LOC119869612	6	3.681	11.574074
ALASKAN MALAMUTE	chr16:20161543-20205510	CNPY1-RBM33	21	43.967	0.455955
ALASKAN MALAMUTE	chr16:21836117-21992649	PTPRN2	6	156.532	0.095064
ALASKAN MALAMUTE	chr20:41651137-41817168	SMARCC1	58	166.031	0.356085
ALASKAN MALAMUTE	chr21:42632378-43126964	NAV2	35	494.586	0.163827
ALASKAN MALAMUTE	chr23:22103893-22106525	ZNF385D	9	2.632	3.242805
ALASKAN MALAMUTE	chr23:27578109-27675674	LOC608697	9	97.565	0.082514
ALASKAN MALAMUTE	chr23:29217132-29283939	CPNE4	6	66.807	0.075283
ALASKAN MALAMUTE	chr23:30336806-30366294	LOC610786-LOC102152516	9	29.488	0.360442
ALASKAN MALAMUTE	chr23:32785896-32798603	LOC119865395-PPP2R3A	8	12.707	0.551746
ALASKAN MALAMUTE	chr23:38581266-38640829	XRN1	6	59.563	0.103868
ALASKAN MALAMUTE	chr23:42370934-42517018	LOC119865414	16	146.084	0.116606
ALASKAN MALAMUTE	chr23:46051269-46070740	SIAH2-MINDY4B	11	19.471	4.496403
ALASKAN MALAMUTE	chr24:25866377-25897510	DLGAP4	14	31.133	0.41922
ALASKAN MALAMUTE	chr24:43267748-43280598	RBM38	8	12.85	0.571429
ALASKAN MALAMUTE	chr24:43473133-43524941	PMEPA1	9	51.808	0.202066
ALASKAN MALAMUTE	chr24:43514566-43536508	LOC119865702	7	21.942	0.353961
ALASKAN MALAMUTE	chr24:43553543-43632052	LOC119865702-LOC106557684	45	78.509	0.591128
ALASKAN MALAMUTE	chr24:43635300-43645140	LOC106557684	10	9.84	0.932546
ALASKAN MALAMUTE	chr24:43646715-43722468	LOC106557684-LOC100688873	16	75.753	0.366238
ALASKAN MALAMUTE	chr24:43837094-43844827	C24H20orf85	20	7.733	2.498028
ALASKAN MALAMUTE	chr24:45037315-45063856	LOC111092198	16	26.541	0.771526
ALASKAN MALAMUTE	chr24:45139732-45319259	PHACTR3	10	179.527	0.05022
ALASKAN MALAMUTE	chr24:45435086-45477801	CDH26	9	42.715	0.193293
ALASKAN MALAMUTE	chr24:45754794-45776953	LOC111092169-LOC612156	20	22.159	0.913593
ALASKAN MALAMUTE	chr24:45779609-45869876	LOC612156-LOC119865574	23	90.267	0.251673
ALASKAN MALAMUTE	chr25:47069026-47206285	AGAP1	6	137.259	0.03772
ALASKAN MALAMUTE	chr26:28233072-28346366	LOC607368	6	113.294	0.047069
ALASKAN MALAMUTE	chr27:2356536-2357906	KRT127	6	1.37	5.524862
ALASKAN MALAMUTE	chr27:2495820-2498989	KRT72	5	3.169	3.656307
ALASKAN MALAMUTE	chr27:2572163-2574932	KRT5	5	2.769	3.330558
ALASKAN MALAMUTE	chr27:2580706-2585001	KRT5-KRT6A	8	4.295	1.857257
ALASKAN MALAMUTE	chr27:2586152-2598607	KRT6A	7	12.455	0.482703
ALASKAN MALAMUTE	chr27:2603884-2615863	LOC486523	8	11.979	0.619688
ALASKAN MALAMUTE	chr27:2621752-2625129	LOC486523-KRT75	5	3.377	1.238774
ALASKAN MALAMUTE	chr27:2708059-2712845	KRT85	6	4.786	1.134559
ALASKAN MALAMUTE	chr27:12528255-12538702	PDZRN4	11	10.447	1.05363
ALASKAN MALAMUTE	chr28:1046539-1069397	WDFY4	21	22.858	1.167883
ALASKAN MALAMUTE	chr28:1083244-1096136	WDFY4-VSTM4	7	12.892	0.500626
ALASKAN MALAMUTE	chr28:1142115-1207338	VSTM4	15	65.223	0.220855
ALASKAN MALAMUTE	chr28:1243406-1275474	TMEM273	15	32.068	0.43679
ALASKAN MALAMUTE	chr28:1347496-1384414	LOC102152620-C28H10orf71	13	36.918	0.370759
ALASKAN MALAMUTE	chr28:8443009-8502942	PLCE1	16	59.933	0.269179
ALASKAN MALAMUTE	chr28:9417617-9445254	TCTN3	15	27.637	0.50789
ALASKAN MALAMUTE	chr28:9442282-9556742	ENTPD1	18	114.46	0.149558
ALASKAN MALAMUTE	chr28:10249833-10322454	PIK3AP1	11	72.621	0.232926
ALASKAN MALAMUTE	chr28:10382787-10405986	LOC102152451	23	23.199	0.952505
ALASKAN MALAMUTE	chr28:10406779-10507275	LOC102152451-LCOR	14	100.496	0.130985
ALASKAN MALAMUTE	chr28:11816556-11826960	LOC119866571-PYROXD2	9	10.404	0.806452
ALASKAN MALAMUTE	chr28:17643970-17933521	SORCS3	46	289.551	0.157249
ALASKAN MALAMUTE	chr28:18848031-18957330	LOC119866638-LOC119866518	6	109.299	0.144371
ALASKAN MALAMUTE	chr28:19040034-19052783	LOC119866518-LOC119866632	13	12.749	0.942877
ALASKAN MALAMUTE	chr28:19110744-19598703	SORCS1	5	487.959	0.013124
ALASKAN MALAMUTE	chr28:19699777-19711981	SORCS1-LOC111093001	6	12.204	0.469219
ALASKAN MALAMUTE	chr28:27639278-27646685	PNLIPRP3-PNLIP	5	7.407	0.544366
ALASKAN MALAMUTE	chr28:27722559-27752356	PNLIPRP2	17	29.797	0.549809
ALASKAN MALAMUTE	chr28:27793493-27871143	HSPA12A	10	77.65	0.131544
ALASKAN MALAMUTE	chr28:30138407-30168717	GRK5	10	30.31	0.31171
ALASKAN MALAMUTE	chr28:30652151-30764401	SEC23IP-LOC119866504	9	112.25	0.099315
ALASKAN MALAMUTE	chr28:30772693-30816726	LOC119866504	8	44.033	0.185092
ALASKAN MALAMUTE	chr28:32514998-32546656	BTBD16	8	31.658	0.263039
ALASKAN MALAMUTE	chr28:32850443-32869958	LOC119866609	23	19.515	2.129719
ALASKAN MALAMUTE	chr28:39772740-39776389	LOC102152832-LOC111093053	14	3.649	3.910951
ALASKAN MALAMUTE	chr31:22839900-22860873	LOC119867049-LOC111093499	8	20.973	0.358056
ALASKAN MALAMUTE	chr32:35878303-36072472	LOC100687188-LOC100687338	7	194.169	0.030928
ALASKAN MALAMUTE	chr33:22551590-22710038	LOC100685735-IGSF11	27	158.448	0.278018
ALASKAN MALAMUTE	chr33:24501389-24540280	GTF2E1-STXBP5L	9	38.891	0.255632
ALASKAN MALAMUTE	chr33:25104753-25136210	FBXO40	5	31.457	0.166653
ALASKAN MALAMUTE	chr33:25167508-25218013	GOLGB1	5	50.505	0.182199
ALASKAN MALAMUTE	chr33:25634400-25667364	CASR	26	32.964	0.810688
ALASKAN MALAMUTE	chr33:25809314-25861009	KPNA1	14	51.695	0.25314
ALASKAN MALAMUTE	chr33:26503606-26571908	SEC22A	39	68.302	0.592039
ALASKAN MALAMUTE	chr33:26572976-26704042	ADCY5	42	131.066	0.379774
ALASKAN MALAMUTE	chr33:26575897-26580693	LOC119867337	5	4.796	3.134796
ALASKAN MALAMUTE	chr33:27803919-27813766	KALRN-LOC119867270	6	9.847	0.607681
ALASKAN MALAMUTE	chr33:28347878-28367954	SLC12A8	10	20.076	1.514387
ALASKAN MALAMUTE	chr34:32964557-32971472	LOC111093926	5	6.915	0.651148
AMERICAN ESKIMO DOG	chr34:33810561-33813211	LOC119867456	8	2.65	2.821443
BASSET HOUND	chr3:51545658-51573638	NTRK3	5	27.98	0.165235
BASSET HOUND	chr10:51570376-51678077	LOC111097748	5	107.701	0.03986
BASSET HOUND	chr10:51814402-51991707	LOC111097745	25	177.305	0.13599
BERNESE MOUNTAIN DOG	chr5:25347835-25719060	GUCY1A2	25	371.225	0.065002
BERNESE MOUNTAIN DOG	chr5:26389614-26599278	GRIA4	9	209.664	0.039794
BERNESE MOUNTAIN DOG	chr5:27865119-27895343	LOC100687870-LOC111095862	5	30.224	0.135823
BERNESE MOUNTAIN DOG	chr5:27906290-28092714	PDGFD	5	186.424	0.022479
BERNESE MOUNTAIN DOG	chr5:28346988-28426725	LOC119872007-DYNC2H1	18	79.737	0.529051
BERNESE MOUNTAIN DOG	chr5:28446682-28770296	DYNC2H1	9	323.614	0.030105
BERNESE MOUNTAIN DOG	chr5:48841192-49010435	NFIA	6	169.243	0.031026
BERNESE MOUNTAIN DOG	chr7:55068116-55392365	DTNA	5	324.249	0.014715
BERNESE MOUNTAIN DOG	chr7:55451856-55590604	NOL4	5	138.748	0.028889
BERNESE MOUNTAIN DOG	chr7:56874130-56939285	LOC100684820-LOC111096780	23	65.155	0.342136
BERNESE MOUNTAIN DOG	chr12:66480845-66543370	FOXO3	5	62.525	0.126502
BERNESE MOUNTAIN DOG	chr12:69684795-69722184	LOC111098403	5	37.389	0.12887
BERNESE MOUNTAIN DOG	chr16:49279585-49410710	WWC2	7	131.125	0.060351
BERNESE MOUNTAIN DOG	chr16:49696277-49888813	LOC119874670	6	192.536	0.028217
BERNESE MOUNTAIN DOG	chr16:52584875-52771183	LOC119874675-LOC119874736	30	186.308	0.207878
BERNESE MOUNTAIN DOG	chr23:52136072-52487822	LOC119865448	120	351.75	0.385676
BERNESE MOUNTAIN DOG	chr29:17950863-18283591	C29H8orf34	14	332.728	0.095564
BORDER TERRIER	chr2:51409358-51421461	LOC111092395-ADAMTS6	8	12.103	0.950312
BORDER TERRIER	chr2:61353191-61504312	LOC102154600-IRX5	28	151.121	0.179202
BORDER TERRIER	chr3:40136170-40163701	PCSK6	5	27.531	0.185082
BORDER TERRIER	chr3:40175400-40182586	SNRPA1	8	7.186	1.045556
BORDER TERRIER	chr3:40230518-40301828	CHSY1	6	71.31	0.072325
BORDER TERRIER	chr3:40384930-40388673	LOC119881435	9	3.743	4.096262
BORDER TERRIER	chr5:52553151-52693904	DAB1	40	140.753	0.296648
BORDER TERRIER	chr5:52702214-52711631	DAB1-C8B	7	9.417	0.713182
BORDER TERRIER	chr7:44613939-44717971	LOXHD1	36	104.032	0.339568
BORDER TERRIER	chr7:48271502-48497903	LOC111096901-LOC119872586	8	226.401	0.032279
BORDER TERRIER	chr11:72265410-72266330	ASTN2-TLR4	10	0.92	11.553273
BORDER TERRIER	chr13:60211840-60216139	CSN1S1	15	4.299	3.267974
BORDER TERRIER	chr19:9761091-9814901	LOC476081-LOC111091102	6	53.81	0.096706
BORDER TERRIER	chr19:9831168-10005864	LOC111091102	9	174.696	0.046194
BORDER TERRIER	chr19:10055417-10332167	LOC111091102-LOC119864376	12	276.75	0.043272
BORDER TERRIER	chr19:13253594-13265299	SLC25A31	6	11.705	0.472456
BORDER TERRIER	chr19:15376756-15427603	FAT4	10	50.847	0.183105
BORDER TERRIER	chr19:29631812-29710124	LOC100856628-LOC102155343	5	78.312	0.057507
BORDER TERRIER	chr20:10306229-11039835	GRM7	9	733.606	0.012372
BORDER TERRIER	chr20:30082605-30932654	FHIT	5	850.049	0.00868
BORDER TERRIER	chr21:50650661-50827165	LOC111091469-LOC119865081	9	176.504	0.068347
BORDER TERRIER	chr22:55010223-55039575	LOC119865231-LOC111091798	13	29.352	0.420006
BORDER TERRIER	chr28:26226583-26274441	LOC119866595	19	47.858	0.411137
BORDER TERRIER	chr28:26231797-26245144	LOC102154452	11	13.347	0.781372
BORDER TERRIER	chr31:1961271-2799118	CADM2	5	837.847	0.006649
BORDER TERRIER	chr31:4321892-4545962	LOC100686103-LOC100682560	9	224.07	0.054336
BORDER TERRIER	chr31:4798993-4857788	LOC111093510-LOC102152860	13	58.795	0.223447
BORDER TERRIER	chr31:4868192-4905042	LOC102152860	23	36.85	0.66074
BORDER TERRIER	chr32:1584074-1611814	SEPTIN11	11	27.74	0.360776
BORDER TERRIER	chr33:11364303-11412680	ALCAM-CBLB	10	48.377	0.189673
BORDER TERRIER	chr33:11415591-11714901	CBLB	60	299.31	0.21195
BORDER TERRIER	chr38:10200571-10314283	LOC119868014	5	113.712	0.071753
BORDER TERRIER	chr38:10703429-10806127	LOC102155620-KCTD3	5	102.698	0.039237
BOUVIER DES FLANDRES	chr25:38888888-38955536	NYAP2	8	66.648	0.107858
BOXER	chr2:56610822-56654582	LOC119881395	5	43.76	0.091617
BOXER	chr3:61040782-61116698	LOC119870830-ADRA2C	13	75.916	0.226505
BOXER	chr3:65792920-65821422	CPEB2	6	28.502	0.20355
BOXER	chr3:65866042-65910467	LOC111095264	15	44.425	0.346449
BOXER	chr3:66116668-66213062	LOC102156687	6	96.394	0.072673
BOXER	chr5:79652773-79691764	LOC111096047-LOC111096048	7	38.991	0.156883
BOXER	chr6:74437822-74680816	NEGR1	5	242.994	0.021752
BOXER	chr9:5409188-5425737	WBP2	6	16.549	0.32759
BOXER	chr9:5522976-5528270	ITGB4	7	5.294	1.490683
BOXER	chr9:5538538-5563533	SAP30BP	7	24.995	0.368143
BOXER	chr9:5586791-5596542	SMIM6	6	9.751	0.57857
BOXER	chr9:5606494-5628423	MYO15B	21	21.929	0.9522
BOXER	chr9:6208630-6228046	FADS6	5	19.416	0.297597
BOXER	chr9:6683560-6695829	LOC119873405	14	12.269	1.096214
BOXER	chr9:6694637-6710079	LOC111097523	10	15.442	0.625565
BOXER	chr9:6759180-6784873	DNAI2	11	25.693	0.449398
BOXER	chr9:7136949-7242063	LOC111097298-LOC119873407	10	105.114	2.484129
BOXER	chr9:7323958-7542066	SDK2	22	218.108	0.096666
BOXER	chr10:65645469-65708323	LOC111097788	11	62.854	0.279041
BOXER	chr11:7546764-7574585	LOC111097917-LOC100687242	15	27.821	0.587125
BOXER	chr11:7615902-7647758	LOC100687242-LOC106559451	13	31.856	0.399348
BOXER	chr11:12937851-13057262	SNCAIP	6	119.411	0.102089
BOXER	chr11:48548126-48680903	LOC611718-LOC106559530	35	132.777	0.263335
BOXER	chr11:69944276-69990656	LOC106559509	17	46.38	0.345595
BOXER	chr11:70344396-70353299	LOC119874050	10	8.903	1.143438
BOXER	chr13:57095871-57795050	LOC119865552-LOC100684630	17	699.179	0.025329
BOXER	chr13:57956688-58169060	LOC482170-LOC119865563	21	212.372	0.094701
BOXER	chr14:17050945-17325722	LOC102155309-MTERF1	6	274.777	0.021728
BOXER	chr14:40647062-40724878	HIBADH	5	77.816	0.056784
BOXER	chr14:40889053-41044621	JAZF1	15	155.568	0.140091
BOXER	chr15:38833424-39359678	ANKS1B	5	526.254	0.009777
BOXER	chr32:2243947-2314268	CNOT6L	20	70.321	0.27289
BOXER	chr34:14168783-14489353	LOC119867493	7	320.57	0.020298
BRIARD	chr1:96842398-96968704	LOC102156486-LOC111090787	12	126.306	0.087542
BRIARD	chr1:97751146-97872544	LOC119869962-LOC100688971	7	121.398	0.056127
BRIARD	chr10:22204158-22255329	SHISAL1	12	51.171	0.340916
BRIARD	chr10:22267904-22293160	PARVG	16	25.256	0.63118
BRIARD	chr10:22282170-22294711	LOC119873614	9	12.541	0.63954
BRIARD	chr10:22304144-22356195	PARVB	13	52.051	0.34652
BRIARD	chr20:33943551-33976150	TASOR	5	32.599	0.1353
BRIARD	chr20:34147032-34880848	ERC2	9	733.816	0.01241
BULL TERRIER	chr1:33585632-33925222	LOC102157053-NMBR	7	339.59	0.024526
BULL TERRIER	chr1:40492138-40519748	PPIL4	5	27.61	0.478526
BULL TERRIER	chr1:56070701-56167361	SMOC2	6	96.66	0.055211
BULL TERRIER	chr1:56198173-56268169	SMOC2-LOC102153755	14	69.996	0.420766
BULL TERRIER	chr2:55977978-55988426	ZNF366	13	10.448	1.909308
BULL TERRIER	chr3:86852057-87161883	PPARGC1A	5	309.826	0.016067
BULL TERRIER	chr3:87273057-87369689	PPARGC1A-LOC111095404	5	96.632	0.046181
BULL TERRIER	chr4:27117982-27122990	LOC610258	8	5.008	1.432372
BULL TERRIER	chr4:27146086-27694608	KCNMA1	27	548.522	0.191913
BULL TERRIER	chr5:51835457-52267067	DAB1	8	431.61	0.016393
BULL TERRIER	chr5:65165160-65234368	ZNF469-BANP	5	69.208	0.064878
BULL TERRIER	chr6:69963101-70050972	AK5	6	87.871	0.070841
BULL TERRIER	chr7:33295830-33436850	PLD5	6	141.02	0.035644
BULL TERRIER	chr9:16275412-16306265	AXIN2-LOC119873415	7	30.853	0.212804
BULL TERRIER	chr9:59197670-59349377	NR6A1	6	151.707	0.046591
BULL TERRIER	chr11:71865300-72012903	ASTN2	7	147.603	0.042607
BULL TERRIER	chr12:18365191-18606484	LOC119874177-LOC102154881	5	241.293	0.957167
BULL TERRIER	chr12:19906798-19993960	PKHD1	5	87.162	0.070675
BULL TERRIER	chr12:21813562-21919427	LRRC1	43	105.865	0.482859
BULL TERRIER	chr12:42661670-42863057	LOC111098335-LOC119874387	41	201.387	0.198954
BULL TERRIER	chr12:42865756-42872835	LOC119874387	14	7.079	1.884331
BULL TERRIER	chr12:42874446-42931992	LOC119874387-LOC111098337	16	57.546	0.510551
BULL TERRIER	chr13:46712290-46857598	LNX1	6	145.308	0.159581
BULL TERRIER	chr13:46979397-47043580	LOC111098427-LOC100856597	10	64.183	0.140252
BULL TERRIER	chr13:47459366-47701202	PDGFRA-KIT	5	241.836	0.018091
BULL TERRIER	chr13:51036023-51071724	LOC111098627-LOC111098429	13	35.701	0.371322
BULL TERRIER	chr13:52931482-53004638	LOC119865325-ADGRL3	12	73.156	0.159795
BULL TERRIER	chr15:46758194-46956396	ARHGAP10	8	198.202	0.043771
BULL TERRIER	chr20:31423812-31436169	FHIT-LOC102152042	5	12.357	0.325972
BULL TERRIER	chr20:31954909-32187042	CFAP20DC	5	232.133	0.0204
BULL TERRIER	chr22:45838603-45854913	GPR180	5	16.31	0.266011
BULL TERRIER	chr22:56910534-57273203	FAM155A	7	362.669	0.016653
BULL TERRIER	chr23:32304995-32363121	EPHB1	12	58.126	0.19813
BULL TERRIER	chr24:13874692-14120935	PLCB1	17	246.243	0.107255
BULL TERRIER	chr25:27807036-28189778	MSRA	5	382.742	0.018405
BULL TERRIER	chr25:46878877-47138523	AGAP1	19	259.646	0.069326
BULL TERRIER	chr27:33501700-33553111	LOC106557917	44	51.411	0.836413
BULL TERRIER	chr27:33554599-33577229	LOC106557917-LOC119866321	28	22.63	1.312208
BULL TERRIER	chr27:39066197-39078330	LOC119866330-CD9	6	12.133	0.589553
BULL TERRIER	chr27:41775794-41788324	LOC106557866	5	12.53	0.573723
BULL TERRIER	chr27:41810186-41870689	TSPAN11	21	60.503	0.444879
BULL TERRIER	chr29:12294835-12487947	LOC111093126-LOC102153180	7	193.112	0.033898
BULL TERRIER	chr29:12643336-12931754	NKAIN3	102	288.418	0.442503
BULL TERRIER	chr29:13580314-13802089	YTHDF3-LOC111093147	13	221.775	0.055319
BULL TERRIER	chr30:37684928-37689074	CYP11A1	10	4.146	2.289494
BULL TERRIER	chr36:23111709-23336861	ZNF385B	5	225.152	0.037674
BULL TERRIER	chr37:7601871-7626359	LOC100686866	23	24.488	1.120049
BULLMASTIFF	chr1:32289324-32556502	LOC111090654-LOC611622	5	267.178	0.019668
BULLMASTIFF	chr1:33112213-33172625	LOC100686429-LOC102157053	5	60.412	0.070545
BULLMASTIFF	chr3:81428987-81579185	PCDH7-LOC100855743	14	150.198	0.109772
BULLMASTIFF	chr17:48261193-48356146	LOC100683468-LOC100683548	5	94.953	0.12033
BULLMASTIFF	chr17:49121101-49129033	POLE4-HK2	10	7.932	1.145475
CAIRN TERRIER	chr6:71627285-71707615	SLC44A5	23	80.33	0.27489
CAIRN TERRIER	chr20:26461069-26618038	LOC111091286-ADAMTS9	7	156.969	0.039028
CAIRN TERRIER	chr20:37727294-37757904	DNAH1	30	30.61	1.024445
CAIRN TERRIER	chr26:11479246-11611136	RBM19-LOC119866120	5	131.89	0.040501
CAIRN TERRIER	chr26:12849856-12873148	LOC119866161	7	23.292	0.257721
CHINESE SHAR-PEI	chr2:11053980-11057431	PLXDC2	9	3.451	2.462296
CHINESE SHAR-PEI	chr6:45638638-45652508	LOC102152190	11	13.87	0.731529
CHINESE SHAR-PEI	chr6:61345627-61352973	LOC119872363-LOC119872278	9	7.346	1.883239
CHINESE SHAR-PEI	chr8:30753159-30817455	SAMD4A	16	64.296	0.279096
CHINESE SHAR-PEI	chr13:20489092-20631654	TRNAM-CAU_3-HAS2	48	142.562	0.329825
CHINESE SHAR-PEI	chr13:31748027-31753484	LOC111098563-LOC102154586	11	5.457	3.087373
CHINESE SHAR-PEI	chr13:35103042-35150050	TRAPPC9	9	47.008	0.17075
CHINESE SHAR-PEI	chr15:14084029-14094618	DMBX1	6	10.589	0.680457
CHINESE SHAR-PEI	chr25:7079713-7085678	STARD13	15	5.965	2.688688
CHINESE SHAR-PEI	chr29:1393119-1451554	PPDPFL-LOC100855768	45	58.435	0.77722
CHINESE SHAR-PEI	chr29:31026896-31089829	RALYL	8	62.933	0.11181
CHINESE SHAR-PEI	chr29:41544946-41545367	CPQ	6	0.421	36.231884
CHINESE SHAR-PEI	chr32:24001648-24003167	SLC39A8	7	1.519	4.018754
CHINESE SHAR-PEI	chr34:2081191-2084667	LOC111093916-LOC119867417	8	3.476	2.606106
CHINESE SHAR-PEI	chr34:39275076-39284916	NAALADL2	16	9.84	3.016895
CHINESE SHAR-PEI	chr38:20465698-20479868	LOC609484	7	14.17	0.967742
CHOW CHOW	chr1:51231653-51365933	PRKN	31	134.28	0.23441
CHOW CHOW	chr1:54750882-54828237	RPS6KA2	25	77.355	0.312585
CHOW CHOW	chr1:55011202-55021758	RNASET2-CEP43	11	10.556	1.160227
CHOW CHOW	chr1:55026789-55063106	CEP43	18	36.317	0.471097
CHOW CHOW	chr1:56590528-56600951	THBS2	16	10.423	1.459712
CHOW CHOW	chr1:66951312-67265414	PTPRK	13	314.102	0.039217
CHOW CHOW	chr1:79699741-79701815	TLE4-LOC111096618	5	2.074	1.953125
CHOW CHOW	chr2:29454121-29524085	LOC111094539-LOC102154159	10	69.964	0.132203
CHOW CHOW	chr2:34572189-34587768	LARP4B-DIP2C	6	15.579	0.333067
CHOW CHOW	chr2:36035174-36068283	LOC102154811	9	33.109	0.249182
CHOW CHOW	chr2:54189527-54225586	LOC119870277	6	36.059	0.19028
CHOW CHOW	chr2:62230793-62381865	FTO	18	151.072	0.117635
CHOW CHOW	chr2:66263373-66314692	ZNF423	26	51.319	0.75012
CHOW CHOW	chr3:81701820-81704356	LOC100855743-LOC111095301	6	2.536	2.001601
CHOW CHOW	chr4:1044082-1080502	CHRM3-LOC100855447	9	36.42	0.219726
CHOW CHOW	chr4:1084611-1210170	LOC100855447-LOC111095680	7	125.559	0.05279
CHOW CHOW	chr4:29187187-29233049	ZMIZ1	9	45.862	0.844862
CHOW CHOW	chr4:41580029-41592948	GABRP-KCNIP1	13	12.919	1.299968
CHOW CHOW	chr4:46077578-46261997	LOC111095559-LOC111095714	7	184.419	0.033364
CHOW CHOW	chr5:31138760-31190165	WSCD1-LOC119871754	11	51.405	0.2124
CHOW CHOW	chr5:66780605-66781312	LOC102153633-LOC111096009	8	0.707	10.432191
CHOW CHOW	chr6:3968479-4065839	LOC102155051-LOC102155153	5	97.36	0.04952
CHOW CHOW	chr6:5295344-5317022	LOC111096484-CASTOR2	7	21.678	0.34638
CHOW CHOW	chr6:10001047-10008775	FAM200A	8	7.728	0.990239
CHOW CHOW	chr6:10009317-10033168	ZKSCAN5	6	23.851	0.563952
CHOW CHOW	chr6:26826517-26917187	LOC102154816	5	90.67	0.045594
CHOW CHOW	chr6:32902309-32936533	GRIN2A-C6H16orf72	7	34.224	0.175459
CHOW CHOW	chr6:33824602-34099521	TMEM114-RBFOX1	47	274.919	0.168152
CHOW CHOW	chr6:34445440-36350649	RBFOX1	99	1905.209	0.051453
CHOW CHOW	chr6:37445458-37548206	ADCY9	32	102.748	0.380256
CHOW CHOW	chr6:37838170-37846281	LOC119881518	5	8.111	0.502008
CHOW CHOW	chr6:38676631-38687965	PRSS22	13	11.334	1.083913
CHOW CHOW	chr6:38697210-38701478	LOC119872214	9	4.268	2.137323
CHOW CHOW	chr6:38713638-38724331	KCTD5	5	10.693	0.548471
CHOW CHOW	chr6:38733430-38810104	PDPK1	25	76.674	0.321828
CHOW CHOW	chr6:42166462-42184950	SLC6A17-UBL4B	8	18.488	0.395614
CHOW CHOW	chr6:42392118-42397084	CSF1-LOC102153976	5	4.966	0.843882
CHOW CHOW	chr6:43029279-43035958	TMEM167B	5	6.679	0.625098
CHOW CHOW	chr6:44259066-44270198	VAV3	7	11.132	0.558815
CHOW CHOW	chr6:57316246-57349947	BRDT	7	33.701	0.179587
CHOW CHOW	chr6:73743761-73759481	LOC111096452	21	15.72	1.399091
CHOW CHOW	chr8:42808479-42827441	LOC119872882	6	18.962	0.610799
CHOW CHOW	chr8:45299606-45472976	SIPA1L1	31	173.37	0.178306
CHOW CHOW	chr8:47891946-47982675	LTBP2	10	90.729	0.115512
CHOW CHOW	chr8:51606152-52550807	NRXN3	35	944.655	0.035999
CHOW CHOW	chr8:54948430-54959783	LOC100687221-LOC119873013	5	11.353	0.574795
CHOW CHOW	chr8:56463631-56549957	LOC111097233-LOC111097127	15	86.326	0.17116
CHOW CHOW	chr8:70138372-70145973	PPP2R5C	8	7.601	1.243118
CHOW CHOW	chr9:37587410-37643885	AATF	19	56.475	0.325568
CHOW CHOW	chr9:45374320-45390386	TRARG1	5	16.066	0.268276
CHOW CHOW	chr9:51595182-51637182	COL5A1	10	42	0.493583
CHOW CHOW	chr9:56106216-56108425	COQ4	8	2.209	5.083515
CHOW CHOW	chr9:60941601-60942170	OR1AF1-LOC491346	7	0.569	10.56338
CHOW CHOW	chr10:43647763-43837453	AFF3	9	189.69	0.042405
CHOW CHOW	chr10:50302144-50312191	LOC106559416	9	10.047	1.385521
CHOW CHOW	chr10:60450019-60469966	LOC111097769-LOC102154692	8	19.947	0.352521
CHOW CHOW	chr10:68866961-68908088	ANTXR1	5	41.127	0.103496
CHOW CHOW	chr11:46070639-46086958	PLAA	8	16.319	0.618156
CHOW CHOW	chr11:51780961-51811677	DCAF12	9	30.716	0.275719
CHOW CHOW	chr11:51847946-51900186	UBAP1	5	52.24	0.102438
CHOW CHOW	chr11:55017495-55075869	FRMPD1	12	58.374	0.191511
CHOW CHOW	chr11:72563721-72572055	LOC106559529-LOC119873989	6	8.334	0.781739
CHOW CHOW	chr12:25070614-25328959	PRIM2	5	258.345	0.017774
CHOW CHOW	chr12:32674012-32724081	LOC119876905-LOC100856404	14	50.069	0.290776
CHOW CHOW	chr12:34649815-34710339	LOC106559570-RIMS1	10	60.524	0.154533
CHOW CHOW	chr12:42133453-42406039	LOC111098335	8	272.586	0.041045
CHOW CHOW	chr12:45151684-45219722	CEP162	19	68.038	0.267965
CHOW CHOW	chr12:45234742-45246175	LOC111098343	5	11.433	0.423729
CHOW CHOW	chr12:45249065-45259904	LOC111098344	8	10.839	0.693825
CHOW CHOW	chr12:45994203-46094540	LOC102151536-NT5E	6	100.337	0.054223
CHOW CHOW	chr12:50501196-50554174	MAP3K7	5	52.978	0.113669
CHOW CHOW	chr12:50598245-50631068	LOC100684448-LOC119874216	21	32.823	0.609403
CHOW CHOW	chr12:50639306-50687062	LOC119874216	8	47.756	0.170056
CHOW CHOW	chr12:51074961-51126818	LOC119874300-LOC119874301	7	51.857	0.122404
CHOW CHOW	chr13:6744498-6750107	ZFPM2	5	5.609	1.931434
CHOW CHOW	chr13:16612774-16618760	LOC100687037-RAD21	5	5.986	0.738552
CHOW CHOW	chr13:16624209-16648802	RAD21	8	24.593	0.309051
CHOW CHOW	chr14:22692403-22724530	C1GALT1	8	32.127	0.217933
CHOW CHOW	chr14:22726804-22738061	C1GALT1-LOC111098769	7	11.257	0.6876
CHOW CHOW	chr15:30112205-30116528	LOC111098895-KITLG	7	4.323	1.503759
CHOW CHOW	chr15:35388374-35418792	TMCC3	10	30.418	0.46637
CHOW CHOW	chr15:36316315-36318250	NTN4	6	1.935	3.909304
CHOW CHOW	chr15:36320501-36331488	NTN4-LOC111090045	19	10.987	1.693799
CHOW CHOW	chr15:36332278-36341238	LOC111090045	10	8.96	1.048584
CHOW CHOW	chr15:57772469-57796854	LOC119868869-LOC119869458	5	24.385	0.187327
CHOW CHOW	chr16:18516694-18521564	LOC111090258-LOC611135	5	4.87	1.555815
CHOW CHOW	chr16:51093234-51103393	LOC119874673-LOC119874730	5	10.159	0.408873
CHOW CHOW	chr16:51967853-52149039	LOC119874609-LOC119874731	7	181.186	0.033116
CHOW CHOW	chr16:52333614-52360313	LOC119874732-LOC119874733	19	26.699	1.929674
CHOW CHOW	chr16:52478233-52544306	LOC119874675	12	66.073	0.168593
CHOW CHOW	chr17:20820760-20832994	DRC1	6	12.234	0.454256
CHOW CHOW	chr17:23793081-24102192	ALK	13	309.111	0.104928
CHOW CHOW	chr17:41729822-41741986	LOC111090438-LOC119877193	5	12.164	0.330743
CHOW CHOW	chr17:43535233-43571128	LOC111090440-LOC102152965	7	35.895	0.173943
CHOW CHOW	chr18:20201498-20213656	LOC102155549-GNAI1	26	12.158	2.228959
CHOW CHOW	chr18:22196320-22400195	CACNA2D1	34	203.875	0.163048
CHOW CHOW	chr18:24707946-24738626	SEMA3D	6	30.68	0.173106
CHOW CHOW	chr18:28371389-29268564	LRRC4C	7	897.175	0.007831
CHOW CHOW	chr19:41951237-41954955	LOC111091153-LOC119864486	7	3.718	1.681614
CHOW CHOW	chr19:42444784-42560449	LOC119864364	8	115.665	0.077412
CHOW CHOW	chr20:21946192-21988669	MITF	26	42.477	0.619763
CHOW CHOW	chr20:35693359-36318102	CACNA2D3	7	624.743	0.011227
CHOW CHOW	chr20:36728437-36761473	CACNA1D	31	33.036	1.071467
CHOW CHOW	chr20:41142568-41163616	PLXNB1	9	21.048	0.380427
CHOW CHOW	chr21:22299654-22306370	LRRC32-LOC111091525	5	6.716	0.71582
CHOW CHOW	chr21:29976402-29985460	OR56A9	7	9.058	0.662471
CHOW CHOW	chr21:30000025-30010232	OR56A3FP-LOC119864894	8	10.207	0.879066
CHOW CHOW	chr22:13656783-14004988	LOC111091836-LOC119865128	9	348.205	0.023068
CHOW CHOW	chr22:19517735-19563478	LOC119865286-LOC100687588	8	45.743	0.155424
CHOW CHOW	chr22:21156154-21183749	LOC111091776	6	27.595	0.220712
CHOW CHOW	chr22:40958884-41240534	LOC100686292-LOC119865278	8	281.65	0.025826
CHOW CHOW	chr22:41708049-41789917	LOC100686461-LOC111091676	5	81.868	0.370508
CHOW CHOW	chr22:43909556-43920181	GPC5	19	10.625	1.806685
CHOW CHOW	chr22:47865727-47900142	LOC119865274-MBNL2	8	34.415	0.751637
CHOW CHOW	chr22:51331930-51343182	NALCN	6	11.252	0.488138
CHOW CHOW	chr24:30394581-30425332	LOC106557658-LOC111092260	10	30.751	0.516499
CHOW CHOW	chr24:30509514-30518695	LOC119865668	6	9.181	0.660764
CHOW CHOW	chr24:39635287-40058669	TSHZ2	14	423.382	0.031448
CHOW CHOW	chr24:41961361-41965791	LOC100688977-CBLN4	6	4.43	1.155535
CHOW CHOW	chr24:41966279-42017789	CBLN4	10	51.51	0.263953
CHOW CHOW	chr24:47464988-47466284	NTSR1	7	1.296	12.269939
CHOW CHOW	chr25:33037497-33100517	LOC111092462-ADAM7	5	63.02	0.063475
CHOW CHOW	chr25:41479118-41482330	LOC119865956-LOC119865857	5	3.212	1.255887
CHOW CHOW	chr26:13791472-13882172	FBXW8	8	90.7	0.077179
CHOW CHOW	chr26:37319855-38368695	PRKG1	14	1048.84	0.012396
CHOW CHOW	chr27:7062007-7064544	RAPGEF3	6	2.537	6.811989
CHOW CHOW	chr27:30548655-30578391	LMO3-MGST1	5	29.736	0.562667
CHOW CHOW	chr28:1718711-1727492	C28H10orf53	5	8.781	0.693481
CHOW CHOW	chr28:33675614-33699143	LOC111093068-GPR26	5	23.529	0.170714
CHOW CHOW	chr28:33980940-33991271	CHST15	5	10.331	0.994036
CHOW CHOW	chr29:41236503-41253322	SDC2-CPQ	6	16.819	0.297672
CHOW CHOW	chr30:34546570-34560403	LOC119866932-UACA	21	13.833	1.472971
CHOW CHOW	chr31:21508626-21672968	APP	8	164.342	0.452489
CHOW CHOW	chr31:21676764-21789607	LOC102151217	13	112.843	0.109249
CHOW CHOW	chr32:16508477-16829416	GRID2	5	320.939	0.012526
CHOW CHOW	chr34:25323063-25327996	LOC478678	11	4.933	2.042901
CHOW CHOW	chr35:5711020-5746079	FARS2	15	35.059	0.400309
CHOW CHOW	chr36:9373503-9384916	LOC119867871-GRB14	5	11.413	0.353669
CHOW CHOW	chr38:6339713-6366759	RGS13-RGS1	19	27.046	0.734035
CHOW CHOW	chr38:9632224-9753907	LOC111094512-LOC119868083	6	121.683	0.042537
CHOW CHOW	chr38:17898963-17900784	LOC102152982	5	1.821	2.670227
CHOW CHOW	chr39:5487054-5492753	ANOS1	5	5.699	1.603849
COLLIE	chr1:97354107-97390389	GADD45G-SEMA4D	5	36.282	0.461574
COLLIE	chr4:25843786-25853169	LOC102154060-LOC111095499	5	9.383	0.431686
COLLIE	chr4:82443718-82672831	LOC489252-LOC102156814	8	229.113	0.040553
COLLIE	chr4:82683082-82747439	LOC102156814	6	64.357	0.186116
COLLIE	chr8:12233484-12813944	NPAS3	5	580.46	0.009524
COLLIE	chr8:16734231-16837067	CLEC14A-LOC119872849	27	102.836	0.406975
COLLIE	chr8:45628763-46150067	RGS6	26	521.304	0.050614
COLLIE	chr8:46332081-46386843	DPF3	5	54.762	0.167077
COLLIE	chr9:27049115-27060504	TMEM92	16	11.389	1.321935
COLLIE	chr9:27061781-27096349	TMEM92-XYLT2	41	34.568	1.39543
COLLIE	chr9:27570609-27577366	LOC106559296	6	6.757	0.956206
COLLIE	chr9:27577727-27581546	LOC100682717	7	3.819	2.48139
COLLIE	chr12:63889357-63981733	LOC100683666	34	92.376	0.386548
COLLIE	chr14:47506112-47536969	SEPTIN7-LOC119866597	5	30.857	0.181168
COLLIE	chr15:47087595-47379596	NR3C2	5	292.001	0.017939
COLLIE	chr15:47544166-47589424	LOC119867941	7	45.258	0.141077
COLLIE	chr15:47594373-47608563	LOC119867941-LOC102156590	5	14.19	0.654664
COLLIE	chr15:47613164-47644188	LOC102156590	5	31.024	0.721891
COLLIE	chr15:47716891-47768482	LOC102156590-LOC111098912	12	51.591	0.215492
COLLIE	chr18:43986957-44152232	PHF21A	29	165.275	0.171105
COLLIE	chr24:43491657-43512345	PMEPA1	5	20.688	0.371575
COLLIE	chr24:43549556-43600170	LOC119865702-LOC106557684	5	50.614	0.14085
COLLIE	chr29:24205703-24219005	LOC119866678-LOC119866679	9	13.302	0.635981
COLLIE	chr29:26740941-26831140	LOC102155979	13	90.199	0.134152
COLLIE	chr30:1361458-1799008	RYR3	7	437.55	0.016719
COLLIE	chr30:3072898-3253005	DPH6	28	180.107	0.160704
COLLIE	chr31:35813414-35816471	LOC102154225	5	3.057	1.405975
COLLIE	chr37:20266965-20334016	LOC102154178	8	67.051	0.147951
DALMATIAN	chr10:70301185-70312956	ATP6V1B1	5	11.771	0.355809
DALMATIAN	chr15:49887499-49913619	SH3D19	6	26.12	0.206859
DALMATIAN	chr18:24764643-24833436	SEMA3D	7	68.793	0.102526
DALMATIAN	chr18:24812291-24819703	LOC119864350	8	7.412	0.986888
DALMATIAN	chr18:27475392-27535609	LOC111090928	5	60.217	0.066565
DOBERMAN PINSCHER	chr2:80688596-80708906	KLHDC7A-IGSF21	21	20.31	0.985562
DOBERMAN PINSCHER	chr3:55791620-55930579	ADAMTSL3	32	138.959	0.229275
DOBERMAN PINSCHER	chr3:56685318-56755251	LOC111095236-TMC3	6	69.933	0.074408
DOBERMAN PINSCHER	chr3:57432215-57580522	ARNT2	7	148.307	0.041849
DOBERMAN PINSCHER	chr3:75276867-75330341	RELL1	20	53.474	0.450675
DOBERMAN PINSCHER	chr9:54340913-54354595	ASS1	8	13.682	1.27134
DOBERMAN PINSCHER	chr11:73912373-73917124	BRINP1	6	4.751	1.388889
DOBERMAN PINSCHER	chr13:49158531-49184123	CRACD	12	25.592	0.445002
DOBERMAN PINSCHER	chr15:36128313-36150934	USP44-NTN4	9	22.621	0.386138
DOBERMAN PINSCHER	chr16:29240152-29270660	ASH2L	12	30.508	0.375568
DOBERMAN PINSCHER	chr16:29271815-29282938	ASH2L-EIF4EBP1	17	11.123	2.002253
DOBERMAN PINSCHER	chr16:29283867-29311842	EIF4EBP1	12	27.975	0.40565
DOBERMAN PINSCHER	chr16:30389345-30471066	KCNU1-LOC111090287	18	81.721	0.232332
DOBERMAN PINSCHER	chr16:32607650-32622762	LOC111090167-LOC111090291	32	15.112	2.055294
DOBERMAN PINSCHER	chr16:32658458-32670509	LOC119869561	5	12.051	0.348766
DOBERMAN PINSCHER	chr16:46329604-46416086	FAT1	5	86.482	0.100108
DOBERMAN PINSCHER	chr16:46484339-46502929	MTNR1A	20	18.59	1.062997
DOBERMAN PINSCHER	chr17:43780256-43781792	LOC102152965	5	1.536	3.442341
DOBERMAN PINSCHER	chr17:44083514-44259565	LOC102153033-CTNNA2	6	176.051	0.039504
DOBERMAN PINSCHER	chr17:44338013-45063710	CTNNA2	9	725.697	0.03784
DOBERMAN PINSCHER	chr17:45983411-46901147	LOC100683097-LRRTM4	8	917.736	0.091711
DOBERMAN PINSCHER	chr21:43146074-43298424	NAV2	5	152.35	0.027562
DOBERMAN PINSCHER	chr23:47889701-48084085	P2RY1-LOC102151520	13	194.384	0.067116
DOBERMAN PINSCHER	chr26:1499483-1610841	ADGRD1	19	111.358	0.183839
DOBERMAN PINSCHER	chr26:2132790-2137574	LOC111092665-FZD10	5	4.784	1.024066
DOBERMAN PINSCHER	chr26:2520628-2898736	TMEM132D	10	378.108	0.023885
DOBERMAN PINSCHER	chr26:3169263-3304563	TMEM132C	9	135.3	0.05933
DOBERMAN PINSCHER	chr26:3406055-3910376	TMEM132C-LOC111092628	13	504.321	0.024281
ENGLISH BULLDOG	chr1:48540692-48588939	LOC111095876	5	48.247	0.09141
ENGLISH BULLDOG	chr1:48606553-48656320	LOC111095876-LOC102155647	8	49.767	1.025942
ENGLISH COCKER SPANIEL	chr35:12997960-13008243	LOC119867654	8	10.283	0.724563
ENGLISH SETTER	chr19:44372586-45643188	LRP1B	11	1270.602	0.009121
FIELD SPANIEL	chr1:114683753-114699580	LOC102152935	5	15.827	0.256657
FIELD SPANIEL	chr1:122897460-123015783	UQCRFS1-MIR578	20	118.323	0.329781
FIELD SPANIEL	chr6:58358526-58360615	BARHL2	5	2.089	105.263158
FIELD SPANIEL	chr6:58375136-58399056	BARHL2-LOC106558910	18	23.92	0.721439
FIELD SPANIEL	chr6:58400903-58482387	LOC106558910	78	81.484	1.028972
FIELD SPANIEL	chr6:70760607-70943996	ST6GALNAC3	10	183.389	0.057504
FIELD SPANIEL	chr12:42163805-42555089	LOC111098335	6	391.284	0.018509
FIELD SPANIEL	chr12:42619707-42863524	LOC111098335-LOC119874387	40	243.817	0.160426
FIELD SPANIEL	chr12:42874837-42990563	LOC119874387-LOC111098337	5	115.726	0.038073
FIELD SPANIEL	chr12:57330669-57421606	LOC119874222-LOC102152882	14	90.937	0.148825
FIELD SPANIEL	chr12:57433125-57449185	LOC102152882	12	16.06	0.859039
FIELD SPANIEL	chr12:57454267-57748422	LOC102152882-LOC106559593	71	294.155	0.250395
FIELD SPANIEL	chr12:57796414-57827625	LOC106559593	36	31.211	1.194417
FIELD SPANIEL	chr12:57830946-57907559	LOC106559593-POU3F2	23	76.613	0.307074
FIELD SPANIEL	chr16:52345007-52398952	LOC119874732-LOC119874733	25	53.945	0.455564
FIELD SPANIEL	chr16:52612429-52832077	LOC119874675-LOC119874736	5	219.648	0.028363
FIELD SPANIEL	chr16:53492133-53757446	LOC119874680-LOC119874611	9	265.313	0.034317
FIELD SPANIEL	chr16:54798087-54829396	LOC119869585-LOC119869654	14	31.309	0.420236
FIELD SPANIEL	chr22:45001866-45101278	GPC6	25	99.412	0.296971
FIELD SPANIEL	chr24:39107972-39319203	LOC111092162-LOC111092084	8	211.231	0.036343
FIELD SPANIEL	chr32:10184285-10236309	PTPN13	10	52.024	0.181745
FIELD SPANIEL	chr33:26362668-26367515	PDIA5	5	4.847	1.062699
FIELD SPANIEL	chr38:13326255-13355504	LOC111094592-RRP15	5	29.249	0.172347
FIELD SPANIEL	chr38:22526972-22546399	CRP-LOC111094527	7	19.427	0.371839
FLAT-COATED RETRIEVER	chr1:87021989-87329003	TRPM3	31	307.014	0.143038
FLAT-COATED RETRIEVER	chr1:89574551-89586826	LOC609137-LOC119881360	8	12.275	0.578799
FLAT-COATED RETRIEVER	chr2:73078473-73082551	LOC119870383	8	4.078	1.765003
FLAT-COATED RETRIEVER	chr2:73081595-73106577	PPP1R8	34	24.982	1.34859
FLAT-COATED RETRIEVER	chr2:73092671-73101700	LOC119870569	15	9.029	1.701507
FLAT-COATED RETRIEVER	chr2:73107329-73137841	STX12	76	30.512	2.490453
FLAT-COATED RETRIEVER	chr38:22608258-22642705	OR10J14-OR10J5	6	34.447	1.508296
GERMAN SHORTHAIRED POINTER	chr27:35303490-35325497	LOC119866324	10	22.007	0.409296
GERMAN SHORTHAIRED POINTER	chr27:35363931-35377303	LOC119866325-YBX3	6	13.372	0.411286
IRISH SETTER	chr27:25956963-25968210	LOC119866315	15	11.247	1.257636
IRISH SETTER	chr29:38562974-38576935	LOC119866688-LOC100685448	5	13.961	0.306819
IRISH SETTER	chr29:38642221-38788367	LOC119866804-LOC111093191	5	146.146	0.038302
IRISH WATER SPANIEL	chr3:80079471-80658644	LOC111095396-LOC119870864	17	579.173	0.029442
IRISH WATER SPANIEL	chr3:80830881-80868558	LOC111095397-PCDH7	8	37.677	0.217162
IRISH WATER SPANIEL	chr3:81386527-81538082	PCDH7-LOC100855743	5	151.555	0.029949
IRISH WATER SPANIEL	chr3:85020026-85023958	LOC100686760-RBPJ	6	3.932	1.6518
IRISH WATER SPANIEL	chr3:85026236-85138882	RBPJ	21	112.646	0.178366
IRISH WATER SPANIEL	chr6:67365436-67596198	LOC119872369-LOC119872284	7	230.762	0.026092
IRISH WATER SPANIEL	chr7:5643129-5667241	LOC111096602-LOC119872772	25	24.112	1.083277
IRISH WATER SPANIEL	chr21:47734811-47902348	LOC100687135-LOC119865080	35	167.537	0.202941
IRISH WATER SPANIEL	chr21:48252957-48532275	ANO3	20	279.318	0.39353
IRISH WATER SPANIEL	chr21:51131908-51205448	LOC119865081-KCNA4	6	73.54	0.090383
IRISH WOLFHOUND	chr1:119563579-119590189	WDR88	14	26.61	0.581603
IRISH WOLFHOUND	chr2:14777671-14784181	LOC111091384-LOC100682866	5	6.51	0.873172
IRISH WOLFHOUND	chr4:44218039-44265670	TENM2	10	47.631	0.943198
IRISH WOLFHOUND	chr10:8915650-9284306	GRIP1	5	368.656	0.015108
IRISH WOLFHOUND	chr10:26720028-26723477	LOC119873631-LOC119873811	8	3.449	2.606106
IRISH WOLFHOUND	chr10:43125304-43150583	NMS	5	25.279	0.199531
IRISH WOLFHOUND	chr10:43497319-43882168	AFF3	20	384.849	0.066748
IRISH WOLFHOUND	chr13:7561796-7752732	OXR1	7	190.936	0.032244
IRISH WOLFHOUND	chr15:7905850-8347894	CSMD2	51	442.044	0.113621
IRISH WOLFHOUND	chr16:35462071-35523556	TEX15	6	61.485	0.118861
IRISH WOLFHOUND	chr16:35698129-35703472	TRNAD-AUC	5	5.343	2.053388
IRISH WOLFHOUND	chr16:36509009-36530088	LOC102155649	8	21.079	0.743969
IRISH WOLFHOUND	chr16:36546635-36730542	LOC102155649-LOC111090308	21	183.907	0.186256
IRISH WOLFHOUND	chr21:33240591-33263470	SCUBE2	6	22.879	0.224296
IRISH WOLFHOUND	chr22:31863839-32043820	LOC119865207-LOC102156866	11	179.981	0.057166
IRISH WOLFHOUND	chr26:34310089-34439581	LOC119866102-LOC119866083	18	129.492	0.175393
IRISH WOLFHOUND	chr26:37188949-37196602	LOC106557850-LOC102154823	6	7.653	0.665513
IRISH WOLFHOUND	chr26:37201028-37219293	LOC102154823	5	18.265	1.273885
IRISH WOLFHOUND	chr26:37371608-38434050	PRKG1	18	1062.442	0.019148
IRISH WOLFHOUND	chr28:36870171-36989434	DOCK1	5	119.263	0.036438
IRISH WOLFHOUND	chr28:37068313-37099199	LOC119866537	32	30.886	1.00496
IRISH WOLFHOUND	chr28:38953672-39051202	MGMT	5	97.53	0.041478
IRISH WOLFHOUND	chr29:4235231-4276328	LOC119866782-LOC106557997	6	41.097	0.172337
IRISH WOLFHOUND	chr29:8936488-9047193	FAM110B	5	110.705	0.053365
IRISH WOLFHOUND	chr31:18589275-18628260	LOC111093550	5	38.985	0.102609
IRISH WOLFHOUND	chr31:19708021-19750296	LOC119867010	7	42.275	0.146156
IRISH WOLFHOUND	chr34:12024035-12036299	LOC119867481-LOC119867482	10	12.264	3.275109
IRISH WOLFHOUND	chr34:12107672-12132784	LOC119867436-LOC119867437	7	25.112	0.361402
IRISH WOLFHOUND	chr34:12139224-12147998	LOC119867437	14	8.774	1.481819
IRISH WOLFHOUND	chr34:12166814-12214228	LOC119867483	5	47.414	0.351494
KEESHOND	chr10:68805500-68816577	GKN1	11	11.077	2.518892
KEESHOND	chr18:4515651-4809420	LOC111090862-LOC111090796	15	293.769	0.048678
KEESHOND	chr18:5645926-5814249	SEC61G-LOC119864323	12	168.323	0.079067
KEESHOND	chr18:6736330-7130432	HECW1	20	394.102	0.054061
KEESHOND	chr18:6792201-6799390	LOC119864328	18	7.189	2.37066
KEESHOND	chr18:8480684-8633743	LOC111090867-LOC119864098	8	153.059	0.057125
KEESHOND	chr18:8856144-8949422	LOC111090870	6	93.278	0.05366
KEESHOND	chr18:15139406-15151285	EFCAB10	5	11.879	0.358102
KEESHOND	chr18:15143499-15178273	RINT1	10	34.774	0.261347
KEESHOND	chr18:15185858-15189554	LOC119864148	13	3.696	3.673095
KEESHOND	chr18:15189871-15243454	PUS7	76	53.583	1.502163
KEESHOND	chr18:28381045-28627517	LRRC4C	8	246.472	0.064189
LEONBERGER	chr17:23698672-24109358	ALK	6	410.686	0.012291
LEONBERGER	chr17:37060384-37093209	ANAPC1	5	32.825	0.121914
LEONBERGER	chr26:36907258-36944862	LOC111092577	8	37.604	0.199079
LEONBERGER	chr30:31113567-31117410	LOC111093334	7	3.843	1.602564
LEONBERGER	chr30:31220809-31265727	SMAD6-LOC111093346	7	44.918	0.133654
LEONBERGER	chr35:21112137-21142242	LOC119867625-LOC119867626	9	30.105	0.298318
MANCHESTER TERRIER	chr3:67949690-68294864	LOC111095270-LOC111095384	8	345.174	0.023226
MANCHESTER TERRIER	chr4:44994477-45082504	LOC119863952	5	88.027	0.061158
MANCHESTER TERRIER	chr5:83901835-84085344	LOC111096060-LOC111096130	9	183.509	0.044641
MANCHESTER TERRIER	chr6:18586861-18596244	SPNS1	8	9.383	0.825569
MANCHESTER TERRIER	chr6:18588705-18603091	LAT	9	14.386	1.316222
MANCHESTER TERRIER	chr6:18604170-18616657	LAT-SBK1	14	12.487	1.045689
MANCHESTER TERRIER	chr6:19052195-19193967	KATNIP	11	141.772	0.201179
MANCHESTER TERRIER	chr6:20352378-20617468	HS3ST4	14	265.09	0.052853
MANCHESTER TERRIER	chr6:30517057-31004556	SNX29	6	487.499	0.012168
MANCHESTER TERRIER	chr6:31470296-31593780	LOC111096475	5	123.484	0.076985
MANCHESTER TERRIER	chr6:51324716-51332356	LOC119872355-SNX7	7	7.64	0.87925
MANCHESTER TERRIER	chr6:52224906-52522782	DPYD	33	297.876	0.109275
MANCHESTER TERRIER	chr8:19506051-19698092	LRFN5	11	192.041	0.057624
MANCHESTER TERRIER	chr8:20092502-20189754	LOC111097011-LOC111097012	36	97.252	0.362244
MANCHESTER TERRIER	chr8:21103028-21430778	LOC100684027-LOC119872988	6	327.75	0.015433
MANCHESTER TERRIER	chr8:21507258-21764846	LOC119872988-LOC119873047	8	257.588	0.028484
MANCHESTER TERRIER	chr8:21993329-22033276	LOC119872816	8	39.947	0.338426
MANCHESTER TERRIER	chr8:22244849-22518028	LOC111097015-LOC119872819	21	273.179	0.073349
MANCHESTER TERRIER	chr10:53584587-53662255	LOC102157367-LOC119873816	8	77.668	0.095901
MANCHESTER TERRIER	chr12:2542205-2567345	DLA-DQB1-LOC100856137	7	25.14	0.240703
MANCHESTER TERRIER	chr12:4995073-5009501	TULP1-LOC608284	7	14.428	0.497471
MANCHESTER TERRIER	chr12:5011503-5035664	LOC608284-FKBP5	7	24.161	0.259011
MANCHESTER TERRIER	chr12:5283662-5372400	SRPK1	6	88.738	0.056346
MANCHESTER TERRIER	chr12:6302703-6336828	C12H6orf89	8	34.125	0.224871
MANCHESTER TERRIER	chr12:6342484-6355821	C12H6orf89-PI16	5	13.337	0.818163
MANCHESTER TERRIER	chr12:7323429-7567986	ZFAND3	7	244.557	0.029822
MANCHESTER TERRIER	chr14:27240762-27288099	SCIN	19	47.337	0.380365
MANCHESTER TERRIER	chr14:27315426-27327634	LOC119867091	7	12.208	0.495254
MANCHESTER TERRIER	chr14:27374847-27475640	LOC102151173	20	100.793	0.200778
MANCHESTER TERRIER	chr14:27605901-27641990	LOC119874525-LOC610531	8	36.089	0.919721
MANCHESTER TERRIER	chr14:28926069-29523363	DGKB	8	597.294	0.013856
MANCHESTER TERRIER	chr14:29586100-29732640	DGKB-LOC119866889	32	146.54	0.212639
MANCHESTER TERRIER	chr14:29777809-30112275	AGMO	11	334.466	0.055168
MANCHESTER TERRIER	chr14:30330561-30428177	LOC102152416-LOC111098776	17	97.616	0.174178
MANCHESTER TERRIER	chr17:65183818-65193429	LOC609816-LOC119864012	11	9.611	1.186944
MANCHESTER TERRIER	chr17:65216337-65229469	LOC119864012	6	13.132	0.419921
MANCHESTER TERRIER	chr17:65236099-65306622	LOC119864012-LOC119864015	19	70.523	0.266119
MANCHESTER TERRIER	chr17:65341959-65386693	LOC119864013-LOC100683783	20	44.734	0.448409
MANCHESTER TERRIER	chr24:7122465-7153015	LOC102156970-MACROD2	6	30.55	0.169802
MANCHESTER TERRIER	chr24:7180335-8952764	MACROD2	8	1772.429	0.006446
MANCHESTER TERRIER	chr24:10083748-10107431	LOC119865537	6	23.683	0.654793
MANCHESTER TERRIER	chr24:10243937-10396781	LOC119865619	11	152.844	0.068659
MANCHESTER TERRIER	chr28:29668819-29677404	LOC111093039	5	8.585	0.466472
MINIATURE PINSCHER	chr17:42376136-42759406	LOC102152789-LOC119864020	8	383.27	0.029176
MINIATURE SCHNAUZER	chr2:20369425-20531954	RSU1	9	162.529	0.085761
MINIATURE SCHNAUZER	chr3:64847320-64893748	PROM1-LOC119871307	12	46.428	0.240574
MINIATURE SCHNAUZER	chr3:64895590-64907745	LOC119871307	6	12.155	0.568117
MINIATURE SCHNAUZER	chr3:65002555-65049992	CD38	20	47.437	3.070955
MINIATURE SCHNAUZER	chr6:34584044-35749688	RBFOX1	7	1165.644	0.006733
MINIATURE SCHNAUZER	chr7:31514443-31826546	FMN2	7	312.103	0.031351
MINIATURE SCHNAUZER	chr7:31946430-31975382	GREM2	17	28.952	0.555035
MINIATURE SCHNAUZER	chr7:32161332-32597526	RGS7	20	436.194	0.043778
MINIATURE SCHNAUZER	chr7:35956133-36336575	KIF26B	11	380.442	0.026459
MINIATURE SCHNAUZER	chr9:54590115-54592970	NCS1	5	2.855	1.783326
MINIATURE SCHNAUZER	chr12:49506464-49603682	ANKRD6	5	97.218	0.047989
MINIATURE SCHNAUZER	chr12:52109731-52189906	LOC119881688-LOC111098176	18	80.175	0.220028
MINIATURE SCHNAUZER	chr12:52959204-53105200	EPHA7	24	145.996	0.215564
MINIATURE SCHNAUZER	chr12:56024371-56073091	GPR63	16	48.72	0.367431
MINIATURE SCHNAUZER	chr12:56091491-56111012	GPR63-NDUFAF4	9	19.521	0.598937
MINIATURE SCHNAUZER	chr13:53277149-53367864	LOC119865325-ADGRL3	7	90.715	0.066227
MINIATURE SCHNAUZER	chr16:445221-486784	TNS3-LOC111090203	7	41.563	0.165581
MINIATURE SCHNAUZER	chr16:772503-961265	LOC119869622-IGFBP3	5	188.762	0.021191
MINIATURE SCHNAUZER	chr16:2286267-3794455	CNTNAP2	8	1508.188	0.005174
MINIATURE SCHNAUZER	chr16:14203667-14213366	RAMP3-TBRG4	12	9.699	1.150267
MINIATURE SCHNAUZER	chr17:51698628-51733792	LOC119869763-LOC111090442	9	35.164	0.227531
MINIATURE SCHNAUZER	chr17:51736094-51747701	LOC111090442	9	11.607	0.698873
MINIATURE SCHNAUZER	chr32:24282629-24325255	MANBA	16	42.626	1.340602
MINIATURE SCHNAUZER	chr32:29267884-29278083	OSTC-LOC119867200	5	10.199	1.472212
MINIATURE SCHNAUZER	chr32:29300164-29311261	ETNPPL	7	11.097	0.559336
MINIATURE SCHNAUZER	chr32:29414804-29742112	COL25A1	67	327.308	0.224179
MINIATURE SCHNAUZER	chr32:32681887-32990570	LARP7-ANK2	10	308.683	0.08015
MINIATURE SCHNAUZER	chr35:25561423-25567899	LOC488316	5	6.476	1.189414
MINIATURE SCHNAUZER	chr36:24222438-24278841	LOC111094258	8	56.403	0.126922
NEWFOUNDLAND	chr5:68788818-69200640	CDH13	21	411.822	0.048792
NEWFOUNDLAND	chr22:26034499-26212570	DACH1	5	178.071	0.275881
NORWICH TERRIER	chr1:87716031-87735571	KLF9-SMC5	18	19.54	0.894172
NORWICH TERRIER	chr1:88940663-89203337	PIP5K1B	7	262.674	0.022848
NORWICH TERRIER	chr2:57247813-57684018	ARHGEF28-ENC1	6	436.205	0.012111
NORWICH TERRIER	chr2:58053409-58103238	OR6C6J-LOC119871146	6	49.829	0.472144
NORWICH TERRIER	chr3:16401585-16721372	LOC102151391-LOC111095137	16	319.787	0.067428
NORWICH TERRIER	chr3:16784803-16837200	LOC111095137	7	52.397	0.142997
NORWICH TERRIER	chr3:17211251-17259908	LOC102151569-LOC119871332	13	48.657	0.261068
NORWICH TERRIER	chr3:17261341-17269740	LOC119871332	7	8.399	0.892591
NORWICH TERRIER	chr3:17272060-17334022	LOC119871332-LOC111095139	11	61.962	0.384468
NORWICH TERRIER	chr3:18688404-19218009	LOC119871134-LOC119871135	7	529.605	0.074741
NORWICH TERRIER	chr3:20826228-20930152	LOC106558468-LOC111095149	5	103.924	0.048887
NORWICH TERRIER	chr3:20977001-21084687	RASA1	30	107.686	0.29413
NORWICH TERRIER	chr4:18459416-19264385	CTNNA3	5	804.969	0.00505
NORWICH TERRIER	chr4:27995438-28081883	DLG5	6	86.445	0.075967
NORWICH TERRIER	chr4:29283202-29342970	ZMIZ1	16	59.768	0.257874
NORWICH TERRIER	chr4:29345687-29363082	ZMIZ1-LOC102155729	5	17.395	0.233182
NORWICH TERRIER	chr4:29387243-29401172	LOC119871629	7	13.929	0.735204
NORWICH TERRIER	chr4:29400026-29418789	ZCCHC24	11	18.763	0.538532
NORWICH TERRIER	chr4:30325328-30614812	LOC119871722-LOC119871492	9	289.484	0.031627
NORWICH TERRIER	chr4:87985981-88246631	FBXL7	20	260.65	0.078841
NORWICH TERRIER	chr5:81544107-81605987	SMPD3	5	61.88	0.066254
NORWICH TERRIER	chr5:81757408-81868466	NFATC3	7	111.058	0.055667
NORWICH TERRIER	chr5:81997928-82007503	CTRL	10	9.575	1.0699
NORWICH TERRIER	chr5:82003631-82026377	PSKH1	21	22.746	0.886997
NORWICH TERRIER	chr5:82096333-82170268	RANBP10	7	73.935	0.128276
NORWICH TERRIER	chr5:82442544-82500696	LRRC36	10	58.152	0.155338
NORWICH TERRIER	chr5:82502083-82531814	KCTD19	31	29.731	1.081744
NORWICH TERRIER	chr5:82523580-82532552	PLEKHG4	5	8.972	1.638673
NORWICH TERRIER	chr6:69878892-70072048	AK5	56	193.156	0.287004
NORWICH TERRIER	chr11:74942442-74949938	LOC119881632-FBXW2	7	7.496	0.966028
NORWICH TERRIER	chr12:68891674-68918795	LOC119874234	6	27.121	0.188943
NORWICH TERRIER	chr13:53428481-54194101	ADGRL3	12	765.62	0.014422
NORWICH TERRIER	chr13:54743068-54942552	LOC111098477-LOC111098478	14	199.484	0.12828
NORWICH TERRIER	chr13:55333320-55634707	LOC119881694-LOC119881695	15	301.387	0.046799
NORWICH TERRIER	chr17:12997846-13007229	LOC111090419-LOC100684777	9	9.383	1.045478
NORWICH TERRIER	chr17:17941988-18012502	LOC119869824-LOC100685329	30	70.514	0.416547
NORWICH TERRIER	chr18:52448073-52465395	SNX32	5	17.322	0.449539
NORWICH TERRIER	chr19:38174613-38327803	LOC111091168-LOC119864529	6	153.19	0.039622
NORWICH TERRIER	chr19:41129049-41405709	THSD7B	6	276.66	0.0194
NORWICH TERRIER	chr19:43103622-43411531	LOC111091178-LOC111091179	24	307.909	0.117
NORWICH TERRIER	chr20:35465905-35541179	CACNA2D3	5	75.274	0.086055
NORWICH TERRIER	chr22:45953306-46136740	SOX21-LOC111091685	18	183.434	0.360965
NORWICH TERRIER	chr25:5168035-5630348	NBEA	8	462.313	0.018079
NORWICH TERRIER	chr28:31377433-31781626	WDR11-LOC111093024	11	404.193	0.024781
NORWICH TERRIER	chr29:12151329-12254705	ASPH-LOC111093126	43	103.376	0.406748
NORWICH TERRIER	chr31:30463769-30557640	LOC111093501-SETD4	6	93.871	0.104701
NORWICH TERRIER	chr31:34299323-34688680	DSCAM	32	389.357	0.079683
NORWICH TERRIER	chr31:35605994-35639346	LOC610887-RIPK4	16	33.352	0.574735
NORWICH TERRIER	chr31:35736592-35777591	PRDM15	11	40.999	0.30361
NORWICH TERRIER	chr31:37000699-37001545	SIK1	7	0.846	8.995502
NORWICH TERRIER	chr31:37021284-37039251	LOC111093457-LOC119867082	13	17.967	0.679656
NORWICH TERRIER	chr31:37040085-37050742	LOC119867082	8	10.657	0.729547
NORWICH TERRIER	chr33:15029621-15085605	LOC119867324	14	55.984	0.237179
OLD ENGLISH SHEEPDOG	chr14:39014818-39226949	LOC111098804-MIR148A	5	212.131	0.018856
OLD ENGLISH SHEEPDOG	chr15:21684767-21787931	LOC102155796-LOC102155843	8	103.164	0.069989
OLD ENGLISH SHEEPDOG	chr15:23788979-23797237	ACSS3	8	8.258	0.851685
OLD ENGLISH SHEEPDOG	chr15:34485270-34494287	SOCS2-LOC102155648	5	9.017	3.154574
PEMBROKE WELSH CORGI	chr9:33172737-33212266	MSI2	5	39.529	0.126594
PEMBROKE WELSH CORGI	chr9:36240952-36659996	BCAS3	9	419.044	0.020385
PEMBROKE WELSH CORGI	chr13:52733201-52893917	LOC111098628	8	160.716	0.046975
PEMBROKE WELSH CORGI	chr18:21864718-21883656	HGF-LOC111090804	6	18.938	0.350705
PEMBROKE WELSH CORGI	chr18:33698883-33707197	LOC100683493	6	8.314	0.901063
PEMBROKE WELSH CORGI	chr18:33862672-33882579	EHF-ELF5	6	19.907	0.968992
PEMBROKE WELSH CORGI	chr36:24159407-24271497	LOC111094258	10	112.09	0.132095
RHODESIAN RIDGEBACK	chr3:84012129-84235216	LOC119871329-LOC111095304	7	223.087	0.029662
RHODESIAN RIDGEBACK	chr3:84410885-84424660	LOC111095306-LOC100686307	7	13.775	0.982801
RHODESIAN RIDGEBACK	chr3:85723311-85732511	LOC111095314-LOC102154498	11	9.2	1.130327
RHODESIAN RIDGEBACK	chr3:85854955-85879399	ANAPC4	5	24.444	0.165899
RHODESIAN RIDGEBACK	chr3:85950381-85970496	PI4K2B	5	20.115	0.305413
RHODESIAN RIDGEBACK	chr3:85988802-86010234	PI4K2B-SEPSECS	5	21.432	0.18696
RHODESIAN RIDGEBACK	chr3:86342031-86344850	CCDC149	11	2.819	3.556188
RHODESIAN RIDGEBACK	chr3:86408116-86490145	SOD3-DHX15	10	82.029	0.110237
RHODESIAN RIDGEBACK	chr3:86733373-86774256	PPARGC1A	5	40.883	0.104392
RHODESIAN RIDGEBACK	chr3:88357448-88361054	ADGRA3	6	3.606	1.537988
RHODESIAN RIDGEBACK	chr3:88530047-88534099	LOC119870897-LOC111095319	6	4.052	3.30033
RHODESIAN RIDGEBACK	chr3:88831263-89510745	KCNIP4	8	679.482	0.01345
RHODESIAN RIDGEBACK	chr17:23348192-23377473	WDR43	19	29.281	0.637642
RHODESIAN RIDGEBACK	chr17:23353249-23361721	LOC119864024	15	8.472	1.802962
RHODESIAN RIDGEBACK	chr17:23388280-23449350	TOGARAM2	5	61.07	0.066576
ROTTWEILER	chr15:48150910-48416084	IQCM	13	265.174	0.047253
ROTTWEILER	chr15:48822136-48941542	DCLK2	5	119.406	0.082281
ROTTWEILER	chr15:49087949-49628085	LRBA	6	540.136	0.018503
ROTTWEILER	chr26:40270933-40275083	LOC111092516	13	4.15	3.161222
ROTTWEILER	chr35:22898922-22907530	LOC111094035-LOC102153227	5	8.608	0.645265
ROTTWEILER	chr37:27082974-27213935	LOC119867906-LOC119867974	22	130.961	0.16088
SAMOYED	chr4:67581512-67586249	GHR	5	4.737	0.855066
SAMOYED	chr9:29108911-29130633	LOC106559279	15	21.722	0.693207
SAMOYED	chr9:31323367-31410379	LOC100684949-LOC111097540	7	87.012	0.069764
SAMOYED	chr9:31854465-31871415	LOC111097542	7	16.95	0.476455
SAMOYED	chr18:44906106-44990816	LOC111090973-LOC119864233	61	84.71	0.709547
SAMOYED	chr18:45050246-45234951	TSPAN18	17	184.705	0.113811
SAMOYED	chr18:45447572-45507018	CD82-LOC119864336	17	59.446	0.326298
SAMOYED	chr18:48168382-48567404	SHANK2	5	399.022	0.010038
SAMOYED	chr19:53614625-53618094	LOC119864408	5	3.469	9.803922
SAMOYED	chr20:57610257-57615412	LOC119864599	6	5.155	1.573317
SAMOYED	chr20:57622758-57657460	AP3D1	14	34.702	0.376659
SAMOYED	chr20:57667673-57667902	MOB3A	5	0.229	19.607843
SAMOYED	chr23:47275534-47320125	LOC100684084-MBNL1	6	44.591	0.203583
SAMOYED	chr24:39521933-39522384	LOC111092083	5	0.451	57.971014
SAMOYED	chr29:33365811-33562377	CNBD1	14	196.566	0.809565
SAMOYED	chr29:34988483-35045350	LOC111093211-LOC111093241	6	56.867	0.0892
SAMOYED	chr38:22367069-22369884	CFAP45	6	2.815	1.858736
SAMOYED	chr38:22430210-22432182	SLAMF8	12	1.972	5.866667
SCOTTISH TERRIER	chr1:24313246-24316679	MC2R-MC5R	6	3.433	2.866972
SCOTTISH TERRIER	chr2:53653594-53670245	LOC111092486	6	16.651	2.901915
SCOTTISH TERRIER	chr7:74087569-74213294	PTPRM	10	125.725	0.082409
SCOTTISH TERRIER	chr9:14611527-14765220	PITPNC1	13	153.693	0.09091
SCOTTISH TERRIER	chr9:61682466-61725425	DAB2IP	5	42.959	0.117602
SCOTTISH TERRIER	chr11:71242275-71299840	PAPPA	9	57.565	0.150713
SCOTTISH TERRIER	chr14:31199327-31214079	TSPAN13	6	14.752	0.510412
SCOTTISH TERRIER	chr14:31253004-31262753	AGR2-LOC111098675	22	9.749	2.178423
SCOTTISH TERRIER	chr14:31275580-31287240	LOC111098675	9	11.66	0.693361
SCOTTISH TERRIER	chr14:31294686-31316629	LOC111098675-LOC119865738	12	21.943	0.549286
SCOTTISH TERRIER	chr15:50906403-51087929	FBXW7	6	181.526	0.038031
SCOTTISH TERRIER	chr29:32079975-32097797	CA3	10	17.822	0.572847
SCOTTISH TERRIER	chr29:32221763-32279501	LOC111093181-PSKH2	6	57.738	0.092039
SCOTTISH TERRIER	chr29:37558766-37637990	RUNX1T1-LOC111093224	7	79.224	0.113112
SCOTTISH TERRIER	chr30:27436355-27576528	TLN2	5	140.173	0.035786
SCOTTISH TERRIER	chr34:6816212-6849078	LOC102154747-LOC102156905	10	32.866	0.313567
SCOTTISH TERRIER	chr35:7129132-7193807	LOC111094020-LOC119867646	14	64.675	0.204403
SCOTTISH TERRIER	chr35:7209717-7284064	RREB1	9	74.347	0.497698
SCOTTISH TERRIER	chr36:5209841-5450770	BAZ2B	36	240.929	0.16222
SHETLAND SHEEPDOG	chr36:12398985-12729070	B3GALT1	59	330.085	0.175723
SHETLAND SHEEPDOG	chr36:12686176-12699896	LOC119867823	5	13.72	0.292505
SHIH TZU	chr11:30901439-31396016	PTPRD	25	494.577	0.060916
SHIH TZU	chr14:17652532-17809248	ANKIB1	5	156.716	0.034059
SHIH TZU	chr19:53103441-53139346	LOC102152585-LOC111091083	7	35.905	0.183784
SHIH TZU	chr28:20453175-20824325	LOC119866629-LOC111092968	24	371.15	0.062593
SHIH TZU	chr28:21388217-21754188	LOC119866583-XPNPEP1	8	365.971	0.025819
SHIH TZU	chr28:21915616-22032486	ADD3	19	116.87	0.155321
SHIH TZU	chr28:22055772-22092106	ADD3-MXI1	13	36.334	0.337079
SHIH TZU	chr28:22118184-22121097	LOC111093049	5	2.913	3.707136
SHIH TZU	chr28:22124632-22165269	MXI1	13	40.637	0.38766
SHIH TZU	chr28:22196055-22238969	LOC102156445	5	42.914	0.134762
SHIH TZU	chr28:37839234-38020072	LOC119866540-LOC106557948	8	180.838	0.038938
SOFT COATED WHEATEN TERRIER	chr12:33444873-33450239	LOC111098309	10	5.366	1.695235
SOFT COATED WHEATEN TERRIER	chr12:33450282-33464932	LOC111098309-FAM135A	18	14.65	1.206273
SOFT COATED WHEATEN TERRIER	chr12:33464945-33527646	FAM135A	8	62.701	0.120077
STAFFORDSHIRE BULL TERRIER	chr3:82767761-82944008	LOC119871405-LOC111095398	7	176.247	0.034052
STAFFORDSHIRE BULL TERRIER	chr16:12940955-12976986	WDR91	7	36.031	0.263135
STAFFORDSHIRE BULL TERRIER	chr16:12977805-12983929	TMEM140	5	6.124	2.724796
STAFFORDSHIRE BULL TERRIER	chr16:13444938-13457355	LOC102152103	8	12.417	0.586019
STAFFORDSHIRE BULL TERRIER	chr29:1051602-1133272	LOC102152773-LOC119866663	5	81.67	0.04922
STAFFORDSHIRE BULL TERRIER	chr37:16111689-16268466	PLEKHM3	6	156.777	0.046795
STANDARD SCHNAUZER	chr20:56664815-56675603	NFIC-LOC102153539	9	10.788	0.768713
SUSSEX SPANIEL	chr1:21736673-22763900	DCC	10	1027.227	0.010161
SUSSEX SPANIEL	chr1:26365471-26601088	EYA4	7	235.617	0.026372
SUSSEX SPANIEL	chr1:85533746-85571672	TMC1	13	37.926	0.348038
SUSSEX SPANIEL	chr1:85779574-85781681	LOC119869527-LOC102153097	6	2.107	2.443793
SUSSEX SPANIEL	chr1:87083871-87565863	TRPM3	10	481.992	0.018681
SUSSEX SPANIEL	chr1:87597273-87612816	LOC111096732	11	15.543	0.791954
SUSSEX SPANIEL	chr1:93134625-93254274	GLIS3	5	119.649	0.036682
SUSSEX SPANIEL	chr1:95744565-95839043	ROR2	5	94.478	0.17646
SUSSEX SPANIEL	chr1:95893079-95900694	ROR2-LOC476346	5	7.615	0.584283
SUSSEX SPANIEL	chr1:96171458-96260109	AUH	6	88.651	0.060539
SUSSEX SPANIEL	chr1:96400604-96495972	LOC119869704-SYK	7	95.368	0.081241
SUSSEX SPANIEL	chr2:64577981-64662362	LOC119870042-LOC106557690	20	84.381	0.228313
SUSSEX SPANIEL	chr4:25013651-25315146	ADK	7	301.495	0.022569
SUSSEX SPANIEL	chr4:26044665-26818484	LRMDA	7	773.819	0.007852
SUSSEX SPANIEL	chr4:27143521-27848778	KCNMA1	19	705.257	0.063376
SUSSEX SPANIEL	chr4:44953193-44976484	LOC119863952	8	23.291	0.337398
SUSSEX SPANIEL	chr4:46186999-46377859	LOC111095559-LOC111095714	13	190.86	0.063148
SUSSEX SPANIEL	chr4:47600259-47790295	LOC119871720-LOC111095565	8	190.036	0.040336
SUSSEX SPANIEL	chr4:88164131-88171229	FBXL7	8	7.098	8.674102
SUSSEX SPANIEL	chr5:35238682-35439180	PIRT-SHISA6	6	200.498	0.032849
SUSSEX SPANIEL	chr5:69232267-69458696	CDH13	5	226.429	0.049336
SUSSEX SPANIEL	chr5:79853818-80032783	LOC102153541-LOC100682793	7	178.965	0.038141
SUSSEX SPANIEL	chr5:83496287-83806713	LOC119871971-LOC111096059	10	310.426	0.029387
SUSSEX SPANIEL	chr5:86362160-86676446	LOC111096134-LOC102153075	8	314.286	0.023463
SUSSEX SPANIEL	chr5:88416773-88520397	LOC111096065-LOC119871972	16	103.624	0.148386
SUSSEX SPANIEL	chr6:15720599-15746151	LOC102156691-LOC111096491	13	25.552	0.481135
SUSSEX SPANIEL	chr6:16632126-16651001	FAM20C-LOC102154866	8	18.875	0.535455
SUSSEX SPANIEL	chr6:18886646-18999746	GSG1L	6	113.1	0.045179
SUSSEX SPANIEL	chr6:19320553-19327516	IL21R	5	6.963	0.574878
SUSSEX SPANIEL	chr6:33590203-33651369	ABAT	6	61.166	0.3837
SUSSEX SPANIEL	chr6:35868233-36371020	RBFOX1	5	502.787	0.008272
SUSSEX SPANIEL	chr6:45803832-46333720	LOC106558908-LOC111096363	11	529.888	0.020381
SUSSEX SPANIEL	chr6:48131241-48259785	LOC100686044-LOC119876859	5	128.544	0.034096
SUSSEX SPANIEL	chr6:48328294-48509652	LOC119876859-OLFM3	7	181.358	0.033084
SUSSEX SPANIEL	chr6:51312940-51318027	LOC119872397	7	5.087	1.583113
SUSSEX SPANIEL	chr6:51373173-51633428	SNX7	9	260.255	0.042681
SUSSEX SPANIEL	chr6:64669737-64695103	LOC119872367	7	25.366	0.246934
SUSSEX SPANIEL	chr6:70544367-70575153	LOC111096445	16	30.786	0.719011
SUSSEX SPANIEL	chr6:70580707-70593523	LOC111096445-LOC119872450	7	12.816	0.545951
SUSSEX SPANIEL	chr6:70612446-70642343	LOC119872450-ST6GALNAC3	9	29.897	0.279887
SUSSEX SPANIEL	chr6:70644288-71007777	ST6GALNAC3	20	363.489	0.149732
SUSSEX SPANIEL	chr6:73770136-73805296	LOC111096452-LOC111096453	6	35.16	0.144358
SUSSEX SPANIEL	chr7:11903563-11910808	LOC102151644-LOC111096869	5	7.245	0.925712
SUSSEX SPANIEL	chr7:58667172-58954984	LOC100685526-LOC100685615	5	287.812	0.020997
SUSSEX SPANIEL	chr7:60097961-60361478	LOC119872719-LOC100685947	8	263.517	0.027287
SUSSEX SPANIEL	chr7:61241990-61282949	LOC119872698-LOC102155056	6	40.959	0.141796
SUSSEX SPANIEL	chr7:62931425-62951465	LOC102156192	11	20.04	0.505817
SUSSEX SPANIEL	chr7:62955921-62963952	LOC102156192-LOC111096792	11	8.031	1.250625
SUSSEX SPANIEL	chr7:63468197-63477640	ZNF521	9	9.443	0.877001
SUSSEX SPANIEL	chr7:63479390-63571393	ZNF521-LOC119876414	23	92.003	0.340257
SUSSEX SPANIEL	chr7:63637833-63647049	LOC119876414-LOC119872700	14	9.216	1.413966
SUSSEX SPANIEL	chr7:65948261-65987800	LOC119872701-GATA6	20	39.539	0.483411
SUSSEX SPANIEL	chr9:54022230-54157127	ABL1	5	134.897	0.030102
SUSSEX SPANIEL	chr9:61497212-61531950	TTLL11	5	34.738	0.115251
SUSSEX SPANIEL	chr11:46115033-46193660	IFT74	13	78.627	0.162007
SUSSEX SPANIEL	chr11:46221670-46322344	TEK	20	100.674	0.19492
SUSSEX SPANIEL	chr11:46322006-46362667	LOC102152733	12	40.661	0.308391
SUSSEX SPANIEL	chr11:46387397-46388188	LOC100687517	6	0.791	7.788162
SUSSEX SPANIEL	chr11:46389052-46395765	LOC111097945	18	6.713	2.896082
SUSSEX SPANIEL	chr11:46404708-46571678	MOB3B	12	166.97	0.606528
SUSSEX SPANIEL	chr11:47283197-48046184	LINGO2	15	762.987	0.018413
SUSSEX SPANIEL	chr11:48216594-48399266	LOC611705-LOC119874044	6	182.672	0.032657
SUSSEX SPANIEL	chr11:51835264-51908993	UBAP1	9	73.729	0.147648
SUSSEX SPANIEL	chr11:51942107-51962419	KIF24	5	20.312	0.234687
SUSSEX SPANIEL	chr11:71142781-71303500	PAPPA	16	160.719	0.171137
SUSSEX SPANIEL	chr11:71468084-72203727	ASTN2	9	735.643	0.011461
SUSSEX SPANIEL	chr11:72717609-73433986	LOC102152863-LOC119874118	20	716.377	0.026585
SUSSEX SPANIEL	chr13:35106985-35479263	TRAPPC9	5	372.278	0.010966
SUSSEX SPANIEL	chr15:20687776-21262291	NAV3	7	574.515	0.01631
SUSSEX SPANIEL	chr15:23026495-23110467	OTOGL	46	83.972	0.549974
SUSSEX SPANIEL	chr15:23032889-23035599	LOC119869352	7	2.71	4.02955
SUSSEX SPANIEL	chr15:32186677-32237871	LOC102154182-LOC111090028	6	51.194	0.137703
SUSSEX SPANIEL	chr15:39209066-39823404	ANKS1B	5	614.338	0.00987
SUSSEX SPANIEL	chr15:52786795-52822974	DCHS2	24	36.179	0.659782
SUSSEX SPANIEL	chr15:52881712-52904206	PLRG1	12	22.494	0.562516
SUSSEX SPANIEL	chr15:54826484-54829220	LOC111098921	6	2.736	4.098361
SUSSEX SPANIEL	chr15:54832271-54853265	LOC111098921-PDGFC	9	20.994	0.628338
SUSSEX SPANIEL	chr15:57352896-57405495	LOC119869085-LOC119868869	7	52.599	0.125733
SUSSEX SPANIEL	chr15:58419885-58501974	LOC102152715-LOC119869407	11	82.089	1.187931
SUSSEX SPANIEL	chr17:10203263-10381369	LOC610196-LOC106559867	106	178.106	0.775847
SUSSEX SPANIEL	chr17:11660423-11788173	LOC482976-LOC100688261	7	127.75	0.048078
SUSSEX SPANIEL	chr17:11851499-11859340	MYCN	8	7.841	0.893199
SUSSEX SPANIEL	chr17:11861046-11883210	MYCN-LOC102157135	26	22.164	1.1952
SUSSEX SPANIEL	chr17:11884233-11896555	LOC102157135	6	12.322	0.44405
SUSSEX SPANIEL	chr17:11920278-11957136	LOC102157135-LOC111090504	27	36.858	0.758903
SUSSEX SPANIEL	chr17:11963105-11983863	LOC111090504	9	20.758	0.396471
SUSSEX SPANIEL	chr17:11975802-12021094	LOC102157214	26	45.292	0.597914
SUSSEX SPANIEL	chr17:16420858-16763961	LOC106559913	21	343.103	0.064047
SUSSEX SPANIEL	chr17:26433693-26601070	TTC27	18	167.377	0.106283
SUSSEX SPANIEL	chr17:46699968-46793639	LOC100683097-LRRTM4	18	93.671	0.563343
SUSSEX SPANIEL	chr18:21412151-21676378	LOC119864291-HGF	6	264.227	0.024092
SUSSEX SPANIEL	chr18:29490661-30037310	LRRC4C-LOC100688663	31	546.649	0.060206
SUSSEX SPANIEL	chr18:30564940-30730203	LOC111091020-LOC102156018	47	165.263	0.299247
SUSSEX SPANIEL	chr18:30739559-30786941	LOC102156018-LOC111091010	13	47.382	0.417406
SUSSEX SPANIEL	chr18:30792086-30802759	LOC111091010	18	10.673	1.641402
SUSSEX SPANIEL	chr18:30803179-30824141	LOC111091010-LOC100682696	17	20.962	0.967644
SUSSEX SPANIEL	chr20:11435953-11676789	LOC100685541-LOC100685632	26	240.836	0.118721
SUSSEX SPANIEL	chr20:16450553-16569898	LOC119864813-LOC111091431	8	119.345	0.082525
SUSSEX SPANIEL	chr20:16995690-17002620	CHL1	10	6.93	1.329984
SUSSEX SPANIEL	chr20:17047907-17098082	LOC102154165-LOC119864650	6	50.175	0.169107
SUSSEX SPANIEL	chr20:17205918-17338888	LOC100686512-LOC111091216	6	132.97	0.042198
SUSSEX SPANIEL	chr20:17735862-18061491	CNTN3	23	325.629	0.067597
SUSSEX SPANIEL	chr20:18121329-18378288	CNTN3-LOC119864573	5	256.959	0.025721
SUSSEX SPANIEL	chr24:39074700-39306751	LOC111092162-LOC111092084	6	232.051	0.023234
SUSSEX SPANIEL	chr24:39448833-39559201	LOC111092084	16	110.368	0.139803
SUSSEX SPANIEL	chr24:39686277-39957386	TSHZ2	25	271.109	0.12898
SUSSEX SPANIEL	chr24:46474481-46914747	CDH4	9	440.266	0.018275
SUSSEX SPANIEL	chr26:28587925-29011905	LOC607368	6	423.98	0.01284
SUSSEX SPANIEL	chr26:33025396-33083804	LOC119866247-LOC608785	13	58.408	0.298507
SUSSEX SPANIEL	chr26:33282892-33385329	LOC119866101-LOC111092548	21	102.437	0.195406
SUSSEX SPANIEL	chr26:33772228-33832778	LOC111092643-LOC111092549	8	60.55	0.130973
SUSSEX SPANIEL	chr27:2510307-2512994	KRT72	7	2.687	3.04878
SUSSEX SPANIEL	chr27:5660940-5675797	ARF3	10	14.857	0.654879
SUSSEX SPANIEL	chr27:6234452-6317046	OR8S3	5	82.594	0.051582
SUSSEX SPANIEL	chr29:35781343-35849582	CALB1-LOC119866685	17	68.239	0.234769
SUSSEX SPANIEL	chr29:36852887-36936139	SLC26A7	15	83.252	0.221933
SUSSEX SPANIEL	chr30:14802522-15002924	FBN1	52	200.402	0.286404
SUSSEX SPANIEL	chr30:15031052-15082454	LOC111093384-CEP152	36	51.402	0.971008
SUSSEX SPANIEL	chr30:15095341-15168338	CEP152	13	72.997	0.179131
SUSSEX SPANIEL	chr30:38818575-38834699	LOC102157252	5	16.124	0.348038
SUSSEX SPANIEL	chr30:38860472-38868262	LOC102157252-LINGO1	7	7.79	0.870448
SUSSEX SPANIEL	chr30:38870679-38939753	LINGO1	13	69.074	0.23061
SUSSEX SPANIEL	chr31:295144-391804	HTR1F	6	96.66	0.067657
SUSSEX SPANIEL	chr31:5815558-5978877	GBE1	9	163.319	0.049619
SUSSEX SPANIEL	chr31:8686597-9121015	ROBO1-LOC111093521	5	434.418	0.022772
SUSSEX SPANIEL	chr31:9435589-10774318	ROBO2	51	1338.729	0.038257
SUSSEX SPANIEL	chr31:11157784-11207246	LIPI	11	49.462	0.204466
SUSSEX SPANIEL	chr31:11210437-11217693	LIPI-RBM11	12	7.256	1.807427
SUSSEX SPANIEL	chr31:13256472-13444811	LOC102154980	14	188.339	0.080384
SUSSEX SPANIEL	chr31:15500817-15599015	LOC111093442-LOC100684570	6	98.198	0.297796
SUSSEX SPANIEL	chr31:24889560-24959225	GRIK1-CLDN17	7	69.665	0.088652
SUSSEX SPANIEL	chr31:26243630-26425294	TIAM1	6	181.664	0.034783
SUSSEX SPANIEL	chr31:29534365-29718280	RUNX1	6	183.915	0.027585
SUSSEX SPANIEL	chr33:11386823-11412772	ALCAM-CBLB	5	25.949	0.188902
SUSSEX SPANIEL	chr33:11417551-11669004	CBLB	11	251.453	0.072146
SUSSEX SPANIEL	chr34:2516020-3227665	CTNND2	6	711.645	0.007464
SUSSEX SPANIEL	chr36:23137241-23405858	ZNF385B	8	268.617	0.028837
SUSSEX SPANIEL	chr36:23670296-23996759	CWC22-LOC119867869	10	326.463	0.027603
SUSSEX SPANIEL	chr36:24137768-24191577	LOC111094258	7	53.809	0.111896
SUSSEX SPANIEL	chr37:30182127-30849232	DLGAP2	5	667.105	0.007131
SUSSEX SPANIEL	chr38:3043512-3361440	KCNT2	47	317.928	0.220174
SUSSEX SPANIEL	chr38:3395244-3396795	LOC119868032-LOC111094553	7	1.551	4.192872
TIBETAN SPANIEL	chr4:52795683-52822186	LOC119871678-LOC119871521	18	26.503	0.663233
TIBETAN SPANIEL	chr5:6127716-6141080	ETS1	7	13.364	0.505604
TIBETAN SPANIEL	chr5:6157149-6220504	ETS1-LOC119872104	8	63.355	0.177494
TIBETAN SPANIEL	chr5:11451722-11457743	UBASH3B	5	6.021	1.023541
TIBETAN SPANIEL	chr9:31623881-31625357	LOC609690	7	1.476	4.137931
TIBETAN SPANIEL	chr11:40880667-41091326	MLLT3	5	210.659	0.034225
TIBETAN SPANIEL	chr11:41211968-41507156	FOCAD	12	295.188	0.037752
TIBETAN SPANIEL	chr11:41599283-41602326	LOC111097941-IFNB1	6	3.043	2.925688
TIBETAN SPANIEL	chr11:41858837-42048281	MIR31-MTAP	7	189.444	0.042934
TIBETAN SPANIEL	chr13:1285001-1885346	VPS13B	7	600.345	0.010119
TIBETAN SPANIEL	chr13:5134241-5698173	RIMS2	16	563.932	0.028813
TIBETAN SPANIEL	chr13:6013367-6103918	LOC106559617-LOC119864998	10	90.551	0.107176
TIBETAN SPANIEL	chr13:10590162-10687823	LOC102155669-LOC482008	10	97.661	0.106702
TIBETAN SPANIEL	chr13:10830056-10983867	LOC119881701	10	153.811	0.064485
TIBETAN SPANIEL	chr13:11166787-11263302	LOC100686476-LOC482012	13	96.515	0.131807
TIBETAN SPANIEL	chr17:33516274-33612332	LOC111090398-LOC102151150	6	96.058	0.052094
TIBETAN SPANIEL	chr17:33615527-34275099	LOC102151150	88	659.572	0.132038
TIBETAN SPANIEL	chr18:1976343-2065299	GRB10	5	88.956	0.078056
TIBETAN SPANIEL	chr18:2745306-2956424	LOC111090793-LOC102157017	8	211.118	0.034294
TIBETAN SPANIEL	chr27:22783036-22791598	BCAT1	6	8.562	0.637755
TIBETAN SPANIEL	chr29:19070107-19071255	SLCO5A1	8	1.148	7.29927
TIBETAN TERRIER	chr3:46761624-46778434	LOC111095369	10	16.81	0.755224
TIBETAN TERRIER	chr3:46951394-46955794	LOC608613-LOC119871198	15	4.4	3.350084
TIBETAN TERRIER	chr3:47965434-47989565	LOC100688769-ST8SIA2	5	24.131	13.559322
TIBETAN TERRIER	chr12:4119502-4131353	PACSIN1	5	11.851	0.530012
TIBETAN TERRIER	chr12:6765790-6823804	TBC1D22B	5	58.014	0.069248
TIBETAN TERRIER	chr27:34145097-34200781	BORCS5	32	55.684	0.563114
WEIMARANER	chr10:19837740-19852316	LOC119873718	6	14.576	0.343643
WELSH SPRINGER SPANIEL	chr10:20709741-20731169	PPARA	5	21.428	0.419639
WELSH SPRINGER SPANIEL	chr13:60663601-60670078	AMTN	7	6.477	1.06553
WELSH SPRINGER SPANIEL	chr13:62584984-62656669	LOC119864618-LOC475374	6	71.685	0.102446
WELSH SPRINGER SPANIEL	chr13:63896001-63946708	LOC119865403-CHR_END	12	50.707	0.273278
WELSH SPRINGER SPANIEL	chr22:36830831-36986097	LOC100685904-LOC100684989	10	155.266	0.079686
WELSH SPRINGER SPANIEL	chr22:37824277-37926164	LOC119865292-LOC119865145	15	101.887	0.142878
WELSH SPRINGER SPANIEL	chr22:40677499-40725090	LOC111091760-LOC100686292	5	47.591	0.198236
WELSH SPRINGER SPANIEL	chr22:40796219-41186866	LOC100686292-LOC119865278	15	390.647	0.037697
WELSH SPRINGER SPANIEL	chr22:41254269-41540202	LOC119865278-LOC100685543	13	285.933	0.044398
WELSH SPRINGER SPANIEL	chr29:40765314-40825583	LOC119866658-GDF6	5	60.269	0.069826
WELSH TERRIER	chr6:15049478-15240223	MAD1L1	6	190.745	0.028537
WELSH TERRIER	chr11:34778096-34804333	MPDZ-LOC106559528	5	26.237	0.181661
WELSH TERRIER	chr23:43462353-43494835	LOC100682863-LOC111091962	10	32.482	0.277102
WELSH TERRIER	chr23:43517459-43640318	LOC111091962-LOC106557599	6	122.859	0.042661
WEST HIGHLAND WHITE TERRIER	chr5:64492254-64508580	CDH15	6	16.326	0.312813
WEST HIGHLAND WHITE TERRIER	chr5:64514776-64574414	ACSF3	13	59.638	0.203538
WEST HIGHLAND WHITE TERRIER	chr5:64586541-64597571	ACSF3-LOC119871917	6	11.03	0.481742
WEST HIGHLAND WHITE TERRIER	chr5:64657500-64720655	CBFA2T3	15	63.155	0.292062
WEST HIGHLAND WHITE TERRIER	chr12:71471664-71502994	HS3ST5-LOC111098196	16	31.33	0.555967
WEST HIGHLAND WHITE TERRIER	chr15:44570400-44727512	OTUD4-SMAD1	12	157.112	0.081012
WEST HIGHLAND WHITE TERRIER	chr24:21542764-21559202	LOC100687382-LOC111092230	9	16.438	0.511902
WEST HIGHLAND WHITE TERRIER	chr24:21561911-21574291	LOC111092230	8	12.38	2.839757
WEST HIGHLAND WHITE TERRIER	chr24:21576671-21588593	DEFB118	13	11.922	1.043478
WEST HIGHLAND WHITE TERRIER	chr30:40148695-40208506	TMEM266	8	59.811	0.117387
