# Supplementary material for: Systematically identifying genetic signatures including novel SNP-clusters, nonsense variants, frame-shift INDELs, and long STR expansions that potentially link to unknown phenotypes existing in dog breeds
Source: BMC Genomics. 2023 Jun 5;24:302. doi: 10.1186/s12864-023-09390-6 (PMC10240460; doi:10.1186/s12864-023-09390-6)
Supplement: Supplementary file 4 — Additional file 4: Data S2. SNP GS discovered across the genome. This file contains information on all genome-wide SNP GS discovered from 76 valid breeds. [file 12864_2023_9390_MOESM4_ESM.zip]

Archive with 1 entries (1 files):
- Data S2_.txt
