# Supplementary material for: Systematically identifying genetic signatures including novel SNP-clusters, nonsense variants, frame-shift INDELs, and long STR expansions that potentially link to unknown phenotypes existing in dog breeds
Source: BMC Genomics. 2023 Jun 5;24:302. doi: 10.1186/s12864-023-09390-6 (PMC10240460; doi:10.1186/s12864-023-09390-6)
Supplement: Supplementary file 5 — Additional file 5: Data S3. Basic sample information of the 23 dogs from the lab collection. This file contains basic sample information of newly sequenced dogs. [file 12864_2023_9390_MOESM5_ESM.txt]

#Sample ID	Sample Name	Breed	Sex	Age at blood sample collection	Average autosome sequencing depth	Average X chromosome sequencing depth
1MP	1MP	Miniature Pinscher	M	6 years	31.45	16.34
3D	3D	Dachshund	F	11 years	32.13	31.78
2C	2C	Chihuahua	M	3 years	38.09	19.73
4AE	4AE	American Eskimo Dog	M	7 years	32.38	15.97
5AS	5AS	Australian Shepherd	M	1.5 years	37.40	18.43
Ally	Ally	Australian Cattle Dog	F	4 years	35.93	35.86
Graham	Graham	Chesapeake Bay Retriever	M	10.5 years	36.40	17.98
DW	Rosy	Pekingese	F	13 years	30.88	30.60
MW	Mountout	French Mastiff	F	9.5 years	44.61	44.85
Chevy	Chevy	Mix	M	8 years	18.84	9.41
Scotia	Scotia	German Shepherd Dog	F	5 years	45.25	45.66
Veyda	Veyda	German Shepherd Dog	F	1.5 years	32.87	32.41
GS	Douglas	German Shepherd Dog	M	6 years	26.01	13.75
6LR	6LR	Labrador Retriever	M	9 years	35.75	18.01
Lily	Lily	Labrador Retriever	F	14 years	25.85	25.33
Colby	Colby	Golden Retriever	M	4 years	33.10	17.17
Watson	Watson	Golden Retriever	M	8.5 years	33.83	17.24
1Y	Unch	English Bulldog	M	9.5 years	43.84	21.95
2O	Copito	English Bulldog	M	5 years	30.33	16.20
Diesel	Diesel	French Bulldog	M	1.5 years	31.86	16.03
Anna	Anna	French Bulldog	F	4 years	37.03	36.74
Louis	Louis	French Bulldog	M	1.5 years	33.71	16.79
RB	Rocco	French Bulldog	M	10 years	30.29	15.12
