# Supplementary material for: Systematically identifying genetic signatures including novel SNP-clusters, nonsense variants, frame-shift INDELs, and long STR expansions that potentially link to unknown phenotypes existing in dog breeds
Source: BMC Genomics. 2023 Jun 5;24:302. doi: 10.1186/s12864-023-09390-6 (PMC10240460; doi:10.1186/s12864-023-09390-6)
Supplement: Supplementary file 6 — Additional file 6: Data S4. Basic sample information of 429 dogs from the Sequence Read Archive (SRA). This file contains basic sample information of dogs whose WGS data was downloaded from SRA. [file 12864_2023_9390_MOESM6_ESM.txt]

#Breed	Sex	Average autosome sequencing depth	Average X chromosome sequencing depth	SRA sequencing run ID	SRA Biosample ID
Airedale Terrier	F	26.85	26.14	ERR2196097	SAMEA104388843
Airedale Terrier	F	21.71	21.23	SRR10758785	SAMN13672483
Airedale Terrier	M	17.18	8.95	SRR10758786	SAMN13672482
Airedale Terrier	F	21.51	21.54	SRR7107882	SAMN03580390
Akita	M	33.60	18.03	ERR3486148	SAMEA5875974
Akita	F	14.56	14.37	SRR12330336	SAMN15625707
Akita	F	17.39	16.91	SRR15734646	SAMN21036191
Akita	F	17.67	17.51	SRR15734676	SAMN21036183
Akita	F	14.29	13.83	SRR15734868	SAMN21036192
Alaskan Malamute	F	14.64	14.28	SRR12330325	SAMN15625708
Alaskan Malamute	M	15.97	8.31	SRR15734816	SAMN21036196
Alaskan Malamute	F	29.13	29.50	SRR7107992	SAMN08872810
Alaskan Malamute	M	26.71	14.00	SRR8614085	SAMN10940769
American Eskimo Dog	M	14.54	7.64	SRR12330062	SAMN15625697
American Eskimo Dog	M	16.91	8.83	SRR12330181	SAMN15625694
American Eskimo Dog	F	43.97	42.11	SRR13339262	SAMN17192042
American Eskimo Dog	M	22.22	11.53	SRR13339277	SAMN17192040
American Staffordshire Terrier	F	35.77	35.08	SRR10077543	SAMN12700520
American Staffordshire Terrier	F	31.00	29.72	SRR10077573	SAMN12700524
American Staffordshire Terrier	M	16.40	8.60	SRR12330291	SAMN15625711
American Staffordshire Terrier	M	15.09	7.91	SRR12330303	SAMN15625710
American Staffordshire Terrier	F	13.96	13.64	SRR12330314	SAMN15625709
American Staffordshire Terrier	M	15.79	8.22	SRR15734757	SAMN21036207
Australian Shepherd	M	15.86	8.28	SRR12330203	SAMN15625719
Australian Shepherd	M	23.48	12.22	SRR13339207	SAMN17192047
Australian Shepherd	F	22.22	21.70	SRR13339218	SAMN17192046
Australian Shepherd	F	31.18	30.19	SRR13339240	SAMN17192044
Australian Shepherd	F	17.09	16.83	SRR7107923	SAMN04196851
Basset Hound	F	37.67	36.75	SRR10077555	SAMN12700545
Basset Hound	F	14.14	13.71	SRR12330147	SAMN15625724
Basset Hound	M	17.28	9.02	SRR12330158	SAMN15625723
Basset Hound	F	15.23	14.65	SRR12330169	SAMN15625722
Basset Hound	M	14.39	7.56	SRR15734701	SAMN21036226
Basset Hound	M	16.42	8.55	SRR8614061	SAMN10940820
Beagle	M	17.74	9.42	ERR3026880	SAMEA5204132
Beagle	F	36.02	34.98	SRR10077563	SAMN12700537
Beagle	M	27.68	14.57	SRR2094385	SAMN03801644
Beagle	N/A	10.43	10.42	SRR2094386	SAMN03801645
Beagle	F	30.45	29.83	SRR7107642	SAMN01737209
Beagle	M	22.25	11.60	SRR7107976	SAMN06159681
Beagle	F	14.74	14.53	SRR8614016	SAMN10940822
Bernese Mountain Dog	F	13.07	12.95	SRR12330056	SAMN15625756
Bernese Mountain Dog	F	16.31	15.77	SRR12330057	SAMN15625755
Bernese Mountain Dog	F	17.01	16.66	SRR15734682	SAMN21036248
Bernese Mountain Dog	F	27.22	26.84	SRR2095463	SAMN03801648
Bernese Mountain Dog	F	31.36	31.97	SRR7120127	SAMN08872866
Bichon Frise	M	33.05	17.02	ERR2196098	SAMEA104388844
Bichon Frise	F	34.30	33.68	ERR2196099	SAMEA104388845
Bichon Frise	M	33.54	17.41	ERR2196101	SAMEA104388847
Bichon Frise	F	14.31	13.99	SRR12330078	SAMN15625736
Bichon Frise	F	15.33	14.61	SRR12330079	SAMN15625735
Bichon Frise	F	14.56	14.35	SRR12330080	SAMN15625734
Black And Tan Coonhound	F	18.59	18.35	SRR7107925	SAMN04196853
Border Collie	F	30.48	30.12	SRR13339261	SAMN17192060
Border Collie	M	21.29	11.12	SRR13339263	SAMN17192059
Border Collie	F	22.67	22.02	SRR13339264	SAMN17192058
Border Collie	M	45.57	23.84	SRR13339265	SAMN17192057
Border Collie	F	19.69	19.16	SRR13339266	SAMN17192056
Border Collie	F	28.04	27.25	SRR13339267	SAMN17192055
Border Collie	F	20.15	19.30	SRR7107535	SAMEA104091558
Border Collie	F	21.92	21.68	SRR7107578	SAMEA3724571
Border Terrier	F	17.31	17.21	SRR7107899	SAMN03580407
Border Terrier	F	19.34	19.14	SRR7107927	SAMN04196855
Border Terrier	M	20.64	10.86	SRR7107928	SAMN04196856
Border Terrier	M	27.43	14.37	SRR7107968	SAMN06159673
Borzoi	F	30.39	30.75	SRR7120144	SAMN08872905
Boston Terrier	M	28.56	15.10	SRR10362456	SAMN13133790
Boston Terrier	M	29.77	15.91	SRR10362460	SAMN13133788
Boston Terrier	M	23.75	12.62	SRR10362475	SAMN13133787
Boston Terrier	M	29.13	15.08	SRR10752622	SAMN13655920
Boston Terrier	M	23.46	22.66	SRR10752636	SAMN13655890
Boston Terrier	F	15.66	15.41	SRR15734684	SAMN21036241
Boston Terrier	F	32.72	33.20	SRR7120145	SAMN08872906
Bouvier Des Flandres	M	15.86	8.31	SRR12330071	SAMN15625742
Bouvier Des Flandres	M	16.41	8.53	SRR12330072	SAMN15625741
Bouvier Des Flandres	F	29.56	28.89	SRR13339260	SAMN17192061
Bouvier Des Flandres	M	25.41	13.28	SRR7107966	SAMN06159671
Bouvier Des Flandres	F	40.67	41.40	SRR7120146	SAMN08872908
Bouvier Des Flandres	M	28.10	14.69	SRR8614087	SAMN10940770
Boxer	F	29.91	28.69	SRR10362462	SAMN13133793
Boxer	M	16.17	8.16	SRR12330069	SAMN15625744
Boxer	F	17.28	16.74	SRR12330070	SAMN15625743
Boxer	F	14.19	13.78	SRR15734886	SAMN21036275
Briard	F	14.42	13.99	SRR12330060	SAMN15625752
Briard	F	13.92	13.64	SRR12330061	SAMN15625751
Briard	F	13.30	12.90	SRR12330063	SAMN15625750
Briard	F	13.06	12.65	SRR14750537	SAMN19522775
Briard	F	15.12	14.44	SRR14750538	SAMN19522776
Briard	F	15.77	15.22	SRR15734683	SAMN21036242
Brittany	M	15.83	8.29	SRR12330058	SAMN15625754
Bull Terrier	F	26.91	26.83	SRR7120148	SAMN08872913
Bull Terrier	M	30.59	16.15	SRR7120149	SAMN08872914
Bull Terrier	M	31.65	16.92	SRR7120150	SAMN08872915
Bull Terrier	M	30.64	16.37	SRR7120151	SAMN08872916
Bull Terrier	M	38.98	20.93	SRR7120152	SAMN08872917
Bullmastiff	M	21.39	11.56	ERR2196024	SAMEA104379881
Bullmastiff	M	16.06	8.43	SRR12330047	SAMN15625764
Bullmastiff	F	15.95	15.30	SRR12330048	SAMN15625763
Bullmastiff	F	13.63	13.41	SRR15734679	SAMN21036252
Bullmastiff	M	14.62	7.65	SRR15734680	SAMN21036251
Cairn Terrier	M	13.50	7.18	SRR12330038	SAMN15625772
Cairn Terrier	F	13.85	13.54	SRR15734667	SAMN21036263
Cairn Terrier	M	22.20	11.60	SRR15734668	SAMN21036262
Cardigan Welsh Corgi	M	16.54	8.67	SRR12330035	SAMN15625775
Cardigan Welsh Corgi	F	13.70	13.41	SRR12330036	SAMN15625774
Cardigan Welsh Corgi	F	15.20	14.79	SRR12330037	SAMN15625773
Chesapeake Bay Retriever	M	14.33	7.50	SRR12330028	SAMN15625781
Chesapeake Bay Retriever	F	14.69	14.55	SRR12330030	SAMN15625780
Chesapeake Bay Retriever	M	16.79	8.62	SRR15734670	SAMN21036260
Chesapeake Bay Retriever	F	13.63	13.43	SRR15734671	SAMN21036259
Chesapeake Bay Retriever	M	21.83	11.39	SRR7107974	SAMN06159679
Chihuahua	F	14.86	14.46	SRR15734666	SAMN21036264
Chihuahua	F	27.47	27.09	SRR2095478	SAMN03801656
Chihuahua	M	16.67	8.46	SRR7107579	SAMEA3905753
Chinese Shar-pei	M	16.91	8.95	SRR12330191	SAMN15625981
Chinese Shar-pei	F	13.96	13.65	SRR12330193	SAMN15625980
Chinese Shar-pei	F	13.95	13.85	SRR12330194	SAMN15625979
Chow Chow	M	14.77	7.75	SRR12330021	SAMN15625788
Chow Chow	M	15.60	8.13	SRR12330022	SAMN15625787
Chow Chow	F	15.64	15.25	SRR12330023	SAMN15625786
Chow Chow	F	32.03	31.44	SRR2094392	SAMN03801658
Collie	F	24.95	24.05	SRR10752615	SAMN13655895
Collie	M	15.62	8.22	SRR12330392	SAMN15625800
Collie	F	15.06	14.30	SRR12330393	SAMN15625799
Collie	M	15.79	8.22	SRR12330394	SAMN15625798
Collie	F	22.40	21.73	SRR14750411	SAMN19522799
Collie	M	15.57	8.08	SRR15734895	SAMN21036267
Dachshund	F	16.99	16.54	SRR12330372	SAMN15625818
Dachshund	F	14.79	14.42	SRR12330373	SAMN15625817
Dachshund	M	16.63	8.39	SRR12537602	SAMN15928267
Dachshund	M	21.80	11.29	SRR13339256	SAMN17192065
Dachshund	F	20.27	19.75	SRR13339257	SAMN17192064
Dachshund	M	43.69	22.88	SRR13339258	SAMN17192063
Dachshund	M	28.40	14.75	SRR7107965	SAMN06159670
Dachshund	M	23.55	12.30	SRR7107971	SAMN06159676
Dachshund Miniature	M	14.24	7.40	SRR14750415	SAMN19522802
Dachshund Miniature	M	14.26	7.47	SRR14750416	SAMN19522803
Dalmatian	F	14.62	14.19	SRR12330370	SAMN15625820
Dalmatian	M	18.29	9.55	SRR12330371	SAMN15625819
Dalmatian	M	17.51	9.00	SRR14750541	SAMN19522808
Dalmatian	M	14.99	7.89	SRR15734888	SAMN21036274
Dalmatian	F	17.56	17.22	SRR7120157	SAMN08872976
Doberman Pinscher	F	15.94	15.66	SRR15734885	SAMN21036281
Doberman Pinscher	F	16.60	16.36	SRR2095318	SAMN03801662
Doberman Pinscher	M	16.59	8.66	SRR8614015	SAMN10940821
Doberman Pinscher	M	26.89	14.15	SRR8614053	SAMN10940812
English Bulldog	M	23.09	11.96	ERR2750977	SAMEA4848708
English Bulldog	F	21.78	20.83	SRR10351587	SAMN13133763
English Bulldog	F	29.57	28.92	SRR2095477	SAMN03801654
English Cocker Spaniel	F	14.79	15.50	SRR12330360	SAMN15625829
English Cocker Spaniel	F	15.94	15.58	SRR12330361	SAMN15625828
English Cocker Spaniel	F	14.48	13.99	SRR12330362	SAMN15625827
English Cocker Spaniel	F	26.81	26.00	SRR5664965	SAMN07205125
English Setter	F	14.76	14.24	SRR12330348	SAMN15625840
English Setter	F	14.15	13.73	SRR12330349	SAMN15625839
English Setter	M	17.26	9.03	SRR15734822	SAMN21036302
English Setter	M	19.17	10.10	SRR7107930	SAMN04196858
English Setter	F	14.88	14.52	SRR7107962	SAMN06159667
English Setter	M	22.41	11.74	SRR7107977	SAMN06159682
English Springer Spaniel	M	17.94	9.35	SRR10077547	SAMN12700552
English Springer Spaniel	F	38.63	37.82	SRR10077567	SAMN12700534
English Springer Spaniel	F	18.49	17.97	SRR12330344	SAMN15625843
English Springer Spaniel	F	13.85	13.43	SRR12330345	SAMN15625842
English Springer Spaniel	M	14.32	7.52	SRR15734823	SAMN21036301
English Springer Spaniel	M	19.04	10.31	SRR7107883	SAMN03580391
English Springer Spaniel	M	21.51	11.24	SRR7107929	SAMN04196857
English Springer Spaniel	M	27.39	14.31	SRR8614055	SAMN10940783
Field Spaniel	M	17.72	9.11	SRR12330337	SAMN15625850
Field Spaniel	F	14.19	13.70	SRR12330338	SAMN15625849
Field Spaniel	M	15.37	8.02	SRR12330339	SAMN15625848
Field Spaniel	M	26.11	13.55	SRR7107963	SAMN06159668
Finnish Spitz	F	15.51	15.11	SRR12330335	SAMN15625851
Flat-coated Retriever	M	36.17	35.35	SRR13339248	SAMN17192072
Flat-coated Retriever	F	33.48	17.81	SRR13339249	SAMN17192071
Flat-coated Retriever	M	29.03	15.15	SRR13339250	SAMN17192070
Flat-coated Retriever	M	27.63	14.44	SRR13339252	SAMN17192069
Flat-coated Retriever	F	30.14	29.58	SRR13339253	SAMN17192068
Flat-coated Retriever	F	39.02	38.02	SRR13339254	SAMN17192067
Flat-coated Retriever	F	25.69	26.01	SRR7120158	SAMN08873011
French Bulldog	M	21.42	11.62	ERR2196026	SAMEA104379883
French Bulldog	N/A	18.38	9.63	ERR5383426	SAMEA8157172
French Bulldog	N/A	20.40	10.57	ERR5383427	SAMEA8157173
French Bulldog	M	32.28	16.78	SRR10351644	SAMN13133765
French Bulldog	M	30.97	16.28	SRR10351824	SAMN13133766
French Bulldog	M	32.62	17.19	SRR10362465	SAMN13133794
French Bulldog	M	13.92	7.20	SRR12330340	SAMN15625847
French Bulldog	M	17.91	9.35	SRR12330341	SAMN15625846
French Bulldog	F	14.70	14.28	SRR12330342	SAMN15625845
French Bulldog	N/A	14.69	7.67	SRR7107587	SAMEA3928146
French Bulldog	M	13.69	7.27	SRR8541932	SAMN10741010
German Shepherd Dog	M	15.32	8.01	SRR15734657	SAMN21036190
German Shepherd Dog	M	14.00	7.26	SRR15734720	SAMN21036189
German Shepherd Dog	M	14.22	7.46	SRR15734731	SAMN21036188
German Shepherd Dog	F	14.17	13.88	SRR15734766	SAMN21036187
German Shepherd Dog	F	15.37	14.90	SRR15734876	SAMN21036186
German Shepherd Dog	F	16.27	16.01	SRR15734887	SAMN21036185
German Shorthaired Pointer	M	19.89	10.45	ERR3339009	SAMEA5657398
German Shorthaired Pointer	F	17.32	16.79	SRR12330316	SAMN15625869
German Shorthaired Pointer	F	14.21	13.72	SRR12330317	SAMN15625868
German Wirehaired Pointer	F	14.31	13.92	SRR12330311	SAMN15625873
German Wirehaired Pointer	F	14.59	14.39	SRR15734728	SAMN21036331
Giant Schnauzer	M	16.23	8.51	SRR12330312	SAMN15625872
Giant Schnauzer	F	16.90	16.44	SRR12330313	SAMN15625871
Giant Schnauzer	M	21.88	11.29	SRR13339237	SAMN17192082
Giant Schnauzer	M	21.34	11.03	SRR13339238	SAMN17192081
Giant Schnauzer	M	15.65	8.19	SRR15734803	SAMN21036443
Golden Retriever	M	37.09	18.74	SRR7107792	SAMN03067876
Golden Retriever	M	33.78	18.07	SRR7107793	SAMN03067878
Golden Retriever	M	32.37	17.13	SRR7107796	SAMN03067891
Golden Retriever	M	34.45	18.29	SRR7107797	SAMN03067893
Golden Retriever	M	32.52	17.13	SRR7107798	SAMN03067895
Golden Retriever	F	21.87	21.10	SRR7107854	SAMN03275921
Golden Retriever	M	24.03	12.61	SRR7107855	SAMN03275922
Golden Retriever	M	21.92	11.37	SRR7107856	SAMN03275923
Golden Retriever	F	21.14	20.50	SRR7107857	SAMN03275924
Golden Retriever	M	20.35	10.77	SRR7107894	SAMN03580402
Golden Retriever	M	21.12	11.04	SRR7107926	SAMN04196854
Golden Retriever	M	20.14	10.47	SRR7120160	SAMN08873033
Golden Retriever	F	21.00	20.36	SRR7120162	SAMN08873035
Golden Retriever	F	21.52	20.68	SRR7120163	SAMN08873036
Golden Retriever	F	19.26	18.69	SRR7120164	SAMN08873037
Golden Retriever	F	19.73	18.84	SRR7120165	SAMN08873038
Gordon Setter	F	21.78	21.41	SRR7107931	SAMN04196859
Gordon Setter	F	21.70	21.21	SRR7107975	SAMN06159680
Great Dane	M	13.85	7.23	SRR11671228	SAMN14820585
Great Dane	M	14.40	7.50	SRR11671229	SAMN14820584
Great Dane	F	16.99	16.62	SRR11671231	SAMN14820583
Great Dane	F	33.07	33.34	SRR2095497	SAMN03801669
Great Dane	M	19.90	10.51	SRR7107534	SAMEA104091557
Great Dane	M	21.03	11.00	SRR7107967	SAMN06159672
Great Dane	F	23.05	22.18	SRR7107978	SAMN06159683
Great Pyrenees	M	14.89	7.88	SRR15734834	SAMN21036423
Great Pyrenees	F	14.72	14.21	SRR15734836	SAMN21036422
Greyhound	F	21.43	21.38	SRR7107558	SAMEA104125118
Greyhound	M	18.79	9.97	SRR7107789	SAMN03067872
Greyhound	M	32.81	17.77	SRR7107790	SAMN03067873
Greyhound	M	32.56	17.50	SRR7107791	SAMN03067874
Greyhound	M	22.65	16.18	SRR7107794	SAMN03067882
Greyhound	F	20.23	20.17	SRR7107795	SAMN03067890
Greyhound	F	37.31	37.36	SRR7107799	SAMN03068228
Greyhound	F	22.29	22.15	SRR7107800	SAMN03068229
Irish Setter	F	11.68	11.39	SRR12330297	SAMN15625886
Irish Setter	M	14.58	7.62	SRR15734722	SAMN21036337
Irish Setter	F	30.65	31.03	SRR7120167	SAMN08873112
Irish Setter	M	28.70	15.00	SRR8614027	SAMN10940807
Irish Setter	M	28.10	14.71	SRR8614059	SAMN10940806
Irish Setter	F	30.76	30.04	SRR8614086	SAMN10940808
Irish Water Spaniel	M	17.30	9.08	SRR12330294	SAMN15625889
Irish Water Spaniel	F	16.91	16.33	SRR12330295	SAMN15625888
Irish Water Spaniel	M	17.34	9.04	SRR12330296	SAMN15625887
Irish Water Spaniel	F	32.84	33.37	SRR7120168	SAMN08873115
Irish Water Spaniel	M	37.01	19.85	SRR7120169	SAMN08873116
Irish Water Spaniel	F	35.47	35.93	SRR7120170	SAMN08873117
Irish Wolfhound	F	27.51	27.09	SRR2094400	SAMN03801672
Irish Wolfhound	M	8.21	4.30	SRR8541930	SAMN10741014
Irish Wolfhound	M	8.65	4.57	SRR8541931	SAMN10741015
Irish Wolfhound	M	18.53	9.74	SRR8614030	SAMN10940781
Jack Russell Terrier	F	28.57	28.53	SRR7107892	SAMN03580400
Keeshond	F	12.41	12.04	SRR12330019	SAMN15626057
Keeshond	M	13.28	7.00	SRR12330107	SAMN15626058
Keeshond	F	15.41	14.88	SRR15734744	SAMN21036520
Keeshond	M	13.33	6.99	SRR15734745	SAMN21036519
Keeshond	F	28.90	28.82	SRR7120171	SAMN08873128
Labrador Retriever	M	30.33	16.05	SRR7107565	SAMEA2417015
Labrador Retriever	M	20.33	10.65	SRR7107980	SAMN06159685
Labrador Retriever	F	19.60	19.03	SRR7120174	SAMN08873141
Labrador Retriever	F	20.40	19.65	SRR7120175	SAMN08873142
Labrador Retriever	F	20.47	19.93	SRR7120176	SAMN08873143
Labrador Retriever	M	22.26	11.61	SRR7120177	SAMN08873144
Labrador Retriever	M	18.51	9.62	SRR7120179	SAMN08873146
Labrador Retriever	M	18.82	9.63	SRR7120180	SAMN08873147
Labrador Retriever	M	18.84	9.75	SRR7120181	SAMN08873148
Labrador Retriever	M	30.91	16.24	SRR7120182	SAMN08873155
Large Munsterlander	F	15.62	15.25	SRR15734736	SAMN21036312
Leonberger	F	13.61	13.24	SRR15734714	SAMN21036536
Leonberger	F	13.56	13.26	SRR16048833	SAMN21035257
Leonberger	M	16.30	8.65	SRR16048834	SAMN21035256
Leonberger	F	14.53	14.19	SRR16048835	SAMN21035255
Leonberger	F	13.88	13.55	SRR16048836	SAMN21035254
Lhasa Apso	F	14.13	13.79	SRR12330271	SAMN15625909
Lhasa Apso	M	13.98	7.33	SRR12330272	SAMN15625908
Lhasa Apso	M	14.88	7.70	SRR12330273	SAMN15625907
Lhasa Apso	M	18.97	9.96	SRR16048827	SAMN21035262
Lhasa Apso	M	16.65	8.71	SRR16048828	SAMN21035261
Maltese	F	18.96	18.22	SRR12330270	SAMN15625910
Maltese	F	13.91	13.55	SRR14750464	SAMN19522878
Maltese	F	14.68	14.45	SRR15734692	SAMN21036234
Maltese	F	14.92	14.50	SRR15734693	SAMN21036233
Maltese	M	14.47	7.56	SRR16048792	SAMN21035273
Manchester Terrier	F	15.09	14.68	SRR12330087	SAMN15626076
Manchester Terrier	M	17.03	8.96	SRR12330088	SAMN15626075
Manchester Terrier	F	14.28	13.90	SRR12330266	SAMN15625913
Manchester Terrier	M	17.20	8.94	SRR12330267	SAMN15625912
Manchester Terrier	F	14.32	13.86	SRR12330268	SAMN15625911
Mastiff	F	39.76	39.44	SRR2094396	SAMN03801664
Miniature Pinscher	F	15.76	15.28	SRR15734807	SAMN21036441
Miniature Pinscher	F	13.65	13.34	SRR15734808	SAMN21036440
Miniature Poodle	M	14.75	7.70	SRR15734827	SAMN21036430
Miniature Poodle	F	33.12	33.69	SRR7120187	SAMN08873175
Miniature Schnauzer	F	17.63	17.34	SRR12330256	SAMN15625922
Miniature Schnauzer	M	12.91	6.91	SRR12330257	SAMN15625921
Miniature Schnauzer	F	14.90	7.84	SRR15734716	SAMN21036534
Miniature Schnauzer	F	14.22	13.79	SRR16048779	SAMN21035285
Miniature Schnauzer	N/A	19.91	19.37	SRR7851421	SAMN10077097
Newfoundland	M	14.81	7.77	SRR14750474	SAMN19522887
Newfoundland	F	15.98	15.70	SRR15734856	SAMN21036403
Newfoundland	F	13.37	12.82	SRR15734858	SAMN21036402
Newfoundland	M	14.10	7.39	SRR16048767	SAMN21035296
Norwegian Elkhound	F	27.05	27.10	SRR7120192	SAMN08873199
Norwich Terrier	M	15.85	8.25	SRR15734848	SAMN21036411
Norwich Terrier	F	16.09	15.81	SRR15734849	SAMN21036410
Norwich Terrier	F	14.27	13.86	SRR16048755	SAMN21035307
Norwich Terrier	M	15.61	8.07	SRR16048756	SAMN21035306
Old English Sheepdog	F	13.98	13.62	SRR12330234	SAMN15625942
Old English Sheepdog	M	16.17	8.41	SRR12330235	SAMN15625941
Old English Sheepdog	F	13.94	13.66	SRR15734839	SAMN21036419
Old English Sheepdog	F	13.84	13.65	SRR15734840	SAMN21036418
Old English Sheepdog	F	15.12	14.71	SRR16048749	SAMN21035312
Pekingese	F	33.73	33.51	SRR2095500	SAMN03801676
Pembroke Welsh Corgi	M	24.01	12.53	SRR13339226	SAMN17192092
Pembroke Welsh Corgi	M	37.27	19.46	SRR13339227	SAMN17192091
Pembroke Welsh Corgi	M	10.14	5.69	SRR7107802	SAMN03145702
Pembroke Welsh Corgi	F	16.67	16.63	SRR7107803	SAMN03145703
Pembroke Welsh Corgi	F	18.17	17.97	SRR7107804	SAMN03145704
Pointer	F	14.25	13.89	SRR12330350	SAMN15625838
Pointer	F	16.38	16.01	SRR12330351	SAMN15625837
Pointer	M	14.44	14.18	SRR16048649	SAMN21035144
Pointer	F	13.78	13.52	SRR16048650	SAMN21035143
Pointer	M	17.20	9.01	SRR16048651	SAMN21035142
Pomeranian	N/A	30.23	15.71	ERR3047553	SAMEA5209201
Pomeranian	N/A	30.30	15.82	ERR3047554	SAMEA5209203
Pomeranian	M	12.68	6.76	SRR12330090	SAMN15626073
Pomeranian	M	14.78	7.71	SRR16048700	SAMN21035352
Rhodesian Ridgeback	M	15.21	7.96	SRR12330212	SAMN15625962
Rhodesian Ridgeback	F	14.75	14.42	SRR15734806	SAMN21036442
Rhodesian Ridgeback	F	9.96	9.95	SRR7107985	SAMN06161404
Rottweiler	F	23.81	23.45	SRR2095501	SAMN03801684
Rottweiler	F	19.31	18.45	SRR7120204	SAMN08873243
Rottweiler	M	20.51	10.67	SRR7120205	SAMN08873244
Rottweiler	M	19.86	10.19	SRR7120206	SAMN08873245
Rottweiler	F	33.30	33.29	SRR7120209	SAMN08873251
Saluki	M	28.64	14.43	ERR2196280	SAMEA104389241
Saluki	F	35.11	35.20	SRR2095503	SAMN03801686
Samoyed	F	14.68	14.34	SRR12330206	SAMN15625968
Samoyed	M	14.53	7.60	SRR12330207	SAMN15625967
Samoyed	F	13.72	13.15	SRR12330208	SAMN15625966
Samoyed	F	14.52	14.25	SRR15734800	SAMN21036446
Samoyed	F	29.47	30.17	SRR7120211	SAMN08873258
Scottish Terrier	F	28.55	28.09	SRR2094409	SAMN03801688
Scottish Terrier	F	21.81	21.42	SRR7107886	SAMN03580394
Scottish Terrier	M	27.82	14.90	SRR7120212	SAMN08873262
Shetland Sheepdog	M	14.78	7.72	SRR12330164	SAMN15626005
Shetland Sheepdog	F	26.98	26.51	SRR13339199	SAMN17192117
Shetland Sheepdog	F	14.83	14.48	SRR16048543	SAMN21035443
Shetland Sheepdog	F	27.81	27.46	SRR2095504	SAMN03801689
Shetland Sheepdog	F	23.46	22.94	SRR7107550	SAMEA104091573
Shih Tzu	F	16.54	16.43	SRR12330189	SAMN15625983
Shih Tzu	M	14.57	7.60	SRR15734758	SAMN21036506
Shih Tzu	F	16.69	16.38	SRR16048603	SAMN21035415
Shih Tzu	F	18.22	17.80	SRR16048604	SAMN21035414
Siberian Husky	F	34.68	34.12	SRR2095539	SAMN03801690
Soft Coated Wheaten Terrier	F	36.80	35.83	SRR13339191	SAMN17192124
Soft Coated Wheaten Terrier	F	37.63	36.41	SRR13339192	SAMN17192123
Soft Coated Wheaten Terrier	M	36.36	18.96	SRR13339193	SAMN17192122
Soft Coated Wheaten Terrier	M	15.37	8.14	SRR6347734	SAMN08132858
St. Bernard	N/A	13.65	7.23	SRR12330159	SAMN15626010
St. Bernard	N/A	13.68	7.18	SRR12330160	SAMN15626009
St. Bernard	M	15.52	8.11	SRR15734797	SAMN21036455
St. Bernard	M	19.52	10.22	SRR15734798	SAMN21036454
St. Bernard	F	14.55	14.14	SRR15734799	SAMN21036448
St. Bernard	F	25.25	24.99	SRR2095502	SAMN03801685
Staffordshire Bull Terrier	M	16.44	8.61	SRR12330161	SAMN15626008
Staffordshire Bull Terrier	F	14.32	13.94	SRR12330162	SAMN15626007
Staffordshire Bull Terrier	F	15.01	14.57	SRR12330163	SAMN15626006
Staffordshire Bull Terrier	M	16.21	8.48	SRR16048541	SAMN21035445
Staffordshire Bull Terrier	M	13.55	7.09	SRR16048542	SAMN21035444
Standard Poodle	F	15.69	15.32	SRR16048699	SAMN21035353
Standard Poodle	F	27.71	26.94	SRR7107970	SAMN06159675
Standard Schnauzer	M	14.88	7.78	SRR15734780	SAMN21036482
Standard Schnauzer	M	26.07	13.60	SRR7107964	SAMN06159669
Standard Schnauzer	M	22.79	11.84	SRR7107982	SAMN06159687
Standard Schnauzer	F	21.49	20.85	SRR7107983	SAMN06159688
Standard Schnauzer	M	35.94	18.30	SRR8614056	SAMN10940797
Sussex Spaniel	F	16.75	16.21	SRR12330150	SAMN15626018
Sussex Spaniel	F	13.61	13.19	SRR12330151	SAMN15626017
Sussex Spaniel	M	15.48	8.04	SRR12330152	SAMN15626016
Sussex Spaniel	F	12.55	12.28	SRR12330153	SAMN15626015
Sussex Spaniel	F	12.76	12.44	SRR12330154	SAMN15626014
Tibetan Spaniel	F	8.96	8.74	SRR12330145	SAMN15626022
Tibetan Spaniel	M	15.72	8.37	SRR12330146	SAMN15626021
Tibetan Spaniel	N/A	13.32	6.90	SRR12330148	SAMN15626020
Tibetan Spaniel	F	16.21	15.92	SRR16048453	SAMN21035474
Tibetan Spaniel	F	14.82	14.54	SRR16048454	SAMN21035473
Tibetan Terrier	F	26.20	25.59	SRR10077569	SAMN12700528
Tibetan Terrier	M	30.78	16.09	SRR10077572	SAMN12700525
Tibetan Terrier	M	16.55	8.71	SRR15734752	SAMN21036512
Tibetan Terrier	F	15.35	15.04	SRR16048452	SAMN21035475
Toy Poodle	F	14.46	14.11	SRR15734828	SAMN21036429
Toy Poodle	F	30.74	30.51	SRR2095540	SAMN03801692
Vizsla	F	13.04	13.51	SRR14750501	SAMN19522940
Vizsla	F	14.58	13.95	SRR14750502	SAMN19522941
Vizsla	F	15.64	15.43	SRR15734862	SAMN21036398
Vizsla	F	16.48	16.17	SRR15734863	SAMN21036397
Vizsla	M	15.17	7.94	SRR15734864	SAMN21036396
Vizsla	F	21.16	21.09	SRR7107577	SAMEA3724570
Weimaraner	F	14.91	14.44	SRR12330126	SAMN15626040
Weimaraner	F	13.42	13.05	SRR12330127	SAMN15626039
Weimaraner	F	14.33	13.95	SRR14750504	SAMN19522942
Weimaraner	M	14.14	7.44	SRR15734748	SAMN21036516
Weimaraner	M	15.45	8.08	SRR15734749	SAMN21036515
Welsh Springer Spaniel	M	17.77	9.16	SRR12330112	SAMN15626052
Welsh Springer Spaniel	F	10.74	10.46	SRR12330113	SAMN15626051
Welsh Springer Spaniel	F	13.87	13.55	SRR16048887	SAMN21035492
Welsh Springer Spaniel	F	15.86	15.50	SRR16048888	SAMN21035491
Welsh Terrier	M	14.55	7.59	SRR12330122	SAMN15626043
Welsh Terrier	M	14.29	7.51	SRR12330123	SAMN15626042
Welsh Terrier	F	14.52	14.12	SRR12330124	SAMN15626041
Welsh Terrier	M	17.00	8.95	SRR16048894	SAMN21035485
West Highland White Terrier	F	23.34	22.79	SRR7107538	SAMEA104091561
West Highland White Terrier	M	15.43	8.04	SRR7107887	SAMN03580395
West Highland White Terrier	F	16.69	16.26	SRR7107888	SAMN03580396
West Highland White Terrier	F	14.23	13.81	SRR7107889	SAMN03580397
West Highland White Terrier	F	19.86	18.92	SRR7107890	SAMN03580398
West Highland White Terrier	F	26.57	27.07	SRR7120232	SAMN08873423
Yorkshire Terrier	M	14.00	7.33	SRR12330108	SAMN15626056
Yorkshire Terrier	F	14.24	14.00	SRR12330109	SAMN15626055
Yorkshire Terrier	M	14.93	7.78	SRR15734741	SAMN21036527
Yorkshire Terrier	F	14.15	13.84	SRR16048884	SAMN21035495
Yorkshire Terrier	M	19.73	10.34	SRR7107916	SAMN04195509
