# Supplementary material for: Systematically identifying genetic signatures including novel SNP-clusters, nonsense variants, frame-shift INDELs, and long STR expansions that potentially link to unknown phenotypes existing in dog breeds
Source: BMC Genomics. 2023 Jun 5;24:302. doi: 10.1186/s12864-023-09390-6 (PMC10240460; doi:10.1186/s12864-023-09390-6)
Supplement: Supplementary file 7 — Additional file 7: Data S5. All SNP BSGS discovered across the genome. This file contains information on all genome-wide SNP BSGS discovered from 76 valid breeds. [file 12864_2023_9390_MOESM7_ESM.txt]

#Chromosome	Position	Genomic region	Variant type	Annotation	BSGS-carrying breed
1	457756	LOC100685536	intron_variant		MINIATURE SCHNAUZER:3/3
1	3263890	LOC111092528-LOC102157008	intergenic_region		MINIATURE SCHNAUZER:3/3
1	10540436	LOC483947-LOC119870629	intergenic_region		ALASKAN MALAMUTE:3/3
1	10540442	LOC483947-LOC119870629	intergenic_region		ALASKAN MALAMUTE:3/3
1	12665749	LOC111093764	intron_variant		ALASKAN MALAMUTE:3/3
1	13893298	PHLPP1	intron_variant		ALASKAN MALAMUTE:3/3
1	14682991	LOC119870634	upstream_gene_variant		ALASKAN MALAMUTE:3/3
1	14713059	LOC119870634-LOC609896	intergenic_region		ALASKAN MALAMUTE:3/3
1	14792144	RNF152	intron_variant		CHOW CHOW:3/3
1	15277788	CDH20-LOC111090610	intergenic_region		ALASKAN MALAMUTE:3/3
1	16208309	LOC100688291-LOC119869864	intergenic_region		CHOW CHOW:3/3
1	16222324	LOC100688291-LOC119869864	intergenic_region		CHOW CHOW:3/3
1	16867339	GRP	upstream_gene_variant		AKITA:3/3
1	17080269	ZNF532	intron_variant		AKITA:3/3
1	17226180	LOC119870718	intron_variant		ALASKAN MALAMUTE:3/3
1	17226219	LOC119870718	intron_variant		ALASKAN MALAMUTE:3/3
1	17272643	MALT1	intron_variant		ALASKAN MALAMUTE:3/3
1	17299791	ALPK2	upstream_gene_variant		AKITA:3/3
1	17418119	ALPK2	intron_variant		BOXER:3/3
1	19716040	LOC102153337	intron_variant		NORWICH TERRIER:4/4
1	19988642	TCF4	intron_variant		SUSSEX SPANIEL:4/4
1	20137738	TCF4	intron_variant		SCOTTISH TERRIER:3/3
1	20168266	TCF4	intron_variant		SCOTTISH TERRIER:3/3
1	20477869	TCF4-CCDC68	intergenic_region		SCOTTISH TERRIER:3/3
1	20637893	RAB27B	upstream_gene_variant		SCOTTISH TERRIER:3/3
1	20882326	LOC111095168	intron_variant		SCOTTISH TERRIER:3/3
1	21018988	C1H18orf54	upstream_gene_variant		SUSSEX SPANIEL:5/5
1	21027173	STARD6	intron_variant		NORWICH TERRIER:3/3
1	21271081	MBD2-LOC106559491	intergenic_region		IRISH WOLFHOUND:3/3
1	21414428	LOC119870641-LOC119869910	intergenic_region		SCOTTISH TERRIER:3/3
1	21417375	LOC119870641-LOC119869910	intergenic_region		NORWICH TERRIER:3/3
1	21500299	LOC119870642	upstream_gene_variant		SCOTTISH TERRIER:3/3
1	21506497	LOC119870642	intron_variant		SCOTTISH TERRIER:3/3
1	21550772	LOC119870642	intron_variant		SCOTTISH TERRIER:3/3
1	21576375	LOC119870642-DCC	intergenic_region		SCOTTISH TERRIER:3/3
1	21622541	LOC119870642-DCC	intergenic_region		SCOTTISH TERRIER:3/3
1	21681398	LOC119870642-DCC	intergenic_region		SCOTTISH TERRIER:3/3
1	21736673	DCC	intron_variant		SUSSEX SPANIEL:4/4
1	21749077	DCC	intron_variant		SCOTTISH TERRIER:3/3
1	21767355	DCC	intron_variant		SCOTTISH TERRIER:3/3
1	21782056	DCC	intron_variant		SUSSEX SPANIEL:5/5
1	21818057	DCC	intron_variant		SCOTTISH TERRIER:3/3
1	21995173	DCC	intron_variant		SUSSEX SPANIEL:4/4
1	22107464	DCC	intron_variant		SUSSEX SPANIEL:4/4
1	22125530	DCC	intron_variant		SUSSEX SPANIEL:5/5
1	22290720	DCC	intron_variant		SUSSEX SPANIEL:5/5
1	22389286	DCC	intron_variant		SUSSEX SPANIEL:4/4
1	22409131	DCC	intron_variant		SUSSEX SPANIEL:3/3
1	22622425	DCC	intron_variant		SUSSEX SPANIEL:5/5
1	22647613	DCC	intron_variant		SCOTTISH TERRIER:3/3
1	22763900	DCC	intron_variant		SUSSEX SPANIEL:5/5
1	22963379	LOC111090624-LOC100683470	intergenic_region		SCOTTISH TERRIER:3/3
1	23008799	LOC111090624-LOC100683470	intergenic_region		SCOTTISH TERRIER:3/3
1	23087194	LOC111090624-LOC100683470	intergenic_region		SCOTTISH TERRIER:3/3
1	23516254	LOC102154698-LOC119869847	intergenic_region		NORWICH TERRIER:3/3
1	23714071	MEX3C	intron_variant		SCOTTISH TERRIER:3/3
1	24033996	MRO-LOC106559532	intergenic_region		SCOTTISH TERRIER:3/3
1	24110509	MRO-LOC106559532	intergenic_region		SCOTTISH TERRIER:3/3
1	24227909	LOC106559532-MC2R	intergenic_region		IRISH WOLFHOUND:3/3
1	24244605	LOC106559532-MC2R	intergenic_region		IRISH WOLFHOUND:3/3
1	24313246	MC2R-MC5R	intergenic_region		SCOTTISH TERRIER:3/3
1	24313382	MC2R-MC5R	intergenic_region		SCOTTISH TERRIER:3/3
1	24313723	MC2R-MC5R	intergenic_region		SCOTTISH TERRIER:3/3
1	24314771	MC2R-MC5R	intergenic_region		SCOTTISH TERRIER:3/3
1	24314990	MC2R-MC5R	intergenic_region		SCOTTISH TERRIER:3/3
1	24316679	MC2R-MC5R	intergenic_region		SCOTTISH TERRIER:3/3
1	24348223	MC5R-RNMT	intergenic_region		ALASKAN MALAMUTE:3/3
1	24349227	MC5R-RNMT	intergenic_region		ALASKAN MALAMUTE:3/3
1	24483880	LDLRAD4	intron_variant		SCOTTISH TERRIER:3/3
1	24759388	LDLRAD4	intron_variant		NORWICH TERRIER:3/3
1	26365471	EYA4	intron_variant		SUSSEX SPANIEL:4/4
1	26366530	EYA4	intron_variant		SUSSEX SPANIEL:4/4
1	26452985	EYA4	intron_variant		SUSSEX SPANIEL:4/4
1	26513969	EYA4	intron_variant		SUSSEX SPANIEL:3/3
1	26560463	EYA4	intron_variant		SUSSEX SPANIEL:5/5
1	26592988	EYA4	intron_variant		SUSSEX SPANIEL:5/5
1	26601088	EYA4	intron_variant		SUSSEX SPANIEL:4/4
1	26738625	LOC119869957-LOC119875901	intergenic_region		SUSSEX SPANIEL:5/5
1	26747147	LOC119869957-LOC119875901	intergenic_region		SUSSEX SPANIEL:5/5
1	26756819	LOC119869957-LOC119875901	intergenic_region		SUSSEX SPANIEL:5/5
1	26780203	LOC119869957-LOC119875901	intergenic_region		SUSSEX SPANIEL:4/4
1	26967549	LOC119875901-TCF21	intergenic_region		SUSSEX SPANIEL:4/4
1	27054520	TBPL1	upstream_gene_variant		SUSSEX SPANIEL:3/3
1	27442048	LOC119870650-LOC106558449	intergenic_region		ALASKAN MALAMUTE:4/4
1	27444306	LOC119870650-LOC106558449	intergenic_region		ALASKAN MALAMUTE:4/4
1	27775383	LOC111095317-LOC119870651	intergenic_region		AKITA:5/5
1	27775431	LOC111095317-LOC119870651	intergenic_region		AKITA:5/5
1	27788743	LOC111095317-LOC119870651	intergenic_region		AKITA:5/5
1	29040919	BCLAF1	upstream_gene_variant		AKITA:5/5
1	29044718	LOC106558576	intron_variant		AKITA:4/4
1	29071237	LOC106558576	downstream_gene_variant		AKITA:5/5
1	29140987	MAP7	intron_variant		SUSSEX SPANIEL:4/4
1	29150546	MAP7	intron_variant		SUSSEX SPANIEL:5/5
1	29610723	LOC100856045-IL20RA	intergenic_region		SUSSEX SPANIEL:5/5
1	29699745	IL20RA	intron_variant		SUSSEX SPANIEL:3/3
1	29970499	LOC111090647-LOC100685599	intergenic_region		ALASKAN MALAMUTE:3/3
1	29992463	LOC111090647-LOC100685599	intergenic_region		ALASKAN MALAMUTE:4/4
1	30151254	LOC100685756-LOC119870652	intergenic_region		AKITA:5/5
1	30152452	LOC100685756-LOC119870652	intergenic_region		AKITA:5/5
1	30155937	LOC100685756-LOC119870652	intergenic_region		AKITA:4/4
1	30171344	LOC100685756-LOC119870652	intergenic_region		AKITA:4/4
1	30174413	LOC100685756-LOC119870652	intergenic_region		AKITA:5/5
1	30175207	LOC100685756-LOC119870652	intergenic_region		AKITA:3/3
1	30177556	LOC100685756-LOC119870652	intergenic_region		AKITA:5/5
1	30190878	LOC100685756-LOC119870652	intergenic_region		AKITA:5/5
1	30190912	LOC100685756-LOC119870652	intergenic_region		AKITA:5/5
1	30559463	LOC119870653-PERP	intergenic_region		BULLMASTIFF:5/5
1	30660781	ARFGEF3	intron_variant		BULLMASTIFF:5/5
1	30693780	ARFGEF3	intron_variant		BULLMASTIFF:5/5
1	30854038	ARFGEF3-LOC111095460	intergenic_region		BULLMASTIFF:4/4
1	31236537	ECT2L	intron_variant		BULLMASTIFF:5/5
1	31250609	ECT2L	intron_variant		BULLMASTIFF:5/5
1	31267991	ECT2L	intron_variant		BULLMASTIFF:5/5
1	31331185	REPS1	intron_variant		BULLMASTIFF:5/5
1	31421550	ABRACL	downstream_gene_variant		BULLMASTIFF:4/4
1	31466155	ABRACL-HECA	intergenic_region		BULLMASTIFF:5/5
1	31480353	ABRACL-HECA	intergenic_region		BULLMASTIFF:3/3
1	31491704	HECA	upstream_gene_variant		BULLMASTIFF:5/5
1	31570539	HECA-TXLNB	intergenic_region		BULLMASTIFF:5/5
1	31588404	TXLNB	intron_variant		BULLMASTIFF:5/5
1	31598032	TXLNB	intron_variant		BULLMASTIFF:5/5
1	31661609	TXLNB-CITED2	intergenic_region		BULLMASTIFF:5/5
1	31663216	TXLNB-CITED2	intergenic_region		SUSSEX SPANIEL:3/3
1	31665354	TXLNB-CITED2	intergenic_region		BULLMASTIFF:5/5
1	31683057	CITED2	downstream_gene_variant		BULLMASTIFF:4/4
1	32143031	LOC119870740-LOC119870654	intergenic_region		BULLMASTIFF:5/5
1	32233952	LOC119870654-LOC111090654	intergenic_region		BULLMASTIFF:5/5
1	32289324	LOC111090654-LOC611622	intergenic_region		BULLMASTIFF:5/5
1	32364847	LOC111090654-LOC611622	intergenic_region		BULLMASTIFF:5/5
1	32388204	LOC111090654-LOC611622	intergenic_region		BULLMASTIFF:5/5
1	32477101	LOC111090654-LOC611622	intergenic_region		FRENCH BULLDOG:12/13
1	32477109	LOC111090654-LOC611622	intergenic_region		FRENCH BULLDOG:12/13
1	32492698	LOC111090654-LOC611622	intergenic_region		BULLMASTIFF:5/5
1	32556502	LOC111090654-LOC611622	intergenic_region		BULLMASTIFF:4/4
1	32595546	LOC111090654-LOC611622	intergenic_region		FRENCH BULLDOG:13/14
1	32930809	LOC102157010-LOC100686429	intergenic_region		BULLMASTIFF:5/5
1	32954599	LOC102157010-LOC100686429	intergenic_region		BULLMASTIFF:5/5
1	32959240	LOC102157010-LOC100686429	intergenic_region		BULLMASTIFF:4/4
1	33111732	LOC100686429-LOC102157053	intergenic_region		BULL TERRIER:5/5
1	33112213	LOC100686429-LOC102157053	intergenic_region		BULLMASTIFF:5/5
1	33125436	LOC100686429-LOC102157053	intergenic_region		BULLMASTIFF:5/5
1	33132372	LOC100686429-LOC102157053	intergenic_region		BULLMASTIFF:5/5
1	33168914	LOC100686429-LOC102157053	intergenic_region		BULLMASTIFF:3/3
1	33172625	LOC100686429-LOC102157053	intergenic_region		BULLMASTIFF:5/5
1	33179977	LOC100686429-LOC102157053	intergenic_region		AKITA:4/4
1	33231051	LOC100686429-LOC102157053	intergenic_region		AKITA:3/3
1	33408204	LOC102157053	intron_variant		AKITA:5/5
1	33427349	LOC102157053	intron_variant		AKITA:5/5
1	33444837	LOC102157053	upstream_gene_variant		FRENCH BULLDOG:12/13
1	33458709	LOC102157053-NMBR	intergenic_region	#	AKITA:5/5
1	33463335	LOC102157053-NMBR	intergenic_region	#	AKITA:4/4
1	33488564	LOC102157053-NMBR	intergenic_region		AKITA:5/5
1	33521154	LOC102157053-NMBR	intergenic_region		AKITA:5/5
1	33550965	LOC102157053-NMBR	intergenic_region		FRENCH BULLDOG:13/14
1	33552388	LOC102157053-NMBR	intergenic_region		AKITA:5/5
1	33552517	LOC102157053-NMBR	intergenic_region		AKITA:5/5
1	33559840	LOC102157053-NMBR	intergenic_region		AKITA:4/4
1	33585632	LOC102157053-NMBR	intergenic_region		BULL TERRIER:5/5
1	33599072	LOC102157053-NMBR	intergenic_region		AKITA:4/4
1	33600134	LOC102157053-NMBR	intergenic_region		AKITA:4/4
1	33645266	LOC102157053-NMBR	intergenic_region		BULL TERRIER:5/5
1	33689391	LOC102157053-NMBR	intergenic_region		BULL TERRIER:5/5
1	33727776	LOC102157053-NMBR	intergenic_region		BULL TERRIER:5/5
1	33739530	LOC102157053-NMBR	intergenic_region		BULL TERRIER:5/5
1	33779376	LOC102157053-NMBR	intergenic_region		FRENCH BULLDOG:12/13
1	33829573	LOC102157053-NMBR	intergenic_region		FRENCH BULLDOG:3/3
1	33829574	LOC102157053-NMBR	intergenic_region		FRENCH BULLDOG:3/3
1	33830273	LOC102157053-NMBR	intergenic_region		BULL TERRIER:5/5
1	33925222	LOC102157053-NMBR	intergenic_region		BULL TERRIER:5/5
1	34320660	ADGRG6-LOC100686509	intergenic_region		BULL TERRIER:5/5
1	34416454	ADGRG6-LOC100686509	intergenic_region		BULL TERRIER:5/5
1	34526495	LOC100686509-HIVEP2	intergenic_region		BULL TERRIER:5/5
1	34602995	HIVEP2	intron_variant		BULL TERRIER:4/4
1	34814218	LOC111090656-AIG1	intergenic_region		BULL TERRIER:5/5
1	35898918	LOC119870746-UTRN	intergenic_region		CHOW CHOW:3/3
1	36934243	LOC119870748	upstream_gene_variant		SUSSEX SPANIEL:3/3
1	37688195	GRM1	intron_variant		MANCHESTER TERRIER:4/4
1	37688482	GRM1	intron_variant		MANCHESTER TERRIER:3/3
1	37876981	RAB32	intron_variant		MANCHESTER TERRIER:3/3
1	38993059	LOC111095675-LOC119870750	intergenic_region		BULL TERRIER:5/5
1	39003606	LOC111095675-LOC119870750	intergenic_region		BULL TERRIER:5/5
1	39097136	LOC111095675-LOC119870750	intergenic_region		BULL TERRIER:5/5
1	39269275	LOC119870750-SASH1	intergenic_region		AKITA:4/4
1	39518696	SASH1	intron_variant		AKITA:4/4
1	39583517	SASH1	intron_variant		AKITA:4/4
1	39598676	SASH1	intron_variant		AKITA:4/4
1	39925760	UST	intron_variant		BULL TERRIER:5/5
1	39930860	UST	intron_variant		AKITA:3/3
1	39983685	UST	intron_variant		SCOTTISH TERRIER:3/3
1	40080348	UST	intron_variant		CHOW CHOW:3/3
1	40110538	UST-LOC111095723	intergenic_region	#	SCOTTISH TERRIER:3/3
1	40127318	UST-LOC111095723	intergenic_region		SCOTTISH TERRIER:3/3
1	40287842	LOC111095723-TAB2	intergenic_region		SCOTTISH TERRIER:3/3
1	40414988	TAB2-ZC3H12D	intergenic_region		SCOTTISH TERRIER:3/3
1	40492138	PPIL4	intron_variant		BULL TERRIER:5/5
1	40494822	PPIL4	intron_variant		BULL TERRIER:5/5
1	40496975	PPIL4	intron_variant		BULL TERRIER:5/5
1	40500497	PPIL4	intron_variant		BULL TERRIER:4/4
1	40519748	PPIL4	intron_variant		BULL TERRIER:5/5
1	40725726	PCMT1	downstream_gene_variant		BULL TERRIER:5/5
1	40786858	RAET1E	upstream_gene_variant		AKITA:4/4
1	40790398	RAET1E	upstream_gene_variant		BULL TERRIER:5/5
1	41006061	LOC119870659-LOC111095759	intergenic_region		BULL TERRIER:5/5
1	41458500	PLEKHG1	intron_variant		AKITA:3/3
1	41820238	AKAP12	intron_variant		AKITA:4/4
1	41820282	AKAP12	intron_variant		AKITA:4/4
1	41845546	AKAP12	intron_variant		BULL TERRIER:5/5
1	41904232	ZBTB2	downstream_gene_variant		AKITA:4/4
1	41951929	RMND1	intron_variant		AKITA:4/4
1	41964822	RMND1	intron_variant		AKITA:4/4
1	41983743	RMND1	upstream_gene_variant		AKITA:4/4
1	41983776	RMND1	upstream_gene_variant		AKITA:4/4
1	42008079	ARMT1-CCDC170	intergenic_region		MANCHESTER TERRIER:3/3
1	42238181	CCDC170-LOC119870753	intergenic_region		BULL TERRIER:5/5
1	42246844	CCDC170-LOC119870753	intergenic_region		MANCHESTER TERRIER:3/3
1	42246915	CCDC170-LOC119870753	intergenic_region		MANCHESTER TERRIER:3/3
1	42387906	ESR1	intron_variant		BULL TERRIER:5/5
1	42564753	SYNE1	downstream_gene_variant		BULL TERRIER:5/5
1	42679538	SYNE1	intron_variant		AIREDALE TERRIER:4/4
1	42695791	SYNE1	intron_variant		AIREDALE TERRIER:4/4
1	42730599	SYNE1	intron_variant		AKITA:3/3
1	42759389	SYNE1	intron_variant		AIREDALE TERRIER:4/4
1	42798215	SYNE1	intron_variant		AKITA:3/3
1	42840739	SYNE1	intron_variant		BULL TERRIER:5/5
1	42859399	SYNE1	intron_variant		AIREDALE TERRIER:4/4
1	42868509	SYNE1	intron_variant		AIREDALE TERRIER:3/3
1	42885767	SYNE1	intron_variant		AIREDALE TERRIER:4/4
1	42938435	SYNE1	intron_variant		AKITA:4/4
1	43063389	SYNE1-MYCT1	intergenic_region		AIREDALE TERRIER:4/4
1	43094295	MYCT1	downstream_gene_variant		AIREDALE TERRIER:4/4
1	43099574	MYCT1-VIP	intergenic_region		AKITA:4/4
1	43136787	VIP-LOC100683830	intergenic_region		AIREDALE TERRIER:4/4
1	43193093	LOC100683830-LOC111090675	intergenic_region		AIREDALE TERRIER:4/4
1	43198918	LOC111090675	downstream_gene_variant		AIREDALE TERRIER:4/4
1	43293093	LOC111090675	intron_variant		AKITA:4/4
1	43436851	RGS17	intron_variant		AIREDALE TERRIER:4/4
1	43586685	RGS17-LOC111097878	intergenic_region		BULL TERRIER:5/5
1	43836997	LOC111097878-OPRM1	intergenic_region		AIREDALE TERRIER:4/4
1	43839392	LOC111097878-OPRM1	intergenic_region		AIREDALE TERRIER:4/4
1	43840608	LOC111097878-OPRM1	intergenic_region		AKITA:3/3
1	44091593	LOC111097878-OPRM1	intergenic_region		BULL TERRIER:5/5
1	44365433	IPCEF1	intron_variant		AKITA:3/3
1	44513667	CNKSR3	intron_variant		AKITA:5/5
1	44807188	SCAF8	intron_variant		BOXER:4/4
1	44849606	SCAF8	intron_variant		AKITA:3/3
1	44933545	SCAF8	intron_variant		BOXER:4/4
1	44952165	SCAF8	intron_variant		AKITA:5/5
1	44968990	SCAF8-LOC106559105	intergenic_region		AKITA:5/5
1	44972707	SCAF8-LOC106559105	intergenic_region		AKITA:5/5
1	44972709	SCAF8-LOC106559105	intergenic_region		AKITA:5/5
1	44985200	SCAF8-LOC106559105	intergenic_region		BOXER:3/3
1	45037654	LOC106559105-TIAM2	intergenic_region		AKITA:3/3
1	45156330	TIAM2	upstream_gene_variant		BOXER:4/4
1	45244329	TFB1M	intron_variant		BOXER:4/4
1	45244726	TFB1M	intron_variant		BOXER:4/4
1	45512774	LOC102153338-LOC119869961	intergenic_region		AKITA:4/4
1	45512841	LOC102153338-LOC119869961	intergenic_region		AKITA:5/5
1	45515445	LOC102153338-LOC119869961	intergenic_region		AKITA:4/4
1	45646098	LOC102153338-LOC119869961	intergenic_region		AKITA:4/4
1	45698482	LOC102153338-LOC119869961	intergenic_region		AKITA:4/4
1	45809314	LOC102153338-LOC119869961	intergenic_region		COLLIE:4/4
1	46851116	ARID1B	intron_variant		COLLIE:3/3
1	47261568	ZDHHC14	intron_variant		AKITA:3/3
1	47424026	ZDHHC14-LOC100685066	intergenic_region		AKITA:5/5
1	47427754	ZDHHC14-LOC100685066	intergenic_region		AKITA:5/5
1	47466171	ZDHHC14-LOC100685066	intergenic_region		AKITA:5/5
1	47466187	ZDHHC14-LOC100685066	intergenic_region		AKITA:5/5
1	47508498	LOC100685066-SNX9	intergenic_region		NORWICH TERRIER:4/4
1	47528811	SNX9	upstream_gene_variant		WELSH SPRINGER SPANIEL:3/3
1	47577238	SNX9	intron_variant		AKITA:4/4
1	47645271	SNX9	downstream_gene_variant		WELSH SPRINGER SPANIEL:3/3
1	48270539	SYTL3	intron_variant		ENGLISH BULLDOG:5/5
1	48444786	LOC111095873	intron_variant		ENGLISH BULLDOG:5/5
1	48448461	LOC111095873	intron_variant		ENGLISH BULLDOG:5/5
1	48500006	LOC111095873-RSPH3	intergenic_region		ENGLISH BULLDOG:5/5
1	48537456	RSPH3	upstream_gene_variant		ENGLISH BULLDOG:5/5
1	48537921	RSPH3	upstream_gene_variant		ENGLISH BULLDOG:5/5
1	48540692	LOC111095876	intron_variant		ENGLISH BULLDOG:5/5
1	48557515	LOC119870147	downstream_gene_variant		ENGLISH BULLDOG:5/5
1	48558142	LOC119870147	downstream_gene_variant		ENGLISH BULLDOG:5/5
1	48571935	LOC111095876	intron_variant		ENGLISH BULLDOG:5/5
1	48574662	LOC111095876	intron_variant		ENGLISH BULLDOG:5/5
1	48578179	TAGAP	upstream_gene_variant		ENGLISH BULLDOG:5/5
1	48584451	LOC111095876	intron_variant		ENGLISH BULLDOG:5/5
1	48588939	LOC111095876	intron_variant		ENGLISH BULLDOG:5/5
1	48606553	LOC111095876-LOC102155647	intergenic_region		ENGLISH BULLDOG:5/5
1	48607067	LOC111095876-LOC102155647	intergenic_region		ENGLISH BULLDOG:5/5
1	48609740	LOC111095876-LOC102155647	intergenic_region		ENGLISH BULLDOG:5/5
1	48609758	LOC111095876-LOC102155647	intergenic_region		ENGLISH BULLDOG:5/5
1	48610181	LOC111095876-LOC102155647	intergenic_region		ENGLISH BULLDOG:5/5
1	48610416	LOC111095876-LOC102155647	intergenic_region		ENGLISH BULLDOG:5/5
1	48613376	LOC111095876-LOC102155647	intergenic_region		ENGLISH BULLDOG:5/5
1	48614648	LOC111095876-LOC102155647	intergenic_region		AKITA:4/4
1	48618102	LOC111095876-LOC102155647	intergenic_region		AKITA:5/5
1	48625866	LOC111095876-LOC102155647	intergenic_region		AKITA:5/5
1	48625876	LOC111095876-LOC102155647	intergenic_region		AKITA:5/5
1	48656320	LOC111095876-LOC102155647	intergenic_region		ENGLISH BULLDOG:5/5
1	50296410	PRKN	intron_variant		BERNESE MOUNTAIN DOG:4/4
1	51231653	PRKN	intron_variant		CHOW CHOW:4/4
1	51251698	PRKN	intron_variant		CHOW CHOW:4/4
1	51256249	PRKN	intron_variant		CHOW CHOW:4/4
1	51258405	PRKN	intron_variant		CHOW CHOW:4/4
1	51260095	PRKN	intron_variant		CHOW CHOW:4/4
1	51261366	PRKN	intron_variant		CHOW CHOW:4/4
1	51263056	PRKN	intron_variant		CHOW CHOW:4/4
1	51263216	PRKN	intron_variant		CHOW CHOW:4/4
1	51267825	PRKN	intron_variant		CHOW CHOW:3/3
1	51270382	PRKN	intron_variant		CHOW CHOW:3/3
1	51272716	PRKN	intron_variant		CHOW CHOW:4/4
1	51277916	PRKN	intron_variant		CHOW CHOW:3/3
1	51280767	PRKN	intron_variant		CHOW CHOW:3/3
1	51283717	PRKN	intron_variant		CHOW CHOW:4/4
1	51284742	PRKN	intron_variant		CHOW CHOW:4/4
1	51289981	PRKN	intron_variant		CHOW CHOW:4/4
1	51290300	PRKN	intron_variant		CHOW CHOW:3/3
1	51291280	PRKN	intron_variant		CHOW CHOW:4/4
1	51297785	PRKN	intron_variant		CHOW CHOW:4/4
1	51299109	PRKN	intron_variant		CHOW CHOW:4/4
1	51316449	PRKN	intron_variant		CHOW CHOW:4/4
1	51319031	PRKN	intron_variant		CHOW CHOW:4/4
1	51319658	PRKN	intron_variant		CHOW CHOW:4/4
1	51322104	PRKN	intron_variant		CHOW CHOW:4/4
1	51329350	PRKN	intron_variant		CHOW CHOW:4/4
1	51342048	PRKN	intron_variant		CHOW CHOW:4/4
1	51342916	PRKN	intron_variant		CHOW CHOW:4/4
1	51346472	PRKN	intron_variant		CHOW CHOW:4/4
1	51353476	PRKN	intron_variant		CHOW CHOW:4/4
1	51359634	PRKN	intron_variant		CHOW CHOW:4/4
1	51365933	PRKN	intron_variant		CHOW CHOW:4/4
1	52546961	LOC119870665-LOC111090691	intergenic_region		AKITA:4/4
1	53355356	LOC119871000-LOC100684782	intergenic_region		AKITA:5/5
1	53363977	LOC119871000-LOC100684782	intergenic_region		AKITA:4/4
1	53426230	LOC100684782-LOC119870666	intergenic_region		AKITA:5/5
1	53625598	LOC119870150	missense_variant	156/233	AKITA:5/5
1	53700866	PDE10A	intron_variant		AKITA:5/5
1	53883645	PDE10A	upstream_gene_variant		AKITA:5/5
1	53888661	PDE10A	intron_variant		AKITA:5/5
1	53888736	PDE10A	intron_variant		AKITA:4/4
1	53889374	PDE10A	intron_variant		AKITA:4/4
1	53917337	LOC102152011	downstream_gene_variant		AKITA:4/4
1	53923206	PDE10A	intron_variant		AKITA:5/5
1	53923770	PDE10A	intron_variant		AKITA:4/4
1	53980901	PDE10A	intron_variant		AKITA:5/5
1	54101238	PDE10A	intron_variant		AKITA:4/4
1	54101968	PDE10A	intron_variant		AKITA:4/4
1	54104781	PDE10A	intron_variant		AKITA:5/5
1	54104832	PDE10A	intron_variant		AKITA:4/4
1	54105104	PDE10A	intron_variant		AKITA:4/4
1	54105534	PDE10A	intron_variant		AKITA:5/5
1	54105538	PDE10A	intron_variant		AKITA:5/5
1	54105588	PDE10A	intron_variant		AKITA:5/5
1	54105727	PDE10A	intron_variant		AKITA:5/5
1	54105764	PDE10A	intron_variant		AKITA:5/5
1	54105768	PDE10A	intron_variant		AKITA:5/5
1	54106582	PDE10A	intron_variant		AKITA:5/5
1	54106773	PDE10A	intron_variant		AKITA:5/5
1	54108799	PDE10A	intron_variant		AKITA:5/5
1	54109121	PDE10A	intron_variant		AKITA:4/4
1	54145413	PDE10A	intron_variant		AKITA:4/4
1	54146043	PDE10A	intron_variant		AKITA:3/3
1	54146044	PDE10A	intron_variant		AKITA:3/3
1	54146054	PDE10A	intron_variant		AKITA:3/3
1	54152804	PDE10A	intron_variant		AKITA:4/4
1	54351770	PDE10A-TBXT	intergenic_region		BULL TERRIER:5/5
1	54446535	LOC119869870	upstream_gene_variant		BULL TERRIER:5/5
1	54619082	RPS6KA2	intron_variant		BERNESE MOUNTAIN DOG:5/5
1	54657077	RPS6KA2	intron_variant		BERNESE MOUNTAIN DOG:5/5
1	54750882	RPS6KA2	intron_variant		CHOW CHOW:4/4
1	54751507	RPS6KA2	intron_variant		CHOW CHOW:4/4
1	54753163	RPS6KA2	intron_variant		CHOW CHOW:4/4
1	54753562	RPS6KA2	intron_variant		CHOW CHOW:4/4
1	54755584	RPS6KA2	intron_variant		CHOW CHOW:4/4
1	54756736	RPS6KA2	intron_variant		CHOW CHOW:4/4
1	54757022	RPS6KA2	intron_variant		CHOW CHOW:4/4
1	54757056	RPS6KA2	intron_variant		CHOW CHOW:4/4
1	54757186	RPS6KA2	intron_variant		CHOW CHOW:4/4
1	54758594	RPS6KA2	intron_variant		CHOW CHOW:4/4
1	54759353	RPS6KA2	intron_variant		CHOW CHOW:3/3
1	54762770	RPS6KA2	upstream_gene_variant		CHOW CHOW:3/3
1	54765045	RPS6KA2	upstream_gene_variant		AKITA:5/5
1	54795658	RPS6KA2	intron_variant		BULL TERRIER:5/5
1	54797567	RPS6KA2	intron_variant		AKITA:3/3
1	54801557	RPS6KA2	intron_variant		CHOW CHOW:3/3
1	54801830	RPS6KA2	intron_variant		CHOW CHOW:3/3
1	54804858	RPS6KA2	intron_variant		CHOW CHOW:4/4
1	54807065	RPS6KA2	intron_variant		AKITA:3/3
1	54819803	RPS6KA2	upstream_gene_variant		CHOW CHOW:3/3
1	54826069	RPS6KA2	intron_variant		CHOW CHOW:4/4
1	54826076	RPS6KA2	intron_variant		CHOW CHOW:4/4
1	54826077	RPS6KA2	intron_variant		CHOW CHOW:4/4
1	54826302	RPS6KA2	intron_variant		CHOW CHOW:4/4
1	54826304	RPS6KA2	intron_variant		CHOW CHOW:4/4
1	54826564	RPS6KA2	intron_variant		CHOW CHOW:3/3
1	54826976	RPS6KA2	intron_variant		CHOW CHOW:4/4
1	54827661	RPS6KA2	intron_variant		CHOW CHOW:3/3
1	54828237	RPS6KA2	intron_variant		CHOW CHOW:4/4
1	54835764	RPS6KA2	intron_variant		BULL TERRIER:4/4
1	54933889	RPS6KA2	intron_variant		BERNESE MOUNTAIN DOG:5/5
1	55002875	RNASET2	upstream_gene_variant		CHOW CHOW:4/4
1	55003071	RNASET2	upstream_gene_variant		CHOW CHOW:4/4
1	55003462	RNASET2	upstream_gene_variant		CHOW CHOW:4/4
1	55011202	RNASET2-CEP43	intergenic_region		CHOW CHOW:4/4
1	55011813	RNASET2-CEP43	intergenic_region		CHOW CHOW:4/4
1	55012209	RNASET2-CEP43	intergenic_region		CHOW CHOW:4/4
1	55012581	RNASET2-CEP43	intergenic_region		CHOW CHOW:3/3
1	55014119	RNASET2-CEP43	intergenic_region		CHOW CHOW:4/4
1	55014986	RNASET2-CEP43	intergenic_region		CHOW CHOW:4/4
1	55015741	RNASET2-CEP43	intergenic_region		CHOW CHOW:4/4
1	55017404	RNASET2-CEP43	intergenic_region		CHOW CHOW:4/4
1	55018165	RNASET2-CEP43	intergenic_region		CHOW CHOW:4/4
1	55019821	RNASET2-CEP43	intergenic_region		CHOW CHOW:4/4
1	55021758	RNASET2-CEP43	intergenic_region		CHOW CHOW:4/4
1	55026789	CEP43	upstream_gene_variant		CHOW CHOW:4/4
1	55028565	CEP43	upstream_gene_variant		CHOW CHOW:4/4
1	55028673	CEP43	upstream_gene_variant		CHOW CHOW:4/4
1	55029277	CEP43	upstream_gene_variant		CHOW CHOW:3/3
1	55031177	CEP43	intron_variant		CHOW CHOW:4/4
1	55033699	CEP43	intron_variant		CHOW CHOW:4/4
1	55034221	CEP43	intron_variant		CHOW CHOW:4/4
1	55038636	CEP43	intron_variant		CHOW CHOW:3/3
1	55038729	CEP43	intron_variant		CHOW CHOW:3/3
1	55039923	CEP43	intron_variant		CHOW CHOW:4/4
1	55043034	CEP43	intron_variant		CHOW CHOW:3/3
1	55043699	CEP43	intron_variant		CHOW CHOW:4/4
1	55045695	CEP43	intron_variant		CHOW CHOW:4/4
1	55055357	CEP43	intron_variant		CHOW CHOW:3/3
1	55060032	CEP43	downstream_gene_variant		CHOW CHOW:3/3
1	55062417	CEP43	downstream_gene_variant		CHOW CHOW:4/4
1	55062875	CEP43	downstream_gene_variant		CHOW CHOW:4/4
1	55063106	CEP43	downstream_gene_variant		CHOW CHOW:3/3
1	55140076	CCR6	3_prime_UTR_variant		AKITA:5/5
1	55525134	LOC119870668-LOC111095989	intergenic_region		BULL TERRIER:5/5
1	55596749	AFDN	intron_variant		BULL TERRIER:5/5
1	55650945	AFDN	intron_variant		BULL TERRIER:5/5
1	55878001	LOC111090696-DACT2	intergenic_region		CHOW CHOW:3/3
1	55878934	LOC111090696-DACT2	intergenic_region		CHOW CHOW:3/3
1	55930807	LOC102153625	intron_variant		CHOW CHOW:3/3
1	55930820	LOC102153625	intron_variant		CHOW CHOW:3/3
1	55974790	LOC102153625-SMOC2	intergenic_region		AKITA:4/4
1	56070701	SMOC2	intron_variant		BULL TERRIER:5/5
1	56090230	SMOC2	intron_variant		BERNESE MOUNTAIN DOG:5/5
1	56119417	SMOC2	intron_variant		BULL TERRIER:5/5
1	56145732	SMOC2	intron_variant		BULL TERRIER:5/5
1	56149320	SMOC2	intron_variant		BULL TERRIER:5/5
1	56156970	SMOC2	intron_variant		AKITA:4/4
1	56161191	SMOC2	intron_variant		AKITA:4/4
1	56161230	SMOC2	intron_variant		AKITA:4/4
1	56161262	SMOC2	intron_variant		BULL TERRIER:5/5
1	56167361	SMOC2	3_prime_UTR_variant		BULL TERRIER:5/5
1	56167907	SMOC2	3_prime_UTR_variant		BERNESE MOUNTAIN DOG:5/5
1	56198173	SMOC2-LOC102153755	intergenic_region		BULL TERRIER:5/5
1	56198786	SMOC2-LOC102153755	intergenic_region		BULL TERRIER:5/5
1	56202113	SMOC2-LOC102153755	intergenic_region		BULL TERRIER:5/5
1	56202524	SMOC2-LOC102153755	intergenic_region		BULL TERRIER:5/5
1	56205030	SMOC2-LOC102153755	intergenic_region		BULL TERRIER:5/5
1	56205539	SMOC2-LOC102153755	intergenic_region		BULL TERRIER:5/5
1	56206021	SMOC2-LOC102153755	intergenic_region		BULL TERRIER:5/5
1	56208179	SMOC2-LOC102153755	intergenic_region		BULL TERRIER:5/5
1	56208425	SMOC2-LOC102153755	intergenic_region		BULL TERRIER:4/4
1	56209663	SMOC2-LOC102153755	intergenic_region		BULL TERRIER:5/5
1	56209783	SMOC2-LOC102153755	intergenic_region		BULL TERRIER:3/3
1	56211218	SMOC2-LOC102153755	intergenic_region		BULL TERRIER:5/5
1	56229069	SMOC2-LOC102153755	intergenic_region		BULL TERRIER:5/5
1	56268169	SMOC2-LOC102153755	intergenic_region		BULL TERRIER:4/4
1	56277836	SMOC2-LOC102153755	intergenic_region		AKITA:4/4
1	56283840	SMOC2-LOC102153755	intergenic_region		AKITA:4/4
1	56284097	SMOC2-LOC102153755	intergenic_region		AKITA:4/4
1	56289756	LOC102153755	downstream_gene_variant		AKITA:4/4
1	56296292	LOC102153755	intron_variant		AKITA:5/5
1	56308006	LOC102153755-LOC119870669	intergenic_region		BULL TERRIER:5/5
1	56314454	LOC102153755-LOC119870669	intergenic_region		BULL TERRIER:5/5
1	56581243	LOC119870669-THBS2	intergenic_region		BERNESE MOUNTAIN DOG:5/5
1	56595321	THBS2	intron_variant		CHOW CHOW:3/3
1	56595401	THBS2	synonymous_variant	740/1171	CHOW CHOW:3/3
1	56595487	THBS2	intron_variant		CHOW CHOW:3/3
1	56595978	THBS2	intron_variant		CHOW CHOW:3/3
1	56595981	THBS2	intron_variant		CHOW CHOW:3/3
1	56596046	THBS2	intron_variant		CHOW CHOW:3/3
1	56596066	THBS2	intron_variant		CHOW CHOW:3/3
1	56597101	THBS2	synonymous_variant	612/1171	CHOW CHOW:3/3
1	56597220	THBS2	intron_variant		CHOW CHOW:3/3
1	56597471	THBS2	intron_variant		CHOW CHOW:3/3
1	56600151	THBS2	intron_variant		CHOW CHOW:3/3
1	56600710	THBS2	intron_variant		CHOW CHOW:3/3
1	56600804	THBS2	intron_variant		CHOW CHOW:3/3
1	56600951	THBS2	intron_variant		CHOW CHOW:3/3
1	56643355	LOC102153803	upstream_gene_variant		BULL TERRIER:5/5
1	56903683	WDR27	upstream_gene_variant		BERNESE MOUNTAIN DOG:5/5
1	57084710	LOC100686510	upstream_gene_variant		BULL TERRIER:5/5
1	57378695	GPRC6A	intron_variant		BERNESE MOUNTAIN DOG:5/5
1	61338243	LOC106559720	intron_variant		SUSSEX SPANIEL:4/4
1	62322501	LOC119870787	intron_variant		SUSSEX SPANIEL:3/3
1	62361221	LOC119870787-CLVS2	intergenic_region		CHOW CHOW:4/4
1	62361312	LOC119870787-CLVS2	intergenic_region		CHOW CHOW:4/4
1	62361633	LOC119870787-CLVS2	intergenic_region		CHOW CHOW:4/4
1	62766682	TRDN	intron_variant		SAMOYED:3/3
1	63449355	NKAIN2	intron_variant		SUSSEX SPANIEL:4/4
1	63666782	NKAIN2	intron_variant		SUSSEX SPANIEL:4/4
1	63958841	NKAIN2	intron_variant		SUSSEX SPANIEL:4/4
1	64404164	TPD52L1	intron_variant		SUSSEX SPANIEL:4/4
1	64511928	LOC111096211-LOC119869929	intergenic_region		SUSSEX SPANIEL:4/4
1	64884871	NCOA7	intron_variant		SAMOYED:4/4
1	66323387	LOC111096255	intron_variant		SAMOYED:3/3
1	66502297	LOC111096260	downstream_gene_variant		AKITA:4/4
1	66906695	PTPRK	intron_variant		AKITA:4/4
1	66920823	PTPRK	intron_variant		AKITA:4/4
1	66951312	PTPRK	intron_variant		CHOW CHOW:3/3
1	66983997	PTPRK	intron_variant		CHOW CHOW:3/3
1	66999797	PTPRK	intron_variant		AKITA:4/4
1	67063057	PTPRK	intron_variant		CHOW CHOW:3/3
1	67084529	PTPRK	intron_variant		SAMOYED:3/3
1	67103734	PTPRK	intron_variant		CHOW CHOW:4/4
1	67112801	PTPRK	intron_variant		CHOW CHOW:4/4
1	67113899	PTPRK	intron_variant		CHOW CHOW:4/4
1	67115386	PTPRK	intron_variant		CHOW CHOW:3/3
1	67122911	PTPRK	intron_variant		CHOW CHOW:3/3
1	67254186	PTPRK	intron_variant		CHOW CHOW:3/3
1	67256308	PTPRK	intron_variant		CHOW CHOW:4/4
1	67257120	PTPRK	intron_variant		CHOW CHOW:3/3
1	67257299	PTPRK	intron_variant		CHOW CHOW:3/3
1	67265414	PTPRK	intron_variant		CHOW CHOW:3/3
1	67269057	PTPRK	intron_variant		SUSSEX SPANIEL:4/4
1	67280294	PTPRK	intron_variant		AKITA:4/4
1	67306275	PTPRK	intron_variant		AKITA:4/4
1	69074428	TMEM200A-LOC106559769	intergenic_region		AKITA:3/3
1	70755647	LOC100856674-ZNF367	intergenic_region		AIREDALE TERRIER:4/4
1	71063598	LOC111096339-ERCC6L2	intergenic_region		CHOW CHOW:4/4
1	71065438	LOC111096339-ERCC6L2	intergenic_region		CHOW CHOW:4/4
1	71065503	LOC111096339-ERCC6L2	intergenic_region		CHOW CHOW:4/4
1	71066374	LOC111096339-ERCC6L2	intergenic_region		CHOW CHOW:3/3
1	71191950	ERCC6L2	intron_variant		AIREDALE TERRIER:4/4
1	71515708	LOC119866365-PTCH1	intergenic_region		ALASKAN MALAMUTE:4/4
1	71547283	PTCH1	upstream_gene_variant		ALASKAN MALAMUTE:4/4
1	71683916	LOC119871011-FANCC	intergenic_region		SUSSEX SPANIEL:4/4
1	71847875	FANCC	intron_variant		SUSSEX SPANIEL:3/3
1	72395789	LOC119866418-FBP1	intergenic_region		SUSSEX SPANIEL:3/3
1	72432865	FBP1	downstream_gene_variant		SUSSEX SPANIEL:3/3
1	72476355	FBP2	downstream_gene_variant		SUSSEX SPANIEL:4/4
1	73907915	GOLM1	upstream_gene_variant		SUSSEX SPANIEL:4/4
1	74053486	NAA35	upstream_gene_variant		SUSSEX SPANIEL:4/4
1	74085327	LOC111096426	intron_variant		SUSSEX SPANIEL:4/4
1	74864750	NTRK2	intron_variant		SUSSEX SPANIEL:4/4
1	75167635	LOC111096447	intron_variant		SUSSEX SPANIEL:4/4
1	75265842	LOC111090725-SLC28A3	intergenic_region		SUSSEX SPANIEL:3/3
1	76382728	FRMD3	intron_variant		SUSSEX SPANIEL:3/3
1	76692231	LOC102155601	intron_variant		SUSSEX SPANIEL:4/4
1	76704150	LOC102155601	upstream_gene_variant		AIREDALE TERRIER:4/4
1	76705476	RASEF	intron_variant		AIREDALE TERRIER:4/4
1	76710055	RASEF	intron_variant		AIREDALE TERRIER:4/4
1	76710085	RASEF	intron_variant		AIREDALE TERRIER:4/4
1	76710538	RASEF	intron_variant		AIREDALE TERRIER:4/4
1	76711825	RASEF	intron_variant		AIREDALE TERRIER:4/4
1	76713879	RASEF	intron_variant		AIREDALE TERRIER:4/4
1	76722007	RASEF	intron_variant		AIREDALE TERRIER:4/4
1	76723515	RASEF	intron_variant		AIREDALE TERRIER:4/4
1	76724675	RASEF	intron_variant		AIREDALE TERRIER:4/4
1	76739832	RASEF	intron_variant		AIREDALE TERRIER:4/4
1	76742387	RASEF	intron_variant		AIREDALE TERRIER:4/4
1	76754011	RASEF	intron_variant		AIREDALE TERRIER:4/4
1	76774458	LOC111096568	upstream_gene_variant		AIREDALE TERRIER:4/4
1	76789798	RASEF-LOC111096571	intergenic_region		AIREDALE TERRIER:4/4
1	76973526	LOC111096571-LOC119867965	intergenic_region		WEIMARANER:3/3
1	77234201	LOC119867965-LOC100684363	intergenic_region		SUSSEX SPANIEL:4/4
1	79124861	LOC100687251	upstream_gene_variant		CHOW CHOW:3/3
1	79699741	TLE4-LOC111096618	intergenic_region		CHOW CHOW:4/4
1	79700712	TLE4-LOC111096618	intergenic_region		CHOW CHOW:4/4
1	79700881	TLE4-LOC111096618	intergenic_region		CHOW CHOW:4/4
1	79701789	TLE4-LOC111096618	intergenic_region		CHOW CHOW:4/4
1	79701815	TLE4-LOC111096618	intergenic_region		CHOW CHOW:4/4
1	80800856	PSAT1	intron_variant		ALASKAN MALAMUTE:4/4
1	80802964	PSAT1	intron_variant		ALASKAN MALAMUTE:4/4
1	80803871	PSAT1	intron_variant		ALASKAN MALAMUTE:4/4
1	80804355	PSAT1	intron_variant		ALASKAN MALAMUTE:4/4
1	80804779	PSAT1	intron_variant		ALASKAN MALAMUTE:4/4
1	80805064	PSAT1	intron_variant		ALASKAN MALAMUTE:4/4
1	80805224	PSAT1	intron_variant		ALASKAN MALAMUTE:4/4
1	81842681	VPS13A	upstream_gene_variant		NORWICH TERRIER:3/3
1	81847478	VPS13A-FOXB2	intergenic_region		NORWICH TERRIER:3/3
1	81847484	VPS13A-FOXB2	intergenic_region		NORWICH TERRIER:3/3
1	81869662	VPS13A-FOXB2	intergenic_region		NORWICH TERRIER:3/3
1	81888164	VPS13A-FOXB2	intergenic_region		NORWICH TERRIER:3/3
1	82006321	LOC119875911-PRUNE2	intergenic_region		ALASKAN MALAMUTE:4/4
1	82010208	LOC119875911-PRUNE2	intergenic_region		ALASKAN MALAMUTE:4/4
1	82012063	LOC119875911-PRUNE2	intergenic_region		ALASKAN MALAMUTE:4/4
1	82018898	LOC119875911-PRUNE2	intergenic_region		ALASKAN MALAMUTE:4/4
1	82021067	LOC119875911-PRUNE2	intergenic_region		ALASKAN MALAMUTE:4/4
1	82021557	LOC119875911-PRUNE2	intergenic_region		ALASKAN MALAMUTE:4/4
1	82021680	LOC119875911-PRUNE2	intergenic_region		ALASKAN MALAMUTE:4/4
1	82025452	LOC119875911-PRUNE2	intergenic_region		ALASKAN MALAMUTE:3/3
1	82027329	LOC119875911-PRUNE2	intergenic_region		ALASKAN MALAMUTE:3/3
1	82031825	LOC119875911-PRUNE2	intergenic_region		ALASKAN MALAMUTE:4/4
1	82032051	LOC119875911-PRUNE2	intergenic_region		ALASKAN MALAMUTE:4/4
1	82037045	LOC119875911-PRUNE2	intergenic_region		ALASKAN MALAMUTE:3/3
1	82096576	PRUNE2	intron_variant		NORWICH TERRIER:3/3
1	82945353	PCSK5	intron_variant		ALASKAN MALAMUTE:3/3
1	83080394	LOC102151731	intron_variant		ALASKAN MALAMUTE:3/3
1	83331617	LOC102151731-OSTF1	intergenic_region		NORWICH TERRIER:3/3
1	83372846	LOC102151731-OSTF1	intergenic_region		NORWICH TERRIER:3/3
1	83577359	OSTF1	intron_variant		NORWICH TERRIER:3/3
1	83654547	CARNMT1	intron_variant		ALASKAN MALAMUTE:3/3
1	83761582	TRPM6	intron_variant		CHOW CHOW:3/3
1	83762037	TRPM6	intron_variant		CHOW CHOW:4/4
1	83769511	TRPM6	intron_variant		ALASKAN MALAMUTE:3/3
1	83771050	TRPM6	intron_variant		ALASKAN MALAMUTE:3/3
1	84475394	LOC608644-LOC100685934	intergenic_region		DOBERMAN PINSCHER:3/3
1	84738561	LOC119869948-LOC484167	intergenic_region		BERNESE MOUNTAIN DOG:3/3
1	85329510	LOC111096698	downstream_gene_variant		FLAT-COATED RETRIEVER:3/3
1	85468731	LOC111090744-TMC1	intergenic_region		PEMBROKE WELSH CORGI:3/3
1	85516086	TMC1	intron_variant		DOBERMAN PINSCHER:3/3
1	85533746	TMC1	intron_variant		SUSSEX SPANIEL:4/4
1	85537555	TMC1	intron_variant		SUSSEX SPANIEL:3/3
1	85538252	TMC1	intron_variant		SUSSEX SPANIEL:4/4
1	85539391	TMC1	intron_variant		SUSSEX SPANIEL:4/4
1	85539456	TMC1	intron_variant		SUSSEX SPANIEL:4/4
1	85540325	TMC1	intron_variant		SUSSEX SPANIEL:4/4
1	85547391	TMC1	intron_variant		SUSSEX SPANIEL:5/5
1	85547412	TMC1	intron_variant		SUSSEX SPANIEL:5/5
1	85556587	TMC1	intron_variant		SUSSEX SPANIEL:4/4
1	85556718	TMC1	intron_variant		SUSSEX SPANIEL:4/4
1	85556900	TMC1	intron_variant		SUSSEX SPANIEL:4/4
1	85568225	TMC1	intron_variant		SUSSEX SPANIEL:5/5
1	85571672	TMC1	intron_variant		SUSSEX SPANIEL:4/4
1	85653361	TMC1-LOC119869527	intergenic_region		SUSSEX SPANIEL:5/5
1	85779574	LOC119869527-LOC102153097	intergenic_region		SUSSEX SPANIEL:4/4
1	85780026	LOC119869527-LOC102153097	intergenic_region		SUSSEX SPANIEL:5/5
1	85781603	LOC119869527-LOC102153097	intergenic_region		SUSSEX SPANIEL:5/5
1	85781611	LOC119869527-LOC102153097	intergenic_region		SUSSEX SPANIEL:4/4
1	85781620	LOC119869527-LOC102153097	intergenic_region		SUSSEX SPANIEL:4/4
1	85781681	LOC119869527-LOC102153097	intergenic_region		SUSSEX SPANIEL:5/5
1	85954354	GDA	downstream_gene_variant		SUSSEX SPANIEL:4/4
1	86046630	GDA-LOC102153343	intergenic_region		BOXER:4/4
1	86052383	GDA-LOC102153343	intergenic_region		SUSSEX SPANIEL:5/5
1	86065851	GDA-LOC102153343	intergenic_region		SUSSEX SPANIEL:4/4
1	86335810	LOC119869857	upstream_gene_variant		SUSSEX SPANIEL:3/3
1	86339631	LOC119869857	downstream_gene_variant		SUSSEX SPANIEL:5/5
1	86494473	CEMIP2-LOC100683128	intergenic_region		SUSSEX SPANIEL:3/3
1	86883448	CEMIP2-LOC100683128	intergenic_region		NORWICH TERRIER:4/4
1	86941014	LOC100683128-TRPM3	intergenic_region		SUSSEX SPANIEL:3/3
1	86942944	LOC100683128-TRPM3	intergenic_region		NORWICH TERRIER:4/4
1	87012141	TRPM3	intron_variant		NORWICH TERRIER:4/4
1	87021989	TRPM3	intron_variant		FLAT-COATED RETRIEVER:7/7
1	87024592	TRPM3	intron_variant		FLAT-COATED RETRIEVER:7/7
1	87026660	TRPM3	intron_variant		FLAT-COATED RETRIEVER:7/7
1	87047401	TRPM3	intron_variant		FLAT-COATED RETRIEVER:7/7
1	87047732	TRPM3	intron_variant		FLAT-COATED RETRIEVER:7/7
1	87048064	TRPM3	intron_variant		FLAT-COATED RETRIEVER:7/7
1	87049713	TRPM3	intron_variant		FLAT-COATED RETRIEVER:7/7
1	87051306	TRPM3	intron_variant		FLAT-COATED RETRIEVER:7/7
1	87052491	TRPM3	intron_variant		FLAT-COATED RETRIEVER:7/7
1	87054030	TRPM3	intron_variant		FLAT-COATED RETRIEVER:7/7
1	87056675	TRPM3	intron_variant		FLAT-COATED RETRIEVER:7/7
1	87059983	TRPM3	intron_variant		FLAT-COATED RETRIEVER:7/7
1	87061755	TRPM3	intron_variant		FLAT-COATED RETRIEVER:7/7
1	87062010	TRPM3	intron_variant		FLAT-COATED RETRIEVER:7/7
1	87064884	TRPM3	intron_variant		FLAT-COATED RETRIEVER:7/7
1	87065344	TRPM3	intron_variant		FLAT-COATED RETRIEVER:7/7
1	87066879	TRPM3	intron_variant		FLAT-COATED RETRIEVER:7/7
1	87083871	TRPM3	intron_variant		SUSSEX SPANIEL:5/5
1	87087702	TRPM3	intron_variant		FLAT-COATED RETRIEVER:7/7
1	87158047	TRPM3	intron_variant		SUSSEX SPANIEL:4/4
1	87166884	TRPM3	intron_variant		FLAT-COATED RETRIEVER:7/7
1	87183932	LOC111096727	downstream_gene_variant		FLAT-COATED RETRIEVER:7/7
1	87213623	TRPM3	intron_variant		FLAT-COATED RETRIEVER:7/7
1	87219329	TRPM3	intron_variant		FLAT-COATED RETRIEVER:7/7
1	87220491	TRPM3	intron_variant		FLAT-COATED RETRIEVER:7/7
1	87220682	TRPM3	intron_variant		FLAT-COATED RETRIEVER:7/7
1	87224957	TRPM3	intron_variant		FLAT-COATED RETRIEVER:6/6
1	87226871	TRPM3	intron_variant		FLAT-COATED RETRIEVER:7/7
1	87226964	TRPM3	intron_variant		FLAT-COATED RETRIEVER:7/7
1	87228430	TRPM3	intron_variant		FLAT-COATED RETRIEVER:7/7
1	87228807	TRPM3	intron_variant		FLAT-COATED RETRIEVER:7/7
1	87230332	TRPM3	intron_variant		FLAT-COATED RETRIEVER:7/7
1	87231724	TRPM3	intron_variant		FLAT-COATED RETRIEVER:7/7
1	87329003	TRPM3	intron_variant		FLAT-COATED RETRIEVER:7/7
1	87338434	TRPM3	intron_variant		NORWICH TERRIER:4/4
1	87347897	TRPM3	intron_variant		SUSSEX SPANIEL:4/4
1	87457094	TRPM3	intron_variant		SUSSEX SPANIEL:3/3
1	87527880	TRPM3	intron_variant		NORWICH TERRIER:4/4
1	87562730	TRPM3	intron_variant		SUSSEX SPANIEL:4/4
1	87563364	TRPM3	intron_variant		SUSSEX SPANIEL:5/5
1	87563725	TRPM3	intron_variant		SUSSEX SPANIEL:4/4
1	87564338	TRPM3	intron_variant		SUSSEX SPANIEL:5/5
1	87565641	TRPM3	intron_variant		SUSSEX SPANIEL:4/4
1	87565863	TRPM3	intron_variant		SUSSEX SPANIEL:5/5
1	87577743	TRPM3-LOC111096732	intergenic_region		SUSSEX SPANIEL:4/4
1	87586973	TRPM3-LOC111096732	intergenic_region		SUSSEX SPANIEL:4/4
1	87597273	LOC111096732	downstream_gene_variant		SUSSEX SPANIEL:5/5
1	87599896	LOC111096732	intron_variant		SUSSEX SPANIEL:5/5
1	87600133	LOC111096732	intron_variant		SUSSEX SPANIEL:5/5
1	87600167	LOC111096732	intron_variant		SUSSEX SPANIEL:5/5
1	87605549	LOC111096732	intron_variant		SUSSEX SPANIEL:4/4
1	87608946	LOC111096732	intron_variant		SUSSEX SPANIEL:4/4
1	87609443	LOC111096732	intron_variant		SUSSEX SPANIEL:4/4
1	87609684	LOC111096732	intron_variant		SUSSEX SPANIEL:4/4
1	87609900	LOC111096732	intron_variant		SUSSEX SPANIEL:4/4
1	87612816	LOC111096732	intron_variant		SUSSEX SPANIEL:4/4
1	87656699	KLF9	upstream_gene_variant		SUSSEX SPANIEL:5/5
1	87683985	KLF9	downstream_gene_variant		SUSSEX SPANIEL:5/5
1	87716031	KLF9-SMC5	intergenic_region		NORWICH TERRIER:4/4
1	87720387	KLF9-SMC5	intergenic_region		NORWICH TERRIER:3/3
1	87721025	KLF9-SMC5	intergenic_region		NORWICH TERRIER:4/4
1	87721281	KLF9-SMC5	intergenic_region		NORWICH TERRIER:4/4
1	87721327	KLF9-SMC5	intergenic_region		NORWICH TERRIER:4/4
1	87721737	KLF9-SMC5	intergenic_region		NORWICH TERRIER:4/4
1	87722089	KLF9-SMC5	intergenic_region		NORWICH TERRIER:4/4
1	87723224	KLF9-SMC5	intergenic_region		NORWICH TERRIER:4/4
1	87723226	KLF9-SMC5	intergenic_region		NORWICH TERRIER:4/4
1	87731526	KLF9-SMC5	intergenic_region		NORWICH TERRIER:3/3
1	87731600	KLF9-SMC5	intergenic_region		NORWICH TERRIER:3/3
1	87732501	KLF9-SMC5	intergenic_region		NORWICH TERRIER:4/4
1	87732917	KLF9-SMC5	intergenic_region		NORWICH TERRIER:4/4
1	87733456	KLF9-SMC5	intergenic_region		NORWICH TERRIER:4/4
1	87733742	KLF9-SMC5	intergenic_region		NORWICH TERRIER:3/3
1	87734185	KLF9-SMC5	intergenic_region		NORWICH TERRIER:4/4
1	87735043	KLF9-SMC5	intergenic_region		NORWICH TERRIER:4/4
1	87735571	KLF9-SMC5	intergenic_region		NORWICH TERRIER:4/4
1	87740519	SMC5	downstream_gene_variant		NORWICH TERRIER:4/4
1	87748467	SMC5	intron_variant		NORWICH TERRIER:4/4
1	87790024	SMC5	intron_variant		NORWICH TERRIER:4/4
1	87820490	SMC5	intron_variant		SUSSEX SPANIEL:5/5
1	87824794	SMC5	intron_variant		NORWICH TERRIER:3/3
1	87939309	MAMDC2	intron_variant		NORWICH TERRIER:4/4
1	87982789	MAMDC2	intron_variant		SUSSEX SPANIEL:5/5
1	88083702	LOC100856248-LOC106559459	intergenic_region		NORWICH TERRIER:4/4
1	88250251	PTAR1	upstream_gene_variant		SUSSEX SPANIEL:5/5
1	88311400	PTAR1	downstream_gene_variant		SHETLAND SHEEPDOG:3/3
1	88325981	PTAR1-APBA1	intergenic_region		BOXER:3/3
1	88585339	FAM189A2	intron_variant		NORWICH TERRIER:3/3
1	88627732	LOC119869936-LOC100685359	intergenic_region		BERNESE MOUNTAIN DOG:5/5
1	88643217	LOC119869936-LOC100685359	intergenic_region		BOXER:4/4
1	88809537	LOC119870838	downstream_gene_variant		BULL TERRIER:5/5
1	88811149	LOC119870838	downstream_gene_variant		BULL TERRIER:5/5
1	88814050	LOC119870838	intron_variant		BULL TERRIER:5/5
1	88825269	LOC119870838	intron_variant		BULL TERRIER:5/5
1	88863449	FXN-PIP5K1B	intergenic_region		NORWICH TERRIER:4/4
1	88940663	PIP5K1B	intron_variant		NORWICH TERRIER:4/4
1	88948192	PIP5K1B	intron_variant		NORWICH TERRIER:4/4
1	89033280	PIP5K1B	intron_variant		NORWICH TERRIER:4/4
1	89116608	PIP5K1B	intron_variant		NORWICH TERRIER:4/4
1	89201184	PIP5K1B	intron_variant		NORWICH TERRIER:3/3
1	89203269	PIP5K1B	intron_variant		NORWICH TERRIER:3/3
1	89203337	PIP5K1B	intron_variant		NORWICH TERRIER:4/4
1	89219919	LOC106559468	downstream_gene_variant		NORWICH TERRIER:3/3
1	89221554	LOC106559468	downstream_gene_variant		NORWICH TERRIER:4/4
1	89327755	LOC102156201	upstream_gene_variant	#	FLAT-COATED RETRIEVER:7/7
1	89348659	TMEM252	intron_variant	#	FLAT-COATED RETRIEVER:6/6
1	89403736	PGM5	intron_variant		NORWICH TERRIER:4/4
1	89415674	LOC102156339	upstream_gene_variant		NORWICH TERRIER:3/3
1	89457735	PGM5	intron_variant		BOXER:3/3
1	89497545	PGM5	intron_variant		NORWICH TERRIER:4/4
1	89558694	PGM5	intron_variant	#	FLAT-COATED RETRIEVER:7/7
1	89574551	LOC609137-LOC119881360	intergenic_region	#	FLAT-COATED RETRIEVER:7/7
1	89576016	LOC609137-LOC119881360	intergenic_region	#	FLAT-COATED RETRIEVER:7/7
1	89578914	LOC609137-LOC119881360	intergenic_region		NORWICH TERRIER:3/3
1	89580571	LOC609137-LOC119881360	intergenic_region	#	FLAT-COATED RETRIEVER:7/7
1	89582470	LOC609137-LOC119881360	intergenic_region	#	FLAT-COATED RETRIEVER:7/7
1	89583332	LOC609137-LOC119881360	intergenic_region		FLAT-COATED RETRIEVER:7/7
1	89586066	LOC609137-LOC119881360	intergenic_region		FLAT-COATED RETRIEVER:7/7
1	89586645	LOC609137-LOC119881360	intergenic_region		FLAT-COATED RETRIEVER:7/7
1	89586826	LOC609137-LOC119881360	intergenic_region		FLAT-COATED RETRIEVER:7/7
1	89589010	LOC609137-LOC119881360	intergenic_region		NORWICH TERRIER:3/3
1	89593882	LOC609137-LOC119881360	intergenic_region		NORWICH TERRIER:4/4
1	89598611	LOC119881360	downstream_gene_variant	#	FLAT-COATED RETRIEVER:7/7
1	89603871	LOC119881360	upstream_gene_variant	#	FLAT-COATED RETRIEVER:7/7
1	89606531	LOC119870226	upstream_gene_variant		NORWICH TERRIER:4/4
1	89616377	CBWD1	intron_variant		NORWICH TERRIER:4/4
1	89660182	CBWD1	intron_variant		NORWICH TERRIER:4/4
1	89814140	DOCK8	intron_variant		SUSSEX SPANIEL:3/3
1	89991381	KANK1	upstream_gene_variant		BOXER:4/4
1	89997704	KANK1	intron_variant		CHOW CHOW:3/3
1	90008930	KANK1	intron_variant		BOXER:3/3
1	90082823	KANK1	intron_variant		BOXER:4/4
1	90208178	LOC119869545-DMRT1	intergenic_region		BOXER:3/3
1	90208183	LOC119869545-DMRT1	intergenic_region		BOXER:4/4
1	90237369	DMRT1	intron_variant		FLAT-COATED RETRIEVER:7/7
1	90250171	DMRT1	intron_variant		COLLIE:4/4
1	90263719	DMRT1	intron_variant		FLAT-COATED RETRIEVER:7/7
1	90357038	DMRT3	intron_variant		COLLIE:3/3
1	90366184	DMRT3	downstream_gene_variant		COLLIE:4/4
1	90403566	DMRT3-DMRT2	intergenic_region		DOBERMAN PINSCHER:3/3
1	90415242	DMRT3-DMRT2	intergenic_region		BOXER:4/4
1	90417401	DMRT2	upstream_gene_variant		DOBERMAN PINSCHER:3/3
1	90465435	DMRT2-LOC476334	intergenic_region		DOBERMAN PINSCHER:3/3
1	91158949	LOC119869582	intron_variant		BOXER:4/4
1	91268604	SMARCA2	upstream_gene_variant		SUSSEX SPANIEL:4/4
1	91629941	LOC100686886-VLDLR	intergenic_region		NORWICH TERRIER:4/4
1	91654949	LOC100686886-VLDLR	intergenic_region		NORWICH TERRIER:4/4
1	91696065	LOC100686886-VLDLR	intergenic_region		DOBERMAN PINSCHER:3/3
1	91711232	LOC100686886-VLDLR	intergenic_region		NORWICH TERRIER:3/3
1	91746409	LOC100686886-VLDLR	intergenic_region		DOBERMAN PINSCHER:3/3
1	91906485	LOC111096835	intron_variant		NORWICH TERRIER:4/4
1	91918352	LOC111096835	intron_variant		NORWICH TERRIER:4/4
1	91924748	LOC111096835	upstream_gene_variant		NORWICH TERRIER:4/4
1	91945941	PUM3	intron_variant		NORWICH TERRIER:4/4
1	91961447	PUM3	intron_variant		NORWICH TERRIER:4/4
1	91980660	PUM3	upstream_gene_variant		NORWICH TERRIER:3/3
1	92002845	PUM3-LOC609469	intergenic_region		SUSSEX SPANIEL:4/4
1	92084131	LOC609469	intron_variant		SUSSEX SPANIEL:4/4
1	92249992	LOC609469	intron_variant		SUSSEX SPANIEL:4/4
1	92308784	LOC609469-RFX3	intergenic_region		DOBERMAN PINSCHER:3/3
1	92507410	RFX3	intron_variant		DOBERMAN PINSCHER:3/3
1	92752962	LOC102152915-GLIS3	intergenic_region		DOBERMAN PINSCHER:3/3
1	93083075	LOC119869887	upstream_gene_variant		SUSSEX SPANIEL:5/5
1	93084897	LOC119869887	upstream_gene_variant		SUSSEX SPANIEL:5/5
1	93128444	GLIS3	intron_variant		CHOW CHOW:3/3
1	93131431	GLIS3	intron_variant		CHOW CHOW:3/3
1	93133813	GLIS3	intron_variant		CHOW CHOW:3/3
1	93134625	GLIS3	intron_variant		SUSSEX SPANIEL:3/3
1	93203889	GLIS3	intron_variant		SUSSEX SPANIEL:4/4
1	93208801	GLIS3	upstream_gene_variant		SUSSEX SPANIEL:3/3
1	93243671	GLIS3	intron_variant		SUSSEX SPANIEL:4/4
1	93254274	GLIS3	intron_variant		SUSSEX SPANIEL:4/4
1	93471378	SLC1A1	intron_variant		SUSSEX SPANIEL:3/3
1	93506584	SLC1A1	intron_variant		SUSSEX SPANIEL:3/3
1	93616674	CDC37L1	intron_variant		SUSSEX SPANIEL:3/3
1	93822128	LOC119870848-LOC111090783	intergenic_region		COLLIE:5/5
1	93834469	LOC119870848-LOC111090783	intergenic_region		SUSSEX SPANIEL:5/5
1	93862253	LOC111090783-LOC119881381	intergenic_region		SUSSEX SPANIEL:4/4
1	93921516	LOC119881380	intron_variant		COLLIE:5/5
1	93942411	JAK2	intron_variant		COLLIE:5/5
1	93946240	JAK2	intron_variant		SUSSEX SPANIEL:5/5
1	93969691	JAK2	intron_variant		COLLIE:4/4
1	93977661	JAK2	intron_variant		COLLIE:5/5
1	93986476	JAK2	downstream_gene_variant		COLLIE:5/5
1	94011040	CD274	upstream_gene_variant		SUSSEX SPANIEL:5/5
1	94064373	CD274	intron_variant		SUSSEX SPANIEL:5/5
1	94135842	CD274	upstream_gene_variant		SUSSEX SPANIEL:3/3
1	94138635	CD274	upstream_gene_variant		SUSSEX SPANIEL:5/5
1	94271211	LOC111096981	downstream_gene_variant		AKITA:3/3
1	94404806	RIC1	intron_variant		SUSSEX SPANIEL:5/5
1	94446226	ERMP1	intron_variant		COLLIE:5/5
1	94490123	ERMP1-LOC106559498	intergenic_region		SUSSEX SPANIEL:5/5
1	94574753	LOC119870232	intron_variant		SUSSEX SPANIEL:4/4
1	94935893	LOC100687983-LOC609770	intergenic_region		BRIARD:4/4
1	95036048	LOC100687983-LOC609770	intergenic_region		CHOW CHOW:4/4
1	95037880	LOC100687983-LOC609770	intergenic_region		CHOW CHOW:4/4
1	95044250	LOC100687983-LOC609770	intergenic_region		CHOW CHOW:4/4
1	95045450	LOC100687983-LOC609770	intergenic_region		COLLIE:4/4
1	95047423	LOC100687983-LOC609770	intergenic_region		CHOW CHOW:4/4
1	95088203	LOC100687983-LOC609770	intergenic_region		BRIARD:3/3
1	95177892	LOC609770	intron_variant		SUSSEX SPANIEL:4/4
1	95221919	LOC609770	intron_variant		CHOW CHOW:4/4
1	95273471	LOC609770	intron_variant		SUSSEX SPANIEL:4/4
1	95344429	LOC609770-LOC119869682	intergenic_region	#	SUSSEX SPANIEL:4/4
1	95744565	ROR2	intron_variant		SUSSEX SPANIEL:5/5
1	95757932	ROR2	intron_variant		SUSSEX SPANIEL:5/5
1	95761255	ROR2	intron_variant		SUSSEX SPANIEL:5/5
1	95762463	ROR2	intron_variant		COLLIE:3/3
1	95767233	ROR2	intron_variant		SUSSEX SPANIEL:5/5
1	95792371	ROR2	intron_variant		COLLIE:4/4
1	95839043	ROR2	intron_variant		SUSSEX SPANIEL:4/4
1	95859565	LOC111097025	upstream_gene_variant		SUSSEX SPANIEL:5/5
1	95893079	ROR2-LOC476346	intergenic_region		SUSSEX SPANIEL:5/5
1	95894845	ROR2-LOC476346	intergenic_region		SUSSEX SPANIEL:5/5
1	95896605	ROR2-LOC476346	intergenic_region		SUSSEX SPANIEL:5/5
1	95899925	ROR2-LOC476346	intergenic_region		SUSSEX SPANIEL:4/4
1	95900694	ROR2-LOC476346	intergenic_region		SUSSEX SPANIEL:5/5
1	95941261	LOC476346-LOC119869691	intergenic_region		SUSSEX SPANIEL:4/4
1	96125016	NFIL3-AUH	intergenic_region		SUSSEX SPANIEL:5/5
1	96171458	AUH	intron_variant		SUSSEX SPANIEL:4/4
1	96173087	AUH	intron_variant		SUSSEX SPANIEL:5/5
1	96214735	AUH	intron_variant		SUSSEX SPANIEL:5/5
1	96225498	AUH	intron_variant		SUSSEX SPANIEL:3/3
1	96254049	AUH	intron_variant		SUSSEX SPANIEL:5/5
1	96260109	AUH	intron_variant		SUSSEX SPANIEL:5/5
1	96340849	LOC119869699-LOC119869704	intergenic_region		SUSSEX SPANIEL:3/3
1	96400604	LOC119869704-SYK	intergenic_region		SUSSEX SPANIEL:4/4
1	96454647	LOC119869704-SYK	intergenic_region		SUSSEX SPANIEL:5/5
1	96462990	LOC119869704-SYK	intergenic_region		SUSSEX SPANIEL:5/5
1	96471039	LOC119869704-SYK	intergenic_region		SUSSEX SPANIEL:5/5
1	96473345	LOC119869704-SYK	intergenic_region		SUSSEX SPANIEL:5/5
1	96474458	LOC119869704-SYK	intergenic_region		SUSSEX SPANIEL:4/4
1	96495972	LOC119869704-SYK	intergenic_region		SUSSEX SPANIEL:4/4
1	96583841	SYK	intron_variant		COLLIE:5/5
1	96671538	DIRAS2	intron_variant		BRIARD:5/5
1	96745965	LOC102156486	downstream_gene_variant		BRIARD:3/3
1	96842398	LOC102156486-LOC111090787	intergenic_region		BRIARD:5/5
1	96860842	LOC102156486-LOC111090787	intergenic_region		BRIARD:4/4
1	96883637	LOC102156486-LOC111090787	intergenic_region		BRIARD:5/5
1	96939013	LOC102156486-LOC111090787	intergenic_region		BRIARD:5/5
1	96959857	LOC102156486-LOC111090787	intergenic_region		BRIARD:4/4
1	96962795	LOC102156486-LOC111090787	intergenic_region		BRIARD:5/5
1	96966509	LOC102156486-LOC111090787	intergenic_region		BRIARD:5/5
1	96967393	LOC102156486-LOC111090787	intergenic_region		BRIARD:5/5
1	96967722	LOC102156486-LOC111090787	intergenic_region		BRIARD:5/5
1	96967776	LOC102156486-LOC111090787	intergenic_region		BRIARD:5/5
1	96968052	LOC102156486-LOC111090787	intergenic_region		BRIARD:5/5
1	96968704	LOC102156486-LOC111090787	intergenic_region		BRIARD:4/4
1	96990798	LOC111090787	intron_variant		BRIARD:3/3
1	96992562	LOC111090787	intron_variant		BRIARD:4/4
1	97005780	LOC111090787	intron_variant		BRIARD:5/5
1	97005929	LOC111090787	intron_variant		BRIARD:5/5
1	97021185	LOC111090788	downstream_gene_variant		BRIARD:5/5
1	97022425	LOC111090788	intron_variant		LEONBERGER:4/4
1	97045288	LOC111090788-LOC111097050	intergenic_region		BRIARD:4/4
1	97067931	LOC111090788-LOC111097050	intergenic_region		BRIARD:5/5
1	97114649	LOC106559328	downstream_gene_variant		BRIARD:4/4
1	97205812	LOC102156616	downstream_gene_variant		BRIARD:5/5
1	97256888	LOC102156616-LOC111090790	intergenic_region		LEONBERGER:4/4
1	97354107	GADD45G-SEMA4D	intergenic_region		COLLIE:3/3
1	97356549	GADD45G-SEMA4D	intergenic_region		COLLIE:5/5
1	97357969	GADD45G-SEMA4D	intergenic_region		COLLIE:3/3
1	97362773	GADD45G-SEMA4D	intergenic_region		COLLIE:5/5
1	97383088	GADD45G-SEMA4D	intergenic_region		BRIARD:4/4
1	97383956	GADD45G-SEMA4D	intergenic_region		BRIARD:5/5
1	97385818	GADD45G-SEMA4D	intergenic_region		BRIARD:4/4
1	97390389	GADD45G-SEMA4D	intergenic_region		COLLIE:5/5
1	97467268	SEMA4D	intron_variant		COLLIE:5/5
1	97631278	SHC3	intron_variant		BRIARD:4/4
1	97642091	SHC3	intron_variant		BRIARD:5/5
1	97751146	LOC119869962-LOC100688971	intergenic_region		BRIARD:5/5
1	97769041	LOC119869962-LOC100688971	intergenic_region		BRIARD:5/5
1	97782679	LOC119869962-LOC100688971	intergenic_region		BRIARD:5/5
1	97816144	LOC119869962-LOC100688971	intergenic_region		BRIARD:5/5
1	97857532	LOC119869962-LOC100688971	intergenic_region		BRIARD:4/4
1	97858047	LOC119869962-LOC100688971	intergenic_region		BRIARD:4/4
1	97872544	LOC119869962-LOC100688971	intergenic_region		BRIARD:5/5
1	98014319	SPIN1	intron_variant		BRIARD:5/5
1	98045390	SPIN1-LOC119869784	intergenic_region		BRIARD:5/5
1	98118750	LOC119869788-LOC111097080	intergenic_region		AKITA:5/5
1	98211656	LOC119875946	upstream_gene_variant		BRIARD:5/5
1	99800813	LOC106559551	upstream_gene_variant		FIELD SPANIEL:3/3
1	100216198	ZNF837	intron_variant		BRIARD:5/5
1	100505019	ZNF606	upstream_gene_variant		BRIARD:5/5
1	100529425	ZNF606	intron_variant		BRIARD:3/3
1	102317859	EDDM13	intron_variant		FIELD SPANIEL:3/3
1	102450268	ZNF787-NLRP5	intergenic_region		FIELD SPANIEL:4/4
1	102710991	RFPL4A	downstream_gene_variant		FIELD SPANIEL:4/4
1	102911458	ISOC2	downstream_gene_variant		BRIARD:4/4
1	103465030	LOC119870903	upstream_gene_variant		COLLIE:5/5
1	103517344	TTYH1	intron_variant		BULL TERRIER:3/3
1	104047241	NLRP12	intron_variant		AKITA:3/3
1	104586299	LOC100683760-LOC119870913	intergenic_region		SUSSEX SPANIEL:4/4
1	104652508	LOC119870915	intron_variant		SUSSEX SPANIEL:3/3
1	104712728	LOC102151412-LOC119871023	intergenic_region		SUSSEX SPANIEL:3/3
1	104774170	LOC119870914	intron_variant		FIELD SPANIEL:4/4
1	105122776	LOC119875996	downstream_gene_variant		SUSSEX SPANIEL:4/4
1	105358764	LOC102156858	5_prime_UTR_variant		SUSSEX SPANIEL:4/4
1	105432151	LOC106558999-LOC119870927	intergenic_region		SUSSEX SPANIEL:4/4
1	105434793	LOC106558999-LOC119870927	intergenic_region		SUSSEX SPANIEL:4/4
1	105907950	LOC111099011	upstream_gene_variant		CHOW CHOW:3/3
1	105973411	LOC476396	intron_variant		CHOW CHOW:4/4
1	105973418	LOC476396	intron_variant		CHOW CHOW:4/4
1	105981144	LOC476396	intron_variant		CHOW CHOW:4/4
1	106465252	KLK4	intron_variant		BRIARD:3/3
1	108578835	CARD8	intron_variant		BORDER TERRIER:3/3
1	108608501	ZSWIM9	3_prime_UTR_variant		BORDER TERRIER:3/3
1	109367578	SAE1	upstream_gene_variant		CHOW CHOW:3/3
1	109370035	SAE1	upstream_gene_variant		CHOW CHOW:4/4
1	109551780	ARHGAP35	downstream_gene_variant		BRIARD:4/4
1	110165433	CCDC61	intron_variant		MANCHESTER TERRIER:4/4
1	110356927	DMPK	upstream_gene_variant		BRIARD:3/3
1	110436399	GIPR	intron_variant		MANCHESTER TERRIER:4/4
1	110475746	EML2	downstream_gene_variant		MANCHESTER TERRIER:4/4
1	110561666	OPA3	downstream_gene_variant		BRIARD:4/4
1	110761913	MARK4	intron_variant		BULL TERRIER:4/4
1	111281577	PVR	upstream_gene_variant		BERNESE MOUNTAIN DOG:5/5
1	111292573	IGSF23	intron_variant		BERNESE MOUNTAIN DOG:5/5
1	111507565	ZNF112	upstream_gene_variant		IRISH SETTER:5/5
1	111520084	LOC119869953	downstream_gene_variant		BERNESE MOUNTAIN DOG:5/5
1	111625580	ZNF235-LOC100685703	intergenic_region		BERNESE MOUNTAIN DOG:5/5
1	112032662	LOC102153805	intron_variant		BERNESE MOUNTAIN DOG:5/5
1	112442647	CEACAM28	intron_variant		BERNESE MOUNTAIN DOG:3/3
1	112514086	LOC102152075	downstream_gene_variant		BERNESE MOUNTAIN DOG:3/3
1	112517925	CEACAM1	intron_variant		BERNESE MOUNTAIN DOG:5/5
1	112635734	MEGF8	missense_variant	2514/2792	BERNESE MOUNTAIN DOG:3/3
1	112844501	POU2F2	intron_variant		BERNESE MOUNTAIN DOG:4/4
1	113879111	PRX	intron_variant		BULL TERRIER:4/4
1	114189477	LOC484505	missense_variant	199/2995	FIELD SPANIEL:4/4
1	114320427	SELENOV	missense_variant	580/627	BULL TERRIER:4/4
1	114364993	SUPT5H	intron_variant		FIELD SPANIEL:3/3
1	114476116	GMFG	synonymous_variant	34/149	BULL TERRIER:5/5
1	114683753	LOC102152935	intron_variant		FIELD SPANIEL:4/4
1	114686877	LOC102152935	intron_variant		FIELD SPANIEL:4/4
1	114689154	LOC102152935	intron_variant		FIELD SPANIEL:4/4
1	114699338	LOC102152935	downstream_gene_variant		FIELD SPANIEL:4/4
1	114699580	LOC102152935	downstream_gene_variant		FIELD SPANIEL:4/4
1	114711230	LOC102152935-LOC100685959	intergenic_region		BULL TERRIER:5/5
1	114779962	FBXO17	intron_variant		BERNESE MOUNTAIN DOG:3/3
1	114818397	NFKBIB	upstream_gene_variant		ALASKAN MALAMUTE:3/3
1	114898351	LGALS4	downstream_gene_variant		FIELD SPANIEL:4/4
1	115020064	LOC111098216	downstream_gene_variant		BULL TERRIER:5/5
1	115213498	GGN	upstream_gene_variant		FIELD SPANIEL:4/4
1	115410614	SIPA1L3	missense_variant	1409/1803	BULL TERRIER:3/3
1	115500074	SIPA1L3	intron_variant		BULL TERRIER:5/5
1	115812119	LOC484540	upstream_gene_variant		BRIARD:3/3
1	117798992	FFAR2	synonymous_variant	11/330	IRISH SETTER:5/5
1	119130248	CHST8	upstream_gene_variant		IRISH WOLFHOUND:3/3
1	119178348	CHST8	intron_variant		IRISH WOLFHOUND:4/4
1	119199416	CHST8-LOC106559950	intergenic_region		IRISH WOLFHOUND:3/3
1	119225262	CHST8-LOC106559950	intergenic_region		IRISH WOLFHOUND:3/3
1	119239495	CHST8-LOC106559950	intergenic_region		ALASKAN MALAMUTE:3/3
1	119313649	LOC111098324	upstream_gene_variant		IRISH SETTER:4/4
1	119314713	LOC111098323	downstream_gene_variant		IRISH WOLFHOUND:3/3
1	119314780	LOC111098323	downstream_gene_variant		IRISH WOLFHOUND:3/3
1	119319635	PEPD	intron_variant		IRISH WOLFHOUND:4/4
1	119325628	LOC111098323	upstream_gene_variant		BERNESE MOUNTAIN DOG:3/3
1	119444275	CEBPA	upstream_gene_variant		BERNESE MOUNTAIN DOG:5/5
1	119529192	LOC119869818	upstream_gene_variant		IRISH WOLFHOUND:3/3
1	119543299	LRP3-TRNAT-AGU	intergenic_region		IRISH WOLFHOUND:3/3
1	119543627	LRP3-TRNAT-AGU	intergenic_region		IRISH WOLFHOUND:3/3
1	119544390	LRP3-TRNAT-AGU	intergenic_region		IRISH WOLFHOUND:3/3
1	119551959	LRP3-TRNAT-AGU	intergenic_region		IRISH WOLFHOUND:3/3
1	119556969	TRNAT-AGU	downstream_gene_variant		IRISH WOLFHOUND:3/3
1	119557917	TRNAT-AGU	downstream_gene_variant		IRISH WOLFHOUND:3/3
1	119563544	TRNAT-AGU	upstream_gene_variant		IRISH WOLFHOUND:3/3
1	119563579	WDR88	3_prime_UTR_variant		IRISH WOLFHOUND:3/3
1	119563637	WDR88	3_prime_UTR_variant		IRISH WOLFHOUND:3/3
1	119563773	TRNAT-AGU	upstream_gene_variant		IRISH WOLFHOUND:4/4
1	119564113	WDR88	downstream_gene_variant		IRISH WOLFHOUND:3/3
1	119564119	WDR88	downstream_gene_variant		IRISH WOLFHOUND:3/3
1	119564643	WDR88	downstream_gene_variant		IRISH WOLFHOUND:4/4
1	119565417	WDR88	downstream_gene_variant		IRISH WOLFHOUND:3/3
1	119565843	WDR88	downstream_gene_variant		IRISH WOLFHOUND:3/3
1	119566404	WDR88	downstream_gene_variant		IRISH WOLFHOUND:3/3
1	119566586	WDR88	downstream_gene_variant		IRISH WOLFHOUND:3/3
1	119566626	WDR88	downstream_gene_variant		IRISH WOLFHOUND:3/3
1	119567532	WDR88	downstream_gene_variant		IRISH WOLFHOUND:4/4
1	119568819	WDR88	downstream_gene_variant		IRISH WOLFHOUND:3/3
1	119585931	WDR88	intron_variant		IRISH WOLFHOUND:3/3
1	119590189	WDR88	intron_variant		IRISH WOLFHOUND:3/3
1	119604394	GPATCH1	downstream_gene_variant		IRISH WOLFHOUND:4/4
1	119614404	GPATCH1	intron_variant		IRISH WOLFHOUND:4/4
1	119704098	RHPN2	intron_variant		IRISH WOLFHOUND:3/3
1	120263511	LOC106559967	intron_variant		BERNESE MOUNTAIN DOG:5/5
1	120304762	LOC106559967	intron_variant		BERNESE MOUNTAIN DOG:4/4
1	120549524	LOC111098384	downstream_gene_variant		BERNESE MOUNTAIN DOG:5/5
1	120693850	LOC119869860-LOC111090841	intergenic_region		CHOW CHOW:3/3
1	120888286	LOC111090841-LOC102152485	intergenic_region		BERNESE MOUNTAIN DOG:5/5
1	120901122	LOC111090841-LOC102152485	intergenic_region		BERNESE MOUNTAIN DOG:5/5
1	120927445	LOC111090841-LOC102152485	intergenic_region		BERNESE MOUNTAIN DOG:3/3
1	120954473	LOC111090841-LOC102152485	intergenic_region		BERNESE MOUNTAIN DOG:3/3
1	121794040	LOC119863924	intron_variant		AIREDALE TERRIER:3/3
1	121864203	LOC119863924	intron_variant		ENGLISH BULLDOG:4/4
1	121872376	LOC119863924	intron_variant		ENGLISH BULLDOG:4/4
1	121938545	LOC119863924	intron_variant		ENGLISH BULLDOG:4/4
1	121942020	LOC119863924	intron_variant		NORWICH TERRIER:3/3
1	121959167	LOC119863924	intron_variant		NORWICH TERRIER:3/3
1	121995391	LOC119863924	intron_variant		WEST HIGHLAND WHITE TERRIER:3/3
1	122475255	LOC119869838-VSTM2B	intergenic_region		ALASKAN MALAMUTE:4/4
1	122897460	UQCRFS1-MIR578	intergenic_region		FIELD SPANIEL:3/3
1	122901055	UQCRFS1-MIR578	intergenic_region		FIELD SPANIEL:4/4
1	122937011	UQCRFS1-MIR578	intergenic_region		FIELD SPANIEL:4/4
1	122937234	UQCRFS1-MIR578	intergenic_region		FIELD SPANIEL:4/4
1	122937706	UQCRFS1-MIR578	intergenic_region		FIELD SPANIEL:4/4
1	122938121	UQCRFS1-MIR578	intergenic_region		FIELD SPANIEL:3/3
1	122938639	UQCRFS1-MIR578	intergenic_region		FIELD SPANIEL:4/4
1	122939003	UQCRFS1-MIR578	intergenic_region		FIELD SPANIEL:4/4
1	122939660	UQCRFS1-MIR578	intergenic_region		FIELD SPANIEL:4/4
1	122940930	UQCRFS1-MIR578	intergenic_region	#	BOSTON TERRIER:3/3
1	122940931	UQCRFS1-MIR578	intergenic_region	#	BOSTON TERRIER:3/3
1	122940938	UQCRFS1-MIR578	intergenic_region		BOSTON TERRIER:3/3
1	122942708	UQCRFS1-MIR578	intergenic_region		FIELD SPANIEL:3/3
1	122942863	UQCRFS1-MIR578	intergenic_region		FIELD SPANIEL:4/4
1	122943297	UQCRFS1-MIR578	intergenic_region		FIELD SPANIEL:4/4
1	122949979	UQCRFS1-MIR578	intergenic_region		FIELD SPANIEL:3/3
1	122954237	UQCRFS1-MIR578	intergenic_region		FIELD SPANIEL:3/3
1	122954247	UQCRFS1-MIR578	intergenic_region		FIELD SPANIEL:3/3
1	122954356	UQCRFS1-MIR578	intergenic_region		FIELD SPANIEL:3/3
1	122954416	UQCRFS1-MIR578	intergenic_region		FIELD SPANIEL:3/3
1	122954893	UQCRFS1-MIR578	intergenic_region		FIELD SPANIEL:4/4
1	122955074	UQCRFS1-MIR578	intergenic_region		FIELD SPANIEL:4/4
1	123015783	UQCRFS1-MIR578	intergenic_region		FIELD SPANIEL:4/4
1	123062792	MIR578-LOC111098499	intergenic_region		FIELD SPANIEL:4/4
1	123067443	MIR578-LOC111098499	intergenic_region		FIELD SPANIEL:4/4
2	755631	LOC111091124	intron_variant		AIREDALE TERRIER:3/3
2	755632	LOC111091124	intron_variant		AIREDALE TERRIER:3/3
2	1183711	LOC100682808-LOC119879680	intergenic_region		BRIARD:3/3
2	1197371	LOC100682808-LOC119879680	intergenic_region		AIREDALE TERRIER:3/3
2	1222181	LOC100682808-LOC119879680	intergenic_region		BOXER:4/4
2	1334597	LOC102152672	intron_variant		BOXER:4/4
2	1416500	LOC102152672	intron_variant		AIREDALE TERRIER:3/3
2	1416515	LOC102152672	intron_variant		AIREDALE TERRIER:3/3
2	3085787	PARD3	downstream_gene_variant		BRIARD:3/3
2	3426742	LOC111094493-NRP1	intergenic_region		BRIARD:3/3
2	4362669	CCDC7	intron_variant		WEIMARANER:3/3
2	4423111	CCDC7	intron_variant		BRIARD:3/3
2	5770905	MYO3A	intron_variant		AKITA:4/4
2	5770906	MYO3A	intron_variant		AKITA:4/4
2	5815916	MYO3A	intron_variant		AKITA:4/4
2	5843286	MYO3A	intron_variant		AKITA:4/4
2	7774630	LOC119870098	intron_variant		SCOTTISH TERRIER:3/3
2	7887736	LOC119870098-OTUD1	intergenic_region		DOBERMAN PINSCHER:4/4
2	7913405	LOC119870098-OTUD1	intergenic_region		AKITA:4/4
2	8216981	C2H10orf67	intron_variant		AKITA:4/4
2	8218416	C2H10orf67	intron_variant		AKITA:4/4
2	8219574	C2H10orf67	intron_variant		AKITA:5/5
2	8223130	C2H10orf67	intron_variant		AKITA:4/4
2	8402285	ARMC3	intron_variant		AKITA:5/5
2	8434793	ARMC3	intron_variant		AKITA:5/5
2	8450526	LOC111091318	upstream_gene_variant		AKITA:5/5
2	8450674	LOC111091318	upstream_gene_variant		AKITA:5/5
2	8451237	LOC111091318	upstream_gene_variant		AKITA:4/4
2	8452501	ARMC3	intron_variant		AKITA:5/5
2	8454217	ARMC3	intron_variant		AKITA:5/5
2	8454810	ARMC3	intron_variant		AKITA:5/5
2	8455582	ARMC3	intron_variant		AKITA:5/5
2	8461442	ARMC3	intron_variant		AKITA:5/5
2	8461464	ARMC3	intron_variant		AKITA:5/5
2	8463499	LOC111091318	downstream_gene_variant		AKITA:4/4
2	8472260	ARMC3	upstream_gene_variant		AKITA:5/5
2	8474665	ARMC3	intron_variant		AKITA:5/5
2	8474677	ARMC3	intron_variant		AKITA:5/5
2	8475251	ARMC3	intron_variant		AKITA:4/4
2	8478023	ARMC3	intron_variant		AKITA:5/5
2	8479764	ARMC3	intron_variant		AKITA:5/5
2	8480697	ARMC3	intron_variant		AKITA:5/5
2	8481059	ARMC3	intron_variant		AKITA:5/5
2	8482561	ARMC3	intron_variant		AKITA:5/5
2	8484753	ARMC3	upstream_gene_variant		AKITA:5/5
2	8485129	ARMC3	upstream_gene_variant		AKITA:5/5
2	8485951	ARMC3	upstream_gene_variant		AKITA:5/5
2	8486405	ARMC3	upstream_gene_variant		AKITA:5/5
2	8486474	ARMC3	upstream_gene_variant		AKITA:5/5
2	8491854	ARMC3	upstream_gene_variant		AKITA:5/5
2	8494326	ARMC3	upstream_gene_variant		AKITA:4/4
2	8497203	ARMC3	upstream_gene_variant		AKITA:4/4
2	8499077	ARMC3	upstream_gene_variant		AKITA:5/5
2	8499773	ARMC3	upstream_gene_variant		AKITA:5/5
2	8500068	ARMC3	upstream_gene_variant		AKITA:5/5
2	8502249	ARMC3	upstream_gene_variant		AKITA:5/5
2	8502292	ARMC3	upstream_gene_variant		AKITA:5/5
2	8502490	ARMC3	upstream_gene_variant		AKITA:4/4
2	8502511	ARMC3	upstream_gene_variant		AKITA:3/3
2	8503098	ARMC3	upstream_gene_variant		AKITA:5/5
2	8503221	ARMC3	upstream_gene_variant		AKITA:5/5
2	8503536	ARMC3	upstream_gene_variant		AKITA:5/5
2	8503698	ARMC3	upstream_gene_variant		AKITA:4/4
2	8503956	ARMC3	upstream_gene_variant		AKITA:5/5
2	8504475	ARMC3	upstream_gene_variant		AKITA:5/5
2	8505102	ARMC3	upstream_gene_variant		AKITA:5/5
2	8506686	ARMC3-LOC119870630	intergenic_region		AKITA:4/4
2	8508183	ARMC3-LOC119870630	intergenic_region		AKITA:4/4
2	8508689	ARMC3-LOC119870630	intergenic_region		AKITA:5/5
2	8513997	ARMC3-LOC119870630	intergenic_region		AKITA:5/5
2	8514714	ARMC3-LOC119870630	intergenic_region		AKITA:5/5
2	8522114	ARMC3-LOC119870630	intergenic_region		AKITA:5/5
2	8526545	ARMC3-LOC119870630	intergenic_region		AKITA:5/5
2	8537999	ARMC3-LOC119870630	intergenic_region		AKITA:5/5
2	8540058	ARMC3-LOC119870630	intergenic_region		AKITA:5/5
2	8541156	ARMC3-LOC119870630	intergenic_region		AKITA:5/5
2	8544335	ARMC3-LOC119870630	intergenic_region		AKITA:5/5
2	8544387	ARMC3-LOC119870630	intergenic_region		AKITA:5/5
2	8545103	ARMC3-LOC119870630	intergenic_region		AKITA:4/4
2	8547094	ARMC3-LOC119870630	intergenic_region		AKITA:5/5
2	8547229	ARMC3-LOC119870630	intergenic_region		AKITA:5/5
2	8548174	ARMC3-LOC119870630	intergenic_region		AKITA:5/5
2	8550686	ARMC3-LOC119870630	intergenic_region		AKITA:5/5
2	8553351	ARMC3-LOC119870630	intergenic_region		AKITA:5/5
2	8553815	ARMC3-LOC119870630	intergenic_region		AKITA:5/5
2	8554056	ARMC3-LOC119870630	intergenic_region		AKITA:5/5
2	8554093	ARMC3-LOC119870630	intergenic_region		AKITA:4/4
2	8554099	ARMC3-LOC119870630	intergenic_region		AKITA:5/5
2	8554601	ARMC3-LOC119870630	intergenic_region		AKITA:5/5
2	8554625	ARMC3-LOC119870630	intergenic_region		AKITA:5/5
2	8554714	ARMC3-LOC119870630	intergenic_region		AKITA:5/5
2	8554790	ARMC3-LOC119870630	intergenic_region		AKITA:5/5
2	8554998	ARMC3-LOC119870630	intergenic_region		AKITA:4/4
2	8555843	ARMC3-LOC119870630	intergenic_region		AKITA:5/5
2	8556035	ARMC3-LOC119870630	intergenic_region		AKITA:5/5
2	8556249	ARMC3-LOC119870630	intergenic_region		AKITA:4/4
2	8556428	ARMC3-LOC119870630	intergenic_region		AKITA:4/4
2	8556778	ARMC3-LOC119870630	intergenic_region		AKITA:5/5
2	8556838	ARMC3-LOC119870630	intergenic_region		AKITA:5/5
2	8557401	ARMC3-LOC119870630	intergenic_region		AKITA:4/4
2	8558446	ARMC3-LOC119870630	intergenic_region		AKITA:5/5
2	8559093	ARMC3-LOC119870630	intergenic_region		AKITA:4/4
2	8559199	ARMC3-LOC119870630	intergenic_region		AKITA:5/5
2	8559515	ARMC3-LOC119870630	intergenic_region		AKITA:5/5
2	8559516	ARMC3-LOC119870630	intergenic_region		AKITA:5/5
2	8559912	ARMC3-LOC119870630	intergenic_region		AKITA:5/5
2	8560180	ARMC3-LOC119870630	intergenic_region		AKITA:4/4
2	8560729	ARMC3-LOC119870630	intergenic_region		AKITA:5/5
2	8560781	ARMC3-LOC119870630	intergenic_region		AKITA:5/5
2	8561178	ARMC3-LOC119870630	intergenic_region		AKITA:5/5
2	8561315	ARMC3-LOC119870630	intergenic_region		AKITA:5/5
2	8561317	ARMC3-LOC119870630	intergenic_region		AKITA:5/5
2	8561813	ARMC3-LOC119870630	intergenic_region		AKITA:5/5
2	8562087	ARMC3-LOC119870630	intergenic_region		AKITA:5/5
2	8562115	ARMC3-LOC119870630	intergenic_region		AKITA:5/5
2	8562185	ARMC3-LOC119870630	intergenic_region		AKITA:5/5
2	8563376	ARMC3-LOC119870630	intergenic_region		AKITA:4/4
2	8563428	ARMC3-LOC119870630	intergenic_region		AKITA:5/5
2	8570482	ARMC3-LOC119870630	intergenic_region		AKITA:5/5
2	8574055	ARMC3-LOC119870630	intergenic_region		AKITA:4/4
2	8575554	ARMC3-LOC119870630	intergenic_region		AKITA:4/4
2	8584358	ARMC3-LOC119870630	intergenic_region		AKITA:5/5
2	8584367	ARMC3-LOC119870630	intergenic_region		AKITA:4/4
2	9034554	COMMD3	upstream_gene_variant		FLAT-COATED RETRIEVER:7/7
2	9047432	COMMD3-TRNAN-GUU	intergenic_region		FLAT-COATED RETRIEVER:7/7
2	9050601	COMMD3-TRNAN-GUU	intergenic_region		FLAT-COATED RETRIEVER:7/7
2	9050753	COMMD3-TRNAN-GUU	intergenic_region		FLAT-COATED RETRIEVER:7/7
2	9351815	LOC111091332-DNAJC1	intergenic_region		FLAT-COATED RETRIEVER:7/7
2	9490528	DNAJC1	intron_variant		FLAT-COATED RETRIEVER:7/7
2	9752739	MLLT10	intron_variant		FLAT-COATED RETRIEVER:7/7
2	10174064	LOC102155724	upstream_gene_variant		CHINESE SHAR-PEI:3/3
2	10527959	NEBL-LOC111091340	intergenic_region		FLAT-COATED RETRIEVER:7/7
2	11053980	PLXDC2	intron_variant		CHINESE SHAR-PEI:3/3
2	11055311	PLXDC2	intron_variant		CHINESE SHAR-PEI:3/3
2	11055371	PLXDC2	intron_variant		CHINESE SHAR-PEI:3/3
2	11055739	PLXDC2	intron_variant		CHINESE SHAR-PEI:3/3
2	11055744	PLXDC2	intron_variant		CHINESE SHAR-PEI:3/3
2	11056185	PLXDC2	intron_variant		CHINESE SHAR-PEI:3/3
2	11056275	PLXDC2	intron_variant		CHINESE SHAR-PEI:3/3
2	11057229	PLXDC2	intron_variant		CHINESE SHAR-PEI:3/3
2	11057431	PLXDC2	intron_variant		CHINESE SHAR-PEI:3/3
2	12207294	MALRD1-LOC119871080	intergenic_region		BOXER:3/3
2	12831107	EPC1	intron_variant		FLAT-COATED RETRIEVER:7/7
2	13025873	LOC119869981-LOC608816	intergenic_region		BOXER:4/4
2	13025874	LOC119869981-LOC608816	intergenic_region		BOXER:4/4
2	13097912	KIF5B	intron_variant		FLAT-COATED RETRIEVER:7/7
2	13196435	ARHGAP12	upstream_gene_variant		IRISH WOLFHOUND:3/3
2	13285097	ARHGAP12	intron_variant		FLAT-COATED RETRIEVER:7/7
2	13664724	ZEB1	intron_variant		IRISH WOLFHOUND:4/4
2	13729885	LOC119871085	intron_variant	#	FLAT-COATED RETRIEVER:7/7
2	13840513	LOC119871085-LOC119870117	intergenic_region		WEIMARANER:4/4
2	13874710	LOC119870117-LOC119871084	intergenic_region		IRISH WOLFHOUND:3/3
2	14237322	SVIL	downstream_gene_variant		COLLIE:5/5
2	14304386	SVIL	intron_variant		COLLIE:5/5
2	14330588	SVIL	intron_variant		COLLIE:5/5
2	14359297	SVIL	intron_variant		COLLIE:5/5
2	14420748	SVIL	intron_variant		WEIMARANER:4/4
2	14433168	SVIL	intron_variant		FLAT-COATED RETRIEVER:7/7
2	14513990	LOC119870119-JCAD	intergenic_region		COLLIE:5/5
2	14543294	LOC119870119-JCAD	intergenic_region		COLLIE:5/5
2	14565653	LOC119870119-JCAD	intergenic_region		IRISH WOLFHOUND:4/4
2	14595573	LOC119870119-JCAD	intergenic_region		IRISH WOLFHOUND:3/3
2	14623751	LOC119870119-JCAD	intergenic_region		IRISH WOLFHOUND:4/4
2	14642263	LOC119870119-JCAD	intergenic_region		IRISH WOLFHOUND:3/3
2	14761049	LOC111091384	intron_variant		IRISH WOLFHOUND:3/3
2	14769476	LOC111091384	downstream_gene_variant		IRISH WOLFHOUND:3/3
2	14773559	LOC111091384	downstream_gene_variant		IRISH WOLFHOUND:3/3
2	14777671	LOC111091384-LOC100682866	intergenic_region		IRISH WOLFHOUND:3/3
2	14782102	LOC111091384-LOC100682866	intergenic_region		IRISH WOLFHOUND:4/4
2	14782117	LOC111091384-LOC100682866	intergenic_region		IRISH WOLFHOUND:3/3
2	14782252	LOC111091384-LOC100682866	intergenic_region		IRISH WOLFHOUND:3/3
2	14784181	LOC111091384-LOC100682866	intergenic_region		IRISH WOLFHOUND:3/3
2	14896159	LOC100682866-MTPAP	intergenic_region		MANCHESTER TERRIER:4/4
2	14924993	MTPAP	intron_variant		MANCHESTER TERRIER:5/5
2	15008258	MAP3K8-LOC102157109	intergenic_region		MANCHESTER TERRIER:5/5
2	15036560	LOC102157109-LOC487083	intergenic_region		COLLIE:5/5
2	15056120	LOC102157109-LOC487083	intergenic_region		MANCHESTER TERRIER:5/5
2	15066057	LOC102157109-LOC487083	intergenic_region		COLLIE:5/5
2	15162798	LOC487083	intron_variant		AKITA:4/4
2	15304621	LOC111091389	intron_variant		MANCHESTER TERRIER:4/4
2	15333456	LOC111091390	intron_variant		MANCHESTER TERRIER:5/5
2	15353369	LOC111091390	intron_variant		MANCHESTER TERRIER:4/4
2	15353695	LOC111091390	intron_variant		MANCHESTER TERRIER:4/4
2	15431555	LOC119869983-TRNAK-CUU_1	intergenic_region		MANCHESTER TERRIER:4/4
2	15442592	LOC119869983-TRNAK-CUU_1	intergenic_region		MANCHESTER TERRIER:3/3
2	15451901	LOC119869983-TRNAK-CUU_1	intergenic_region		MANCHESTER TERRIER:4/4
2	15666284	LOC100685104-BAMBI	intergenic_region		BOXER:3/3
2	15972832	LOC111091394-LOC100685418	intergenic_region		BULL TERRIER:5/5
2	16143985	MPP7	intron_variant		MINIATURE SCHNAUZER:3/3
2	16333169	MPP7	intron_variant		ALASKAN MALAMUTE:3/3
2	16827575	LOC119870089	intron_variant		IRISH WOLFHOUND:3/3
2	16884753	LOC119869976	intron_variant		IRISH WOLFHOUND:3/3
2	17060204	PTCHD3	downstream_gene_variant		COLLIE:5/5
2	17156831	ANKRD26	downstream_gene_variant		ALASKAN MALAMUTE:4/4
2	17194778	ANKRD26	intron_variant		ALASKAN MALAMUTE:4/4
2	17213699	ANKRD26	intron_variant		ALASKAN MALAMUTE:3/3
2	17223082	ANKRD26	intron_variant		ALASKAN MALAMUTE:4/4
2	17253051	LOC119875637	downstream_gene_variant		COLLIE:5/5
2	17263905	LOC119875637	intron_variant		COLLIE:5/5
2	17285188	LOC119875637	intron_variant		COLLIE:4/4
2	17351747	ANKRD26	upstream_gene_variant		ALASKAN MALAMUTE:4/4
2	18788999	NSUN6	intron_variant		MINIATURE SCHNAUZER:4/4
2	18852474	CACNB2	intron_variant		ALASKAN MALAMUTE:4/4
2	18856442	CACNB2	intron_variant		ALASKAN MALAMUTE:4/4
2	18859301	CACNB2	intron_variant		MINIATURE SCHNAUZER:4/4
2	18912604	CACNB2	intron_variant		COLLIE:5/5
2	18955485	CACNB2	upstream_gene_variant		COLLIE:5/5
2	19047507	LOC111091415	upstream_gene_variant		MINIATURE SCHNAUZER:4/4
2	19055590	CACNB2	upstream_gene_variant		COLLIE:5/5
2	19170230	CACNB2	intron_variant		MINIATURE SCHNAUZER:4/4
2	19275648	CACNB2-SLC39A12	intergenic_region		MINIATURE SCHNAUZER:4/4
2	19305791	SLC39A12	intron_variant		ALASKAN MALAMUTE:4/4
2	19503093	TMEM236	intron_variant		ALASKAN MALAMUTE:4/4
2	19505544	TMEM236	intron_variant		ALASKAN MALAMUTE:4/4
2	19522444	TMEM236	intron_variant		ALASKAN MALAMUTE:4/4
2	19547796	TMEM236-STAM	intergenic_region		MINIATURE SCHNAUZER:4/4
2	19636103	STAM	upstream_gene_variant		ALASKAN MALAMUTE:4/4
2	19636104	STAM	upstream_gene_variant		ALASKAN MALAMUTE:4/4
2	19637698	STAM	upstream_gene_variant		ALASKAN MALAMUTE:4/4
2	19637964	STAM	upstream_gene_variant		ALASKAN MALAMUTE:4/4
2	19640151	STAM-HACD1	intergenic_region		ALASKAN MALAMUTE:4/4
2	19641590	STAM-HACD1	intergenic_region		ALASKAN MALAMUTE:4/4
2	19641917	STAM-HACD1	intergenic_region		ALASKAN MALAMUTE:4/4
2	19641940	STAM-HACD1	intergenic_region		ALASKAN MALAMUTE:4/4
2	19641964	STAM-HACD1	intergenic_region		ALASKAN MALAMUTE:4/4
2	19642505	STAM-HACD1	intergenic_region		ALASKAN MALAMUTE:4/4
2	19642587	STAM-HACD1	intergenic_region		ALASKAN MALAMUTE:4/4
2	19647903	HACD1	upstream_gene_variant		ALASKAN MALAMUTE:4/4
2	19653619	HACD1	intron_variant		ALASKAN MALAMUTE:4/4
2	19656764	HACD1	intron_variant		ALASKAN MALAMUTE:3/3
2	19657349	HACD1	intron_variant		ALASKAN MALAMUTE:4/4
2	19660517	HACD1	intron_variant		ALASKAN MALAMUTE:4/4
2	19661623	HACD1	intron_variant		ALASKAN MALAMUTE:4/4
2	19687915	HACD1-ST8SIA6	intergenic_region		ALASKAN MALAMUTE:3/3
2	19864740	ST8SIA6	intron_variant		MINIATURE SCHNAUZER:4/4
2	20242060	CUBN	intron_variant		MINIATURE SCHNAUZER:4/4
2	20369425	RSU1	intron_variant		MINIATURE SCHNAUZER:4/4
2	20370083	RSU1	intron_variant		MINIATURE SCHNAUZER:4/4
2	20410438	RSU1	intron_variant		MINIATURE SCHNAUZER:4/4
2	20415673	RSU1	intron_variant		MINIATURE SCHNAUZER:4/4
2	20429666	LOC111091463	upstream_gene_variant		MINIATURE SCHNAUZER:4/4
2	20456081	RSU1	intron_variant		MINIATURE SCHNAUZER:4/4
2	20458425	RSU1	intron_variant		MINIATURE SCHNAUZER:4/4
2	20458579	RSU1	intron_variant		MINIATURE SCHNAUZER:4/4
2	20462708	RSU1	intron_variant		MINIATURE SCHNAUZER:4/4
2	20531954	RSU1	intron_variant		MINIATURE SCHNAUZER:4/4
2	20591636	C1QL3	upstream_gene_variant		AKITA:5/5
2	20591637	C1QL3	upstream_gene_variant		AKITA:5/5
2	20591859	C1QL3	upstream_gene_variant		AKITA:5/5
2	20591866	C1QL3	upstream_gene_variant		AKITA:5/5
2	20597261	C1QL3	intron_variant		AKITA:4/4
2	21331176	MINDY3-ITGA8	intergenic_region		AKITA:4/4
2	21331709	MINDY3-ITGA8	intergenic_region		AKITA:5/5
2	21350218	MINDY3-ITGA8	intergenic_region		AKITA:5/5
2	21365756	ITGA8	upstream_gene_variant		COLLIE:4/4
2	21366278	ITGA8	upstream_gene_variant		AKITA:4/4
2	21424182	ITGA8	intron_variant		IRISH WOLFHOUND:3/3
2	21489881	ITGA8	intron_variant		IRISH WOLFHOUND:3/3
2	21514557	ITGA8	intron_variant		AKITA:5/5
2	21554947	ITGA8-LOC119870549	intergenic_region		MINIATURE SCHNAUZER:4/4
2	21557727	ITGA8-LOC119870549	intergenic_region		IRISH WOLFHOUND:3/3
2	21596141	LOC119870549-LOC102154598	intergenic_region		IRISH WOLFHOUND:4/4
2	21606663	LOC102154598	downstream_gene_variant		IRISH WOLFHOUND:3/3
2	21792105	FAM171A1	intron_variant		MINIATURE SCHNAUZER:4/4
2	21793258	FAM171A1	intron_variant		MINIATURE SCHNAUZER:4/4
2	21986246	MEIG1	upstream_gene_variant		MINIATURE SCHNAUZER:4/4
2	21994480	LOC119870141	upstream_gene_variant		MINIATURE SCHNAUZER:4/4
2	22017650	LOC119870145	upstream_gene_variant		MINIATURE SCHNAUZER:4/4
2	22362391	FAM107B	intron_variant		MINIATURE SCHNAUZER:4/4
2	22372751	FAM107B	intron_variant		MINIATURE SCHNAUZER:4/4
2	23032705	FRMD4A	intron_variant		ALASKAN MALAMUTE:3/3
2	23038708	FRMD4A	intron_variant		ALASKAN MALAMUTE:3/3
2	23856185	CCDC3	intron_variant		AKITA:5/5
2	24319527	CAMK1D	intron_variant		BRIARD:4/4
2	24531925	CAMK1D-CDC123	intergenic_region		BULL TERRIER:5/5
2	24573221	CDC123	intron_variant		BULL TERRIER:5/5
2	24934373	LOC119869989-ECHDC3	intergenic_region		GREAT DANE:5/5
2	26003473	LOC102152739	intron_variant		CHOW CHOW:4/4
2	27069451	LOC100683304-LOC119870627	intergenic_region		BRIARD:3/3
2	27190322	LOC100683304-LOC119870627	intergenic_region		ALASKAN MALAMUTE:4/4
2	27191989	LOC100683304-LOC119870627	intergenic_region		ALASKAN MALAMUTE:4/4
2	27193963	LOC100683304-LOC119870627	intergenic_region		ALASKAN MALAMUTE:4/4
2	27199172	LOC100683304-LOC119870627	intergenic_region		ALASKAN MALAMUTE:4/4
2	27202457	LOC100683304-LOC119870627	intergenic_region		ALASKAN MALAMUTE:4/4
2	27203349	LOC100683304-LOC119870627	intergenic_region		ALASKAN MALAMUTE:4/4
2	27203830	LOC100683304-LOC119870627	intergenic_region		ALASKAN MALAMUTE:4/4
2	27203955	LOC100683304-LOC119870627	intergenic_region		ALASKAN MALAMUTE:3/3
2	27204007	LOC100683304-LOC119870627	intergenic_region		ALASKAN MALAMUTE:4/4
2	27204009	LOC100683304-LOC119870627	intergenic_region		ALASKAN MALAMUTE:4/4
2	27204026	LOC100683304-LOC119870627	intergenic_region		ALASKAN MALAMUTE:4/4
2	27204069	LOC100683304-LOC119870627	intergenic_region		ALASKAN MALAMUTE:4/4
2	27204080	LOC100683304-LOC119870627	intergenic_region		ALASKAN MALAMUTE:4/4
2	27205499	LOC100683304-LOC119870627	intergenic_region		ALASKAN MALAMUTE:4/4
2	27205585	LOC100683304-LOC119870627	intergenic_region		ALASKAN MALAMUTE:3/3
2	27206398	LOC100683304-LOC119870627	intergenic_region		ALASKAN MALAMUTE:4/4
2	27206843	LOC100683304-LOC119870627	intergenic_region		ALASKAN MALAMUTE:4/4
2	27206869	LOC100683304-LOC119870627	intergenic_region		ALASKAN MALAMUTE:4/4
2	27207132	LOC100683304-LOC119870627	intergenic_region		ALASKAN MALAMUTE:4/4
2	27207912	LOC100683304-LOC119870627	intergenic_region		ALASKAN MALAMUTE:4/4
2	27209124	LOC100683304-LOC119870627	intergenic_region		ALASKAN MALAMUTE:4/4
2	27209279	LOC100683304-LOC119870627	intergenic_region		ALASKAN MALAMUTE:4/4
2	27210092	LOC100683304-LOC119870627	intergenic_region		ALASKAN MALAMUTE:4/4
2	27212050	LOC100683304-LOC119870627	intergenic_region		ALASKAN MALAMUTE:4/4
2	27212577	LOC100683304-LOC119870627	intergenic_region		ALASKAN MALAMUTE:4/4
2	27212654	LOC100683304-LOC119870627	intergenic_region		ALASKAN MALAMUTE:4/4
2	27212845	LOC100683304-LOC119870627	intergenic_region		ALASKAN MALAMUTE:4/4
2	27213595	LOC100683304-LOC119870627	intergenic_region		ALASKAN MALAMUTE:4/4
2	27213656	LOC100683304-LOC119870627	intergenic_region		ALASKAN MALAMUTE:4/4
2	27213682	LOC100683304-LOC119870627	intergenic_region		ALASKAN MALAMUTE:4/4
2	27213688	LOC100683304-LOC119870627	intergenic_region		ALASKAN MALAMUTE:4/4
2	27213797	LOC100683304-LOC119870627	intergenic_region		ALASKAN MALAMUTE:4/4
2	27213831	LOC100683304-LOC119870627	intergenic_region		ALASKAN MALAMUTE:4/4
2	27213996	LOC100683304-LOC119870627	intergenic_region		ALASKAN MALAMUTE:4/4
2	27214040	LOC100683304-LOC119870627	intergenic_region		ALASKAN MALAMUTE:4/4
2	27214182	LOC100683304-LOC119870627	intergenic_region		ALASKAN MALAMUTE:4/4
2	27214446	LOC100683304-LOC119870627	intergenic_region		ALASKAN MALAMUTE:3/3
2	27214530	LOC100683304-LOC119870627	intergenic_region		ALASKAN MALAMUTE:4/4
2	27214555	LOC100683304-LOC119870627	intergenic_region		ALASKAN MALAMUTE:4/4
2	27214874	LOC100683304-LOC119870627	intergenic_region		ALASKAN MALAMUTE:4/4
2	27215128	LOC100683304-LOC119870627	intergenic_region		ALASKAN MALAMUTE:4/4
2	27215218	LOC100683304-LOC119870627	intergenic_region		ALASKAN MALAMUTE:4/4
2	27215460	LOC100683304-LOC119870627	intergenic_region		ALASKAN MALAMUTE:4/4
2	27215754	LOC100683304-LOC119870627	intergenic_region		ALASKAN MALAMUTE:4/4
2	27216101	LOC100683304-LOC119870627	intergenic_region		ALASKAN MALAMUTE:3/3
2	27216309	LOC100683304-LOC119870627	intergenic_region		ALASKAN MALAMUTE:3/3
2	27216310	LOC100683304-LOC119870627	intergenic_region		ALASKAN MALAMUTE:3/3
2	27216321	LOC100683304-LOC119870627	intergenic_region		ALASKAN MALAMUTE:3/3
2	27216381	LOC100683304-LOC119870627	intergenic_region		ALASKAN MALAMUTE:3/3
2	27216782	LOC100683304-LOC119870627	intergenic_region		ALASKAN MALAMUTE:3/3
2	27216804	LOC100683304-LOC119870627	intergenic_region		ALASKAN MALAMUTE:3/3
2	27216828	LOC100683304-LOC119870627	intergenic_region		ALASKAN MALAMUTE:3/3
2	27216952	LOC100683304-LOC119870627	intergenic_region		ALASKAN MALAMUTE:4/4
2	27216988	LOC100683304-LOC119870627	intergenic_region		ALASKAN MALAMUTE:4/4
2	27218058	LOC100683304-LOC119870627	intergenic_region		ALASKAN MALAMUTE:4/4
2	27218069	LOC100683304-LOC119870627	intergenic_region		ALASKAN MALAMUTE:4/4
2	27218104	LOC100683304-LOC119870627	intergenic_region		ALASKAN MALAMUTE:4/4
2	27218192	LOC100683304-LOC119870627	intergenic_region		ALASKAN MALAMUTE:4/4
2	27218307	LOC100683304-LOC119870627	intergenic_region		ALASKAN MALAMUTE:4/4
2	27218311	LOC100683304-LOC119870627	intergenic_region		ALASKAN MALAMUTE:4/4
2	27218315	LOC100683304-LOC119870627	intergenic_region		ALASKAN MALAMUTE:4/4
2	27218372	LOC100683304-LOC119870627	intergenic_region		ALASKAN MALAMUTE:4/4
2	27218401	LOC100683304-LOC119870627	intergenic_region		ALASKAN MALAMUTE:4/4
2	27218425	LOC100683304-LOC119870627	intergenic_region		ALASKAN MALAMUTE:4/4
2	27218511	LOC100683304-LOC119870627	intergenic_region		ALASKAN MALAMUTE:3/3
2	27218579	LOC100683304-LOC119870627	intergenic_region		ALASKAN MALAMUTE:4/4
2	27218718	LOC100683304-LOC119870627	intergenic_region		ALASKAN MALAMUTE:4/4
2	27218756	LOC100683304-LOC119870627	intergenic_region		ALASKAN MALAMUTE:4/4
2	27218840	LOC100683304-LOC119870627	intergenic_region		ALASKAN MALAMUTE:4/4
2	27218910	LOC100683304-LOC119870627	intergenic_region		ALASKAN MALAMUTE:4/4
2	27218988	LOC100683304-LOC119870627	intergenic_region		ALASKAN MALAMUTE:4/4
2	27219127	LOC100683304-LOC119870627	intergenic_region		ALASKAN MALAMUTE:4/4
2	27219136	LOC100683304-LOC119870627	intergenic_region		ALASKAN MALAMUTE:4/4
2	27219197	LOC100683304-LOC119870627	intergenic_region		ALASKAN MALAMUTE:4/4
2	27219391	LOC100683304-LOC119870627	intergenic_region		ALASKAN MALAMUTE:3/3
2	27219534	LOC100683304-LOC119870627	intergenic_region		ALASKAN MALAMUTE:4/4
2	27219585	LOC100683304-LOC119870627	intergenic_region		ALASKAN MALAMUTE:4/4
2	27219736	LOC100683304-LOC119870627	intergenic_region		ALASKAN MALAMUTE:4/4
2	27219945	LOC100683304-LOC119870627	intergenic_region		ALASKAN MALAMUTE:3/3
2	27219965	LOC100683304-LOC119870627	intergenic_region		ALASKAN MALAMUTE:3/3
2	27220071	LOC100683304-LOC119870627	intergenic_region		ALASKAN MALAMUTE:4/4
2	27220229	LOC100683304-LOC119870627	intergenic_region		ALASKAN MALAMUTE:4/4
2	27220242	LOC100683304-LOC119870627	intergenic_region		ALASKAN MALAMUTE:4/4
2	27221278	LOC100683304-LOC119870627	intergenic_region		ALASKAN MALAMUTE:4/4
2	27222813	LOC100683304-LOC119870627	intergenic_region		ALASKAN MALAMUTE:4/4
2	27222915	LOC100683304-LOC119870627	intergenic_region		ALASKAN MALAMUTE:4/4
2	27224644	LOC100683304-LOC119870627	intergenic_region		ALASKAN MALAMUTE:4/4
2	27224664	LOC100683304-LOC119870627	intergenic_region		ALASKAN MALAMUTE:4/4
2	27226239	LOC100683304-LOC119870627	intergenic_region		ALASKAN MALAMUTE:4/4
2	27254858	LOC100683304-LOC119870627	intergenic_region		ALASKAN MALAMUTE:4/4
2	27255242	LOC100683304-LOC119870627	intergenic_region		ALASKAN MALAMUTE:4/4
2	27256679	LOC100683304-LOC119870627	intergenic_region		ALASKAN MALAMUTE:4/4
2	27262747	LOC100683304-LOC119870627	intergenic_region		ALASKAN MALAMUTE:4/4
2	27264893	LOC100683304-LOC119870627	intergenic_region		ALASKAN MALAMUTE:4/4
2	27265234	LOC100683304-LOC119870627	intergenic_region		ALASKAN MALAMUTE:4/4
2	27327029	LOC100683304-LOC119870627	intergenic_region		ALASKAN MALAMUTE:4/4
2	27725954	LOC119870070-LOC119870588	intergenic_region		CHOW CHOW:4/4
2	27806754	LOC119870070-LOC119870588	intergenic_region		IRISH WOLFHOUND:3/3
2	27990840	LOC119881400-LOC119869991	intergenic_region		CHOW CHOW:4/4
2	28341822	LOC102153212	downstream_gene_variant		STAFFORDSHIRE BULL TERRIER:4/4
2	28367157	LOC102153212-GATA3	intergenic_region		ALASKAN MALAMUTE:4/4
2	28368649	LOC102153212-GATA3	intergenic_region		ALASKAN MALAMUTE:4/4
2	28369422	LOC102153212-GATA3	intergenic_region		ALASKAN MALAMUTE:4/4
2	28369747	LOC102153212-GATA3	intergenic_region		ALASKAN MALAMUTE:4/4
2	28370798	LOC102153212-GATA3	intergenic_region		ALASKAN MALAMUTE:4/4
2	28372184	LOC102153212-GATA3	intergenic_region		AKITA:4/4
2	28384894	LOC102153212-GATA3	intergenic_region		STAFFORDSHIRE BULL TERRIER:4/4
2	28413259	LOC102153212-GATA3	intergenic_region		STAFFORDSHIRE BULL TERRIER:4/4
2	28898142	ITIH5-LOC106560144	intergenic_region		IRISH WOLFHOUND:3/3
2	29454121	LOC111094539-LOC102154159	intergenic_region		CHOW CHOW:4/4
2	29459552	LOC111094539-LOC102154159	intergenic_region		CHOW CHOW:4/4
2	29462781	LOC111094539-LOC102154159	intergenic_region		CHOW CHOW:4/4
2	29472505	LOC111094539-LOC102154159	intergenic_region		CHOW CHOW:4/4
2	29494361	LOC111094539-LOC102154159	intergenic_region		CHOW CHOW:4/4
2	29502214	LOC111094539-LOC102154159	intergenic_region		CHOW CHOW:4/4
2	29514900	LOC111094539-LOC102154159	intergenic_region		CHOW CHOW:4/4
2	29518219	LOC111094539-LOC102154159	intergenic_region		CHOW CHOW:3/3
2	29522198	LOC111094539-LOC102154159	intergenic_region		CHOW CHOW:4/4
2	29524085	LOC111094539-LOC102154159	intergenic_region		CHOW CHOW:4/4
2	29978956	PRKCQ-LOC111094187	intergenic_region		STAFFORDSHIRE BULL TERRIER:3/3
2	30071814	LOC111094187-PFKFB3	intergenic_region		AKITA:4/4
2	30125719	PFKFB3	intron_variant		AKITA:5/5
2	30125992	PFKFB3	intron_variant		AKITA:5/5
2	30126149	PFKFB3	intron_variant		AKITA:5/5
2	30126165	PFKFB3	intron_variant		AKITA:4/4
2	30126516	PFKFB3	intron_variant		AKITA:5/5
2	30126753	PFKFB3	intron_variant		AKITA:5/5
2	30126879	PFKFB3	intron_variant		AKITA:4/4
2	30127092	PFKFB3	intron_variant		AKITA:5/5
2	30127549	PFKFB3	intron_variant		AKITA:5/5
2	30127871	PFKFB3	synonymous_variant	109/528	AKITA:5/5
2	30128072	PFKFB3	intron_variant		AKITA:5/5
2	30128590	PFKFB3	intron_variant		AKITA:5/5
2	30128817	PFKFB3	intron_variant		AKITA:5/5
2	30129131	PFKFB3	intron_variant		AKITA:5/5
2	30129203	PFKFB3	intron_variant		AKITA:5/5
2	30129233	PFKFB3	intron_variant		AKITA:5/5
2	30129249	PFKFB3	intron_variant		AKITA:5/5
2	30129540	PFKFB3	intron_variant		AKITA:4/4
2	30129670	PFKFB3	intron_variant		AKITA:5/5
2	30129993	PFKFB3	intron_variant		AKITA:5/5
2	30130057	PFKFB3	intron_variant		AKITA:5/5
2	30130768	PFKFB3	intron_variant		AKITA:5/5
2	30131135	PFKFB3	intron_variant		AKITA:5/5
2	30131203	PFKFB3	intron_variant		AKITA:5/5
2	30131341	PFKFB3	intron_variant		AKITA:4/4
2	30131368	PFKFB3	intron_variant		AKITA:5/5
2	30131593	PFKFB3	intron_variant		AKITA:5/5
2	30132089	PFKFB3	intron_variant		AKITA:5/5
2	30133978	PFKFB3	upstream_gene_variant		AKITA:5/5
2	30134294	PFKFB3	upstream_gene_variant		AKITA:5/5
2	30134413	PFKFB3	upstream_gene_variant		AKITA:5/5
2	30134987	PFKFB3	upstream_gene_variant		AKITA:4/4
2	30135135	PFKFB3	upstream_gene_variant		AKITA:5/5
2	30135367	PFKFB3	upstream_gene_variant		AKITA:5/5
2	30502142	ANKRD16-GDI2	intergenic_region		AKITA:3/3
2	30503585	ANKRD16-GDI2	intergenic_region		AKITA:4/4
2	31360217	LOC111094191-LOC111091701	intergenic_region		IRISH WOLFHOUND:3/3
2	31361825	LOC111091701	upstream_gene_variant		IRISH WOLFHOUND:3/3
2	31363571	LOC111091701	upstream_gene_variant		IRISH WOLFHOUND:3/3
2	31365676	LOC111091701	upstream_gene_variant		IRISH WOLFHOUND:3/3
2	31986854	LOC106560145-KLF6	intergenic_region		CHOW CHOW:3/3
2	32258202	LOC106557569-LOC111091718	intergenic_region		AKITA:5/5
2	32362719	LOC102156681-LOC119869997	intergenic_region		AKITA:4/4
2	32367491	LOC102156681-LOC119869997	intergenic_region		AKITA:5/5
2	32367648	LOC102156681-LOC119869997	intergenic_region		AKITA:5/5
2	32374721	LOC119869997	downstream_gene_variant		AKITA:4/4
2	32382801	LOC119869997	upstream_gene_variant		AKITA:5/5
2	32382887	LOC119869997	upstream_gene_variant		AKITA:4/4
2	32394400	LOC119869997-LOC119869998	intergenic_region		AKITA:5/5
2	32398923	LOC119869997-LOC119869998	intergenic_region		AKITA:5/5
2	32400855	LOC119869997-LOC119869998	intergenic_region		AKITA:5/5
2	32403742	LOC119869997-LOC119869998	intergenic_region		AKITA:4/4
2	32406324	LOC119869997-LOC119869998	intergenic_region		AKITA:5/5
2	32433895	LOC119869998	downstream_gene_variant		AKITA:3/3
2	32433951	LOC119869998	downstream_gene_variant		AKITA:3/3
2	32434598	LOC119869998	downstream_gene_variant		AKITA:4/4
2	32439347	LOC119869998	upstream_gene_variant		AKITA:5/5
2	32483424	LOC106560146	upstream_gene_variant		AKITA:5/5
2	32539014	LOC106560146-PITRM1	intergenic_region		AKITA:3/3
2	32543095	LOC106560146-PITRM1	intergenic_region		AKITA:5/5
2	32543471	LOC106560146-PITRM1	intergenic_region		AKITA:5/5
2	32602312	PFKP	downstream_gene_variant		AKITA:5/5
2	32707746	LOC119881392-LOC111094561	intergenic_region		AKITA:5/5
2	32707795	LOC119881392-LOC111094561	intergenic_region		AKITA:4/4
2	32710351	LOC119881392-LOC111094561	intergenic_region		AKITA:4/4
2	32712996	LOC119881392-LOC111094561	intergenic_region		AKITA:4/4
2	32713674	LOC119881392-LOC111094561	intergenic_region		AKITA:5/5
2	32914908	LOC111094564-LOC100687336	intergenic_region		AKITA:5/5
2	32917069	LOC111094564-LOC100687336	intergenic_region		AKITA:5/5
2	32919101	LOC111094564-LOC100687336	intergenic_region		AKITA:5/5
2	32919709	LOC111094564-LOC100687336	intergenic_region		AKITA:3/3
2	32920203	LOC111094564-LOC100687336	intergenic_region		AKITA:4/4
2	32920405	LOC111094564-LOC100687336	intergenic_region		AKITA:5/5
2	33108793	LOC111094564-LOC100687336	intergenic_region		AIREDALE TERRIER:3/3
2	33124693	LOC111094564-LOC100687336	intergenic_region		AIREDALE TERRIER:3/3
2	33139142	LOC111094564-LOC100687336	intergenic_region		AIREDALE TERRIER:3/3
2	33560165	LOC106560148-TRNAS-AGA	intergenic_region		AKITA:5/5
2	33567056	LOC106560148-TRNAS-AGA	intergenic_region		AKITA:5/5
2	33575164	LOC106560148-TRNAS-AGA	intergenic_region		AKITA:5/5
2	33578943	LOC106560148-TRNAS-AGA	intergenic_region		AKITA:5/5
2	33578953	LOC106560148-TRNAS-AGA	intergenic_region		AKITA:5/5
2	33610723	LOC106560148-TRNAS-AGA	intergenic_region		AKITA:5/5
2	33612279	LOC106560148-TRNAS-AGA	intergenic_region		AKITA:5/5
2	33612624	LOC106560148-TRNAS-AGA	intergenic_region		AKITA:5/5
2	33617048	LOC106560148-TRNAS-AGA	intergenic_region		AKITA:4/4
2	33617529	LOC106560148-TRNAS-AGA	intergenic_region		AKITA:5/5
2	33619243	LOC106560148-TRNAS-AGA	intergenic_region		AKITA:5/5
2	34169761	ADARB2	intron_variant		STAFFORDSHIRE BULL TERRIER:4/4
2	34572189	LARP4B-DIP2C	intergenic_region		CHOW CHOW:3/3
2	34575785	LARP4B-DIP2C	intergenic_region		CHOW CHOW:3/3
2	34576434	LARP4B-DIP2C	intergenic_region		CHOW CHOW:3/3
2	34579293	LARP4B-DIP2C	intergenic_region		CHOW CHOW:3/3
2	34587201	LARP4B-DIP2C	intergenic_region		CHOW CHOW:4/4
2	34587768	LARP4B-DIP2C	intergenic_region		CHOW CHOW:4/4
2	34873585	ZMYND11	downstream_gene_variant		SUSSEX SPANIEL:3/3
2	35014194	ZMYND11-PAIP2	intergenic_region		CHOW CHOW:4/4
2	35174578	SPATA24	3_prime_UTR_variant		CHINESE SHAR-PEI:3/3
2	35600089	NRG2	intron_variant		CHOW CHOW:4/4
2	36027042	SLC4A9	upstream_gene_variant		CHOW CHOW:4/4
2	36030193	SLC4A9	upstream_gene_variant		CHOW CHOW:3/3
2	36035174	LOC102154811	intron_variant		CHOW CHOW:3/3
2	36040417	LOC102154811	intron_variant		CHOW CHOW:4/4
2	36046667	SLC4A9	downstream_gene_variant		CHOW CHOW:4/4
2	36046792	SLC4A9	downstream_gene_variant		CHOW CHOW:3/3
2	36053812	LOC102154811	intron_variant		CHOW CHOW:4/4
2	36058709	LOC102154811	intron_variant		CHOW CHOW:4/4
2	36060473	LOC102154811	intron_variant		CHOW CHOW:4/4
2	36066310	LOC102154811	intron_variant		CHOW CHOW:4/4
2	36066501	LOC102154811	intron_variant		CHOW CHOW:4/4
2	36067279	LOC102154811	intron_variant		CHOW CHOW:4/4
2	36068283	LOC102154811	intron_variant		CHOW CHOW:4/4
2	36071172	ANKHD1	upstream_gene_variant		CHOW CHOW:4/4
2	36072981	ANKHD1	upstream_gene_variant		CHOW CHOW:3/3
2	36072982	ANKHD1	upstream_gene_variant		CHOW CHOW:3/3
2	36100220	ANKHD1	intron_variant		AKITA:4/4
2	36165998	ANKHD1	intron_variant		YORKSHIRE TERRIER:4/4
2	36170516	ANKHD1	intron_variant		AKITA:4/4
2	36188595	ANKHD1	intron_variant		AKITA:4/4
2	36205807	APBB3	downstream_gene_variant		AKITA:4/4
2	36239531	SLC35A4-CD14	intergenic_region		AKITA:4/4
2	37323961	DELE1	intron_variant		CHOW CHOW:4/4
2	38557253	ARHGAP26-NR3C1	intergenic_region		SHIH TZU:3/3
2	39225452	LOC111094604-LOC119870003	intergenic_region		AIREDALE TERRIER:3/3
2	42108711	STK32A	intron_variant		WEIMARANER:3/3
2	42633473	C2H5orf46-LOC100686732	intergenic_region		SUSSEX SPANIEL:3/3
2	44420729	MAP3K1	intron_variant		WEST HIGHLAND WHITE TERRIER:3/3
2	46633610	PDE4D	intron_variant		BORDER TERRIER:4/4
2	46680098	PDE4D	upstream_gene_variant		BORDER TERRIER:4/4
2	46685026	PDE4D	intron_variant		BORDER TERRIER:4/4
2	46882167	PDE4D	upstream_gene_variant		SUSSEX SPANIEL:4/4
2	47013586	PDE4D	intron_variant		SUSSEX SPANIEL:3/3
2	47191351	PDE4D	intron_variant		SUSSEX SPANIEL:4/4
2	47233893	PDE4D	intron_variant		SUSSEX SPANIEL:4/4
2	48160004	NDUFAF2	intron_variant		SUSSEX SPANIEL:4/4
2	48633270	ZSWIM6-LOC119870547	intergenic_region		WEIMARANER:3/3
2	48647888	ZSWIM6-LOC119870547	intergenic_region		WEIMARANER:3/3
2	49166923	KIF2A	intron_variant		SUSSEX SPANIEL:4/4
2	49170804	KIF2A	intron_variant		BORDER TERRIER:4/4
2	49196560	KIF2A	downstream_gene_variant		BOXER:3/3
2	49226489	IPO11	intron_variant		CHINESE SHAR-PEI:3/3
2	49236684	LOC119870543	upstream_gene_variant		CHINESE SHAR-PEI:3/3
2	49255243	IPO11	intron_variant		SUSSEX SPANIEL:4/4
2	49546499	LOC119870027-LOC100685966	intergenic_region		BULL TERRIER:5/5
2	49820473	LOC100688221-LOC100688300	intergenic_region		SUSSEX SPANIEL:5/5
2	49994239	LOC100688221-LOC100688300	intergenic_region		SUSSEX SPANIEL:3/3
2	50310028	LOC119870030-LOC100688366	intergenic_region		SUSSEX SPANIEL:4/4
2	50644905	LOC111092367	upstream_gene_variant		SCOTTISH TERRIER:3/3
2	50732136	RNF180	intron_variant		SCOTTISH TERRIER:3/3
2	50763861	RNF180	intron_variant		SCOTTISH TERRIER:3/3
2	50869602	RNF180-RGS7BP	intergenic_region		SCOTTISH TERRIER:3/3
2	50889382	RNF180-RGS7BP	intergenic_region		SCOTTISH TERRIER:3/3
2	50897520	RNF180-RGS7BP	intergenic_region		SCOTTISH TERRIER:3/3
2	50931984	RGS7BP	intron_variant		BORDER TERRIER:4/4
2	51089854	SREK1IP1	downstream_gene_variant		BORDER TERRIER:4/4
2	51149038	CWC27	intron_variant		SCOTTISH TERRIER:3/3
2	51298121	CWC27	intron_variant		BORDER TERRIER:4/4
2	51391828	LOC111092395	intron_variant		BORDER TERRIER:4/4
2	51409358	LOC111092395-ADAMTS6	intergenic_region		BORDER TERRIER:4/4
2	51414370	LOC111092395-ADAMTS6	intergenic_region		BORDER TERRIER:3/3
2	51415153	LOC111092395-ADAMTS6	intergenic_region		BORDER TERRIER:4/4
2	51415487	LOC111092395-ADAMTS6	intergenic_region		BORDER TERRIER:4/4
2	51415747	LOC111092395-ADAMTS6	intergenic_region		BORDER TERRIER:4/4
2	51416246	LOC111092395-ADAMTS6	intergenic_region		BORDER TERRIER:4/4
2	51416724	LOC111092395-ADAMTS6	intergenic_region		BORDER TERRIER:4/4
2	51421461	LOC111092395-ADAMTS6	intergenic_region		BORDER TERRIER:4/4
2	51659124	ADAMTS6	intron_variant		BOXER:3/3
2	52282180	SREK1	missense_variant	458/647	SCOTTISH TERRIER:3/3
2	52457586	LOC111094656	intron_variant		SCOTTISH TERRIER:3/3
2	52528596	LOC111094656-MAST4	intergenic_region		BOXER:3/3
2	52578622	LOC111094656-MAST4	intergenic_region		SCOTTISH TERRIER:3/3
2	53092256	MAST4	intron_variant		SCOTTISH TERRIER:3/3
2	53115192	MAST4	intron_variant		SCOTTISH TERRIER:3/3
2	53300464	LOC111092486	intron_variant	#	BOXER:3/3
2	53528319	LOC111092486	intron_variant		SUSSEX SPANIEL:3/3
2	53653594	LOC111092486	intron_variant		SCOTTISH TERRIER:3/3
2	53654957	LOC111092486	downstream_gene_variant		SCOTTISH TERRIER:3/3
2	53655180	LOC111092486	downstream_gene_variant		SCOTTISH TERRIER:3/3
2	53655204	LOC111092486	downstream_gene_variant		SCOTTISH TERRIER:3/3
2	53655317	LOC111092486	downstream_gene_variant		SCOTTISH TERRIER:3/3
2	53670245	LOC111092486	intron_variant		SCOTTISH TERRIER:3/3
2	53909402	LOC111092497-PIK3R1	intergenic_region		SCOTTISH TERRIER:3/3
2	54185883	LOC111092499-LOC119870277	intergenic_region		CHOW CHOW:4/4
2	54189527	LOC119870277	downstream_gene_variant		CHOW CHOW:3/3
2	54192677	LOC119870277	downstream_gene_variant		CHOW CHOW:4/4
2	54194944	LOC119870277	intron_variant		CHOW CHOW:4/4
2	54196516	LOC119870277	intron_variant		NORWICH TERRIER:4/4
2	54197122	LOC119870277	intron_variant		CHOW CHOW:4/4
2	54215804	LOC119870277	downstream_gene_variant		CHOW CHOW:3/3
2	54225586	LOC119870277	intron_variant		CHOW CHOW:4/4
2	54394217	LOC111092508-LOC111092510	intergenic_region		SCOTTISH TERRIER:3/3
2	55525815	LOC119870287	intron_variant		SUSSEX SPANIEL:3/3
2	55587376	LOC106557966	intron_variant		SUSSEX SPANIEL:4/4
2	55596327	LOC111092539	intron_variant		NORWICH TERRIER:4/4
2	55601871	LOC111092539	intron_variant		SUSSEX SPANIEL:4/4
2	55641812	LOC111092539-LOC111094658	intergenic_region		SUSSEX SPANIEL:4/4
2	55652174	LOC111094658	intron_variant		SUSSEX SPANIEL:3/3
2	55682981	LOC111094658-MAP1B	intergenic_region		SCOTTISH TERRIER:3/3
2	55734895	LOC102152165	downstream_gene_variant		SCOTTISH TERRIER:3/3
2	55757482	MAP1B	intron_variant		SUSSEX SPANIEL:3/3
2	55768602	MAP1B	intron_variant		SUSSEX SPANIEL:3/3
2	55772384	MAP1B	3_prime_UTR_variant		SUSSEX SPANIEL:3/3
2	55840015	MRPS27	intron_variant		SUSSEX SPANIEL:4/4
2	55873002	PTCD2	upstream_gene_variant		SUSSEX SPANIEL:4/4
2	55921693	PTCD2-ZNF366	intergenic_region		SUSSEX SPANIEL:4/4
2	55921906	PTCD2-ZNF366	intergenic_region		SUSSEX SPANIEL:3/3
2	55977978	ZNF366	intron_variant		BULL TERRIER:4/4
2	55978439	ZNF366	intron_variant		BULL TERRIER:5/5
2	55978792	ZNF366	synonymous_variant	517/718	BULL TERRIER:5/5
2	55978905	ZNF366	intron_variant		BULL TERRIER:4/4
2	55978963	ZNF366	intron_variant		BULL TERRIER:5/5
2	55979061	ZNF366	intron_variant		BULL TERRIER:5/5
2	55979381	ZNF366	intron_variant		BULL TERRIER:4/4
2	55979756	ZNF366	intron_variant		BULL TERRIER:3/3
2	55980234	ZNF366	intron_variant		BULL TERRIER:5/5
2	55980307	ZNF366	intron_variant		BULL TERRIER:4/4
2	55983304	ZNF366	intron_variant		BULL TERRIER:5/5
2	55984263	ZNF366	intron_variant		BULL TERRIER:5/5
2	55988426	ZNF366	intron_variant		BULL TERRIER:5/5
2	56074235	ZNF366-LOC100682662	intergenic_region		SUSSEX SPANIEL:4/4
2	56212410	LOC119870292	downstream_gene_variant		BULL TERRIER:3/3
2	56385490	LOC111092560	synonymous_variant	227/256	SUSSEX SPANIEL:4/4
2	56387597	LOC111092560	downstream_gene_variant		SUSSEX SPANIEL:4/4
2	56547657	FCHO2-LOC119881395	intergenic_region		BOXER:3/3
2	56558236	TMEM171	5_prime_UTR_variant		BOXER:3/3
2	56610822	LOC119881395	intron_variant		BOXER:3/3
2	56649053	LOC119881395	intron_variant		BOXER:3/3
2	56649060	LOC119881395	intron_variant		BOXER:3/3
2	56654482	LOC119881395	intron_variant		BOXER:3/3
2	56654582	LOC119881395	intron_variant		BOXER:3/3
2	56688426	LOC119881395	intron_variant		NORWICH TERRIER:4/4
2	56697857	LOC119881395	intron_variant		SCOTTISH TERRIER:3/3
2	56758618	LOC119881395-FOXD1	intergenic_region		SUSSEX SPANIEL:4/4
2	57103642	ARHGEF28	upstream_gene_variant		CHOW CHOW:3/3
2	57160140	ARHGEF28	intron_variant		NORWICH TERRIER:4/4
2	57222501	ARHGEF28	intron_variant		NORWICH TERRIER:3/3
2	57247813	ARHGEF28-ENC1	intergenic_region		NORWICH TERRIER:3/3
2	57257738	ARHGEF28-ENC1	intergenic_region		BULL TERRIER:4/4
2	57275629	ARHGEF28-ENC1	intergenic_region		BULL TERRIER:5/5
2	57375919	ARHGEF28-ENC1	intergenic_region		BULL TERRIER:5/5
2	57421334	ARHGEF28-ENC1	intergenic_region		CHOW CHOW:3/3
2	57431375	ARHGEF28-ENC1	intergenic_region		SCOTTISH TERRIER:3/3
2	57431376	ARHGEF28-ENC1	intergenic_region		SCOTTISH TERRIER:3/3
2	57441769	ARHGEF28-ENC1	intergenic_region		NORWICH TERRIER:4/4
2	57449675	ARHGEF28-ENC1	intergenic_region		BOXER:3/3
2	57484836	ARHGEF28-ENC1	intergenic_region		NORWICH TERRIER:3/3
2	57537782	ARHGEF28-ENC1	intergenic_region		NORWICH TERRIER:4/4
2	57659748	ARHGEF28-ENC1	intergenic_region		BOXER:3/3
2	57660675	ARHGEF28-ENC1	intergenic_region		NORWICH TERRIER:3/3
2	57684018	ARHGEF28-ENC1	intergenic_region		NORWICH TERRIER:4/4
2	57719013	LOC111092592	downstream_gene_variant		NORWICH TERRIER:3/3
2	57731646	LOC111092592-LOC119870036	intergenic_region		NORWICH TERRIER:4/4
2	57732318	LOC111092592-LOC119870036	intergenic_region		NORWICH TERRIER:4/4
2	57736731	LOC119870036	downstream_gene_variant		NORWICH TERRIER:4/4
2	57737258	LOC119870036	downstream_gene_variant		NORWICH TERRIER:4/4
2	57737322	LOC119870036	downstream_gene_variant		NORWICH TERRIER:3/3
2	57738470	LOC119870036	downstream_gene_variant		NORWICH TERRIER:4/4
2	57821651	GFM2	upstream_gene_variant		NORWICH TERRIER:3/3
2	57836505	NSA2	upstream_gene_variant		NORWICH TERRIER:4/4
2	57921027	LOC106557986	upstream_gene_variant		NORWICH TERRIER:4/4
2	57950923	LOC102151858	upstream_gene_variant		NORWICH TERRIER:4/4
2	57956632	LOC102151858	intron_variant		NORWICH TERRIER:3/3
2	57958061	LOC102151858	intron_variant		NORWICH TERRIER:4/4
2	57971187	LOC102151858-OR6C21P	intergenic_region		NORWICH TERRIER:4/4
2	57977123	LOC102151858-OR6C21P	intergenic_region		BOXER:3/3
2	57978271	LOC102151858-OR6C21P	intergenic_region		NORWICH TERRIER:4/4
2	57978782	LOC102151858-OR6C21P	intergenic_region		NORWICH TERRIER:4/4
2	57988271	OR6C21P-OR6C252P	intergenic_region		NORWICH TERRIER:4/4
2	57993352	OR6C252P-LOC119871114	intergenic_region		NORWICH TERRIER:4/4
2	57994603	OR6C252P-LOC119871114	intergenic_region		NORWICH TERRIER:4/4
2	57997671	OR6C252P-LOC119871114	intergenic_region		NORWICH TERRIER:3/3
2	58010249	LOC119871114	upstream_gene_variant		NORWICH TERRIER:4/4
2	58010264	LOC119871114	upstream_gene_variant		NORWICH TERRIER:4/4
2	58030419	LOC119871114-OR6C6J	intergenic_region		NORWICH TERRIER:4/4
2	58053409	OR6C6J-LOC119871146	intergenic_region		NORWICH TERRIER:4/4
2	58058878	OR6C6J-LOC119871146	intergenic_region		NORWICH TERRIER:4/4
2	58059889	OR6C6J-LOC119871146	intergenic_region		NORWICH TERRIER:4/4
2	58059890	OR6C6J-LOC119871146	intergenic_region		NORWICH TERRIER:4/4
2	58063999	OR6C6J-LOC119871146	intergenic_region		NORWICH TERRIER:4/4
2	58103238	OR6C6J-LOC119871146	intergenic_region		NORWICH TERRIER:4/4
2	58211172	LOC119871146-LOC119879665	intergenic_region		NORWICH TERRIER:4/4
2	58288210	LOC119879665	upstream_gene_variant		NORWICH TERRIER:4/4
2	58357391	LOC119875866-LOC119870017	intergenic_region		NORWICH TERRIER:4/4
2	58388661	LOC119870017	intron_variant		NORWICH TERRIER:4/4
2	58462561	LOC119875867	upstream_gene_variant		NORWICH TERRIER:4/4
2	58474481	LOC119875867-LOC111092647	intergenic_region		NORWICH TERRIER:3/3
2	58536133	LOC119870302	upstream_gene_variant		NORWICH TERRIER:3/3
2	59086168	ZNF319	upstream_gene_variant		IRISH WOLFHOUND:3/3
2	59640936	PLLP	upstream_gene_variant		CHOW CHOW:3/3
2	60205060	LOC119870316	intron_variant		BORDER TERRIER:3/3
2	60386368	GNAO1	intron_variant		BORDER TERRIER:3/3
2	60909899	SLC6A2	upstream_gene_variant		AIREDALE TERRIER:4/4
2	61172551	IRX6	missense_variant	148/443	AIREDALE TERRIER:4/4
2	61232902	IRX6-LOC111092788	intergenic_region		BORDER TERRIER:4/4
2	61301196	LOC111092788	downstream_gene_variant		BORDER TERRIER:4/4
2	61301197	LOC111092788	downstream_gene_variant		BORDER TERRIER:4/4
2	61301412	LOC111092788	downstream_gene_variant		CHOW CHOW:4/4
2	61306954	LOC102154600	intron_variant		BORDER TERRIER:4/4
2	61353191	LOC102154600-IRX5	intergenic_region		BORDER TERRIER:4/4
2	61414552	LOC102154600-IRX5	intergenic_region		BORDER TERRIER:4/4
2	61432984	LOC102154600-IRX5	intergenic_region		BORDER TERRIER:4/4
2	61433152	LOC102154600-IRX5	intergenic_region		BORDER TERRIER:4/4
2	61433196	LOC102154600-IRX5	intergenic_region		BORDER TERRIER:4/4
2	61433587	LOC102154600-IRX5	intergenic_region		BORDER TERRIER:4/4
2	61434198	LOC102154600-IRX5	intergenic_region		BORDER TERRIER:4/4
2	61434224	LOC102154600-IRX5	intergenic_region		BORDER TERRIER:3/3
2	61434432	LOC102154600-IRX5	intergenic_region		BORDER TERRIER:4/4
2	61435032	LOC102154600-IRX5	intergenic_region		BORDER TERRIER:3/3
2	61435073	LOC102154600-IRX5	intergenic_region		BORDER TERRIER:4/4
2	61435095	LOC102154600-IRX5	intergenic_region		BORDER TERRIER:4/4
2	61435155	LOC102154600-IRX5	intergenic_region		BORDER TERRIER:3/3
2	61435157	LOC102154600-IRX5	intergenic_region		BORDER TERRIER:3/3
2	61435231	LOC102154600-IRX5	intergenic_region		BORDER TERRIER:4/4
2	61435540	LOC102154600-IRX5	intergenic_region		BORDER TERRIER:4/4
2	61435572	LOC102154600-IRX5	intergenic_region		BORDER TERRIER:4/4
2	61435661	LOC102154600-IRX5	intergenic_region		BORDER TERRIER:4/4
2	61435792	LOC102154600-IRX5	intergenic_region		BORDER TERRIER:4/4
2	61435976	LOC102154600-IRX5	intergenic_region		BORDER TERRIER:4/4
2	61436207	LOC102154600-IRX5	intergenic_region		BORDER TERRIER:3/3
2	61441958	LOC102154600-IRX5	intergenic_region		BORDER TERRIER:3/3
2	61497341	LOC102154600-IRX5	intergenic_region		BORDER TERRIER:4/4
2	61500692	LOC102154600-IRX5	intergenic_region		BORDER TERRIER:4/4
2	61502333	LOC102154600-IRX5	intergenic_region		BORDER TERRIER:4/4
2	61503826	LOC102154600-IRX5	intergenic_region		BORDER TERRIER:4/4
2	61503859	LOC102154600-IRX5	intergenic_region		BORDER TERRIER:4/4
2	61504312	LOC102154600-IRX5	intergenic_region		BORDER TERRIER:4/4
2	61608663	LOC102155218	intron_variant		CHOW CHOW:4/4
2	61868727	LOC111094665	intron_variant		SUSSEX SPANIEL:4/4
2	62053962	LOC119870072-IRX3	intergenic_region		DOBERMAN PINSCHER:3/3
2	62071368	LOC119870072-IRX3	intergenic_region		DOBERMAN PINSCHER:4/4
2	62076542	LOC119870072-IRX3	intergenic_region		DOBERMAN PINSCHER:4/4
2	62104478	LOC119870040	downstream_gene_variant		DOBERMAN PINSCHER:3/3
2	62104698	LOC119870040	downstream_gene_variant		DOBERMAN PINSCHER:4/4
2	62109710	LOC119870040	intron_variant		DOBERMAN PINSCHER:4/4
2	62112257	LOC119870040	upstream_gene_variant		DOBERMAN PINSCHER:3/3
2	62176495	LOC119870040-LOC119870578	intergenic_region		SUSSEX SPANIEL:5/5
2	62182760	LOC119870040-LOC119870578	intergenic_region		DOBERMAN PINSCHER:3/3
2	62187548	LOC102155604	upstream_gene_variant		DOBERMAN PINSCHER:4/4
2	62198855	LOC111092815	intron_variant		CHOW CHOW:3/3
2	62230793	FTO	intron_variant		CHOW CHOW:3/3
2	62260981	FTO	intron_variant		DOBERMAN PINSCHER:3/3
2	62325763	LOC102155769	downstream_gene_variant		CHOW CHOW:4/4
2	62327267	FTO	intron_variant		CHOW CHOW:4/4
2	62331528	FTO	intron_variant		CHOW CHOW:4/4
2	62332458	FTO	intron_variant		CHOW CHOW:3/3
2	62332728	FTO	intron_variant		CHOW CHOW:4/4
2	62335758	FTO	intron_variant		CHOW CHOW:4/4
2	62336452	FTO	intron_variant		CHOW CHOW:4/4
2	62336561	FTO	intron_variant		CHOW CHOW:4/4
2	62350866	FTO	intron_variant		CHOW CHOW:4/4
2	62353183	FTO	intron_variant		CHOW CHOW:4/4
2	62353466	FTO	intron_variant		CHOW CHOW:4/4
2	62358340	FTO	intron_variant		CHOW CHOW:4/4
2	62359000	FTO	intron_variant		CHOW CHOW:4/4
2	62360438	FTO	intron_variant		CHOW CHOW:4/4
2	62361492	FTO	intron_variant		CHOW CHOW:4/4
2	62366538	FTO	intron_variant		CHOW CHOW:4/4
2	62375308	FTO	intron_variant		CHOW CHOW:4/4
2	62381865	FTO	intron_variant		CHOW CHOW:4/4
2	63036411	CHD9	intron_variant		SUSSEX SPANIEL:4/4
2	63142636	LOC119870327-LOC119871053	intergenic_region		SUSSEX SPANIEL:4/4
2	63146603	LOC119870327-LOC119871053	intergenic_region		DOBERMAN PINSCHER:4/4
2	63172070	LOC119871053	intron_variant		DOBERMAN PINSCHER:4/4
2	63184388	LOC119871053-LOC111092846	intergenic_region		DOBERMAN PINSCHER:4/4
2	63191103	LOC119871053-LOC111092846	intergenic_region		SUSSEX SPANIEL:5/5
2	63322059	LOC100686992-LOC111092850	intergenic_region		DOBERMAN PINSCHER:4/4
2	63464318	LOC111092850	downstream_gene_variant		AIREDALE TERRIER:4/4
2	63857409	LOC100687819-LOC102157136	intergenic_region		DOBERMAN PINSCHER:4/4
2	64461486	LOC111094682-LOC119870042	intergenic_region		DOBERMAN PINSCHER:4/4
2	64518514	LOC111094682-LOC119870042	intergenic_region		CHINESE SHAR-PEI:3/3
2	64519345	LOC111094682-LOC119870042	intergenic_region		CHINESE SHAR-PEI:3/3
2	64519712	LOC111094682-LOC119870042	intergenic_region		CHINESE SHAR-PEI:3/3
2	64577981	LOC119870042-LOC106557690	intergenic_region		SUSSEX SPANIEL:4/4
2	64584668	LOC119870042-LOC106557690	intergenic_region		SUSSEX SPANIEL:4/4
2	64598379	LOC119870042-LOC106557690	intergenic_region		SUSSEX SPANIEL:5/5
2	64598516	LOC119870042-LOC106557690	intergenic_region		SUSSEX SPANIEL:3/3
2	64601270	LOC119870042-LOC106557690	intergenic_region		SUSSEX SPANIEL:4/4
2	64601617	LOC119870042-LOC106557690	intergenic_region		SUSSEX SPANIEL:5/5
2	64610040	LOC119870042-LOC106557690	intergenic_region		SUSSEX SPANIEL:5/5
2	64610643	LOC119870042-LOC106557690	intergenic_region		SUSSEX SPANIEL:3/3
2	64610648	LOC119870042-LOC106557690	intergenic_region		SUSSEX SPANIEL:3/3
2	64619818	LOC119870042-LOC106557690	intergenic_region		SUSSEX SPANIEL:3/3
2	64620300	LOC119870042-LOC106557690	intergenic_region		SUSSEX SPANIEL:4/4
2	64620671	LOC119870042-LOC106557690	intergenic_region		SUSSEX SPANIEL:4/4
2	64622523	LOC119870042-LOC106557690	intergenic_region		SUSSEX SPANIEL:3/3
2	64622649	LOC119870042-LOC106557690	intergenic_region		SUSSEX SPANIEL:3/3
2	64624478	LOC119870042-LOC106557690	intergenic_region		SUSSEX SPANIEL:4/4
2	64624861	LOC119870042-LOC106557690	intergenic_region		SUSSEX SPANIEL:4/4
2	64624874	LOC119870042-LOC106557690	intergenic_region		SUSSEX SPANIEL:4/4
2	64627206	LOC119870042-LOC106557690	intergenic_region		SUSSEX SPANIEL:3/3
2	64661200	LOC119870042-LOC106557690	intergenic_region		SUSSEX SPANIEL:4/4
2	64662362	LOC119870042-LOC106557690	intergenic_region		SUSSEX SPANIEL:5/5
2	64711137	LOC106557690	downstream_gene_variant		SUSSEX SPANIEL:4/4
2	64711195	LOC106557690	downstream_gene_variant		SUSSEX SPANIEL:5/5
2	64713752	LOC111092879	upstream_gene_variant		SUSSEX SPANIEL:5/5
2	64725109	LOC111092879	intron_variant		SUSSEX SPANIEL:4/4
2	64761033	LOC111092878-LOC119870328	intergenic_region		SUSSEX SPANIEL:4/4
2	64794052	SALL1	intron_variant		SUSSEX SPANIEL:5/5
2	64795580	SALL1	intron_variant		SUSSEX SPANIEL:5/5
2	64798027	SALL1	intron_variant		SUSSEX SPANIEL:5/5
2	64836422	LOC111092886-LOC100687971	intergenic_region		SUSSEX SPANIEL:5/5
2	64836915	LOC111092886-LOC100687971	intergenic_region		SUSSEX SPANIEL:5/5
2	64968493	LOC111094683-LOC111094689	intergenic_region		SUSSEX SPANIEL:4/4
2	65072764	LOC111094683-LOC111094689	intergenic_region		SUSSEX SPANIEL:4/4
2	65075998	LOC111094683-LOC111094689	intergenic_region		SUSSEX SPANIEL:4/4
2	65163055	CYLD	missense_variant	277/956	SUSSEX SPANIEL:4/4
2	65298777	NKD1	intron_variant		SUSSEX SPANIEL:5/5
2	65322174	NKD1	intron_variant		SUSSEX SPANIEL:4/4
2	65373999	NKD1-LOC119870331	intergenic_region		CHOW CHOW:3/3
2	65607665	LOC119870333	upstream_gene_variant		SUSSEX SPANIEL:5/5
2	65645794	TENT4B	intron_variant		DOBERMAN PINSCHER:3/3
2	65700821	LOC111092908	upstream_gene_variant		SUSSEX SPANIEL:5/5
2	65730699	HEATR3	intron_variant		SUSSEX SPANIEL:4/4
2	65884964	LOC119870338	upstream_gene_variant		SUSSEX SPANIEL:5/5
2	65950292	LOC487290-LOC102153035	intergenic_region		DOBERMAN PINSCHER:3/3
2	66046275	ZNF423	intron_variant		SUSSEX SPANIEL:5/5
2	66081446	ZNF423	intron_variant		CHINESE SHAR-PEI:3/3
2	66081628	ZNF423	intron_variant		CHINESE SHAR-PEI:3/3
2	66083407	ZNF423	intron_variant		CHINESE SHAR-PEI:3/3
2	66100463	ZNF423	intron_variant		DOBERMAN PINSCHER:3/3
2	66101871	ZNF423	intron_variant		DOBERMAN PINSCHER:3/3
2	66101872	ZNF423	intron_variant		DOBERMAN PINSCHER:3/3
2	66101979	ZNF423	intron_variant		DOBERMAN PINSCHER:3/3
2	66128357	ZNF423	intron_variant		SUSSEX SPANIEL:5/5
2	66140078	ZNF423	intron_variant		SUSSEX SPANIEL:5/5
2	66263373	ZNF423	intron_variant		CHOW CHOW:4/4
2	66263390	ZNF423	intron_variant		CHOW CHOW:4/4
2	66264809	ZNF423	intron_variant		CHOW CHOW:4/4
2	66264870	ZNF423	intron_variant		CHOW CHOW:4/4
2	66264940	ZNF423	intron_variant		CHOW CHOW:4/4
2	66264972	ZNF423	intron_variant		CHOW CHOW:4/4
2	66264979	ZNF423	intron_variant		CHOW CHOW:4/4
2	66264984	ZNF423	intron_variant		CHOW CHOW:4/4
2	66264988	ZNF423	intron_variant		CHOW CHOW:4/4
2	66265065	ZNF423	intron_variant		CHOW CHOW:4/4
2	66265149	ZNF423	intron_variant		CHOW CHOW:4/4
2	66265563	ZNF423	intron_variant		CHOW CHOW:4/4
2	66265603	ZNF423	intron_variant		CHOW CHOW:4/4
2	66269010	ZNF423	intron_variant		CHOW CHOW:4/4
2	66269213	ZNF423	intron_variant		CHOW CHOW:4/4
2	66269369	ZNF423	intron_variant		CHOW CHOW:4/4
2	66270177	ZNF423	intron_variant		CHOW CHOW:3/3
2	66270574	ZNF423	intron_variant		CHOW CHOW:3/3
2	66270624	ZNF423	intron_variant		CHOW CHOW:3/3
2	66271139	ZNF423	intron_variant		CHOW CHOW:3/3
2	66272065	ZNF423	intron_variant		CHOW CHOW:4/4
2	66280162	ZNF423	intron_variant		CHOW CHOW:3/3
2	66284609	ZNF423	intron_variant		CHOW CHOW:3/3
2	66295329	ZNF423	intron_variant		CHOW CHOW:3/3
2	66296701	ZNF423	intron_variant		CHOW CHOW:3/3
2	66314692	ZNF423	intron_variant		CHOW CHOW:4/4
2	66368709	ZNF423-C2H16orf78	intergenic_region		CHOW CHOW:3/3
2	66387846	ZNF423-C2H16orf78	intergenic_region		CHOW CHOW:3/3
2	66399447	ZNF423-C2H16orf78	intergenic_region		SUSSEX SPANIEL:3/3
2	66417091	C2H16orf78	missense_variant	249/264	CHOW CHOW:3/3
2	66419275	C2H16orf78	intron_variant		CHOW CHOW:3/3
2	66664685	LOC102152918-LOC111092923	intergenic_region		SUSSEX SPANIEL:4/4
2	66737268	LOC102152918-LOC111092923	intergenic_region		SUSSEX SPANIEL:5/5
2	67038768	LOC111092923-N4BP1	intergenic_region		SUSSEX SPANIEL:4/4
2	67158202	LOC111092925	intron_variant		CHOW CHOW:3/3
2	67625257	ABCC12-LOC119870345	intergenic_region		SUSSEX SPANIEL:4/4
2	67625258	ABCC12-LOC119870345	intergenic_region		SUSSEX SPANIEL:4/4
2	68048905	ITFG1	intron_variant		SUSSEX SPANIEL:4/4
2	68533532	LOC102155488	intron_variant		WELSH SPRINGER SPANIEL:3/3
2	68604846	PHC2	intron_variant		SUSSEX SPANIEL:3/3
2	68615885	PHC2	intron_variant		WELSH SPRINGER SPANIEL:4/4
2	68779658	LOC111092972-TRIM62	intergenic_region		CHOW CHOW:3/3
2	68987196	RNF19B	intron_variant		CHOW CHOW:4/4
2	70327198	SNRNP40	downstream_gene_variant		SUSSEX SPANIEL:5/5
2	71248459	LOC119870534-LOC119870048	intergenic_region		SUSSEX SPANIEL:5/5
2	71382901	LOC119870048-LOC119870049	intergenic_region		BERNESE MOUNTAIN DOG:3/3
2	72486306	TRNAU1AP	synonymous_variant	233/287	SUSSEX SPANIEL:4/4
2	72498648	LOC119870577	downstream_gene_variant		SUSSEX SPANIEL:5/5
2	72545403	LOC111093268	intron_variant		SUSSEX SPANIEL:4/4
2	72550709	LOC111093268	intron_variant		WEST HIGHLAND WHITE TERRIER:4/4
2	72563800	PHACTR4	intron_variant		SUSSEX SPANIEL:3/3
2	72666110	PHACTR4-MED18	intergenic_region		SUSSEX SPANIEL:3/3
2	72684107	MED18	upstream_gene_variant		ROTTWEILER:4/4
2	72690626	MED18-SESN2	intergenic_region		SUSSEX SPANIEL:5/5
2	72725411	SESN2	intron_variant		SUSSEX SPANIEL:4/4
2	72725600	SESN2	intron_variant		SUSSEX SPANIEL:5/5
2	72727081	SESN2	intron_variant		SUSSEX SPANIEL:5/5
2	72730241	SESN2	upstream_gene_variant		SUSSEX SPANIEL:4/4
2	72964872	EYA3	intron_variant		ROTTWEILER:5/5
2	73078473	LOC119870383	upstream_gene_variant		FLAT-COATED RETRIEVER:6/6
2	73078932	LOC119870383	upstream_gene_variant		FLAT-COATED RETRIEVER:6/6
2	73079802	LOC119870383	upstream_gene_variant		FLAT-COATED RETRIEVER:7/7
2	73080065	LOC119870383	upstream_gene_variant		FLAT-COATED RETRIEVER:7/7
2	73081595	PPP1R8	synonymous_variant	330/355	FLAT-COATED RETRIEVER:7/7
2	73081601	PPP1R8	synonymous_variant	328/355	FLAT-COATED RETRIEVER:7/7
2	73082108	LOC119870383	upstream_gene_variant		FLAT-COATED RETRIEVER:7/7
2	73082379	LOC119870383	upstream_gene_variant		FLAT-COATED RETRIEVER:7/7
2	73082439	LOC119870383	upstream_gene_variant		FLAT-COATED RETRIEVER:7/7
2	73082551	LOC119870383	upstream_gene_variant		FLAT-COATED RETRIEVER:7/7
2	73083083	PPP1R8	intron_variant		FLAT-COATED RETRIEVER:7/7
2	73083748	PPP1R8	intron_variant		FLAT-COATED RETRIEVER:7/7
2	73084105	PPP1R8	intron_variant		FLAT-COATED RETRIEVER:7/7
2	73084266	PPP1R8	intron_variant		FLAT-COATED RETRIEVER:7/7
2	73084785	PPP1R8	intron_variant		FLAT-COATED RETRIEVER:7/7
2	73084904	PPP1R8	intron_variant		FLAT-COATED RETRIEVER:7/7
2	73085011	PPP1R8	intron_variant		FLAT-COATED RETRIEVER:7/7
2	73085029	PPP1R8	intron_variant		FLAT-COATED RETRIEVER:7/7
2	73085032	PPP1R8	intron_variant		FLAT-COATED RETRIEVER:7/7
2	73086442	PPP1R8	intron_variant		FLAT-COATED RETRIEVER:7/7
2	73086612	PPP1R8	intron_variant		FLAT-COATED RETRIEVER:7/7
2	73087425	PPP1R8	intron_variant		FLAT-COATED RETRIEVER:7/7
2	73087434	PPP1R8	intron_variant		FLAT-COATED RETRIEVER:7/7
2	73087537	PPP1R8	intron_variant		FLAT-COATED RETRIEVER:6/6
2	73088402	PPP1R8	intron_variant		FLAT-COATED RETRIEVER:7/7
2	73088702	PPP1R8	intron_variant		FLAT-COATED RETRIEVER:7/7
2	73091144	PPP1R8	intron_variant		FLAT-COATED RETRIEVER:7/7
2	73092671	LOC119870569	downstream_gene_variant		FLAT-COATED RETRIEVER:7/7
2	73093141	LOC119870569	downstream_gene_variant		FLAT-COATED RETRIEVER:7/7
2	73093813	LOC119870569	downstream_gene_variant		FLAT-COATED RETRIEVER:7/7
2	73093835	LOC119870569	downstream_gene_variant		FLAT-COATED RETRIEVER:7/7
2	73093872	LOC119870569	downstream_gene_variant		FLAT-COATED RETRIEVER:7/7
2	73094317	LOC119870569	downstream_gene_variant		FLAT-COATED RETRIEVER:7/7
2	73094894	LOC119870569	downstream_gene_variant		FLAT-COATED RETRIEVER:7/7
2	73095568	LOC119870569	downstream_gene_variant		FLAT-COATED RETRIEVER:7/7
2	73095748	LOC119870569	downstream_gene_variant		FLAT-COATED RETRIEVER:7/7
2	73096498	LOC119870569	downstream_gene_variant		FLAT-COATED RETRIEVER:7/7
2	73097478	LOC119870569	upstream_gene_variant		FLAT-COATED RETRIEVER:7/7
2	73097818	LOC119870569	upstream_gene_variant		FLAT-COATED RETRIEVER:7/7
2	73098862	LOC119870569	upstream_gene_variant		FLAT-COATED RETRIEVER:7/7
2	73100899	LOC119870569	upstream_gene_variant		FLAT-COATED RETRIEVER:7/7
2	73101700	LOC119870569	upstream_gene_variant		FLAT-COATED RETRIEVER:7/7
2	73103271	PPP1R8	upstream_gene_variant		FLAT-COATED RETRIEVER:7/7
2	73103403	PPP1R8	upstream_gene_variant		FLAT-COATED RETRIEVER:7/7
2	73103599	PPP1R8	upstream_gene_variant		FLAT-COATED RETRIEVER:7/7
2	73103744	PPP1R8	upstream_gene_variant		FLAT-COATED RETRIEVER:7/7
2	73103797	PPP1R8	upstream_gene_variant		FLAT-COATED RETRIEVER:7/7
2	73104149	PPP1R8	upstream_gene_variant		FLAT-COATED RETRIEVER:7/7
2	73104185	PPP1R8	upstream_gene_variant		FLAT-COATED RETRIEVER:7/7
2	73104468	PPP1R8	upstream_gene_variant		FLAT-COATED RETRIEVER:7/7
2	73104573	PPP1R8	upstream_gene_variant		FLAT-COATED RETRIEVER:7/7
[truncated: 25,846 more rows]
