# Supplementary material for: Systematically identifying genetic signatures including novel SNP-clusters, nonsense variants, frame-shift INDELs, and long STR expansions that potentially link to unknown phenotypes existing in dog breeds
Source: BMC Genomics. 2023 Jun 5;24:302. doi: 10.1186/s12864-023-09390-6 (PMC10240460; doi:10.1186/s12864-023-09390-6)
Supplement: Supplementary file 8 — Additional file 8: Data S6. GS-based breed composition of 452 dogs. This file contains GS-carrying percentages of five most and least similar breeds for each individual dog involved in this study. [file 12864_2023_9390_MOESM8_ESM.txt]

#Sample ID	Breed	Most likely breed	Second most likely breed	Third most likely breed	Forth most likely breed	Fifth most likely breed	Fifth least likely breed	Forth least likely breed	Third least likely breed	Second least likely breed	Least likely breed
1MP	Miniature Pinscher	Miniature Pinscher:100.00%	Bichon Frise:56.11%	Dachshund:55.46%	Chihuahua:54.76%	Pomeranian:53.87%	Chow Chow:41.37%	Sussex Spaniel:41.80%	Akita:42.21%	Bull Terrier:42.30%	Chinese Shar-pei:43.73%
1Y	English Bulldog	English Bulldog:99.99%	French Bulldog:67.20%	Boston Terrier:66.13%	American Staffordshire Terrier:63.91%	Staffordshire Bull Terrier:59.56%	Chow Chow:40.51%	Sussex Spaniel:40.51%	Akita:41.76%	Alaskan Malamute:43.36%	Field Spaniel:43.66%
2C	Chihuahua	Chihuahua:99.99%	Dachshund:53.11%	Bichon Frise:50.90%	Beagle:50.67%	German Shepherd Dog:50.41%	Sussex Spaniel:39.53%	Bull Terrier:39.58%	Chow Chow:40.24%	Boxer:40.75%	Akita:40.79%
2O	English Bulldog	English Bulldog:99.97%	Boston Terrier:66.36%	French Bulldog:65.25%	American Staffordshire Terrier:61.78%	Bullmastiff:57.72%	Chow Chow:39.46%	Akita:40.28%	Sussex Spaniel:40.36%	Alaskan Malamute:41.95%	Collie:43.05%
3D	Dachshund	Dachshund:99.94%	Beagle:52.85%	Bichon Frise:52.53%	Vizsla:51.13%	Chihuahua:51.07%	Chow Chow:39.40%	Bull Terrier:39.83%	Boxer:40.36%	Sussex Spaniel:40.49%	Akita:40.61%
4AE	American Eskimo Dog	American Eskimo Dog:99.95%	Dachshund:52.33%	Chihuahua:51.63%	Pomeranian:51.31%	Bichon Frise:51.06%	Sussex Spaniel:39.63%	Bull Terrier:39.80%	Chow Chow:40.36%	Akita:40.63%	Boxer:40.77%
5AS	Australian Shepherd	Australian Shepherd:99.96%	Border Collie:54.93%	Dachshund:53.66%	Beagle:52.53%	German Shepherd Dog:51.49%	Chow Chow:40.36%	Sussex Spaniel:40.88%	Akita:41.21%	Bull Terrier:41.55%	Boxer:41.84%
6LR	Labrador Retriever	Labrador Retriever:94.11%	Golden Retriever:58.54%	Australian Shepherd:54.73%	Flat-coated Retriever:53.88%	Chesapeake Bay Retriever:53.29%	Chow Chow:41.26%	Akita:42.45%	Sussex Spaniel:43.25%	Alaskan Malamute:43.56%	Bull Terrier:43.89%
Ally	Australian Cattle Dog	Border Collie:52.92%	Australian Shepherd:52.56%	Dachshund:51.97%	German Shepherd Dog:51.30%	Chihuahua:50.14%	Sussex Spaniel:39.70%	Chow Chow:40.47%	Akita:41.05%	Bull Terrier:41.22%	Alaskan Malamute:41.90%
Anna	French Bulldog	French Bulldog:98.51%	Boston Terrier:64.19%	English Bulldog:58.86%	American Staffordshire Terrier:57.83%	Staffordshire Bull Terrier:55.66%	Chow Chow:40.04%	Akita:41.24%	Sussex Spaniel:41.80%	Alaskan Malamute:43.18%	Chinese Shar-pei:43.27%
Chevy	Mix	Labrador Retriever:55.84%	Beagle:54.06%	Dachshund:52.74%	Golden Retriever:51.80%	Australian Shepherd:51.44%	Sussex Spaniel:40.04%	Norwich Terrier:42.18%	Bull Terrier:42.56%	Boxer:42.57%	Manchester Terrier:42.80%
Colby	Golden Retriever	Golden Retriever:97.49%	Beagle:51.13%	English Springer Spaniel:50.80%	Flat-coated Retriever:50.78%	Australian Shepherd:49.98%	Chow Chow:38.00%	Akita:38.90%	Sussex Spaniel:39.23%	Bull Terrier:40.28%	Chinese Shar-pei:40.54%
DW	Pekingese	Lhasa Apso:67.82%	Shih Tzu:67.63%	Tibetan Spaniel:64.92%	Dachshund:59.21%	Bichon Frise:56.44%	Bull Terrier:43.41%	Sussex Spaniel:43.53%	Collie:45.02%	English Bulldog:45.18%	Boxer:45.30%
Diesel	French Bulldog	French Bulldog:96.16%	Boston Terrier:63.17%	American Staffordshire Terrier:56.30%	English Bulldog:54.66%	Staffordshire Bull Terrier:53.10%	Chow Chow:38.32%	Akita:38.86%	Sussex Spaniel:39.24%	Alaskan Malamute:40.36%	Chinese Shar-pei:41.37%
ERR2196024	Bullmastiff	Bullmastiff:97.50%	Boston Terrier:59.93%	American Staffordshire Terrier:55.90%	English Bulldog:55.67%	French Bulldog:55.29%	Chow Chow:41.13%	Sussex Spaniel:41.22%	Akita:41.80%	Alaskan Malamute:43.22%	Chinese Shar-pei:43.88%
ERR2196026	French Bulldog	French Bulldog:93.88%	Boston Terrier:60.41%	American Staffordshire Terrier:57.05%	English Bulldog:53.59%	Staffordshire Bull Terrier:52.62%	Chow Chow:37.49%	Akita:38.25%	Sussex Spaniel:39.11%	Alaskan Malamute:39.68%	Chinese Shar-pei:40.26%
ERR2196097	Airedale Terrier	Airedale Terrier:99.90%	Beagle:58.74%	Boston Terrier:57.65%	Australian Shepherd:57.54%	Bichon Frise:56.70%	Chow Chow:43.52%	Akita:43.94%	Sussex Spaniel:44.71%	Alaskan Malamute:45.03%	Chinese Shar-pei:46.57%
ERR2196098	Bichon Frise	Bichon Frise:99.97%	Dachshund:55.34%	Beagle:53.68%	Maltese:51.83%	American Eskimo Dog:51.60%	Chow Chow:40.19%	Akita:40.64%	Sussex Spaniel:40.77%	Bull Terrier:41.40%	Boxer:41.49%
ERR2196099	Bichon Frise	Bichon Frise:99.98%	Maltese:53.16%	Dachshund:52.56%	Beagle:51.78%	German Shepherd Dog:50.78%	Bull Terrier:38.83%	Chow Chow:39.10%	Sussex Spaniel:39.20%	Boxer:39.51%	Akita:39.92%
ERR2196101	Bichon Frise	Bichon Frise:99.97%	Dachshund:58.23%	Beagle:55.43%	Chihuahua:52.78%	Maltese:52.67%	Bull Terrier:40.72%	Chow Chow:40.96%	Sussex Spaniel:41.38%	Akita:41.85%	Boxer:41.85%
ERR2196280	Saluki	Dachshund:54.66%	Bichon Frise:54.04%	Chihuahua:53.94%	Lhasa Apso:52.96%	American Eskimo Dog:52.74%	Sussex Spaniel:41.81%	Bull Terrier:42.13%	Boxer:42.53%	Norwich Terrier:43.40%	English Bulldog:43.56%
ERR2750977	English Bulldog	English Bulldog:99.71%	French Bulldog:66.49%	Boston Terrier:65.50%	American Staffordshire Terrier:63.33%	Bullmastiff:57.95%	Chow Chow:39.90%	Sussex Spaniel:40.17%	Akita:40.91%	Alaskan Malamute:42.80%	Field Spaniel:43.91%
ERR3026880	Beagle	Beagle:93.78%	Dachshund:58.69%	Bichon Frise:53.69%	Australian Shepherd:53.60%	Basset Hound:53.13%	Chow Chow:41.19%	Akita:42.01%	Bull Terrier:42.34%	Sussex Spaniel:42.57%	Chinese Shar-pei:43.00%
ERR3047553	Pomeranian	Pomeranian:99.91%	Dachshund:52.56%	American Eskimo Dog:52.56%	Bichon Frise:51.59%	Chihuahua:51.20%	Sussex Spaniel:39.41%	Bull Terrier:39.95%	Chow Chow:40.30%	Akita:40.40%	Boxer:40.93%
ERR3047554	Pomeranian	Pomeranian:99.58%	American Eskimo Dog:54.61%	Dachshund:53.57%	Bichon Frise:52.34%	German Shepherd Dog:52.23%	Bull Terrier:39.87%	Chow Chow:39.87%	Sussex Spaniel:39.93%	Boxer:40.92%	Akita:41.04%
ERR3339009	German Shorthaired Pointer	German Shorthaired Pointer:100.00%	Pointer:53.88%	Vizsla:53.57%	Beagle:51.67%	Bichon Frise:51.62%	Chow Chow:38.64%	Akita:38.99%	Bull Terrier:39.58%	Alaskan Malamute:39.64%	Boxer:39.76%
ERR3486148	Akita	Akita:99.97%	Chinese Shar-pei:63.39%	Chow Chow:63.06%	Alaskan Malamute:56.77%	Lhasa Apso:55.94%	Sussex Spaniel:41.12%	Bull Terrier:42.41%	Boxer:43.02%	Airedale Terrier:43.69%	Manchester Terrier:44.00%
ERR5383426	French Bulldog	French Bulldog:72.78%	Boston Terrier:49.61%	American Staffordshire Terrier:46.11%	English Bulldog:44.54%	Staffordshire Bull Terrier:42.76%	Chinese Shar-pei:28.58%	Chow Chow:30.21%	Akita:31.47%	Sussex Spaniel:31.51%	Alaskan Malamute:32.01%
ERR5383427	French Bulldog	French Bulldog:95.79%	Boston Terrier:63.82%	English Bulldog:58.04%	American Staffordshire Terrier:56.44%	Staffordshire Bull Terrier:54.15%	Chow Chow:38.69%	Akita:39.38%	Sussex Spaniel:39.65%	Alaskan Malamute:40.79%	Chinese Shar-pei:41.86%
GS	German Shepherd Dog	German Shepherd Dog:99.89%	Australian Shepherd:55.54%	Dachshund:53.92%	Beagle:53.77%	Chihuahua:53.05%	Chow Chow:41.64%	Sussex Spaniel:41.87%	Bull Terrier:41.88%	Akita:42.78%	Boxer:42.88%
Graham	Chesapeake Bay Retriever	Chesapeake Bay Retriever:99.95%	Dachshund:53.67%	Australian Shepherd:52.28%	Bichon Frise:51.78%	Beagle:51.00%	Chow Chow:40.21%	Akita:41.05%	Sussex Spaniel:41.36%	Alaskan Malamute:42.13%	Chinese Shar-pei:42.27%
Lily	Labrador Retriever	Labrador Retriever:96.10%	Golden Retriever:55.95%	Bichon Frise:52.24%	Flat-coated Retriever:51.29%	Australian Shepherd:50.53%	Chow Chow:39.56%	Sussex Spaniel:39.96%	Akita:39.98%	Alaskan Malamute:41.15%	Bull Terrier:41.23%
Louis	French Bulldog	French Bulldog:96.75%	Boston Terrier:66.81%	American Staffordshire Terrier:58.17%	English Bulldog:57.58%	Staffordshire Bull Terrier:55.57%	Chow Chow:41.10%	Akita:41.73%	Sussex Spaniel:42.63%	Alaskan Malamute:44.02%	Chinese Shar-pei:44.37%
MW	French Mastiff	Boston Terrier:57.63%	American Staffordshire Terrier:56.36%	French Bulldog:55.86%	English Bulldog:54.45%	Bullmastiff:54.17%	Chow Chow:39.46%	Sussex Spaniel:39.86%	Akita:40.64%	Chinese Shar-pei:42.14%	Alaskan Malamute:42.39%
RB	French Bulldog	French Bulldog:98.27%	Boston Terrier:66.93%	American Staffordshire Terrier:58.69%	English Bulldog:58.25%	Staffordshire Bull Terrier:55.12%	Chow Chow:39.83%	Akita:41.04%	Sussex Spaniel:41.45%	Alaskan Malamute:42.43%	Chinese Shar-pei:42.77%
SRR10077543	American Staffordshire Terrier	American Staffordshire Terrier:99.99%	Boston Terrier:62.10%	French Bulldog:59.46%	Staffordshire Bull Terrier:56.85%	English Bulldog:55.77%	Chow Chow:39.49%	Akita:40.36%	Sussex Spaniel:40.45%	Alaskan Malamute:42.33%	Chinese Shar-pei:42.72%
SRR10077547	ol8	Dachshund:55.86%	Beagle:54.94%	English Cocker Spaniel:54.72%	English Springer Spaniel:52.36%	Bichon Frise:50.48%	Chow Chow:38.43%	Bull Terrier:38.98%	Akita:39.19%	Chinese Shar-pei:39.22%	Alaskan Malamute:39.77%
SRR10077555	Basset Hound	Basset Hound:99.99%	Beagle:59.30%	Dachshund:56.88%	Australian Shepherd:54.46%	Chihuahua:53.46%	Chow Chow:41.62%	Akita:42.01%	Bull Terrier:42.07%	Sussex Spaniel:42.27%	Alaskan Malamute:42.92%
SRR10077563	Beagle	Beagle:99.97%	Dachshund:51.07%	English Bulldog:50.01%	Bichon Frise:49.36%	Boston Terrier:49.30%	Chow Chow:38.00%	Sussex Spaniel:38.31%	Akita:38.91%	Collie:39.88%	Alaskan Malamute:39.96%
SRR10077567	English Springer Spaniel	English Springer Spaniel:99.99%	Beagle:54.13%	Dachshund:52.57%	English Cocker Spaniel:50.90%	Vizsla:50.72%	Chow Chow:39.10%	Akita:40.09%	Bull Terrier:40.84%	Chinese Shar-pei:40.86%	Boxer:41.13%
SRR10077569	Tibetan Terrier	Tibetan Terrier:99.95%	Bichon Frise:55.49%	Beagle:54.42%	Dachshund:54.11%	Chihuahua:52.90%	Bull Terrier:42.92%	Sussex Spaniel:43.13%	Boxer:43.93%	Collie:44.03%	Airedale Terrier:44.62%
SRR10077572	Tibetan Terrier	Tibetan Terrier:99.99%	Bichon Frise:54.37%	Beagle:53.56%	Dachshund:52.89%	Border Collie:52.75%	Sussex Spaniel:41.72%	Bull Terrier:42.02%	Boxer:42.90%	Norwich Terrier:43.13%	Doberman Pinscher:43.79%
SRR10077573	American Staffordshire Terrier	American Staffordshire Terrier:99.98%	Boston Terrier:61.94%	French Bulldog:56.64%	English Bulldog:54.68%	Staffordshire Bull Terrier:54.42%	Chow Chow:39.05%	Sussex Spaniel:39.36%	Akita:39.42%	Chinese Shar-pei:41.18%	Alaskan Malamute:41.30%
SRR10351587	English Bulldog	English Bulldog:99.14%	Boston Terrier:66.45%	French Bulldog:65.20%	American Staffordshire Terrier:62.74%	Staffordshire Bull Terrier:58.06%	Chow Chow:39.39%	Sussex Spaniel:39.87%	Akita:40.09%	Alaskan Malamute:42.40%	Field Spaniel:43.18%
SRR10351644	French Bulldog	French Bulldog:98.41%	Boston Terrier:65.29%	American Staffordshire Terrier:58.73%	English Bulldog:58.18%	Staffordshire Bull Terrier:55.24%	Chow Chow:40.47%	Akita:41.24%	Sussex Spaniel:41.33%	Alaskan Malamute:43.37%	Doberman Pinscher:43.53%
SRR10351824	French Bulldog	French Bulldog:98.36%	Boston Terrier:64.63%	American Staffordshire Terrier:58.29%	English Bulldog:57.18%	Staffordshire Bull Terrier:54.52%	Chow Chow:39.39%	Akita:40.49%	Sussex Spaniel:41.21%	Alaskan Malamute:41.84%	Chinese Shar-pei:42.21%
SRR10362456	Boston Terrier	Boston Terrier:99.43%	French Bulldog:58.05%	American Staffordshire Terrier:56.33%	English Bulldog:53.93%	Staffordshire Bull Terrier:51.98%	Chow Chow:38.05%	Akita:39.35%	Sussex Spaniel:39.70%	Alaskan Malamute:40.53%	Chinese Shar-pei:41.24%
SRR10362460	Boston Terrier	Boston Terrier:99.61%	French Bulldog:61.59%	American Staffordshire Terrier:58.46%	English Bulldog:53.57%	Staffordshire Bull Terrier:52.74%	Chow Chow:38.64%	Akita:39.15%	Sussex Spaniel:39.76%	Alaskan Malamute:40.76%	Chinese Shar-pei:40.88%
SRR10362462	Boxer	Boxer:99.84%	Boston Terrier:61.18%	French Bulldog:60.87%	American Staffordshire Terrier:60.68%	English Bulldog:57.74%	Sussex Spaniel:41.42%	Chow Chow:41.98%	Akita:42.44%	Alaskan Malamute:44.19%	Collie:45.08%
SRR10362465	French Bulldog	French Bulldog:96.60%	Boston Terrier:61.05%	American Staffordshire Terrier:56.43%	English Bulldog:55.92%	Staffordshire Bull Terrier:53.07%	Chow Chow:38.78%	Akita:39.41%	Sussex Spaniel:39.83%	Alaskan Malamute:40.64%	Chinese Shar-pei:41.56%
SRR10362475	Boston Terrier	Boston Terrier:98.90%	French Bulldog:60.86%	American Staffordshire Terrier:58.90%	English Bulldog:56.30%	Staffordshire Bull Terrier:54.51%	Chow Chow:39.47%	Akita:40.31%	Sussex Spaniel:41.30%	Alaskan Malamute:42.03%	Chinese Shar-pei:42.36%
SRR10752615	ol6	Border Collie:80.34%	Australian Shepherd:58.97%	Bichon Frise:51.97%	German Shepherd Dog:51.79%	Dachshund:51.76%	Sussex Spaniel:39.80%	Chow Chow:39.89%	Akita:40.90%	Bull Terrier:41.18%	Alaskan Malamute:41.43%
SRR10752622	Boston Terrier	Boston Terrier:99.94%	French Bulldog:62.06%	American Staffordshire Terrier:59.08%	English Bulldog:55.23%	Staffordshire Bull Terrier:53.13%	Chow Chow:38.83%	Akita:39.50%	Sussex Spaniel:39.66%	Alaskan Malamute:41.12%	Chinese Shar-pei:41.22%
SRR10752636	Boston Terrier	Boston Terrier:99.63%	French Bulldog:61.39%	American Staffordshire Terrier:59.03%	English Bulldog:55.38%	Staffordshire Bull Terrier:52.96%	Chow Chow:38.37%	Akita:39.13%	Sussex Spaniel:39.65%	Chinese Shar-pei:40.47%	Alaskan Malamute:40.84%
SRR10758785	Airedale Terrier	Airedale Terrier:99.66%	Beagle:55.12%	Bichon Frise:54.39%	Dachshund:54.21%	Australian Shepherd:54.10%	Chow Chow:41.84%	Sussex Spaniel:42.66%	Akita:42.68%	Alaskan Malamute:43.36%	Collie:44.45%
SRR10758786	Airedale Terrier	Airedale Terrier:96.35%	Bichon Frise:51.86%	Beagle:51.80%	Dachshund:51.54%	Australian Shepherd:51.51%	Chow Chow:39.42%	Akita:40.27%	Sussex Spaniel:40.56%	Alaskan Malamute:41.08%	Chinese Shar-pei:41.94%
SRR11671228	Great Dane	Great Dane:82.28%	Rhodesian Ridgeback:45.37%	Greyhound:45.14%	Dachshund:44.96%	Beagle:44.69%	Sussex Spaniel:34.55%	Chow Chow:34.66%	Akita:34.86%	Chinese Shar-pei:35.38%	Alaskan Malamute:35.92%
SRR11671229	Great Dane	Great Dane:87.63%	Rhodesian Ridgeback:48.45%	Greyhound:48.15%	Border Collie:48.08%	Boston Terrier:47.95%	Chow Chow:36.83%	Sussex Spaniel:37.06%	Akita:37.22%	Chinese Shar-pei:37.90%	Alaskan Malamute:38.19%
SRR11671231	Great Dane	Great Dane:95.79%	Greyhound:51.91%	Boston Terrier:51.69%	Beagle:51.68%	Dachshund:51.59%	Chow Chow:39.64%	Sussex Spaniel:40.13%	Akita:40.16%	Chinese Shar-pei:41.43%	Alaskan Malamute:41.85%
SRR12330019	ol3	Chow Chow:60.02%	Chinese Shar-pei:52.69%	Akita:48.62%	Lhasa Apso:44.03%	Alaskan Malamute:43.94%	Sussex Spaniel:31.48%	Bull Terrier:31.84%	Boxer:32.67%	Labrador Retriever:32.73%	English Bulldog:32.90%
SRR12330021	Chow Chow	Chow Chow:90.84%	Chinese Shar-pei:62.85%	Akita:58.11%	Lhasa Apso:52.73%	Alaskan Malamute:51.85%	Bull Terrier:37.00%	Sussex Spaniel:37.01%	Boxer:37.65%	English Bulldog:37.93%	Airedale Terrier:38.65%
SRR12330022	Chow Chow	Chow Chow:93.74%	Chinese Shar-pei:65.63%	Akita:60.92%	Lhasa Apso:55.97%	Alaskan Malamute:54.73%	Sussex Spaniel:39.04%	Bull Terrier:39.75%	Boxer:40.38%	English Bulldog:40.56%	Airedale Terrier:41.18%
SRR12330023	Chow Chow	Chow Chow:93.80%	Chinese Shar-pei:64.98%	Akita:60.78%	Lhasa Apso:54.90%	Alaskan Malamute:53.94%	Sussex Spaniel:38.35%	Bull Terrier:38.93%	Boxer:39.50%	English Bulldog:39.95%	Airedale Terrier:40.53%
SRR12330028	Chesapeake Bay Retriever	Chesapeake Bay Retriever:85.36%	Dachshund:46.80%	Beagle:46.37%	Australian Shepherd:45.53%	Bichon Frise:45.22%	Chow Chow:35.20%	Sussex Spaniel:36.20%	Akita:36.50%	Alaskan Malamute:36.61%	Bull Terrier:36.83%
SRR12330030	Chesapeake Bay Retriever	Chesapeake Bay Retriever:87.35%	Australian Shepherd:48.89%	Bichon Frise:47.55%	Beagle:47.10%	Dachshund:46.98%	Chow Chow:36.63%	Sussex Spaniel:37.09%	Akita:37.74%	Alaskan Malamute:37.79%	Bull Terrier:38.71%
SRR12330035	Cardigan Welsh Corgi	Australian Shepherd:53.13%	Dachshund:52.54%	Pembroke Welsh Corgi:51.29%	Border Collie:51.24%	Beagle:51.11%	Chow Chow:38.94%	Akita:39.51%	Sussex Spaniel:39.73%	Alaskan Malamute:40.14%	Chinese Shar-pei:40.66%
SRR12330036	ol2	Dachshund:51.02%	Beagle:48.15%	Bichon Frise:47.72%	American Eskimo Dog:47.67%	Australian Shepherd:47.38%	Sussex Spaniel:35.90%	Chow Chow:36.28%	Bull Terrier:36.61%	Akita:37.26%	Boxer:37.89%
SRR12330037	Cardigan Welsh Corgi	Australian Shepherd:52.55%	Border Collie:51.88%	Dachshund:51.58%	Pembroke Welsh Corgi:50.98%	German Shepherd Dog:50.29%	Chow Chow:37.98%	Akita:38.49%	Sussex Spaniel:38.68%	Bull Terrier:39.99%	Alaskan Malamute:40.32%
SRR12330038	Cairn Terrier	Cairn Terrier:100.00%	West Highland White Terrier:50.12%	Beagle:44.54%	Dachshund:44.19%	Australian Shepherd:43.04%	Chow Chow:33.31%	Sussex Spaniel:33.66%	Akita:34.03%	Alaskan Malamute:34.91%	Bull Terrier:35.00%
SRR12330047	Bullmastiff	Bullmastiff:93.85%	Boston Terrier:56.26%	English Bulldog:54.96%	American Staffordshire Terrier:54.91%	French Bulldog:54.25%	Chow Chow:38.62%	Sussex Spaniel:38.75%	Akita:39.73%	Alaskan Malamute:41.08%	Chinese Shar-pei:41.29%
SRR12330048	Bullmastiff	Bullmastiff:93.45%	Boston Terrier:53.05%	American Staffordshire Terrier:51.86%	English Bulldog:51.03%	French Bulldog:49.21%	Chow Chow:37.23%	Akita:37.55%	Sussex Spaniel:37.79%	Alaskan Malamute:39.03%	Chinese Shar-pei:40.33%
SRR12330056	Bernese Mountain Dog	Bernese Mountain Dog:78.98%	St. Bernard:44.78%	Border Collie:44.06%	Beagle:43.73%	Australian Shepherd:43.46%	Sussex Spaniel:33.85%	Chow Chow:33.99%	Akita:35.03%	Bull Terrier:35.24%	Norwich Terrier:35.28%
SRR12330057	Bernese Mountain Dog	Bernese Mountain Dog:93.93%	St. Bernard:50.53%	Dachshund:50.45%	Great Dane:50.24%	Border Collie:49.62%	Sussex Spaniel:38.98%	Chow Chow:39.25%	Bull Terrier:39.42%	Akita:39.99%	Norwich Terrier:40.37%
SRR12330058	Brittany	Vizsla:52.07%	Dachshund:51.60%	Pointer:50.76%	Beagle:50.39%	Border Collie:49.66%	Chow Chow:38.31%	Bull Terrier:38.47%	Akita:38.53%	Boxer:39.05%	Sussex Spaniel:39.32%
SRR12330060	Briard	Briard:88.36%	Dachshund:49.97%	Beagle:48.32%	German Shepherd Dog:48.16%	Bichon Frise:47.45%	Bull Terrier:36.90%	Chow Chow:37.25%	Sussex Spaniel:37.52%	Akita:37.78%	Alaskan Malamute:38.62%
SRR12330061	Briard	Briard:85.47%	German Shepherd Dog:48.23%	Bichon Frise:47.54%	Beagle:47.11%	Australian Shepherd:46.76%	Sussex Spaniel:35.84%	Chow Chow:36.29%	Bull Terrier:36.81%	Akita:37.14%	Airedale Terrier:37.19%
SRR12330062	American Eskimo Dog	American Eskimo Dog:84.30%	Samoyed:51.12%	Dachshund:49.39%	Bichon Frise:49.10%	Pomeranian:48.86%	Sussex Spaniel:37.56%	Bull Terrier:38.44%	Boxer:39.31%	Airedale Terrier:39.73%	Norwich Terrier:39.87%
SRR12330063	Briard	Briard:80.39%	Beagle:46.65%	German Shepherd Dog:46.21%	Australian Shepherd:44.76%	Border Collie:44.65%	Chow Chow:34.60%	Sussex Spaniel:35.19%	Akita:35.60%	Bull Terrier:35.90%	Chinese Shar-pei:36.20%
SRR12330069	Boxer	Boxer:95.18%	Boston Terrier:60.23%	American Staffordshire Terrier:59.21%	French Bulldog:58.26%	English Bulldog:55.52%	Chow Chow:38.69%	Sussex Spaniel:39.34%	Akita:39.81%	Alaskan Malamute:40.94%	Norwich Terrier:42.15%
SRR12330070	Boxer	Boxer:97.22%	American Staffordshire Terrier:61.57%	Boston Terrier:60.44%	French Bulldog:60.23%	English Bulldog:58.25%	Chow Chow:41.34%	Sussex Spaniel:41.89%	Akita:42.47%	Alaskan Malamute:43.78%	Norwich Terrier:45.47%
SRR12330071	Bouvier Des Flandres	Bouvier Des Flandres:92.36%	Dachshund:49.50%	German Shepherd Dog:48.05%	Boston Terrier:47.99%	Bichon Frise:47.81%	Chow Chow:37.41%	Akita:37.67%	Sussex Spaniel:38.10%	Chinese Shar-pei:38.66%	Bull Terrier:38.91%
SRR12330072	Bouvier Des Flandres	Bouvier Des Flandres:93.76%	Dachshund:52.48%	Australian Shepherd:50.42%	Bichon Frise:50.24%	Chihuahua:50.11%	Chow Chow:39.34%	Akita:39.71%	Chinese Shar-pei:40.60%	Sussex Spaniel:40.75%	Alaskan Malamute:40.85%
SRR12330078	Bichon Frise	Bichon Frise:85.46%	Dachshund:50.49%	Beagle:48.22%	Maltese:48.16%	Chihuahua:48.07%	Bull Terrier:37.00%	Chow Chow:37.13%	Akita:37.49%	Sussex Spaniel:37.69%	Chinese Shar-pei:38.38%
SRR12330079	Bichon Frise	Bichon Frise:88.94%	Dachshund:51.38%	Chihuahua:48.44%	Maltese:48.09%	American Eskimo Dog:47.74%	Bull Terrier:37.22%	Chow Chow:37.45%	Sussex Spaniel:37.48%	Akita:38.05%	Boxer:38.72%
SRR12330080	Bichon Frise	Bichon Frise:86.77%	Dachshund:49.94%	Maltese:47.82%	Beagle:47.49%	Chihuahua:46.96%	Sussex Spaniel:36.08%	Bull Terrier:36.34%	Chow Chow:36.42%	Akita:36.87%	Boxer:37.18%
SRR12330087	Manchester Terrier	Manchester Terrier:91.38%	Beagle:50.84%	Bichon Frise:50.31%	Border Collie:50.26%	Chihuahua:49.30%	Chow Chow:38.59%	Akita:39.55%	Sussex Spaniel:39.99%	Alaskan Malamute:41.00%	Bull Terrier:41.52%
SRR12330088	Manchester Terrier	Manchester Terrier:96.38%	Bichon Frise:52.45%	Beagle:52.06%	Chihuahua:51.44%	Giant Schnauzer:51.28%	Chow Chow:40.35%	Akita:41.05%	Sussex Spaniel:41.75%	Alaskan Malamute:42.22%	Collie:43.19%
SRR12330090	Pomeranian	Pomeranian:71.88%	American Eskimo Dog:41.51%	Bichon Frise:40.84%	Chihuahua:40.54%	Beagle:40.50%	Sussex Spaniel:31.11%	Bull Terrier:31.16%	Chow Chow:31.65%	Akita:32.06%	Boxer:32.27%
SRR12330107	Keeshond	Keeshond:85.10%	German Shepherd Dog:46.75%	Dachshund:46.16%	American Eskimo Dog:45.79%	Australian Shepherd:45.61%	Bull Terrier:34.91%	Sussex Spaniel:35.16%	Boxer:35.87%	Akita:36.14%	Chow Chow:36.16%
SRR12330108	Yorkshire Terrier	Yorkshire Terrier:84.62%	Bichon Frise:46.21%	Beagle:46.14%	Dachshund:45.93%	American Eskimo Dog:44.70%	Chow Chow:34.65%	Akita:35.28%	Sussex Spaniel:35.49%	Alaskan Malamute:36.13%	Chinese Shar-pei:36.21%
SRR12330109	Yorkshire Terrier	Yorkshire Terrier:86.95%	Dachshund:49.27%	Bichon Frise:48.89%	Beagle:48.42%	American Eskimo Dog:47.92%	Chow Chow:36.96%	Akita:37.67%	Sussex Spaniel:37.72%	Alaskan Malamute:38.93%	Collie:39.01%
SRR12330112	Welsh Springer Spaniel	Welsh Springer Spaniel:98.34%	Dachshund:54.25%	Beagle:53.13%	English Cocker Spaniel:52.66%	English Springer Spaniel:52.62%	Chow Chow:39.71%	Akita:39.80%	Bull Terrier:40.14%	Boxer:40.58%	Alaskan Malamute:41.03%
SRR12330113	Welsh Springer Spaniel	Welsh Springer Spaniel:60.62%	Beagle:33.90%	English Cocker Spaniel:33.47%	Dachshund:33.22%	Bichon Frise:32.50%	Chow Chow:24.71%	Bull Terrier:25.01%	Akita:25.33%	Boxer:25.72%	Alaskan Malamute:26.04%
SRR12330122	Welsh Terrier	Welsh Terrier:91.10%	Beagle:50.05%	Dachshund:49.30%	Bichon Frise:48.43%	Australian Shepherd:48.03%	Chow Chow:37.03%	Sussex Spaniel:38.11%	Akita:38.18%	Alaskan Malamute:38.85%	Chinese Shar-pei:39.58%
SRR12330123	Welsh Terrier	Welsh Terrier:89.56%	Beagle:47.32%	Dachshund:46.22%	German Shepherd Dog:46.09%	Australian Shepherd:45.39%	Chow Chow:35.24%	Sussex Spaniel:36.13%	Akita:36.28%	Alaskan Malamute:36.56%	Chinese Shar-pei:37.66%
SRR12330124	Welsh Terrier	Welsh Terrier:89.68%	Dachshund:49.32%	Bichon Frise:47.79%	Beagle:46.94%	Boston Terrier:46.94%	Chow Chow:35.54%	Akita:36.40%	Sussex Spaniel:37.16%	Alaskan Malamute:37.18%	Chinese Shar-pei:38.18%
SRR12330126	Weimaraner	Weimaraner:90.61%	Vizsla:50.44%	Beagle:50.31%	German Shorthaired Pointer:49.74%	Dachshund:49.13%	Chow Chow:37.68%	Bull Terrier:38.46%	Akita:38.59%	Sussex Spaniel:38.89%	Boxer:39.92%
SRR12330127	Weimaraner	Weimaraner:83.13%	Vizsla:47.83%	Beagle:47.83%	German Shorthaired Pointer:47.00%	Dachshund:46.92%	Chow Chow:35.80%	Sussex Spaniel:36.07%	Akita:36.46%	Bull Terrier:36.57%	Boxer:37.53%
SRR12330145	Tibetan Spaniel	Tibetan Spaniel:43.76%	Shih Tzu:23.66%	Lhasa Apso:23.40%	Beagle:22.86%	Chinese Shar-pei:22.50%	Sussex Spaniel:16.51%	Bull Terrier:16.78%	Collie:17.06%	Manchester Terrier:17.14%	Boxer:17.15%
SRR12330146	ol5	Beagle:49.26%	Chihuahua:48.60%	Dachshund:47.72%	Bichon Frise:47.38%	Australian Shepherd:46.94%	Akita:36.53%	Sussex Spaniel:36.56%	Chow Chow:36.56%	Alaskan Malamute:37.70%	Bull Terrier:38.04%
SRR12330147	Basset Hound	Basset Hound:85.62%	Beagle:52.22%	Dachshund:50.99%	Border Collie:47.16%	Australian Shepherd:46.35%	Chow Chow:36.66%	Sussex Spaniel:37.00%	Bull Terrier:37.03%	Akita:37.07%	Alaskan Malamute:38.06%
SRR12330148	Tibetan Spaniel	Tibetan Spaniel:92.75%	Lhasa Apso:49.19%	Shih Tzu:47.84%	Beagle:44.90%	Bichon Frise:44.30%	Sussex Spaniel:33.50%	Bull Terrier:33.92%	Boxer:34.06%	Collie:34.88%	Manchester Terrier:35.03%
SRR12330150	Sussex Spaniel	Sussex Spaniel:96.39%	English Springer Spaniel:57.96%	Dachshund:57.60%	English Cocker Spaniel:55.49%	Bichon Frise:55.12%	Chow Chow:41.36%	Akita:42.51%	Bull Terrier:42.97%	Boxer:43.35%	Chinese Shar-pei:43.43%
SRR12330151	Sussex Spaniel	Sussex Spaniel:85.25%	English Springer Spaniel:50.10%	Dachshund:49.56%	English Cocker Spaniel:48.55%	Beagle:47.98%	Chow Chow:36.17%	Akita:36.99%	Bull Terrier:37.35%	Chinese Shar-pei:37.74%	Boxer:37.89%
SRR12330152	Sussex Spaniel	Sussex Spaniel:93.08%	English Springer Spaniel:54.31%	Dachshund:52.43%	English Cocker Spaniel:51.52%	Bichon Frise:51.51%	Chow Chow:39.14%	Akita:39.55%	Bull Terrier:40.27%	Boxer:40.98%	Alaskan Malamute:41.06%
SRR12330153	Sussex Spaniel	Sussex Spaniel:77.97%	English Springer Spaniel:46.63%	Beagle:46.30%	Dachshund:46.05%	English Cocker Spaniel:45.90%	Chow Chow:34.25%	Akita:34.83%	Bull Terrier:35.19%	Boxer:35.92%	Alaskan Malamute:36.10%
SRR12330154	Sussex Spaniel	Sussex Spaniel:80.83%	English Springer Spaniel:48.58%	Dachshund:47.10%	English Cocker Spaniel:45.48%	Bichon Frise:45.40%	Chow Chow:34.26%	Akita:34.71%	Bull Terrier:35.78%	Boxer:35.89%	Alaskan Malamute:36.44%
SRR12330158	Basset Hound	Basset Hound:96.24%	Beagle:56.34%	Dachshund:54.42%	German Shepherd Dog:50.96%	Border Collie:50.50%	Bull Terrier:39.85%	Akita:40.03%	Chow Chow:40.08%	Sussex Spaniel:40.19%	Boxer:41.33%
SRR12330159	St. Bernard	St. Bernard:82.38%	German Shepherd Dog:46.41%	Beagle:46.13%	Leonberger:45.55%	Border Collie:45.48%	Chow Chow:35.09%	Sussex Spaniel:35.30%	Akita:35.62%	Airedale Terrier:36.86%	Alaskan Malamute:37.04%
SRR12330160	St. Bernard	St. Bernard:83.35%	German Shepherd Dog:46.64%	Leonberger:46.22%	Beagle:45.80%	Border Collie:45.57%	Sussex Spaniel:35.05%	Chow Chow:35.44%	Akita:35.63%	Alaskan Malamute:36.96%	Bull Terrier:37.13%
SRR12330161	Staffordshire Bull Terrier	Staffordshire Bull Terrier:95.00%	American Staffordshire Terrier:59.51%	Boston Terrier:59.31%	French Bulldog:57.12%	English Bulldog:54.77%	Chow Chow:37.72%	Sussex Spaniel:38.40%	Akita:38.97%	Alaskan Malamute:40.49%	Field Spaniel:40.94%
SRR12330162	Staffordshire Bull Terrier	Staffordshire Bull Terrier:87.16%	Boston Terrier:54.66%	American Staffordshire Terrier:54.21%	French Bulldog:52.53%	English Bulldog:49.52%	Chow Chow:34.88%	Sussex Spaniel:34.99%	Akita:35.65%	Alaskan Malamute:36.39%	Chinese Shar-pei:37.40%
SRR12330163	Staffordshire Bull Terrier	Staffordshire Bull Terrier:90.69%	Boston Terrier:57.09%	American Staffordshire Terrier:56.37%	French Bulldog:54.46%	English Bulldog:50.74%	Chow Chow:36.77%	Sussex Spaniel:36.89%	Akita:37.08%	Alaskan Malamute:38.49%	Field Spaniel:39.10%
SRR12330164	Shetland Sheepdog	Shetland Sheepdog:89.71%	Collie:61.67%	Australian Shepherd:54.98%	Border Collie:54.67%	Dachshund:50.82%	Chow Chow:38.32%	Sussex Spaniel:38.54%	Akita:38.67%	Bull Terrier:39.88%	Alaskan Malamute:39.94%
SRR12330169	Basset Hound	Basset Hound:90.90%	Beagle:54.98%	Dachshund:53.00%	Bichon Frise:49.59%	Chihuahua:48.63%	Chow Chow:38.55%	Bull Terrier:38.58%	Akita:38.85%	Sussex Spaniel:39.51%	Alaskan Malamute:39.97%
SRR12330181	American Eskimo Dog	American Eskimo Dog:94.57%	Chihuahua:51.65%	Dachshund:51.64%	Pomeranian:51.55%	Beagle:51.00%	Chow Chow:40.52%	Bull Terrier:40.59%	Sussex Spaniel:40.60%	Akita:41.11%	Boxer:41.18%
SRR12330189	Shih Tzu	Shih Tzu:94.82%	Lhasa Apso:64.53%	Tibetan Spaniel:54.65%	Bichon Frise:51.82%	Dachshund:51.44%	Bull Terrier:38.64%	Sussex Spaniel:38.81%	Boxer:39.41%	Collie:39.67%	Manchester Terrier:40.32%
SRR12330191	Chinese Shar-pei	Chinese Shar-pei:100.00%	Chow Chow:60.59%	Akita:57.49%	Lhasa Apso:52.86%	Alaskan Malamute:51.53%	Sussex Spaniel:38.11%	Bull Terrier:39.74%	Airedale Terrier:40.64%	Field Spaniel:40.85%	Irish Wolfhound:41.02%
SRR12330193	Chinese Shar-pei	Chinese Shar-pei:100.00%	Chow Chow:49.64%	Akita:47.18%	Alaskan Malamute:42.45%	Lhasa Apso:42.07%	Sussex Spaniel:30.69%	Bull Terrier:31.31%	Labrador Retriever:32.00%	Field Spaniel:32.37%	Flat-coated Retriever:32.56%
SRR12330194	Chinese Shar-pei	Chinese Shar-pei:100.00%	Chow Chow:42.01%	Akita:39.25%	Lhasa Apso:35.23%	Alaskan Malamute:34.96%	Sussex Spaniel:25.85%	Scottish Terrier:27.06%	Bull Terrier:27.14%	Field Spaniel:27.27%	Irish Wolfhound:27.34%
SRR12330203	Australian Shepherd	Australian Shepherd:92.88%	Border Collie:52.01%	German Shepherd Dog:51.23%	Beagle:51.09%	Dachshund:50.13%	Sussex Spaniel:39.31%	Chow Chow:39.52%	Akita:40.30%	Bull Terrier:41.00%	Boxer:41.11%
SRR12330206	Samoyed	Samoyed:89.48%	American Eskimo Dog:53.15%	Beagle:50.00%	Australian Shepherd:49.40%	German Shepherd Dog:49.28%	Sussex Spaniel:38.05%	Bull Terrier:38.81%	Boxer:39.85%	Airedale Terrier:40.03%	English Bulldog:40.09%
SRR12330207	Samoyed	Samoyed:88.45%	American Eskimo Dog:53.27%	Dachshund:51.13%	Beagle:49.93%	Australian Shepherd:49.66%	Sussex Spaniel:37.75%	Bull Terrier:39.17%	Boxer:39.45%	Airedale Terrier:39.85%	English Bulldog:40.69%
SRR12330208	Samoyed	Samoyed:82.20%	American Eskimo Dog:47.98%	German Shepherd Dog:45.13%	Dachshund:44.69%	Beagle:44.59%	Bull Terrier:34.61%	Sussex Spaniel:34.67%	Boxer:35.68%	Airedale Terrier:35.75%	English Bulldog:35.89%
SRR12330212	Rhodesian Ridgeback	Rhodesian Ridgeback:100.00%	Beagle:49.27%	Dachshund:49.04%	Greyhound:48.43%	Great Dane:48.42%	Chow Chow:37.80%	Akita:38.31%	Sussex Spaniel:38.31%	Bull Terrier:39.27%	Collie:39.53%
SRR12330234	Old English Sheepdog	Old English Sheepdog:85.00%	Australian Shepherd:47.05%	Beagle:47.03%	Border Collie:47.02%	Dachshund:45.76%	Chow Chow:35.45%	Sussex Spaniel:35.64%	Akita:35.99%	Alaskan Malamute:37.02%	Norwich Terrier:37.56%
SRR12330235	Old English Sheepdog	Old English Sheepdog:94.16%	Border Collie:52.46%	Australian Shepherd:51.10%	Dachshund:49.56%	Greyhound:49.44%	Chow Chow:38.95%	Akita:39.22%	Sussex Spaniel:39.28%	Alaskan Malamute:40.44%	Bull Terrier:41.01%
SRR12330256	Miniature Schnauzer	Miniature Schnauzer:97.16%	Dachshund:55.07%	Bichon Frise:55.06%	Standard Schnauzer:53.63%	Beagle:53.44%	Chow Chow:41.88%	Sussex Spaniel:41.90%	Bull Terrier:42.47%	Akita:42.52%	Alaskan Malamute:43.65%
SRR12330257	ol4	Miniature Pinscher:52.67%	Beagle:44.34%	Dachshund:43.94%	Bichon Frise:42.53%	Chihuahua:42.08%	Chow Chow:32.87%	Sussex Spaniel:32.96%	Akita:33.49%	Bull Terrier:33.56%	Collie:33.92%
SRR12330266	Manchester Terrier	Manchester Terrier:87.98%	Bichon Frise:48.96%	Chihuahua:48.04%	Beagle:47.81%	Border Collie:47.75%	Chow Chow:36.73%	Akita:37.70%	Sussex Spaniel:38.68%	Alaskan Malamute:39.17%	Collie:39.51%
SRR12330267	Manchester Terrier	Manchester Terrier:96.59%	Border Collie:51.68%	Beagle:51.49%	Chihuahua:51.09%	Bichon Frise:50.96%	Chow Chow:39.74%	Akita:40.87%	Sussex Spaniel:41.10%	Alaskan Malamute:42.04%	Collie:42.38%
SRR12330268	Manchester Terrier	Manchester Terrier:88.02%	Bichon Frise:48.85%	Chihuahua:48.74%	Border Collie:48.17%	Beagle:48.03%	Chow Chow:37.54%	Akita:38.42%	Sussex Spaniel:38.57%	Alaskan Malamute:39.68%	Bull Terrier:39.99%
SRR12330270	Maltese	Maltese:98.32%	Bichon Frise:55.67%	Chihuahua:52.40%	Beagle:52.21%	Border Collie:51.26%	Bull Terrier:39.15%	Chow Chow:39.38%	Sussex Spaniel:39.74%	Akita:40.43%	Boxer:40.64%
SRR12330271	Lhasa Apso	Lhasa Apso:85.65%	Shih Tzu:56.54%	Tibetan Spaniel:49.36%	Dachshund:47.42%	Chihuahua:46.16%	Sussex Spaniel:35.31%	Bull Terrier:35.44%	Boxer:36.65%	Airedale Terrier:36.90%	Manchester Terrier:36.94%
SRR12330272	Lhasa Apso	Lhasa Apso:85.29%	Shih Tzu:55.39%	Tibetan Spaniel:49.31%	Bichon Frise:46.37%	Dachshund:45.59%	Bull Terrier:35.46%	Sussex Spaniel:35.70%	Collie:36.44%	Boxer:36.52%	Airedale Terrier:36.83%
SRR12330273	Lhasa Apso	Lhasa Apso:88.63%	Shih Tzu:55.77%	Tibetan Spaniel:50.43%	Bichon Frise:47.98%	Chihuahua:47.72%	Sussex Spaniel:36.75%	Bull Terrier:37.05%	Labrador Retriever:37.33%	Boxer:37.85%	English Bulldog:38.33%
SRR12330291	American Staffordshire Terrier	American Staffordshire Terrier:94.37%	Boston Terrier:57.79%	Staffordshire Bull Terrier:54.91%	French Bulldog:54.64%	English Bulldog:53.05%	Sussex Spaniel:38.13%	Chow Chow:38.50%	Akita:38.64%	Alaskan Malamute:40.11%	Chinese Shar-pei:40.73%
SRR12330294	Irish Water Spaniel	Irish Water Spaniel:96.03%	English Springer Spaniel:49.92%	Australian Shepherd:49.90%	Beagle:49.77%	Chesapeake Bay Retriever:49.50%	Chow Chow:38.23%	Akita:38.37%	Bull Terrier:39.72%	Chinese Shar-pei:39.93%	Collie:40.26%
SRR12330295	Irish Water Spaniel	Irish Water Spaniel:95.88%	Beagle:51.07%	English Springer Spaniel:51.04%	Australian Shepherd:50.70%	Vizsla:50.34%	Chow Chow:38.51%	Akita:38.52%	Bull Terrier:39.94%	Boxer:40.54%	Alaskan Malamute:40.65%
SRR12330296	Irish Water Spaniel	Irish Water Spaniel:96.69%	Beagle:52.18%	Australian Shepherd:51.81%	Border Collie:51.78%	Chesapeake Bay Retriever:51.77%	Chow Chow:39.49%	Akita:40.27%	Alaskan Malamute:41.42%	Sussex Spaniel:41.64%	Bull Terrier:41.68%
SRR12330297	Irish Setter	Irish Setter:66.28%	Dachshund:40.10%	Beagle:39.45%	Vizsla:39.16%	English Setter:38.95%	Chow Chow:29.11%	Bull Terrier:29.55%	Akita:29.82%	Boxer:29.99%	Sussex Spaniel:30.48%
SRR12330303	American Staffordshire Terrier	American Staffordshire Terrier:89.48%	Boston Terrier:55.16%	French Bulldog:51.91%	Staffordshire Bull Terrier:49.24%	English Bulldog:48.76%	Sussex Spaniel:35.06%	Chow Chow:35.28%	Akita:35.91%	Alaskan Malamute:37.41%	Chinese Shar-pei:37.88%
SRR12330311	German Wirehaired Pointer	German Shorthaired Pointer:52.00%	Vizsla:50.13%	Dachshund:49.77%	Beagle:48.08%	Border Collie:47.44%	Chow Chow:36.25%	Akita:36.63%	Bull Terrier:36.83%	Boxer:37.42%	Alaskan Malamute:37.61%
SRR12330312	Giant Schnauzer	Giant Schnauzer:93.67%	Bichon Frise:51.02%	Dachshund:50.02%	German Shepherd Dog:49.86%	Pomeranian:49.76%	Sussex Spaniel:39.29%	Chow Chow:39.92%	Akita:39.99%	Alaskan Malamute:40.79%	Bull Terrier:40.98%
SRR12330313	Giant Schnauzer	Giant Schnauzer:95.02%	Bichon Frise:50.21%	Dachshund:49.99%	German Shepherd Dog:49.36%	Australian Shepherd:49.24%	Chow Chow:38.67%	Sussex Spaniel:38.81%	Alaskan Malamute:39.55%	Akita:39.60%	Bull Terrier:40.35%
SRR12330314	American Staffordshire Terrier	American Staffordshire Terrier:84.87%	Boston Terrier:53.76%	French Bulldog:50.35%	English Bulldog:48.78%	Staffordshire Bull Terrier:48.38%	Chow Chow:34.53%	Sussex Spaniel:34.62%	Akita:35.08%	Alaskan Malamute:36.85%	Chinese Shar-pei:37.23%
SRR12330316	German Shorthaired Pointer	German Shorthaired Pointer:100.00%	Vizsla:52.50%	Dachshund:51.76%	Pointer:50.49%	Beagle:50.23%	Chow Chow:38.02%	Bull Terrier:38.48%	Akita:38.97%	Sussex Spaniel:39.26%	Boxer:39.52%
SRR12330317	German Shorthaired Pointer	German Shorthaired Pointer:100.00%	Dachshund:48.25%	Vizsla:48.05%	Pointer:45.89%	Australian Shepherd:45.53%	Chow Chow:35.26%	Bull Terrier:35.44%	Akita:35.61%	Sussex Spaniel:35.65%	Boxer:36.20%
SRR12330325	Alaskan Malamute	Alaskan Malamute:91.26%	Akita:51.46%	Chinese Shar-pei:50.94%	Chow Chow:49.99%	Lhasa Apso:48.59%	Sussex Spaniel:37.40%	Bull Terrier:38.03%	Airedale Terrier:38.29%	Boxer:38.56%	English Bulldog:39.04%
SRR12330335	Finnish Spitz	Australian Shepherd:52.08%	Dachshund:51.85%	Bichon Frise:51.83%	Border Collie:51.43%	Beagle:51.07%	Sussex Spaniel:39.30%	Bull Terrier:39.98%	Boxer:40.81%	English Bulldog:41.09%	Norwich Terrier:41.69%
SRR12330336	Akita	Akita:87.39%	Chinese Shar-pei:56.01%	Chow Chow:54.75%	Lhasa Apso:50.53%	Alaskan Malamute:49.77%	Sussex Spaniel:36.16%	Bull Terrier:36.77%	Boxer:37.28%	Labrador Retriever:38.02%	Field Spaniel:38.24%
SRR12330337	Field Spaniel	Field Spaniel:97.94%	English Springer Spaniel:59.73%	English Cocker Spaniel:58.98%	Dachshund:56.38%	Beagle:53.02%	Chow Chow:39.39%	Bull Terrier:40.69%	Akita:40.74%	Chinese Shar-pei:40.87%	Collie:41.23%
SRR12330338	Field Spaniel	Field Spaniel:88.81%	English Cocker Spaniel:55.56%	English Springer Spaniel:54.17%	Dachshund:51.52%	Beagle:49.65%	Chow Chow:36.05%	Akita:37.23%	Bull Terrier:37.29%	Chinese Shar-pei:37.64%	Alaskan Malamute:38.05%
SRR12330339	Field Spaniel	Field Spaniel:92.34%	English Cocker Spaniel:59.13%	English Springer Spaniel:54.81%	Dachshund:53.96%	Beagle:52.52%	Chow Chow:38.79%	Bull Terrier:39.70%	Akita:39.85%	Chinese Shar-pei:40.06%	Boxer:40.83%
SRR12330340	French Bulldog	French Bulldog:83.54%	Boston Terrier:56.14%	American Staffordshire Terrier:50.38%	English Bulldog:49.76%	Staffordshire Bull Terrier:48.16%	Chow Chow:33.92%	Akita:34.73%	Sussex Spaniel:35.05%	Alaskan Malamute:36.68%	Doberman Pinscher:36.89%
SRR12330341	French Bulldog	French Bulldog:93.86%	Boston Terrier:62.47%	English Bulldog:55.75%	American Staffordshire Terrier:54.53%	Staffordshire Bull Terrier:52.69%	Chow Chow:38.22%	Akita:38.35%	Sussex Spaniel:39.12%	Alaskan Malamute:40.01%	Doberman Pinscher:40.81%
SRR12330342	French Bulldog	French Bulldog:88.75%	Boston Terrier:57.42%	English Bulldog:51.22%	American Staffordshire Terrier:50.54%	Staffordshire Bull Terrier:48.72%	Chow Chow:34.81%	Akita:35.56%	Sussex Spaniel:36.48%	Alaskan Malamute:37.23%	Collie:37.83%
SRR12330344	English Springer Spaniel	English Springer Spaniel:97.97%	Beagle:54.37%	Dachshund:54.11%	English Cocker Spaniel:53.04%	Maltese:52.12%	Chow Chow:40.81%	Akita:41.26%	Bull Terrier:42.13%	Alaskan Malamute:42.46%	Collie:42.63%
SRR12330345	English Springer Spaniel	English Springer Spaniel:85.28%	Dachshund:49.16%	Beagle:49.13%	English Cocker Spaniel:47.23%	Chihuahua:47.11%	Chow Chow:36.54%	Akita:37.68%	Bull Terrier:37.69%	Alaskan Malamute:38.15%	Collie:38.33%
SRR12330348	English Setter	English Setter:86.10%	Vizsla:50.11%	Pointer:49.78%	Dachshund:49.71%	Beagle:48.27%	Bull Terrier:36.51%	Chow Chow:36.51%	Boxer:36.95%	Akita:37.38%	Alaskan Malamute:37.61%
SRR12330349	English Setter	English Setter:86.45%	Vizsla:51.94%	Dachshund:51.42%	German Shorthaired Pointer:50.34%	Pointer:49.77%	Chow Chow:37.45%	Bull Terrier:37.71%	Akita:38.09%	Alaskan Malamute:38.54%	Sussex Spaniel:38.89%
SRR12330350	Pointer	Pointer:87.86%	Vizsla:52.62%	German Shorthaired Pointer:50.55%	English Setter:50.27%	Bichon Frise:48.68%	Chow Chow:36.69%	Bull Terrier:37.30%	Akita:37.39%	Boxer:37.82%	Alaskan Malamute:37.96%
SRR12330351	Pointer	Pointer:95.26%	Vizsla:57.32%	English Setter:56.33%	German Shorthaired Pointer:54.71%	Bichon Frise:53.86%	Chow Chow:39.85%	Bull Terrier:40.19%	Boxer:40.81%	Alaskan Malamute:41.00%	Akita:41.13%
SRR12330360	English Cocker Spaniel	English Cocker Spaniel:90.40%	English Springer Spaniel:51.96%	Field Spaniel:51.12%	Dachshund:49.33%	Beagle:48.25%	Chow Chow:36.80%	Bull Terrier:37.26%	Akita:37.40%	Boxer:38.22%	Chinese Shar-pei:38.35%
SRR12330361	English Cocker Spaniel	English Cocker Spaniel:94.52%	English Springer Spaniel:55.65%	Field Spaniel:54.02%	Dachshund:52.52%	Beagle:51.63%	Chow Chow:38.42%	Alaskan Malamute:39.84%	Akita:39.90%	Bull Terrier:39.91%	Boxer:40.27%
SRR12330362	English Cocker Spaniel	English Cocker Spaniel:88.81%	English Springer Spaniel:52.49%	Field Spaniel:51.48%	Dachshund:49.67%	Beagle:49.56%	Chow Chow:36.61%	Akita:37.42%	Bull Terrier:37.65%	Chinese Shar-pei:37.93%	Alaskan Malamute:38.01%
SRR12330370	Dalmatian	Dalmatian:88.01%	Beagle:49.32%	Dachshund:48.59%	Chihuahua:47.82%	Australian Shepherd:47.67%	Chow Chow:36.98%	Akita:37.06%	Sussex Spaniel:37.27%	Bull Terrier:38.08%	Alaskan Malamute:38.96%
SRR12330371	Dalmatian	Dalmatian:97.75%	Beagle:53.98%	Dachshund:53.10%	Chihuahua:51.96%	Australian Shepherd:51.69%	Chow Chow:40.60%	Sussex Spaniel:40.99%	Bull Terrier:41.50%	Akita:41.68%	Alaskan Malamute:42.24%
SRR12330372	Dachshund	Dachshund:95.66%	Bichon Frise:55.97%	Beagle:55.33%	Chihuahua:53.74%	German Shepherd Dog:53.04%	Chow Chow:40.58%	Akita:41.67%	Bull Terrier:41.71%	Sussex Spaniel:42.01%	Boxer:42.39%
SRR12330373	Dachshund	Dachshund:87.86%	Beagle:48.68%	Bichon Frise:47.99%	Chihuahua:47.38%	German Shepherd Dog:46.72%	Bull Terrier:36.25%	Sussex Spaniel:36.79%	Chow Chow:36.88%	Boxer:37.43%	Akita:37.44%
SRR12330392	Collie	Collie:92.71%	Shetland Sheepdog:71.87%	Australian Shepherd:61.39%	Border Collie:57.33%	German Shepherd Dog:52.31%	Chow Chow:40.52%	Sussex Spaniel:40.87%	Akita:41.03%	Bull Terrier:42.02%	Chinese Shar-pei:42.16%
SRR12330393	Collie	Collie:90.72%	Shetland Sheepdog:69.51%	Australian Shepherd:58.81%	Border Collie:57.35%	Beagle:50.88%	Chow Chow:39.79%	Sussex Spaniel:39.91%	Akita:40.14%	Bull Terrier:41.12%	Chinese Shar-pei:41.57%
SRR12330394	Collie	Collie:93.39%	Shetland Sheepdog:72.02%	Australian Shepherd:60.82%	Border Collie:58.56%	Pembroke Welsh Corgi:53.42%	Chow Chow:40.76%	Akita:40.92%	Sussex Spaniel:41.12%	Bull Terrier:42.34%	Chinese Shar-pei:42.86%
SRR12537602	Dachshund	Dachshund:93.78%	Beagle:53.71%	Australian Shepherd:53.63%	Bichon Frise:53.04%	American Eskimo Dog:52.87%	Akita:41.25%	Chow Chow:41.50%	Sussex Spaniel:42.01%	Bull Terrier:42.28%	Boxer:43.06%
SRR13339191	Soft Coated Wheaten Terrier	Soft Coated Wheaten Terrier:99.99%	American Staffordshire Terrier:52.53%	Beagle:52.43%	German Shepherd Dog:52.22%	American Eskimo Dog:51.46%	Chow Chow:40.23%	Sussex Spaniel:41.09%	Akita:41.23%	Chinese Shar-pei:42.03%	Alaskan Malamute:42.36%
SRR13339192	Soft Coated Wheaten Terrier	Soft Coated Wheaten Terrier:99.99%	Dachshund:52.29%	Boston Terrier:51.83%	American Staffordshire Terrier:51.60%	French Bulldog:51.15%	Chow Chow:39.45%	Sussex Spaniel:39.86%	Akita:40.86%	Chinese Shar-pei:41.71%	Alaskan Malamute:42.18%
SRR13339193	Soft Coated Wheaten Terrier	Soft Coated Wheaten Terrier:99.99%	Beagle:53.04%	American Staffordshire Terrier:52.55%	Boston Terrier:51.49%	Dachshund:51.41%	Chow Chow:40.16%	Sussex Spaniel:40.58%	Akita:40.66%	Chinese Shar-pei:42.21%	Alaskan Malamute:42.35%
SRR13339199	Shetland Sheepdog	Shetland Sheepdog:99.92%	Collie:66.66%	Australian Shepherd:60.45%	Border Collie:59.72%	Dachshund:54.93%	Chow Chow:41.35%	Akita:42.03%	Sussex Spaniel:42.25%	Chinese Shar-pei:43.29%	Bull Terrier:43.36%
SRR13339207	Australian Shepherd	Australian Shepherd:99.62%	Border Collie:55.17%	Beagle:50.38%	American Eskimo Dog:49.10%	Chihuahua:48.76%	Sussex Spaniel:39.13%	Bull Terrier:39.59%	Akita:39.61%	Chow Chow:39.66%	Boxer:40.06%
SRR13339218	Australian Shepherd	Australian Shepherd:99.57%	Border Collie:55.14%	Beagle:53.15%	Dachshund:52.68%	German Shepherd Dog:52.51%	Chow Chow:40.85%	Sussex Spaniel:40.96%	Akita:41.09%	Boxer:42.05%	Bull Terrier:42.07%
SRR13339226	Pembroke Welsh Corgi	Pembroke Welsh Corgi:99.90%	Border Collie:56.64%	Dachshund:56.20%	Australian Shepherd:55.65%	Beagle:53.67%	Chow Chow:40.91%	Sussex Spaniel:41.11%	Akita:41.71%	Chinese Shar-pei:42.68%	Bull Terrier:42.73%
SRR13339227	Pembroke Welsh Corgi	Pembroke Welsh Corgi:99.99%	Dachshund:56.83%	Australian Shepherd:56.12%	Border Collie:55.43%	Beagle:53.09%	Chow Chow:40.26%	Akita:41.23%	Sussex Spaniel:41.31%	Bull Terrier:42.24%	Chinese Shar-pei:42.63%
SRR13339237	Giant Schnauzer	Giant Schnauzer:99.61%	German Shepherd Dog:52.77%	Dachshund:52.23%	Border Collie:51.97%	Pomeranian:51.53%	Sussex Spaniel:40.84%	Chow Chow:40.99%	Akita:41.10%	Bull Terrier:41.43%	Alaskan Malamute:42.18%
SRR13339238	Giant Schnauzer	Giant Schnauzer:99.47%	Dachshund:54.02%	German Shepherd Dog:53.56%	Border Collie:52.93%	Bichon Frise:52.16%	Sussex Spaniel:41.09%	Chow Chow:41.67%	Akita:41.88%	Alaskan Malamute:42.71%	Boxer:42.72%
SRR13339240	Australian Shepherd	Australian Shepherd:99.97%	Border Collie:57.98%	Beagle:52.19%	German Shepherd Dog:51.24%	Dachshund:51.06%	Chow Chow:39.63%	Sussex Spaniel:39.68%	Akita:39.95%	Bull Terrier:40.89%	Chinese Shar-pei:41.13%
SRR13339248	Flat-coated Retriever	Flat-coated Retriever:99.99%	Golden Retriever:61.03%	Labrador Retriever:57.97%	Beagle:54.36%	Chesapeake Bay Retriever:52.07%	Chow Chow:40.80%	Sussex Spaniel:41.33%	Akita:41.42%	Alaskan Malamute:43.00%	Collie:43.24%
SRR13339249	Flat-coated Retriever	Flat-coated Retriever:99.98%	Golden Retriever:62.57%	Labrador Retriever:59.62%	Chesapeake Bay Retriever:53.07%	Chihuahua:52.10%	Chow Chow:40.87%	Sussex Spaniel:41.47%	Akita:42.00%	Chinese Shar-pei:42.96%	Alaskan Malamute:43.23%
SRR13339250	Flat-coated Retriever	Flat-coated Retriever:99.95%	Golden Retriever:61.59%	Labrador Retriever:56.93%	Beagle:53.76%	Bichon Frise:52.64%	Chow Chow:40.77%	Sussex Spaniel:41.89%	Akita:41.98%	Bull Terrier:42.63%	Alaskan Malamute:42.65%
SRR13339252	Flat-coated Retriever	Flat-coated Retriever:99.90%	Golden Retriever:60.96%	Labrador Retriever:55.29%	Chesapeake Bay Retriever:51.48%	Dachshund:51.23%	Chow Chow:40.09%	Sussex Spaniel:41.42%	Akita:41.65%	Chinese Shar-pei:42.08%	Alaskan Malamute:42.17%
SRR13339253	Flat-coated Retriever	Flat-coated Retriever:99.95%	Golden Retriever:62.61%	Labrador Retriever:57.55%	Chesapeake Bay Retriever:52.37%	Bichon Frise:51.14%	Chow Chow:40.63%	Akita:41.22%	Sussex Spaniel:41.51%	Bull Terrier:42.22%	Alaskan Malamute:42.88%
SRR13339254	Flat-coated Retriever	Flat-coated Retriever:99.99%	Golden Retriever:60.88%	Labrador Retriever:59.05%	Chesapeake Bay Retriever:51.99%	Beagle:51.99%	Chow Chow:40.39%	Sussex Spaniel:40.98%	Akita:41.11%	Alaskan Malamute:41.84%	Bull Terrier:42.40%
SRR13339256	Dachshund	Dachshund:99.60%	Beagle:57.49%	Bichon Frise:55.14%	German Shepherd Dog:54.24%	Vizsla:54.06%	Chow Chow:42.14%	Sussex Spaniel:42.28%	Bull Terrier:42.64%	Boxer:42.92%	Akita:43.28%
SRR13339257	Dachshund	Dachshund:99.22%	Beagle:52.90%	Bichon Frise:52.18%	Chihuahua:51.85%	Border Collie:50.99%	Sussex Spaniel:40.15%	Chow Chow:40.27%	Bull Terrier:40.43%	Boxer:40.63%	Akita:40.88%
SRR13339258	Dachshund	Dachshund:99.99%	Beagle:53.61%	German Shepherd Dog:53.58%	Australian Shepherd:51.98%	Bichon Frise:51.15%	Sussex Spaniel:39.93%	Bull Terrier:40.24%	Chow Chow:40.43%	Boxer:40.58%	Akita:40.68%
SRR13339260	Bouvier Des Flandres	Bouvier Des Flandres:99.98%	Australian Shepherd:54.53%	Dachshund:53.76%	Beagle:53.59%	Bichon Frise:53.54%	Chow Chow:41.09%	Akita:41.39%	Sussex Spaniel:41.78%	Chinese Shar-pei:42.11%	Alaskan Malamute:42.62%
SRR13339261	Border Collie	Border Collie:99.97%	Australian Shepherd:57.60%	Dachshund:53.71%	German Shepherd Dog:53.17%	Beagle:51.64%	Sussex Spaniel:40.30%	Bull Terrier:40.80%	Chow Chow:41.18%	Akita:41.37%	Boxer:41.62%
SRR13339262	American Eskimo Dog	American Eskimo Dog:99.99%	Bichon Frise:53.88%	Chihuahua:53.57%	Dachshund:53.54%	Beagle:53.13%	Sussex Spaniel:40.47%	Chow Chow:41.17%	Bull Terrier:41.35%	Boxer:42.01%	Akita:42.26%
SRR13339263	Border Collie	Border Collie:99.37%	Australian Shepherd:58.48%	Dachshund:53.47%	German Shepherd Dog:53.01%	Beagle:52.50%	Sussex Spaniel:39.85%	Chow Chow:40.70%	Akita:41.04%	Bull Terrier:41.48%	Boxer:42.14%
SRR13339264	Border Collie	Border Collie:99.72%	Australian Shepherd:58.91%	Dachshund:53.50%	German Shepherd Dog:50.99%	Bichon Frise:50.92%	Sussex Spaniel:40.09%	Chow Chow:40.21%	Akita:40.69%	Bull Terrier:41.08%	Boxer:41.69%
SRR13339265	Border Collie	Border Collie:99.98%	Australian Shepherd:59.88%	Dachshund:53.49%	German Shepherd Dog:53.31%	Beagle:52.00%	Chow Chow:40.77%	Akita:41.23%	Sussex Spaniel:41.55%	Bull Terrier:42.40%	Alaskan Malamute:42.71%
SRR13339266	Border Collie	Border Collie:98.93%	Australian Shepherd:57.12%	German Shepherd Dog:52.73%	Dachshund:52.65%	Beagle:51.06%	Sussex Spaniel:40.12%	Chow Chow:40.59%	Akita:40.63%	Bull Terrier:40.87%	Boxer:41.43%
SRR13339267	Border Collie	Border Collie:99.97%	Australian Shepherd:60.24%	Dachshund:54.08%	German Shepherd Dog:53.94%	Beagle:53.36%	Bull Terrier:41.56%	Sussex Spaniel:41.68%	Chow Chow:42.67%	Akita:42.88%	Boxer:42.94%
SRR13339277	American Eskimo Dog	American Eskimo Dog:99.57%	Dachshund:58.00%	Pomeranian:55.27%	Bichon Frise:54.98%	Beagle:54.95%	Sussex Spaniel:42.27%	Bull Terrier:43.42%	Chow Chow:44.00%	Akita:44.24%	Boxer:44.44%
SRR14750411	Collie	Collie:99.70%	Shetland Sheepdog:77.84%	Australian Shepherd:66.11%	Border Collie:62.01%	Pembroke Welsh Corgi:55.94%	Chow Chow:43.32%	Akita:44.13%	Sussex Spaniel:44.58%	Bull Terrier:45.68%	Chinese Shar-pei:46.08%
SRR14750415	Dachshund Miniature	Dachshund:66.84%	Beagle:48.60%	Bichon Frise:48.53%	German Shepherd Dog:46.95%	Australian Shepherd:46.59%	Chow Chow:36.49%	Sussex Spaniel:36.59%	Akita:36.59%	Bull Terrier:36.87%	Boxer:37.22%
SRR14750416	Dachshund Miniature	Dachshund:71.19%	Beagle:51.23%	Bichon Frise:51.08%	English Springer Spaniel:50.07%	Australian Shepherd:49.89%	Chow Chow:38.70%	Sussex Spaniel:39.17%	Akita:39.49%	Bull Terrier:39.65%	Alaskan Malamute:40.08%
SRR14750464	Maltese	Maltese:76.32%	Dachshund:48.43%	Bichon Frise:47.81%	Chihuahua:45.32%	German Shepherd Dog:44.45%	Sussex Spaniel:34.71%	Chow Chow:35.20%	Bull Terrier:35.76%	Boxer:36.11%	Akita:36.15%
SRR14750474	Newfoundland	Newfoundland:91.92%	Dachshund:47.91%	Beagle:47.37%	Chesapeake Bay Retriever:47.16%	Australian Shepherd:46.85%	Chow Chow:36.46%	Akita:37.47%	Sussex Spaniel:37.52%	Bull Terrier:38.31%	Chinese Shar-pei:38.44%
SRR14750501	Vizsla	Vizsla:76.90%	German Shorthaired Pointer:44.22%	English Setter:43.79%	Pointer:43.18%	Dachshund:42.98%	Chow Chow:32.37%	Akita:32.99%	Bull Terrier:33.42%	Boxer:33.52%	English Bulldog:33.87%
SRR14750502	Vizsla	Vizsla:86.03%	Dachshund:49.22%	Pointer:48.85%	German Shorthaired Pointer:48.35%	German Shepherd Dog:47.81%	Chow Chow:35.83%	Akita:36.28%	Bull Terrier:36.54%	Boxer:37.28%	Alaskan Malamute:37.33%
SRR14750504	Weimaraner	Weimaraner:86.48%	Vizsla:48.31%	Beagle:47.40%	Bichon Frise:47.13%	Dachshund:47.03%	Chow Chow:36.28%	Akita:36.86%	Sussex Spaniel:36.94%	Bull Terrier:37.07%	Chinese Shar-pei:37.95%
SRR14750537	Briard	Briard:81.53%	German Shepherd Dog:45.31%	Dachshund:44.99%	Beagle:44.45%	Australian Shepherd:43.95%	Chow Chow:34.07%	Sussex Spaniel:34.10%	Akita:34.44%	Bull Terrier:34.52%	Airedale Terrier:35.68%
SRR14750538	ol1	German Shepherd Dog:63.48%	Dachshund:47.46%	Bichon Frise:46.48%	Border Collie:46.15%	Australian Shepherd:45.75%	Sussex Spaniel:35.38%	Chow Chow:36.02%	Bull Terrier:36.36%	Akita:36.52%	Boxer:37.21%
SRR14750541	Dalmatian	Dalmatian:96.23%	Beagle:52.82%	Dachshund:51.74%	Australian Shepherd:50.33%	Chihuahua:49.88%	Chow Chow:39.27%	Akita:39.73%	Sussex Spaniel:40.58%	Bull Terrier:40.94%	Chinese Shar-pei:41.06%
SRR15734646	Akita	Akita:96.55%	Chinese Shar-pei:63.04%	Chow Chow:62.93%	Lhasa Apso:56.63%	Alaskan Malamute:56.18%	Sussex Spaniel:41.24%	Bull Terrier:41.90%	Boxer:42.87%	French Bulldog:43.34%	Collie:43.56%
SRR15734657	German Shepherd Dog	German Shepherd Dog:87.45%	Australian Shepherd:48.71%	Dachshund:46.69%	Bichon Frise:46.51%	Chihuahua:46.36%	Sussex Spaniel:35.81%	Bull Terrier:36.73%	Akita:36.88%	Chow Chow:37.03%	Manchester Terrier:37.78%
SRR15734666	Chihuahua	Chihuahua:87.67%	Dachshund:50.18%	Beagle:48.46%	Bichon Frise:48.18%	German Shepherd Dog:47.68%	Bull Terrier:36.43%	Sussex Spaniel:36.58%	Chow Chow:36.94%	Akita:37.39%	Boxer:37.68%
SRR15734667	Cairn Terrier	Cairn Terrier:100.00%	West Highland White Terrier:52.84%	Border Collie:46.44%	Scottish Terrier:46.07%	Australian Shepherd:45.73%	Chow Chow:35.08%	Sussex Spaniel:35.17%	Akita:35.59%	Chinese Shar-pei:36.27%	Alaskan Malamute:36.33%
SRR15734668	Cairn Terrier	Cairn Terrier:100.00%	West Highland White Terrier:62.96%	Scottish Terrier:54.10%	Border Collie:53.30%	Australian Shepherd:53.28%	Chow Chow:40.55%	Sussex Spaniel:40.92%	Akita:41.01%	Bull Terrier:41.92%	Alaskan Malamute:42.58%
SRR15734670	Chesapeake Bay Retriever	Chesapeake Bay Retriever:94.66%	Dachshund:51.39%	Australian Shepherd:50.33%	Beagle:48.64%	Bichon Frise:48.48%	Chow Chow:37.87%	Akita:38.47%	Sussex Spaniel:38.59%	Chinese Shar-pei:39.73%	Alaskan Malamute:40.11%
SRR15734671	Chesapeake Bay Retriever	Chesapeake Bay Retriever:81.06%	Australian Shepherd:43.74%	English Springer Spaniel:43.69%	Bichon Frise:43.50%	Chihuahua:42.48%	Chow Chow:33.39%	Sussex Spaniel:33.68%	Akita:34.27%	Alaskan Malamute:35.00%	Chinese Shar-pei:35.18%
SRR15734676	Akita	Akita:96.70%	Chinese Shar-pei:61.47%	Chow Chow:61.38%	Alaskan Malamute:55.44%	Lhasa Apso:55.19%	Sussex Spaniel:40.54%	Bull Terrier:40.81%	Boxer:41.28%	Airedale Terrier:41.97%	Manchester Terrier:42.29%
SRR15734679	Bullmastiff	Bullmastiff:84.60%	Boston Terrier:50.42%	American Staffordshire Terrier:47.17%	French Bulldog:47.15%	English Bulldog:46.84%	Chow Chow:34.74%	Sussex Spaniel:34.84%	Akita:35.26%	Alaskan Malamute:36.45%	Chinese Shar-pei:37.12%
SRR15734680	Bullmastiff	Bullmastiff:89.15%	Boston Terrier:53.41%	American Staffordshire Terrier:50.86%	French Bulldog:50.32%	English Bulldog:49.92%	Chow Chow:37.37%	Sussex Spaniel:37.49%	Akita:38.03%	Alaskan Malamute:39.13%	Field Spaniel:39.85%
SRR15734682	Bernese Mountain Dog	Bernese Mountain Dog:95.95%	Dachshund:54.71%	St. Bernard:52.72%	Border Collie:52.29%	Australian Shepherd:51.99%	Sussex Spaniel:40.74%	Chow Chow:40.81%	Akita:41.56%	Bull Terrier:41.77%	Norwich Terrier:42.24%
SRR15734683	Briard	Briard:93.51%	German Shepherd Dog:51.63%	Australian Shepherd:50.88%	Bichon Frise:50.72%	Beagle:49.97%	Bull Terrier:39.13%	Chow Chow:39.13%	Sussex Spaniel:39.29%	Akita:39.94%	Airedale Terrier:40.64%
SRR15734684	Boston Terrier	Boston Terrier:92.00%	French Bulldog:58.57%	American Staffordshire Terrier:54.77%	English Bulldog:51.65%	Staffordshire Bull Terrier:50.81%	Chow Chow:36.20%	Akita:36.54%	Sussex Spaniel:37.07%	Alaskan Malamute:38.33%	Chinese Shar-pei:38.39%
SRR15734692	Maltese	Maltese:86.31%	Bichon Frise:50.58%	Dachshund:49.82%	Chihuahua:48.49%	German Shepherd Dog:47.31%	Chow Chow:36.30%	Bull Terrier:36.44%	Sussex Spaniel:36.85%	Akita:37.37%	Chinese Shar-pei:37.58%
SRR15734693	Maltese	Maltese:87.65%	Bichon Frise:52.80%	Dachshund:52.04%	Border Collie:50.35%	Chihuahua:49.49%	Bull Terrier:37.82%	Chow Chow:37.93%	Chinese Shar-pei:38.17%	Sussex Spaniel:38.31%	Akita:38.54%
SRR15734701	Basset Hound	Basset Hound:86.44%	Beagle:50.41%	Dachshund:48.83%	Chihuahua:46.97%	Bichon Frise:46.95%	Chow Chow:36.24%	Bull Terrier:36.39%	Akita:36.47%	Sussex Spaniel:36.96%	English Bulldog:37.90%
SRR15734714	Leonberger	Leonberger:82.62%	German Shepherd Dog:46.15%	St. Bernard:46.11%	Dachshund:45.32%	Beagle:44.54%	Sussex Spaniel:34.39%	Chow Chow:34.64%	Bull Terrier:35.17%	Akita:35.83%	Norwich Terrier:35.96%
SRR15734716	Miniature Schnauzer	Miniature Schnauzer:91.01%	Bichon Frise:50.94%	Dachshund:50.07%	Beagle:49.76%	Standard Schnauzer:49.65%	Sussex Spaniel:37.89%	Bull Terrier:38.31%	Chow Chow:38.62%	Akita:39.18%	Chinese Shar-pei:39.66%
SRR15734720	German Shepherd Dog	German Shepherd Dog:82.90%	Australian Shepherd:49.28%	Dachshund:48.41%	Border Collie:48.10%	Chihuahua:46.38%	Chow Chow:37.05%	Sussex Spaniel:37.24%	Bull Terrier:37.28%	Akita:37.69%	Boxer:38.33%
SRR15734722	Irish Setter	Irish Setter:86.17%	Dachshund:49.36%	Vizsla:48.85%	Australian Shepherd:48.83%	English Springer Spaniel:48.36%	Chow Chow:36.57%	Bull Terrier:36.70%	Akita:37.09%	Boxer:37.37%	Chinese Shar-pei:37.59%
SRR15734728	German Wirehaired Pointer	German Shorthaired Pointer:51.03%	Vizsla:50.87%	Dachshund:49.39%	Bichon Frise:48.31%	Pointer:48.27%	Chow Chow:36.83%	Bull Terrier:37.22%	Akita:37.30%	Sussex Spaniel:37.90%	Boxer:38.34%
SRR15734731	German Shepherd Dog	German Shepherd Dog:87.32%	Dachshund:47.32%	Beagle:45.90%	Australian Shepherd:44.98%	Border Collie:44.93%	Sussex Spaniel:35.09%	Bull Terrier:35.22%	Boxer:36.16%	Chow Chow:36.18%	Akita:36.35%
SRR15734736	Large Munsterlander	Dachshund:51.70%	Vizsla:50.24%	German Shorthaired Pointer:49.96%	Beagle:49.00%	Bichon Frise:48.90%	Chow Chow:37.23%	Bull Terrier:37.99%	Akita:38.74%	Sussex Spaniel:38.92%	Alaskan Malamute:39.15%
SRR15734741	Yorkshire Terrier	Yorkshire Terrier:88.13%	Dachshund:48.70%	Bichon Frise:47.57%	Beagle:47.40%	German Shepherd Dog:46.42%	Sussex Spaniel:36.58%	Chow Chow:36.60%	Akita:37.11%	Alaskan Malamute:37.74%	Chinese Shar-pei:38.05%
SRR15734744	Keeshond	Keeshond:93.20%	Dachshund:50.86%	German Shepherd Dog:49.17%	Australian Shepherd:47.94%	American Eskimo Dog:47.45%	Bull Terrier:36.58%	Sussex Spaniel:36.58%	Chow Chow:37.45%	Boxer:37.73%	Akita:37.83%
SRR15734745	Keeshond	Keeshond:82.49%	Dachshund:43.99%	German Shepherd Dog:43.75%	Pomeranian:43.73%	Bichon Frise:42.73%	Sussex Spaniel:33.08%	Bull Terrier:33.29%	Boxer:34.30%	Akita:34.43%	Chow Chow:34.47%
SRR15734748	Weimaraner	Weimaraner:87.32%	Vizsla:49.03%	Beagle:47.97%	Dachshund:47.86%	Bichon Frise:47.79%	Chow Chow:36.94%	Akita:37.33%	Bull Terrier:37.38%	Sussex Spaniel:37.62%	Boxer:38.23%
SRR15734749	Weimaraner	Weimaraner:87.78%	Greyhound:47.92%	Beagle:46.27%	Dachshund:45.83%	Vizsla:45.52%	Chow Chow:35.14%	Sussex Spaniel:35.55%	Akita:35.67%	Bull Terrier:36.10%	Alaskan Malamute:36.88%
SRR15734752	Tibetan Terrier	Tibetan Terrier:93.90%	Bichon Frise:51.49%	Lhasa Apso:49.66%	American Eskimo Dog:49.36%	Chihuahua:49.32%	Sussex Spaniel:39.04%	Bull Terrier:39.95%	Boxer:40.65%	English Bulldog:41.01%	Airedale Terrier:41.07%
SRR15734757	American Staffordshire Terrier	American Staffordshire Terrier:91.24%	Boston Terrier:54.17%	French Bulldog:52.90%	English Bulldog:49.65%	Staffordshire Bull Terrier:49.42%	Chow Chow:36.31%	Sussex Spaniel:36.70%	Akita:36.80%	Alaskan Malamute:38.16%	Chinese Shar-pei:38.21%
SRR15734758	Shih Tzu	Shih Tzu:88.16%	Lhasa Apso:60.85%	Tibetan Spaniel:51.75%	Bichon Frise:49.23%	Dachshund:48.51%	Bull Terrier:36.39%	Sussex Spaniel:36.54%	Boxer:37.42%	Collie:38.05%	Airedale Terrier:38.51%
SRR15734766	German Shepherd Dog	German Shepherd Dog:87.16%	Dachshund:47.25%	Beagle:46.93%	Australian Shepherd:45.98%	Chihuahua:45.23%	Sussex Spaniel:35.63%	Bull Terrier:36.02%	Akita:36.34%	Boxer:36.45%	Manchester Terrier:36.46%
SRR15734780	Standard Schnauzer	Standard Schnauzer:88.60%	Dachshund:49.64%	Bichon Frise:49.28%	Pomeranian:48.20%	American Eskimo Dog:47.97%	Sussex Spaniel:37.43%	Chow Chow:37.44%	Bull Terrier:37.76%	Akita:38.61%	Boxer:38.71%
SRR15734797	St. Bernard	St. Bernard:91.68%	German Shepherd Dog:50.09%	Dachshund:49.05%	Australian Shepherd:49.03%	Great Dane:48.42%	Sussex Spaniel:38.25%	Chow Chow:38.75%	Akita:39.05%	Bull Terrier:39.85%	Alaskan Malamute:40.08%
SRR15734798	St. Bernard	St. Bernard:98.68%	German Shepherd Dog:53.08%	Dachshund:52.20%	Great Dane:51.40%	Border Collie:51.39%	Chow Chow:40.02%	Sussex Spaniel:40.48%	Akita:40.92%	Alaskan Malamute:41.68%	Bull Terrier:41.69%
SRR15734799	St. Bernard	St. Bernard:86.88%	German Shepherd Dog:47.12%	Leonberger:46.57%	Great Dane:46.14%	Australian Shepherd:46.06%	Chow Chow:36.24%	Sussex Spaniel:36.46%	Akita:36.88%	Bull Terrier:37.82%	Alaskan Malamute:37.84%
SRR15734800	Samoyed	Samoyed:86.19%	American Eskimo Dog:51.71%	German Shepherd Dog:47.50%	Dachshund:47.37%	Beagle:47.00%	Sussex Spaniel:35.85%	Bull Terrier:36.24%	Boxer:37.34%	Labrador Retriever:37.57%	Airedale Terrier:37.91%
SRR15734803	Giant Schnauzer	Giant Schnauzer:90.50%	Dachshund:50.51%	German Shepherd Dog:49.55%	Beagle:48.36%	Chihuahua:48.24%	Chow Chow:38.12%	Sussex Spaniel:38.19%	Akita:38.37%	Bull Terrier:39.08%	Alaskan Malamute:39.66%
SRR15734806	Rhodesian Ridgeback	Rhodesian Ridgeback:100.00%	Great Dane:47.57%	Beagle:47.31%	Australian Shepherd:47.31%	Greyhound:47.12%	Chow Chow:36.43%	Sussex Spaniel:36.83%	Akita:37.12%	Alaskan Malamute:37.44%	Chinese Shar-pei:38.51%
SRR15734807	Miniature Pinscher	Miniature Pinscher:100.00%	Beagle:49.95%	American Eskimo Dog:49.93%	Dachshund:49.92%	Australian Shepherd:49.06%	Chow Chow:38.28%	Sussex Spaniel:38.50%	Akita:39.16%	Bull Terrier:39.30%	Alaskan Malamute:39.42%
SRR15734808	Miniature Pinscher	Miniature Pinscher:100.00%	Dachshund:46.34%	Beagle:45.70%	Bichon Frise:44.83%	American Eskimo Dog:44.02%	Akita:34.52%	Chow Chow:34.62%	Sussex Spaniel:34.64%	Alaskan Malamute:35.19%	Bull Terrier:35.52%
SRR15734816	Alaskan Malamute	Alaskan Malamute:92.92%	Chinese Shar-pei:51.93%	Akita:51.40%	Chow Chow:50.91%	Samoyed:50.55%	Sussex Spaniel:37.95%	Bull Terrier:38.32%	Boxer:39.10%	Airedale Terrier:39.20%	Manchester Terrier:39.96%
SRR15734822	English Setter	English Setter:94.79%	Vizsla:53.97%	Pointer:52.75%	Dachshund:52.43%	German Shorthaired Pointer:51.26%	Chow Chow:38.60%	Bull Terrier:38.89%	Akita:39.36%	Boxer:39.72%	Chinese Shar-pei:39.89%
SRR15734823	English Springer Spaniel	English Springer Spaniel:86.05%	Beagle:47.23%	English Cocker Spaniel:47.07%	Bichon Frise:46.39%	Australian Shepherd:45.97%	Chow Chow:35.28%	Akita:35.84%	Bull Terrier:36.23%	Boxer:36.56%	Alaskan Malamute:36.74%
SRR15734827	Miniature Poodle	Bichon Frise:50.01%	Dachshund:49.73%	German Shepherd Dog:47.05%	Australian Shepherd:47.02%	Border Collie:46.99%	Akita:36.46%	Chow Chow:36.47%	Bull Terrier:36.81%	Sussex Spaniel:37.52%	Alaskan Malamute:37.67%
SRR15734828	Toy Poodle	Bichon Frise:51.03%	Dachshund:49.66%	Beagle:47.45%	Maltese:46.54%	Chihuahua:46.49%	Chow Chow:35.68%	Bull Terrier:36.01%	Sussex Spaniel:36.17%	Akita:36.56%	Airedale Terrier:37.19%
SRR15734834	Great Pyrenees	Dachshund:47.58%	Beagle:47.50%	German Shepherd Dog:47.09%	Chihuahua:46.90%	Australian Shepherd:46.86%	Chow Chow:36.72%	Sussex Spaniel:36.74%	Bull Terrier:36.90%	Boxer:36.95%	Akita:37.07%
SRR15734836	Great Pyrenees	Dachshund:49.50%	Beagle:48.53%	German Shepherd Dog:48.33%	Bichon Frise:47.47%	Chihuahua:46.75%	Bull Terrier:35.95%	Sussex Spaniel:36.07%	Chow Chow:36.78%	Boxer:36.91%	Akita:37.42%
SRR15734839	Old English Sheepdog	Old English Sheepdog:84.87%	Border Collie:47.43%	Australian Shepherd:47.06%	German Shepherd Dog:46.00%	Greyhound:45.62%	Chow Chow:35.54%	Sussex Spaniel:35.72%	Akita:36.19%	Chinese Shar-pei:37.06%	Bull Terrier:37.31%
SRR15734840	Old English Sheepdog	Old English Sheepdog:84.46%	Dachshund:47.71%	Border Collie:47.66%	Australian Shepherd:47.40%	Beagle:46.31%	Akita:35.79%	Chow Chow:35.93%	Sussex Spaniel:36.01%	Alaskan Malamute:36.66%	Bull Terrier:37.04%
SRR15734848	Norwich Terrier	Norwich Terrier:94.48%	Yorkshire Terrier:53.58%	Dachshund:52.86%	Australian Shepherd:52.50%	Chihuahua:52.00%	Sussex Spaniel:40.05%	Chow Chow:40.49%	Akita:40.57%	Bull Terrier:41.52%	Boxer:41.96%
SRR15734849	Norwich Terrier	Norwich Terrier:95.38%	Yorkshire Terrier:56.09%	Australian Shepherd:52.95%	Dachshund:52.78%	American Eskimo Dog:51.96%	Chow Chow:41.22%	Sussex Spaniel:41.41%	Akita:41.60%	Boxer:43.04%	Chinese Shar-pei:43.14%
SRR15734856	Newfoundland	Newfoundland:95.10%	Dachshund:48.40%	Australian Shepherd:48.07%	Beagle:47.58%	German Shepherd Dog:47.48%	Chow Chow:37.76%	Sussex Spaniel:38.13%	Akita:38.24%	Norwich Terrier:39.21%	Airedale Terrier:39.37%
SRR15734858	Newfoundland	Newfoundland:83.74%	Dachshund:44.31%	Golden Retriever:44.15%	Chesapeake Bay Retriever:44.10%	Beagle:43.79%	Chow Chow:33.53%	Sussex Spaniel:34.42%	Akita:34.75%	Bull Terrier:35.10%	Chinese Shar-pei:35.43%
SRR15734862	Vizsla	Vizsla:91.74%	Dachshund:51.65%	Pointer:50.78%	German Shorthaired Pointer:50.59%	English Setter:50.31%	Chow Chow:37.39%	Bull Terrier:37.48%	Akita:37.82%	Sussex Spaniel:39.18%	Alaskan Malamute:39.39%
SRR15734863	Vizsla	Vizsla:93.88%	Dachshund:56.15%	Pointer:55.18%	German Shorthaired Pointer:54.34%	Australian Shepherd:53.62%	Chow Chow:40.30%	Akita:41.20%	Bull Terrier:41.32%	Alaskan Malamute:41.88%	Chinese Shar-pei:42.06%
SRR15734864	Vizsla	Vizsla:89.81%	Dachshund:51.35%	Pointer:49.51%	English Setter:49.38%	German Shorthaired Pointer:48.13%	Chow Chow:36.62%	Bull Terrier:37.41%	Akita:37.74%	Sussex Spaniel:37.81%	Boxer:38.08%
SRR15734868	Akita	Akita:86.15%	Chinese Shar-pei:56.45%	Chow Chow:56.24%	Lhasa Apso:50.55%	Alaskan Malamute:50.31%	Sussex Spaniel:36.80%	Bull Terrier:37.10%	Boxer:38.09%	English Bulldog:38.10%	Collie:38.79%
SRR15734876	German Shepherd Dog	German Shepherd Dog:91.30%	Dachshund:48.54%	Beagle:47.99%	Border Collie:47.71%	Australian Shepherd:47.69%	Sussex Spaniel:36.82%	Bull Terrier:37.14%	Boxer:37.74%	Chow Chow:37.79%	Akita:38.11%
SRR15734885	Doberman Pinscher	Doberman Pinscher:94.21%	German Shepherd Dog:53.18%	Dachshund:52.25%	Giant Schnauzer:51.30%	Beagle:50.84%	Sussex Spaniel:40.20%	Chow Chow:40.42%	Akita:40.45%	Bull Terrier:41.16%	Chinese Shar-pei:41.67%
SRR15734886	Boxer	Boxer:87.10%	American Staffordshire Terrier:55.41%	Boston Terrier:55.00%	French Bulldog:54.37%	English Bulldog:53.03%	Chow Chow:36.55%	Sussex Spaniel:36.62%	Akita:37.81%	Alaskan Malamute:38.90%	Norwich Terrier:39.88%
SRR15734887	German Shepherd Dog	German Shepherd Dog:94.68%	Dachshund:51.21%	Australian Shepherd:49.44%	Border Collie:48.75%	Chihuahua:48.35%	Sussex Spaniel:38.04%	Bull Terrier:38.11%	Chow Chow:38.99%	Akita:39.15%	Boxer:39.50%
SRR15734888	Dalmatian	Dalmatian:87.42%	Dachshund:48.61%	Beagle:47.92%	Australian Shepherd:47.43%	Maltese:46.05%	Chow Chow:36.65%	Akita:37.31%	Sussex Spaniel:37.62%	Bull Terrier:38.00%	Boxer:38.30%
SRR15734895	Collie	Collie:91.79%	Shetland Sheepdog:71.09%	Australian Shepherd:59.19%	Border Collie:55.39%	Pembroke Welsh Corgi:50.65%	Sussex Spaniel:39.05%	Chow Chow:39.08%	Akita:39.33%	Bull Terrier:40.30%	Chinese Shar-pei:40.80%
SRR16048452	Tibetan Terrier	Tibetan Terrier:89.96%	Bichon Frise:48.80%	Dachshund:47.84%	Lhasa Apso:47.28%	Chihuahua:47.16%	Sussex Spaniel:37.28%	Bull Terrier:37.33%	Boxer:38.79%	Airedale Terrier:38.86%	Scottish Terrier:39.38%
SRR16048453	Tibetan Spaniel	Tibetan Spaniel:97.96%	Lhasa Apso:55.75%	Shih Tzu:54.29%	Bichon Frise:51.56%	Chihuahua:50.19%	Bull Terrier:38.58%	Sussex Spaniel:38.89%	Boxer:39.39%	English Bulldog:39.89%	Doberman Pinscher:40.00%
SRR16048454	Tibetan Spaniel	Tibetan Spaniel:96.12%	Lhasa Apso:54.79%	Shih Tzu:52.37%	Dachshund:49.20%	Bichon Frise:48.17%	Sussex Spaniel:36.17%	Bull Terrier:36.24%	Boxer:37.52%	Airedale Terrier:37.92%	English Bulldog:38.09%
SRR16048541	Staffordshire Bull Terrier	Staffordshire Bull Terrier:94.45%	Boston Terrier:59.46%	American Staffordshire Terrier:59.13%	French Bulldog:55.95%	English Bulldog:52.57%	Chow Chow:38.23%	Sussex Spaniel:38.32%	Akita:38.42%	Alaskan Malamute:39.87%	Chinese Shar-pei:40.34%
SRR16048542	Staffordshire Bull Terrier	Staffordshire Bull Terrier:83.35%	American Staffordshire Terrier:53.46%	Boston Terrier:52.10%	French Bulldog:50.60%	English Bulldog:48.75%	Chow Chow:34.17%	Sussex Spaniel:34.26%	Akita:34.71%	Alaskan Malamute:35.66%	Chinese Shar-pei:36.25%
SRR16048543	Shetland Sheepdog	Shetland Sheepdog:87.93%	Collie:60.72%	Australian Shepherd:55.44%	Border Collie:53.59%	German Shepherd Dog:48.17%	Sussex Spaniel:37.29%	Chow Chow:37.37%	Akita:37.92%	Bull Terrier:38.38%	Alaskan Malamute:39.27%
SRR16048603	Shih Tzu	Shih Tzu:96.07%	Lhasa Apso:66.15%	Tibetan Spaniel:56.34%	Bichon Frise:53.54%	Chihuahua:53.14%	Sussex Spaniel:39.60%	Bull Terrier:39.60%	Collie:41.31%	Airedale Terrier:41.61%	Boxer:41.95%
SRR16048604	Shih Tzu	Shih Tzu:98.17%	Lhasa Apso:66.01%	Tibetan Spaniel:56.41%	Bichon Frise:52.65%	Chihuahua:52.17%	Sussex Spaniel:40.19%	Bull Terrier:40.40%	Boxer:41.53%	Airedale Terrier:41.87%	Collie:42.07%
SRR16048649	Pointer	Dachshund:49.27%	Border Collie:48.83%	Samoyed:47.64%	Pointer:47.63%	Australian Shepherd:47.09%	Sussex Spaniel:36.28%	Bull Terrier:37.17%	Boxer:37.44%	Airedale Terrier:37.62%	English Bulldog:37.99%
SRR16048650	Pointer	Pointer:82.97%	Vizsla:49.15%	German Shorthaired Pointer:47.86%	English Setter:47.67%	Dachshund:46.16%	Bull Terrier:34.04%	Chow Chow:34.26%	Akita:34.51%	Sussex Spaniel:35.32%	Alaskan Malamute:35.63%
SRR16048651	Pointer	Pointer:96.35%	Vizsla:54.14%	English Setter:50.95%	German Shorthaired Pointer:50.89%	Dachshund:49.29%	Chow Chow:37.22%	Bull Terrier:38.03%	Akita:38.13%	Alaskan Malamute:38.53%	Boxer:39.01%
SRR16048699	Standard Poodle	Dachshund:53.38%	Bichon Frise:52.96%	Australian Shepherd:49.15%	Beagle:48.65%	German Shepherd Dog:48.35%	Chow Chow:38.06%	Bull Terrier:38.16%	Akita:38.17%	Sussex Spaniel:38.62%	Boxer:39.00%
SRR16048700	Pomeranian	Pomeranian:91.18%	Dachshund:52.10%	Bichon Frise:50.11%	American Eskimo Dog:48.57%	Chihuahua:48.04%	Bull Terrier:36.75%	Sussex Spaniel:37.26%	Boxer:37.73%	Chow Chow:37.79%	Akita:37.97%
SRR16048749	Old English Sheepdog	Old English Sheepdog:90.98%	Australian Shepherd:50.46%	Border Collie:49.63%	Dachshund:48.31%	Greyhound:47.89%	Chow Chow:37.08%	Sussex Spaniel:37.13%	Akita:37.92%	Chinese Shar-pei:38.69%	Alaskan Malamute:38.96%
SRR16048755	Norwich Terrier	Norwich Terrier:90.23%	Yorkshire Terrier:51.37%	Dachshund:49.74%	Bichon Frise:48.79%	Chihuahua:48.61%	Chow Chow:38.07%	Sussex Spaniel:38.36%	Akita:38.43%	Alaskan Malamute:39.64%	Collie:40.39%
SRR16048756	Norwich Terrier	Norwich Terrier:94.29%	Yorkshire Terrier:51.62%	Dachshund:50.75%	Chihuahua:50.08%	Cairn Terrier:49.64%	Chow Chow:39.00%	Akita:39.03%	Sussex Spaniel:39.07%	Alaskan Malamute:40.71%	Bull Terrier:40.79%
SRR16048767	Newfoundland	Newfoundland:89.44%	Dachshund:48.06%	Chesapeake Bay Retriever:46.41%	Australian Shepherd:45.99%	Beagle:45.95%	Chow Chow:35.68%	Sussex Spaniel:35.78%	Akita:36.45%	Bull Terrier:37.03%	Norwich Terrier:37.87%
SRR16048779	Miniature Schnauzer	Miniature Schnauzer:88.07%	Dachshund:50.75%	Beagle:48.84%	Bichon Frise:48.19%	English Springer Spaniel:47.89%	Chow Chow:37.26%	Akita:37.56%	Sussex Spaniel:37.58%	Bull Terrier:37.78%	Alaskan Malamute:38.92%
SRR16048792	Maltese	Maltese:88.79%	Bichon Frise:52.86%	Dachshund:51.23%	Beagle:49.77%	Border Collie:49.49%	Bull Terrier:37.66%	Chow Chow:38.49%	Boxer:38.49%	Akita:38.82%	Sussex Spaniel:38.89%
SRR16048827	Lhasa Apso	Lhasa Apso:97.97%	Shih Tzu:59.34%	Tibetan Spaniel:55.13%	Bichon Frise:52.86%	Dachshund:52.23%	Sussex Spaniel:39.65%	Bull Terrier:39.73%	Boxer:41.07%	Airedale Terrier:41.48%	Collie:41.52%
SRR16048828	Lhasa Apso	Lhasa Apso:94.47%	Shih Tzu:56.91%	Dachshund:52.41%	Tibetan Spaniel:51.73%	Bichon Frise:50.35%	Bull Terrier:37.04%	Sussex Spaniel:38.12%	Boxer:38.77%	English Bulldog:39.04%	Airedale Terrier:39.31%
SRR16048833	Leonberger	Leonberger:83.79%	St. Bernard:47.25%	Australian Shepherd:44.90%	Dachshund:44.85%	Beagle:44.84%	Sussex Spaniel:34.65%	Chow Chow:35.35%	Akita:36.12%	Bull Terrier:36.19%	Chinese Shar-pei:36.43%
SRR16048834	Leonberger	Leonberger:94.60%	St. Bernard:54.14%	German Shepherd Dog:51.55%	Dachshund:51.30%	Australian Shepherd:50.09%	Sussex Spaniel:38.99%	Chow Chow:39.92%	Akita:40.35%	Bull Terrier:40.64%	Norwich Terrier:40.99%
SRR16048835	Leonberger	Leonberger:89.69%	St. Bernard:50.17%	Dachshund:50.13%	Great Dane:48.22%	German Shepherd Dog:47.82%	Sussex Spaniel:37.22%	Chow Chow:38.16%	Bull Terrier:38.61%	Akita:38.62%	Collie:39.56%
SRR16048836	Leonberger	Leonberger:85.99%	Dachshund:48.14%	St. Bernard:47.76%	German Shepherd Dog:47.36%	Australian Shepherd:45.57%	Sussex Spaniel:35.37%	Chow Chow:35.84%	Akita:36.70%	Bull Terrier:36.78%	Norwich Terrier:37.11%
SRR16048884	Yorkshire Terrier	Yorkshire Terrier:85.42%	Australian Shepherd:47.28%	Dachshund:47.03%	Bichon Frise:46.86%	Beagle:46.09%	Chow Chow:35.57%	Akita:36.56%	Sussex Spaniel:36.66%	Alaskan Malamute:37.03%	Bull Terrier:37.28%
SRR16048887	Welsh Springer Spaniel	Welsh Springer Spaniel:91.40%	English Springer Spaniel:50.36%	Dachshund:49.26%	Beagle:48.09%	English Cocker Spaniel:47.99%	Chow Chow:35.54%	Bull Terrier:36.16%	Akita:36.44%	Boxer:36.95%	Alaskan Malamute:37.63%
SRR16048888	Welsh Springer Spaniel	Welsh Springer Spaniel:96.82%	Dachshund:53.51%	English Cocker Spaniel:51.62%	Bichon Frise:51.54%	English Springer Spaniel:50.75%	Chow Chow:38.39%	Akita:38.97%	Bull Terrier:39.05%	Alaskan Malamute:39.93%	Boxer:40.06%
SRR16048894	Welsh Terrier	Welsh Terrier:96.85%	Bichon Frise:50.16%	Dachshund:50.04%	American Staffordshire Terrier:49.41%	Chihuahua:49.28%	Chow Chow:38.34%	Sussex Spaniel:39.21%	Akita:39.44%	Chinese Shar-pei:39.83%	Alaskan Malamute:40.26%
SRR2094385	Beagle	Beagle:84.95%	Dachshund:52.79%	Bichon Frise:48.33%	Chihuahua:47.73%	Border Collie:47.50%	Chinese Shar-pei:36.07%	Chow Chow:36.62%	Bull Terrier:36.64%	Sussex Spaniel:37.02%	Akita:37.32%
SRR2094386	Beagle	Beagle:42.42%	Dachshund:32.64%	Bichon Frise:29.01%	Australian Shepherd:28.71%	Rhodesian Ridgeback:28.37%	Chinese Shar-pei:20.57%	Chow Chow:21.38%	Sussex Spaniel:21.55%	Akita:21.69%	Bull Terrier:21.88%
SRR2094392	Chow Chow	Chow Chow:93.01%	Chinese Shar-pei:61.88%	Akita:61.67%	Lhasa Apso:56.31%	Alaskan Malamute:55.38%	Sussex Spaniel:39.42%	Bull Terrier:39.78%	English Bulldog:40.69%	Boxer:40.89%	Airedale Terrier:41.52%
SRR2094396	Mastiff	Bullmastiff:64.19%	American Staffordshire Terrier:54.76%	Boston Terrier:53.68%	St. Bernard:52.66%	French Bulldog:52.48%	Chow Chow:38.97%	Akita:39.40%	Sussex Spaniel:39.83%	Chinese Shar-pei:40.42%	Alaskan Malamute:41.44%
SRR2094400	Irish Wolfhound	Irish Wolfhound:99.51%	Greyhound:59.81%	Great Dane:56.97%	Border Collie:55.67%	Australian Shepherd:54.01%	Chow Chow:40.92%	Sussex Spaniel:41.05%	Akita:41.42%	Alaskan Malamute:42.31%	Chinese Shar-pei:43.01%
SRR2094409	Scottish Terrier	Scottish Terrier:100.00%	West Highland White Terrier:59.51%	Cairn Terrier:56.49%	Dachshund:54.88%	Border Collie:52.51%	Chinese Shar-pei:39.82%	Chow Chow:40.05%	Akita:40.80%	Sussex Spaniel:41.22%	Alaskan Malamute:41.99%
SRR2095318	Doberman Pinscher	Doberman Pinscher:83.32%	German Shepherd Dog:47.77%	Australian Shepherd:46.40%	Dachshund:46.30%	Rhodesian Ridgeback:46.26%	Chinese Shar-pei:33.07%	Chow Chow:35.29%	Sussex Spaniel:35.50%	Akita:35.86%	Bull Terrier:36.44%
SRR2095463	Bernese Mountain Dog	Bernese Mountain Dog:90.55%	Dachshund:50.81%	Border Collie:49.89%	German Shepherd Dog:49.59%	Australian Shepherd:48.95%	Chinese Shar-pei:36.73%	Sussex Spaniel:37.66%	Bull Terrier:38.64%	Chow Chow:38.68%	Akita:39.15%
SRR2095477	English Bulldog	English Bulldog:95.86%	Boston Terrier:65.96%	French Bulldog:65.83%	American Staffordshire Terrier:63.20%	Staffordshire Bull Terrier:58.21%	Chow Chow:39.32%	Sussex Spaniel:40.46%	Akita:40.54%	Chinese Shar-pei:41.48%	Alaskan Malamute:41.88%
SRR2095478	Chihuahua	Chihuahua:94.94%	Dachshund:51.42%	Bichon Frise:51.34%	Australian Shepherd:50.18%	Beagle:49.52%	Sussex Spaniel:38.32%	Bull Terrier:38.39%	Chow Chow:39.06%	Boxer:39.07%	Chinese Shar-pei:39.17%
SRR2095497	Great Dane	Great Dane:94.56%	Greyhound:52.05%	Border Collie:52.03%	Dachshund:51.48%	Rhodesian Ridgeback:51.34%	Sussex Spaniel:40.20%	Chow Chow:40.34%	Chinese Shar-pei:40.72%	Akita:40.73%	Alaskan Malamute:41.60%
SRR2095500	Pekingese	Lhasa Apso:65.83%	Shih Tzu:64.57%	Tibetan Spaniel:61.88%	Dachshund:57.25%	Chihuahua:55.65%	Sussex Spaniel:41.51%	Bull Terrier:41.90%	Boxer:43.10%	Airedale Terrier:43.11%	Collie:43.22%
SRR2095501	Rottweiler	Rottweiler:86.37%	Bichon Frise:49.03%	Border Collie:48.43%	Dachshund:47.90%	Australian Shepherd:47.53%	Chinese Shar-pei:35.17%	Chow Chow:36.13%	Sussex Spaniel:37.14%	Akita:37.43%	Alaskan Malamute:37.70%
SRR2095502	St. Bernard	St. Bernard:87.45%	German Shepherd Dog:48.39%	Australian Shepherd:47.66%	Bichon Frise:47.56%	Border Collie:47.22%	Chinese Shar-pei:35.14%	Chow Chow:36.02%	Sussex Spaniel:36.44%	Akita:37.03%	Bull Terrier:37.26%
SRR2095503	Saluki	Dachshund:52.77%	Bichon Frise:50.78%	Chihuahua:50.63%	American Eskimo Dog:50.42%	German Shepherd Dog:50.10%	Sussex Spaniel:38.35%	Bull Terrier:39.10%	Boxer:40.01%	Norwich Terrier:41.04%	Collie:41.09%
SRR2095504	Shetland Sheepdog	Shetland Sheepdog:88.89%	Collie:60.66%	Australian Shepherd:55.76%	Border Collie:54.73%	Pomeranian:50.40%	Chinese Shar-pei:37.26%	Chow Chow:37.93%	Sussex Spaniel:38.40%	Akita:38.83%	Alaskan Malamute:39.95%
SRR2095539	Siberian Husky	Alaskan Malamute:58.97%	Akita:53.38%	Chow Chow:52.60%	Samoyed:52.12%	Lhasa Apso:51.66%	Sussex Spaniel:37.90%	Bull Terrier:38.81%	Boxer:40.06%	English Bulldog:40.14%	Manchester Terrier:40.17%
SRR2095540	Toy Poodle	Dachshund:52.81%	Bichon Frise:52.78%	Beagle:51.43%	Australian Shepherd:51.05%	Chihuahua:50.68%	Chow Chow:38.60%	Sussex Spaniel:38.96%	Chinese Shar-pei:39.15%	Bull Terrier:39.26%	Akita:39.64%
SRR5664965	English Cocker Spaniel	English Cocker Spaniel:99.85%	Dachshund:58.19%	English Springer Spaniel:56.07%	Beagle:54.74%	Field Spaniel:54.32%	Chow Chow:40.70%	Bull Terrier:41.45%	Akita:41.82%	Chinese Shar-pei:42.90%	Boxer:43.04%
SRR6347734	Soft Coated Wheaten Terrier	Soft Coated Wheaten Terrier:86.31%	American Staffordshire Terrier:50.36%	Beagle:48.98%	Dachshund:48.90%	Boston Terrier:47.76%	Chow Chow:37.02%	Akita:37.54%	Sussex Spaniel:37.59%	Chinese Shar-pei:37.70%	Alaskan Malamute:38.93%
SRR7107534	Great Dane	Great Dane:94.36%	Beagle:52.53%	Dachshund:52.14%	German Shepherd Dog:51.17%	Greyhound:50.73%	Sussex Spaniel:39.39%	Akita:39.50%	Chow Chow:40.17%	Alaskan Malamute:41.10%	Chinese Shar-pei:41.24%
SRR7107535	Border Collie	Border Collie:98.07%	Australian Shepherd:57.35%	Dachshund:53.13%	Beagle:51.85%	German Shepherd Dog:51.66%	Sussex Spaniel:39.16%	Chow Chow:40.54%	Bull Terrier:40.64%	Akita:40.91%	Boxer:41.40%
SRR7107538	West Highland White Terrier	West Highland White Terrier:98.39%	Cairn Terrier:64.60%	Scottish Terrier:58.94%	Dachshund:54.63%	Australian Shepherd:53.72%	Chow Chow:41.73%	Sussex Spaniel:42.04%	Akita:42.65%	Bull Terrier:43.67%	Airedale Terrier:43.71%
SRR7107550	Shetland Sheepdog	Shetland Sheepdog:98.48%	Collie:66.50%	Australian Shepherd:57.14%	Border Collie:55.78%	German Shepherd Dog:51.92%	Sussex Spaniel:39.48%	Chow Chow:40.06%	Akita:40.15%	Bull Terrier:41.25%	Chinese Shar-pei:41.74%
SRR7107558	Greyhound	Greyhound:97.99%	Border Collie:52.55%	German Shepherd Dog:52.00%	Beagle:51.53%	Great Dane:51.20%	Chow Chow:39.30%	Akita:40.08%	Sussex Spaniel:40.12%	Chinese Shar-pei:41.47%	Alaskan Malamute:41.71%
SRR7107565	Labrador Retriever	Labrador Retriever:97.18%	Golden Retriever:57.69%	Flat-coated Retriever:53.58%	Beagle:52.42%	Bichon Frise:51.35%	Chow Chow:40.34%	Akita:41.08%	Sussex Spaniel:41.12%	Chinese Shar-pei:42.01%	Bull Terrier:42.09%
SRR7107577	Vizsla	Vizsla:97.92%	Dachshund:55.78%	German Shorthaired Pointer:54.55%	Pointer:54.44%	English Setter:53.28%	Chow Chow:40.78%	Bull Terrier:41.38%	Akita:41.69%	Sussex Spaniel:42.00%	Chinese Shar-pei:42.36%
SRR7107578	Border Collie	Border Collie:98.89%	Australian Shepherd:58.69%	Dachshund:52.31%	Beagle:51.92%	German Shepherd Dog:51.74%	Sussex Spaniel:40.19%	Chow Chow:40.19%	Akita:40.91%	Bull Terrier:40.93%	Boxer:41.35%
SRR7107579	Chihuahua	Chihuahua:89.09%	Bichon Frise:48.36%	Dachshund:48.27%	Beagle:47.42%	Australian Shepherd:46.46%	Sussex Spaniel:36.34%	Bull Terrier:36.80%	Chow Chow:36.91%	Boxer:37.03%	Akita:37.06%
SRR7107587	French Bulldog	French Bulldog:78.03%	Boston Terrier:52.60%	American Staffordshire Terrier:49.01%	English Bulldog:46.99%	Staffordshire Bull Terrier:45.54%	Chow Chow:32.74%	Chinese Shar-pei:32.87%	Sussex Spaniel:33.44%	Akita:33.53%	Alaskan Malamute:34.75%
SRR7107642	Beagle	Beagle:90.60%	Dachshund:55.76%	Australian Shepherd:51.37%	Chihuahua:51.23%	Border Collie:51.09%	Chow Chow:39.89%	Sussex Spaniel:40.29%	Chinese Shar-pei:40.42%	Akita:40.63%	Bull Terrier:41.01%
SRR7107789	Greyhound	Greyhound:82.80%	Irish Wolfhound:46.92%	Beagle:46.21%	Australian Shepherd:46.05%	American Staffordshire Terrier:45.85%	Chow Chow:34.53%	Akita:35.11%	Sussex Spaniel:35.16%	Alaskan Malamute:36.34%	Chinese Shar-pei:36.98%
SRR7107790	Greyhound	Greyhound:99.29%	German Shepherd Dog:52.77%	Border Collie:52.63%	Australian Shepherd:52.43%	Bichon Frise:51.55%	Chow Chow:39.39%	Sussex Spaniel:40.15%	Akita:40.44%	Chinese Shar-pei:41.29%	Alaskan Malamute:41.72%
SRR7107791	Greyhound	Greyhound:98.32%	German Shepherd Dog:52.51%	Australian Shepherd:52.04%	Border Collie:51.89%	Beagle:51.06%	Chow Chow:38.95%	Akita:39.70%	Sussex Spaniel:40.13%	Chinese Shar-pei:40.86%	Alaskan Malamute:41.26%
SRR7107792	Golden Retriever	Golden Retriever:96.12%	Dachshund:53.80%	Flat-coated Retriever:52.79%	Border Collie:52.77%	Labrador Retriever:52.56%	Chow Chow:40.02%	Akita:40.58%	Sussex Spaniel:41.84%	Chinese Shar-pei:42.42%	Alaskan Malamute:42.46%
SRR7107793	Golden Retriever	Golden Retriever:95.69%	Dachshund:50.53%	Australian Shepherd:49.65%	English Springer Spaniel:49.23%	Flat-coated Retriever:49.23%	Chow Chow:37.68%	Akita:38.94%	Chinese Shar-pei:39.12%	Sussex Spaniel:39.41%	Alaskan Malamute:40.06%
SRR7107794	Greyhound	Greyhound:89.44%	Australian Shepherd:50.66%	Border Collie:49.62%	Beagle:49.38%	Irish Wolfhound:48.66%	Chow Chow:37.17%	Sussex Spaniel:37.64%	Akita:37.69%	Alaskan Malamute:39.44%	Chinese Shar-pei:39.64%
SRR7107795	Greyhound	Greyhound:87.52%	Border Collie:49.62%	Australian Shepherd:49.39%	German Shepherd Dog:48.33%	Beagle:48.24%	Chow Chow:36.38%	Akita:36.99%	Sussex Spaniel:37.09%	Alaskan Malamute:38.07%	Chinese Shar-pei:38.56%
SRR7107796	Golden Retriever	Golden Retriever:95.87%	Dachshund:50.94%	Labrador Retriever:50.86%	Bichon Frise:49.93%	Chesapeake Bay Retriever:49.88%	Chow Chow:38.29%	Sussex Spaniel:39.48%	Akita:39.79%	Chinese Shar-pei:40.19%	Alaskan Malamute:40.50%
SRR7107797	Golden Retriever	Golden Retriever:83.46%	Labrador Retriever:59.08%	Flat-coated Retriever:48.92%	Dachshund:48.88%	Australian Shepherd:47.92%	Chow Chow:36.94%	Akita:37.62%	Sussex Spaniel:38.11%	Chinese Shar-pei:38.23%	Bull Terrier:39.01%
SRR7107798	Golden Retriever	Golden Retriever:95.14%	Labrador Retriever:51.59%	Chesapeake Bay Retriever:51.19%	Vizsla:50.53%	Dachshund:49.92%	Chow Chow:38.70%	Akita:39.27%	Sussex Spaniel:39.93%	Chinese Shar-pei:40.58%	Bull Terrier:41.28%
SRR7107799	Greyhound	Greyhound:98.15%	Border Collie:55.80%	German Shepherd Dog:55.01%	Dachshund:54.44%	Australian Shepherd:53.68%	Chow Chow:41.31%	Sussex Spaniel:41.97%	Akita:42.08%	Alaskan Malamute:43.34%	Chinese Shar-pei:43.78%
SRR7107800	Greyhound	Greyhound:91.44%	Border Collie:50.98%	Beagle:50.71%	Australian Shepherd:49.69%	German Shepherd Dog:49.50%	Chow Chow:37.27%	Akita:38.06%	Sussex Spaniel:38.24%	Alaskan Malamute:39.50%	Chinese Shar-pei:39.57%
SRR7107802	Pembroke Welsh Corgi	Pembroke Welsh Corgi:40.96%	Beagle:28.36%	Border Collie:28.08%	Dachshund:27.51%	Australian Shepherd:26.78%	Sussex Spaniel:19.98%	Akita:20.13%	Chow Chow:20.17%	Boxer:20.40%	Bull Terrier:20.47%
SRR7107803	Pembroke Welsh Corgi	Pembroke Welsh Corgi:87.37%	Border Collie:53.49%	Dachshund:52.46%	Beagle:51.77%	Australian Shepherd:51.11%	Chow Chow:38.00%	Akita:38.60%	Sussex Spaniel:38.69%	Alaskan Malamute:39.32%	Manchester Terrier:39.43%
SRR7107804	Pembroke Welsh Corgi	Pembroke Welsh Corgi:97.21%	Border Collie:54.36%	Dachshund:54.35%	Beagle:53.92%	Australian Shepherd:53.46%	Akita:39.52%	Chow Chow:39.92%	Sussex Spaniel:40.22%	Chinese Shar-pei:41.59%	Bull Terrier:41.67%
SRR7107854	Golden Retriever	Golden Retriever:91.95%	Australian Shepherd:51.25%	Labrador Retriever:50.75%	Beagle:49.21%	Flat-coated Retriever:49.09%	Chow Chow:37.51%	Akita:38.43%	Sussex Spaniel:38.67%	Alaskan Malamute:40.01%	Bull Terrier:40.18%
SRR7107855	Golden Retriever	Golden Retriever:96.33%	Beagle:50.72%	English Springer Spaniel:49.76%	Australian Shepherd:49.63%	Bichon Frise:49.42%	Chow Chow:38.38%	Akita:39.07%	Sussex Spaniel:39.87%	Chinese Shar-pei:41.02%	Bull Terrier:41.10%
SRR7107856	Golden Retriever	Golden Retriever:96.18%	Beagle:51.10%	Australian Shepherd:51.10%	Labrador Retriever:50.74%	Dachshund:50.72%	Chow Chow:38.27%	Akita:38.70%	Sussex Spaniel:39.05%	Bull Terrier:40.27%	Alaskan Malamute:40.35%
SRR7107857	Golden Retriever	Golden Retriever:94.02%	Labrador Retriever:49.98%	Beagle:49.25%	English Springer Spaniel:49.15%	Bichon Frise:48.79%	Chow Chow:37.60%	Akita:38.45%	Sussex Spaniel:39.06%	Alaskan Malamute:40.26%	Bull Terrier:40.27%
SRR7107882	Airedale Terrier	Airedale Terrier:97.91%	Dachshund:55.72%	Beagle:55.59%	Bichon Frise:54.84%	Australian Shepherd:54.64%	Chow Chow:41.81%	Sussex Spaniel:42.88%	Akita:43.26%	Alaskan Malamute:43.74%	Chinese Shar-pei:44.79%
SRR7107883	English Springer Spaniel	English Springer Spaniel:94.69%	Dachshund:55.23%	Beagle:52.88%	Australian Shepherd:52.47%	English Cocker Spaniel:52.03%	Chow Chow:39.41%	Akita:40.47%	Chinese Shar-pei:41.03%	Bull Terrier:41.12%	Alaskan Malamute:41.36%
SRR7107886	Scottish Terrier	Scottish Terrier:100.00%	West Highland White Terrier:61.89%	Cairn Terrier:56.84%	Bichon Frise:52.85%	Australian Shepherd:52.72%	Sussex Spaniel:41.13%	Chow Chow:41.13%	Akita:41.49%	Chinese Shar-pei:41.59%	Alaskan Malamute:42.31%
SRR7107887	West Highland White Terrier	West Highland White Terrier:81.60%	Cairn Terrier:54.01%	Scottish Terrier:52.27%	Dachshund:47.24%	Bichon Frise:46.77%	Chinese Shar-pei:34.30%	Sussex Spaniel:35.49%	Chow Chow:35.88%	Akita:36.34%	Alaskan Malamute:36.92%
SRR7107888	West Highland White Terrier	West Highland White Terrier:86.44%	Cairn Terrier:55.71%	Scottish Terrier:53.95%	Dachshund:49.05%	Bichon Frise:48.46%	Chinese Shar-pei:36.43%	Chow Chow:36.94%	Sussex Spaniel:37.76%	Akita:38.17%	Alaskan Malamute:38.99%
SRR7107889	West Highland White Terrier	West Highland White Terrier:73.66%	Cairn Terrier:49.41%	Scottish Terrier:48.67%	Rhodesian Ridgeback:43.44%	Australian Shepherd:42.58%	Chinese Shar-pei:29.55%	Sussex Spaniel:32.12%	Akita:32.21%	Chow Chow:32.21%	Alaskan Malamute:33.67%
SRR7107890	West Highland White Terrier	West Highland White Terrier:95.87%	Cairn Terrier:59.92%	Scottish Terrier:55.64%	Dachshund:51.64%	Border Collie:51.18%	Chow Chow:39.33%	Sussex Spaniel:39.67%	Chinese Shar-pei:39.73%	Akita:40.06%	Bull Terrier:40.76%
SRR7107892	Jack Russell Terrier	Beagle:53.22%	Welsh Terrier:52.34%	Dachshund:52.29%	American Staffordshire Terrier:51.07%	Bichon Frise:50.79%	Chow Chow:38.98%	Sussex Spaniel:39.67%	Akita:39.68%	Alaskan Malamute:41.00%	Chinese Shar-pei:41.61%
SRR7107894	Golden Retriever	Golden Retriever:97.75%	Beagle:52.69%	Labrador Retriever:52.54%	Dachshund:52.31%	Bichon Frise:52.25%	Chow Chow:39.99%	Sussex Spaniel:41.24%	Akita:41.25%	Alaskan Malamute:42.44%	Manchester Terrier:42.66%
SRR7107899	Border Terrier	Border Terrier:96.49%	Beagle:53.06%	Dachshund:53.00%	Bichon Frise:52.88%	Australian Shepherd:51.64%	Chow Chow:41.16%	Sussex Spaniel:41.39%	Akita:41.59%	Chinese Shar-pei:42.74%	Alaskan Malamute:43.09%
SRR7107916	Yorkshire Terrier	Yorkshire Terrier:88.75%	Dachshund:51.27%	Beagle:47.86%	Chihuahua:47.48%	Bichon Frise:47.33%	Chow Chow:35.68%	Chinese Shar-pei:36.25%	Sussex Spaniel:36.43%	Akita:36.48%	Alaskan Malamute:37.56%
SRR7107923	ol7	Australian Shepherd:58.89%	Border Collie:52.41%	Beagle:50.40%	Dachshund:50.38%	Greyhound:49.57%	Sussex Spaniel:38.18%	Chow Chow:38.29%	Akita:38.85%	Chinese Shar-pei:39.24%	Bull Terrier:39.75%
SRR7107925	Black And Tan Coonhound	Beagle:54.40%	Dachshund:53.74%	Border Collie:49.74%	Bichon Frise:48.73%	German Shepherd Dog:48.72%	Sussex Spaniel:37.30%	Chow Chow:37.36%	Chinese Shar-pei:37.46%	Akita:37.81%	Bull Terrier:38.51%
SRR7107926	Golden Retriever	Golden Retriever:95.71%	Chesapeake Bay Retriever:51.06%	Vizsla:50.69%	Labrador Retriever:50.28%	Australian Shepherd:50.27%	Chow Chow:38.24%	Akita:39.51%	Sussex Spaniel:39.56%	Alaskan Malamute:40.49%	Bull Terrier:40.56%
SRR7107927	Border Terrier	Border Terrier:95.21%	Bichon Frise:52.09%	Beagle:51.23%	Chihuahua:50.84%	Dachshund:50.78%	Chow Chow:39.56%	Akita:40.12%	Sussex Spaniel:40.18%	Chinese Shar-pei:40.76%	Alaskan Malamute:41.52%
SRR7107928	Border Terrier	Border Terrier:97.92%	Bichon Frise:52.46%	American Staffordshire Terrier:52.03%	Beagle:51.59%	Chihuahua:50.77%	Chow Chow:40.41%	Akita:40.56%	Sussex Spaniel:40.76%	Chinese Shar-pei:41.59%	Alaskan Malamute:42.04%
SRR7107929	English Springer Spaniel	English Springer Spaniel:97.93%	Beagle:55.00%	Chihuahua:53.69%	Dachshund:53.48%	English Cocker Spaniel:53.23%	Chow Chow:41.68%	Bull Terrier:42.51%	Chinese Shar-pei:43.07%	Akita:43.19%	Boxer:43.47%
SRR7107930	English Setter	English Setter:96.09%	Dachshund:55.36%	Vizsla:54.31%	Bichon Frise:52.36%	Beagle:52.35%	Chow Chow:39.35%	Akita:40.14%	Bull Terrier:40.47%	Chinese Shar-pei:40.59%	Boxer:41.20%
SRR7107931	Gordon Setter	Pointer:56.83%	Vizsla:56.72%	Golden Retriever:56.58%	English Setter:56.50%	Irish Setter:55.98%	Chow Chow:41.96%	Akita:42.66%	Alaskan Malamute:43.21%	Sussex Spaniel:43.48%	Bull Terrier:43.67%
SRR7107962	English Setter	English Setter:89.07%	Dachshund:55.37%	Vizsla:55.12%	Australian Shepherd:52.97%	Pointer:52.45%	Chow Chow:39.46%	Bull Terrier:40.27%	Chinese Shar-pei:40.42%	Akita:40.64%	Alaskan Malamute:40.99%
SRR7107963	Field Spaniel	Field Spaniel:99.93%	English Springer Spaniel:60.56%	English Cocker Spaniel:60.28%	Dachshund:57.33%	Beagle:55.35%	Chow Chow:41.50%	Akita:42.57%	Bull Terrier:43.12%	Chinese Shar-pei:43.40%	Alaskan Malamute:43.91%
SRR7107964	Standard Schnauzer	Standard Schnauzer:99.93%	Dachshund:54.30%	German Shepherd Dog:52.87%	Border Collie:52.78%	Pomeranian:52.53%	Sussex Spaniel:40.93%	Chow Chow:41.57%	Bull Terrier:41.73%	Boxer:42.12%	Akita:42.45%
SRR7107965	Dachshund	Dachshund:99.97%	Beagle:56.17%	Bichon Frise:53.88%	Chihuahua:53.38%	German Shepherd Dog:53.28%	Chow Chow:41.43%	Bull Terrier:42.06%	Sussex Spaniel:42.41%	Boxer:42.60%	Akita:42.83%
SRR7107966	Bouvier Des Flandres	Bouvier Des Flandres:99.88%	Dachshund:52.74%	Chihuahua:52.17%	Bichon Frise:51.64%	Border Collie:51.27%	Akita:39.94%	Chow Chow:40.45%	Sussex Spaniel:41.04%	Chinese Shar-pei:41.82%	Bull Terrier:42.08%
SRR7107967	Great Dane	Great Dane:99.43%	Beagle:54.42%	Dachshund:54.08%	Border Collie:53.92%	German Shepherd Dog:53.89%	Chow Chow:41.74%	Sussex Spaniel:41.99%	Akita:42.66%	Bull Terrier:44.17%	Chinese Shar-pei:44.35%
SRR7107968	Border Terrier	Border Terrier:99.97%	Dachshund:56.21%	Bichon Frise:55.63%	Beagle:55.57%	Border Collie:55.51%	Chow Chow:42.87%	Sussex Spaniel:43.76%	Akita:44.01%	Alaskan Malamute:45.10%	Chinese Shar-pei:45.86%
SRR7107970	Standard Poodle	Dachshund:57.37%	Bichon Frise:54.54%	German Shepherd Dog:54.09%	Australian Shepherd:53.68%	Vizsla:52.37%	Chow Chow:40.70%	Bull Terrier:40.94%	Boxer:42.01%	Akita:42.03%	Sussex Spaniel:42.49%
SRR7107971	Dachshund	Dachshund:99.84%	Bichon Frise:55.13%	Beagle:54.27%	German Shepherd Dog:53.20%	English Springer Spaniel:52.90%	Chow Chow:41.38%	Sussex Spaniel:41.51%	Bull Terrier:41.80%	Akita:41.96%	Boxer:42.23%
SRR7107974	Chesapeake Bay Retriever	Chesapeake Bay Retriever:99.47%	Beagle:51.50%	Border Collie:51.20%	Dachshund:51.17%	Australian Shepherd:50.82%	Sussex Spaniel:39.96%	Chow Chow:39.98%	Akita:40.70%	Alaskan Malamute:40.98%	Bull Terrier:41.45%
SRR7107975	Gordon Setter	Irish Setter:57.96%	Vizsla:57.26%	English Setter:57.09%	Pointer:57.07%	Golden Retriever:56.37%	Chow Chow:43.08%	Akita:43.28%	Bull Terrier:43.64%	Alaskan Malamute:44.11%	Sussex Spaniel:44.21%
SRR7107976	Beagle	Beagle:99.62%	Dachshund:55.97%	Australian Shepherd:53.51%	Bichon Frise:53.12%	Basset Hound:52.40%	Chow Chow:41.47%	Bull Terrier:41.72%	Akita:41.77%	Sussex Spaniel:41.93%	Boxer:42.37%
SRR7107977	English Setter	English Setter:99.73%	Vizsla:57.99%	Dachshund:56.94%	Pointer:56.06%	Beagle:56.04%	Chow Chow:41.65%	Akita:42.62%	Bull Terrier:43.02%	Alaskan Malamute:43.42%	Boxer:43.52%
SRR7107978	Great Dane	Great Dane:99.70%	Australian Shepherd:51.30%	Rhodesian Ridgeback:50.60%	Border Collie:50.00%	Greyhound:49.97%	Sussex Spaniel:39.18%	Chow Chow:39.39%	Akita:39.86%	Alaskan Malamute:41.35%	Collie:41.49%
SRR7107980	Labrador Retriever	Labrador Retriever:95.17%	Golden Retriever:60.73%	Beagle:53.58%	Flat-coated Retriever:53.13%	Chesapeake Bay Retriever:51.52%	Chow Chow:39.30%	Akita:40.69%	Sussex Spaniel:41.10%	Bull Terrier:41.48%	Chinese Shar-pei:42.04%
SRR7107982	Standard Schnauzer	Standard Schnauzer:99.67%	Bichon Frise:54.20%	Border Collie:53.19%	Pomeranian:52.57%	German Shepherd Dog:52.40%	Sussex Spaniel:41.55%	Chow Chow:41.66%	Bull Terrier:42.64%	Akita:42.65%	Alaskan Malamute:42.97%
SRR7107983	Standard Schnauzer	Standard Schnauzer:99.41%	Bichon Frise:51.97%	German Shepherd Dog:50.95%	Dachshund:50.84%	Giant Schnauzer:50.56%	Sussex Spaniel:39.08%	Bull Terrier:39.51%	Chow Chow:39.61%	Akita:40.01%	Alaskan Malamute:41.29%
SRR7107985	Rhodesian Ridgeback	Rhodesian Ridgeback:100.00%	Dachshund:31.18%	Australian Shepherd:30.46%	Bichon Frise:30.18%	Greyhound:29.53%	Chinese Shar-pei:20.48%	Chow Chow:22.12%	Sussex Spaniel:22.27%	Akita:22.63%	Alaskan Malamute:23.21%
SRR7107992	Alaskan Malamute	Alaskan Malamute:98.04%	Akita:55.88%	Chow Chow:54.10%	Chinese Shar-pei:53.78%	Lhasa Apso:52.80%	Sussex Spaniel:40.45%	Bull Terrier:41.43%	Airedale Terrier:41.49%	Boxer:41.81%	English Bulldog:42.42%
SRR7120127	Bernese Mountain Dog	Bernese Mountain Dog:98.25%	Dachshund:55.04%	Australian Shepherd:53.79%	Border Collie:53.32%	Beagle:53.23%	Sussex Spaniel:41.58%	Chow Chow:41.59%	Akita:42.08%	Bull Terrier:42.09%	Chinese Shar-pei:42.72%
SRR7120144	Borzoi	Greyhound:56.46%	German Shepherd Dog:54.44%	Beagle:53.38%	Australian Shepherd:53.24%	Bichon Frise:53.04%	Sussex Spaniel:41.03%	Chow Chow:42.22%	Bull Terrier:42.73%	Akita:43.30%	Norwich Terrier:43.40%
SRR7120145	Boston Terrier	Boston Terrier:99.15%	French Bulldog:63.13%	American Staffordshire Terrier:58.89%	English Bulldog:54.63%	Staffordshire Bull Terrier:53.81%	Chow Chow:39.16%	Akita:40.15%	Sussex Spaniel:40.51%	Chinese Shar-pei:42.36%	Alaskan Malamute:42.50%
SRR7120146	Bouvier Des Flandres	Bouvier Des Flandres:99.66%	Australian Shepherd:54.49%	Beagle:53.84%	Dachshund:53.68%	Bichon Frise:53.45%	Chow Chow:40.99%	Akita:41.27%	Sussex Spaniel:41.65%	Chinese Shar-pei:41.87%	Alaskan Malamute:42.54%
SRR7120148	Bull Terrier	Bull Terrier:96.11%	American Staffordshire Terrier:65.51%	Staffordshire Bull Terrier:61.03%	Boston Terrier:60.57%	French Bulldog:58.13%	Chow Chow:40.22%	Sussex Spaniel:40.79%	Akita:40.97%	Chinese Shar-pei:41.96%	Alaskan Malamute:42.12%
SRR7120149	Bull Terrier	Bull Terrier:98.90%	American Staffordshire Terrier:66.77%	Staffordshire Bull Terrier:61.81%	Boston Terrier:60.22%	French Bulldog:58.73%	Chow Chow:41.21%	Sussex Spaniel:42.23%	Akita:42.50%	Alaskan Malamute:43.44%	Chinese Shar-pei:44.33%
SRR7120150	Bull Terrier	Bull Terrier:99.38%	American Staffordshire Terrier:66.59%	Staffordshire Bull Terrier:63.28%	Boston Terrier:60.56%	English Bulldog:57.35%	Chow Chow:42.65%	Akita:42.92%	Sussex Spaniel:43.18%	Alaskan Malamute:44.52%	Chinese Shar-pei:45.43%
SRR7120151	Bull Terrier	Bull Terrier:99.43%	American Staffordshire Terrier:66.00%	Staffordshire Bull Terrier:64.34%	Boston Terrier:62.34%	French Bulldog:58.66%	Chow Chow:42.55%	Akita:42.57%	Sussex Spaniel:42.83%	Chinese Shar-pei:44.51%	Alaskan Malamute:44.65%
SRR7120152	Bull Terrier	Bull Terrier:99.75%	American Staffordshire Terrier:68.19%	Staffordshire Bull Terrier:64.71%	Boston Terrier:64.22%	French Bulldog:60.03%	Chow Chow:43.00%	Sussex Spaniel:43.42%	Akita:43.43%	Alaskan Malamute:45.29%	Chinese Shar-pei:46.20%
SRR7120157	Dalmatian	Dalmatian:94.45%	Dachshund:53.41%	Beagle:52.67%	Border Collie:50.73%	Vizsla:50.50%	Chow Chow:38.95%	Akita:39.34%	Sussex Spaniel:39.49%	Bull Terrier:39.61%	Alaskan Malamute:40.62%
SRR7120158	Flat-coated Retriever	Flat-coated Retriever:96.81%	Golden Retriever:60.68%	Labrador Retriever:55.67%	Dachshund:52.25%	Chesapeake Bay Retriever:51.71%	Chow Chow:39.89%	Sussex Spaniel:40.02%	Akita:40.75%	Chinese Shar-pei:41.21%	Alaskan Malamute:41.50%
SRR7120160	Golden Retriever	Golden Retriever:96.89%	Labrador Retriever:52.55%	Dachshund:52.12%	Chesapeake Bay Retriever:52.02%	Flat-coated Retriever:51.91%	Chow Chow:39.51%	Sussex Spaniel:40.31%	Akita:40.95%	Alaskan Malamute:41.49%	Chinese Shar-pei:41.96%
SRR7120162	Golden Retriever	Golden Retriever:95.23%	Flat-coated Retriever:51.25%	Labrador Retriever:50.87%	Australian Shepherd:49.80%	Vizsla:49.66%	Chow Chow:38.67%	Akita:39.05%	Sussex Spaniel:40.06%	Alaskan Malamute:40.73%	Chinese Shar-pei:40.94%
SRR7120163	Golden Retriever	Golden Retriever:98.12%	Flat-coated Retriever:51.48%	Australian Shepherd:51.18%	Dachshund:50.93%	Chesapeake Bay Retriever:50.18%	Chow Chow:38.69%	Akita:39.45%	Sussex Spaniel:40.21%	Alaskan Malamute:40.94%	Bull Terrier:40.99%
SRR7120164	Golden Retriever	Golden Retriever:95.74%	Australian Shepherd:50.43%	Flat-coated Retriever:50.26%	Border Collie:49.95%	English Springer Spaniel:49.83%	Chow Chow:38.24%	Akita:39.17%	Sussex Spaniel:39.54%	Chinese Shar-pei:40.16%	Alaskan Malamute:40.45%
SRR7120165	Golden Retriever	Golden Retriever:96.39%	Labrador Retriever:50.71%	Flat-coated Retriever:50.18%	Beagle:49.64%	Australian Shepherd:49.58%	Chow Chow:38.50%	Akita:39.11%	Sussex Spaniel:39.43%	Bull Terrier:41.11%	Norwich Terrier:41.26%
SRR7120167	Irish Setter	Irish Setter:98.68%	Beagle:55.00%	Vizsla:54.93%	English Setter:53.48%	Border Collie:52.71%	Chow Chow:40.67%	Bull Terrier:41.10%	Akita:41.65%	Chinese Shar-pei:41.75%	Boxer:41.95%
SRR7120168	Irish Water Spaniel	Irish Water Spaniel:99.05%	Beagle:53.75%	English Springer Spaniel:52.92%	Dachshund:51.89%	Australian Shepherd:51.14%	Chow Chow:39.72%	Akita:40.09%	Bull Terrier:41.67%	Collie:41.75%	Alaskan Malamute:41.83%
SRR7120169	Irish Water Spaniel	Irish Water Spaniel:99.67%	Beagle:54.44%	English Springer Spaniel:53.98%	Dachshund:53.13%	Chihuahua:53.00%	Chow Chow:40.51%	Akita:40.61%	Bull Terrier:42.39%	Sussex Spaniel:42.54%	Chinese Shar-pei:42.69%
SRR7120170	Irish Water Spaniel	Irish Water Spaniel:99.43%	Beagle:56.08%	Australian Shepherd:55.16%	English Springer Spaniel:54.39%	German Shepherd Dog:53.87%	Chow Chow:41.77%	Akita:42.16%	Alaskan Malamute:43.66%	Sussex Spaniel:43.72%	Bull Terrier:43.95%
SRR7120171	Keeshond	Keeshond:99.76%	Dachshund:54.74%	German Shepherd Dog:54.59%	Australian Shepherd:53.45%	American Eskimo Dog:52.44%	Sussex Spaniel:40.69%	Bull Terrier:41.23%	Chow Chow:41.64%	Boxer:42.28%	Akita:42.38%
SRR7120174	Labrador Retriever	Labrador Retriever:93.13%	Golden Retriever:58.89%	Beagle:51.87%	Australian Shepherd:51.17%	Flat-coated Retriever:50.84%	Chow Chow:39.04%	Sussex Spaniel:39.71%	Akita:40.11%	Bull Terrier:41.04%	Chinese Shar-pei:41.41%
SRR7120175	Labrador Retriever	Labrador Retriever:90.61%	Golden Retriever:55.00%	Australian Shepherd:49.73%	Bichon Frise:49.65%	Dachshund:49.45%	Chow Chow:38.31%	Akita:38.94%	Sussex Spaniel:39.17%	Alaskan Malamute:39.78%	Bull Terrier:40.06%
SRR7120176	Labrador Retriever	Labrador Retriever:96.48%	Golden Retriever:58.18%	Australian Shepherd:52.89%	Flat-coated Retriever:52.64%	Beagle:52.43%	Chow Chow:39.80%	Akita:40.84%	Sussex Spaniel:40.90%	Collie:42.28%	Alaskan Malamute:42.39%
SRR7120177	Labrador Retriever	Labrador Retriever:92.56%	Golden Retriever:54.40%	Flat-coated Retriever:50.41%	Australian Shepherd:49.98%	Beagle:49.85%	Chow Chow:37.75%	Akita:39.09%	Sussex Spaniel:39.17%	Chinese Shar-pei:40.47%	Boxer:40.50%
SRR7120179	Labrador Retriever	Labrador Retriever:90.37%	Golden Retriever:51.90%	Dachshund:49.67%	Beagle:49.36%	Chihuahua:49.09%	Chow Chow:37.94%	Akita:38.91%	Sussex Spaniel:39.27%	Bull Terrier:39.79%	Chinese Shar-pei:40.03%
SRR7120180	Labrador Retriever	Labrador Retriever:91.76%	Golden Retriever:56.62%	Beagle:51.09%	English Springer Spaniel:50.74%	Australian Shepherd:50.64%	Chow Chow:38.79%	Akita:39.75%	Sussex Spaniel:40.21%	Bull Terrier:40.34%	Chinese Shar-pei:40.52%
SRR7120181	Labrador Retriever	Labrador Retriever:92.47%	Golden Retriever:55.67%	Flat-coated Retriever:50.15%	Australian Shepherd:50.06%	Chesapeake Bay Retriever:49.93%	Chow Chow:38.04%	Akita:38.82%	Sussex Spaniel:39.62%	Bull Terrier:39.83%	Alaskan Malamute:40.48%
SRR7120182	Labrador Retriever	Labrador Retriever:96.66%	Golden Retriever:54.90%	Australian Shepherd:51.13%	Beagle:51.09%	Flat-coated Retriever:49.57%	Chow Chow:38.45%	Akita:39.22%	Sussex Spaniel:39.72%	Alaskan Malamute:40.72%	Bull Terrier:40.75%
SRR7120187	Miniature Poodle	Bichon Frise:57.58%	Dachshund:55.64%	Beagle:55.33%	Australian Shepherd:53.21%	German Shepherd Dog:52.62%	Bull Terrier:41.61%	Chow Chow:41.83%	Sussex Spaniel:41.95%	Akita:42.28%	Boxer:42.32%
SRR7120192	Norwegian Elkhound	Dachshund:55.92%	Border Collie:53.90%	Bichon Frise:53.78%	Australian Shepherd:53.64%	Beagle:53.56%	Bull Terrier:40.95%	Sussex Spaniel:40.98%	Boxer:41.97%	Norwich Terrier:43.21%	Chow Chow:43.32%
SRR7120204	Rottweiler	Rottweiler:97.95%	Beagle:52.94%	Dachshund:52.84%	German Shepherd Dog:51.84%	Australian Shepherd:51.70%	Chow Chow:40.49%	Akita:40.98%	Sussex Spaniel:41.12%	Bull Terrier:41.86%	Alaskan Malamute:41.93%
SRR7120205	Rottweiler	Rottweiler:98.82%	Dachshund:54.04%	Border Collie:53.13%	Bichon Frise:53.00%	Beagle:52.98%	Chow Chow:40.85%	Sussex Spaniel:41.04%	Akita:41.50%	Bull Terrier:41.76%	Alaskan Malamute:42.46%
SRR7120206	Rottweiler	Rottweiler:98.38%	Beagle:53.70%	German Shepherd Dog:53.23%	Bichon Frise:53.21%	Border Collie:52.84%	Chow Chow:41.15%	Akita:41.75%	Sussex Spaniel:42.24%	Bull Terrier:42.46%	Chinese Shar-pei:42.87%
SRR7120209	Rottweiler	Rottweiler:98.97%	Beagle:54.74%	German Shepherd Dog:53.78%	Border Collie:53.33%	Dachshund:52.90%	Sussex Spaniel:41.33%	Chow Chow:41.43%	Akita:42.31%	Norwich Terrier:42.51%	Alaskan Malamute:42.71%
SRR7120211	Samoyed	Samoyed:98.01%	American Eskimo Dog:57.39%	Bichon Frise:54.64%	Border Collie:53.38%	Australian Shepherd:53.17%	Sussex Spaniel:41.20%	Bull Terrier:42.08%	Boxer:42.18%	Airedale Terrier:42.76%	Manchester Terrier:43.42%
SRR7120212	Scottish Terrier	Scottish Terrier:100.00%	West Highland White Terrier:60.85%	Cairn Terrier:56.55%	Beagle:52.77%	Bichon Frise:52.60%	Chow Chow:40.56%	Sussex Spaniel:40.63%	Akita:41.00%	Alaskan Malamute:41.82%	Chinese Shar-pei:42.02%
SRR7120232	West Highland White Terrier	West Highland White Terrier:98.61%	Cairn Terrier:64.84%	Scottish Terrier:59.86%	Beagle:54.45%	Australian Shepherd:53.60%	Akita:41.94%	Sussex Spaniel:41.99%	Chow Chow:42.01%	Chinese Shar-pei:42.85%	Airedale Terrier:43.48%
SRR7851421	Miniature Schnauzer	Miniature Schnauzer:99.15%	Bichon Frise:54.06%	Dachshund:53.48%	Australian Shepherd:52.91%	Border Collie:52.52%	Sussex Spaniel:41.37%	Chow Chow:41.40%	Bull Terrier:41.64%	Akita:41.82%	Chinese Shar-pei:42.41%
SRR8541930	Irish Wolfhound	Irish Wolfhound:58.79%	Greyhound:21.02%	Beagle:19.96%	Great Dane:19.96%	Border Collie:19.65%	Chow Chow:14.38%	Sussex Spaniel:14.57%	Akita:14.73%	Alaskan Malamute:15.08%	Bull Terrier:15.31%
SRR8541931	Irish Wolfhound	Irish Wolfhound:68.59%	Greyhound:23.99%	Great Dane:23.73%	Border Collie:23.08%	Dachshund:22.66%	Chow Chow:16.72%	Sussex Spaniel:16.98%	Akita:17.20%	Alaskan Malamute:17.65%	Chinese Shar-pei:17.71%
SRR8541932	French Bulldog	French Bulldog:77.35%	Boston Terrier:51.46%	American Staffordshire Terrier:46.00%	English Bulldog:44.92%	Staffordshire Bull Terrier:42.36%	Chow Chow:31.00%	Sussex Spaniel:31.65%	Akita:32.02%	Alaskan Malamute:32.85%	Chinese Shar-pei:33.13%
SRR8614015	Doberman Pinscher	Doberman Pinscher:95.16%	Dachshund:52.51%	German Shepherd Dog:52.17%	Giant Schnauzer:51.31%	Bichon Frise:51.20%	Sussex Spaniel:39.81%	Chow Chow:39.88%	Chinese Shar-pei:40.43%	Akita:40.44%	Bull Terrier:41.26%
SRR8614016	Beagle	Beagle:75.14%	Dachshund:50.37%	Border Collie:49.21%	Bichon Frise:48.62%	German Shepherd Dog:48.00%	Sussex Spaniel:36.04%	Bull Terrier:37.51%	Norwich Terrier:38.20%	Boxer:38.22%	Chinese Shar-pei:38.35%
SRR8614027	Irish Setter	Irish Setter:99.96%	Dachshund:56.55%	Vizsla:55.94%	English Setter:54.61%	Beagle:54.42%	Chow Chow:41.24%	Bull Terrier:41.89%	Akita:42.26%	Boxer:42.43%	Sussex Spaniel:42.52%
SRR8614030	Irish Wolfhound	Irish Wolfhound:99.44%	Greyhound:60.27%	Great Dane:58.08%	Border Collie:56.82%	Beagle:55.35%	Chow Chow:41.20%	Sussex Spaniel:42.02%	Akita:42.14%	Alaskan Malamute:43.03%	Bull Terrier:43.51%
SRR8614053	Doberman Pinscher	Doberman Pinscher:99.97%	Dachshund:57.19%	German Shepherd Dog:56.49%	Beagle:55.67%	Bichon Frise:55.44%	Chow Chow:43.18%	Sussex Spaniel:43.33%	Akita:43.74%	Bull Terrier:44.52%	Collie:44.90%
SRR8614055	English Springer Spaniel	English Springer Spaniel:99.96%	Dachshund:55.09%	Australian Shepherd:54.79%	Beagle:54.72%	Bichon Frise:53.62%	Chow Chow:40.36%	Akita:40.96%	Bull Terrier:41.00%	Boxer:41.97%	Alaskan Malamute:42.28%
SRR8614056	Standard Schnauzer	Standard Schnauzer:99.98%	Dachshund:54.06%	Australian Shepherd:53.43%	Border Collie:53.22%	Giant Schnauzer:53.19%	Chow Chow:41.67%	Sussex Spaniel:41.96%	Akita:42.41%	Bull Terrier:42.53%	Alaskan Malamute:43.47%
SRR8614059	Irish Setter	Irish Setter:99.97%	Dachshund:57.10%	Vizsla:55.43%	English Springer Spaniel:54.85%	Golden Retriever:54.82%	Chow Chow:41.48%	Bull Terrier:41.69%	Akita:42.20%	Boxer:42.54%	Alaskan Malamute:42.97%
SRR8614061	Basset Hound	Basset Hound:90.87%	Beagle:55.50%	Dachshund:52.42%	Bichon Frise:50.91%	Australian Shepherd:50.47%	Chow Chow:38.39%	Bull Terrier:38.57%	Chinese Shar-pei:39.15%	Akita:39.48%	Boxer:39.53%
SRR8614085	Alaskan Malamute	Alaskan Malamute:99.82%	Chinese Shar-pei:54.49%	Akita:54.37%	Chow Chow:53.33%	Samoyed:53.03%	Sussex Spaniel:39.71%	Bull Terrier:40.74%	Airedale Terrier:41.39%	Boxer:41.88%	Manchester Terrier:42.13%
SRR8614086	Irish Setter	Irish Setter:99.98%	Dachshund:57.33%	Vizsla:55.94%	Beagle:55.25%	English Springer Spaniel:54.23%	Chow Chow:41.36%	Bull Terrier:41.40%	Akita:42.07%	Boxer:42.48%	Chinese Shar-pei:43.00%
SRR8614087	Bouvier Des Flandres	Bouvier Des Flandres:99.70%	German Shepherd Dog:52.06%	Beagle:51.93%	Dachshund:51.81%	Bichon Frise:51.07%	Chow Chow:39.83%	Akita:40.39%	Sussex Spaniel:40.87%	Alaskan Malamute:41.60%	Chinese Shar-pei:41.60%
Scotia	German Shepherd Dog	German Shepherd Dog:99.97%	Australian Shepherd:57.09%	Border Collie:55.41%	Dachshund:54.75%	Chihuahua:54.05%	Chow Chow:43.19%	Sussex Spaniel:43.45%	Bull Terrier:43.76%	Akita:43.91%	Boxer:44.16%
Veyda	German Shepherd Dog	German Shepherd Dog:99.98%	Australian Shepherd:56.03%	Dachshund:54.72%	Border Collie:53.39%	Chihuahua:52.98%	Chow Chow:41.31%	Akita:42.08%	Sussex Spaniel:42.28%	Bull Terrier:42.79%	Boxer:43.40%
Watson	Golden Retriever	Golden Retriever:96.68%	Dachshund:52.95%	Border Collie:50.16%	Australian Shepherd:50.08%	English Springer Spaniel:50.02%	Chow Chow:38.93%	Sussex Spaniel:39.77%	Akita:40.25%	Bull Terrier:41.07%	Chinese Shar-pei:41.66%
