# Supplementary material for: Systematically identifying genetic signatures including novel SNP-clusters, nonsense variants, frame-shift INDELs, and long STR expansions that potentially link to unknown phenotypes existing in dog breeds
Source: BMC Genomics. 2023 Jun 5;24:302. doi: 10.1186/s12864-023-09390-6 (PMC10240460; doi:10.1186/s12864-023-09390-6)
Supplement: Supplementary file 9 — Additional file 9: Data S7. All INDEL BSGS discovered across the genome. This file contains information on all genome-wide INDEL BSGS discovered from 76 valid breeds. [file 12864_2023_9390_MOESM9_ESM.txt]

#Chromosome	Position	Genomic region	Variant type	Annotation	INDEL alleles	BSGS-carrying breed
1	3018376	LOC111090565	intron_variant		|C>CA	MINIATURE SCHNAUZER:3/3
1	7516010	LOC100685067-LOC111090580	intergenic_region		|CA>C	BORDER TERRIER:3/3
1	12651890	LOC111093764	intron_variant		|CAG>C	ALASKAN MALAMUTE:3/3
1	16222322	LOC100688291-LOC119869864	intergenic_region		|T>TGTTGA	CHOW CHOW:3/3
1	17226201	LOC119870718	intron_variant		|C>CCT	ALASKAN MALAMUTE:3/3
1	20177407	TCF4	intron_variant		|TA>T	SCOTTISH TERRIER:3/3
1	20322773	TCF4-CCDC68	intergenic_region		|AC>A	SCOTTISH TERRIER:3/3
1	21018986	C1H18orf54	upstream_gene_variant		|AT>A	SUSSEX SPANIEL:5/5
1	24011116	MRO-LOC106559532	intergenic_region		|T>TG	SCOTTISH TERRIER:3/3
1	24314486	MC2R-MC5R	intergenic_region		|C>CT	SCOTTISH TERRIER:3/3
1	25201340	LOC111095250	intron_variant		|GA>G	NORWICH TERRIER:3/3
1	26695244	LOC119869957-LOC119875901	intergenic_region		|G>GGGGGTT	SUSSEX SPANIEL:3/3
1	26695246	LOC119869957-LOC119875901	intergenic_region		|A>AACTACATGT	SUSSEX SPANIEL:4/4
1	27034498	LOC119870649-TBPL1	intergenic_region		|A>AT	SUSSEX SPANIEL:5/5
1	28751600	PDE7B	intron_variant		|CTATGAAACAA>C	SUSSEX SPANIEL:4/4
1	29048473	LOC106558576	downstream_gene_variant		|TAAGAA>T	AKITA:4/4
1	29443348	MAP3K5	intron_variant		|TAAGATG>T	SUSSEX SPANIEL:5/5
1	30173535	LOC100685756-LOC119870652	intergenic_region		|AT>A	AKITA:5/5
1	31472335	ABRACL-HECA	intergenic_region		|CA>C	BULLMASTIFF:3/3
1	31798401	LOC106558610-LOC106558606	intergenic_region		|C>CT	BULLMASTIFF:5/5
1	32352171	LOC111090654-LOC611622	intergenic_region		|GA>G	BULLMASTIFF:5/5
1	32735859	LOC106558612	upstream_gene_variant		|AT>A	BULLMASTIFF:5/5
1	33904026	LOC102157053-NMBR	intergenic_region		|C>CT	BULL TERRIER:5/5
1	33975541	NMBR	intron_variant		|AT>A	BULL TERRIER:5/5
1	34610281	HIVEP2	intron_variant		|TAAC>T	BULL TERRIER:5/5
1	34750713	HIVEP2-LOC100856282	intergenic_region		|G>GT	BULL TERRIER:5/5
1	37866637	LOC111095623	upstream_gene_variant		|C>CGGCGGT	MANCHESTER TERRIER:4/4
1	38339334	LOC102154803	intron_variant		|ATATAAG>A	AKITA:5/5
1	39149248	LOC111095675-LOC119870750	intergenic_region		|TC>T	BULL TERRIER:5/5
1	39269271	LOC119870750-SASH1	intergenic_region		|GC>G	AKITA:4/4
1	39510203	SASH1	intron_variant		|AT>A	AKITA:3/3
1	39514821	SASH1	intron_variant		|TTC>T	AKITA:4/4
1	39696387	LOC102155455	intron_variant		|TC>T	BULL TERRIER:5/5
1	40451771	ZC3H12D	intron_variant		|AC>A	SCOTTISH TERRIER:3/3
1	40734811	LRP11	intron_variant		|T>TAGAG	BULL TERRIER:5/5
1	40756518	LRP11	intron_variant		|A>AC	AKITA:3/3
1	40779879	LRP11	upstream_gene_variant		|AG>A	AKITA:4/4
1	40779953	LRP11	upstream_gene_variant		|GAC>G	AKITA:4/4
1	41820215	AKAP12	intron_variant		|TGA>T	AKITA:4/4
1	41924711	ZBTB2	intron_variant		|TGA>T	BULL TERRIER:5/5
1	41924717	ZBTB2	intron_variant		|T>TA	BULL TERRIER:5/5
1	41931106	ZBTB2	upstream_gene_variant		|TATTG>T	AKITA:3/3
1	41953230	RMND1	intron_variant		|T>TGG	AKITA:4/4
1	41970180	RMND1	intron_variant		|AGG>A	AKITA:4/4
1	42163921	CCDC170-LOC119870753	intergenic_region		|T>TA	BULL TERRIER:5/5
1	43194764	LOC100683830-LOC111090675	intergenic_region		|C>CA	BOXER:4/4
1	43418059	RGS17	intron_variant		|CAGTT>C	AIREDALE TERRIER:3/3
1	43456037	RGS17-LOC111097878	intergenic_region		|TC>T	BULL TERRIER:5/5
1	43849077	LOC111097878-OPRM1	intergenic_region		|GTTTGTTT>G	AIREDALE TERRIER:4/4
1	44374381	IPCEF1	intron_variant		|TGTCA>T	AKITA:3/3
1	44510592	CNKSR3	intron_variant		|G>GTT	AKITA:5/5
1	44514333	CNKSR3	intron_variant		|TCG>T	AKITA:5/5
1	45093128	TIAM2	intron_variant		|A>AAT	BULL TERRIER:5/5
1	47529022	SNX9	upstream_gene_variant		|C>CT	WELSH SPRINGER SPANIEL:3/3
1	48105495	TULP4	intron_variant		|GCA>G	AKITA:4/4
1	48452549	LOC111095873	downstream_gene_variant		|AATAGAAC>A	ENGLISH BULLDOG:5/5
1	48604138	LOC111095876-LOC102155647	intergenic_region		|CTG>C	ENGLISH BULLDOG:5/5
1	51300687	PRKN	intron_variant		|TA>T	CHOW CHOW:3/3
1	51322208	PRKN	intron_variant		|AGATT>A	CHOW CHOW:4/4
1	51330901	PRKN	intron_variant		|CTGG>C	CHOW CHOW:3/3
1	51354880	PRKN	intron_variant		|C>CTTAAA	CHOW CHOW:4/4
1	51365313	PRKN	intron_variant		|CAT>C	CHOW CHOW:4/4
1	51377166	PACRG	upstream_gene_variant		|AT>A	CHOW CHOW:3/3
1	53430071	LOC100684782-LOC119870666	intergenic_region		|G>GA	AKITA:4/4
1	53432045	LOC100684782-LOC119870666	intergenic_region		|CGT>C	AKITA:5/5
1	53888789	PDE10A	intron_variant		|T>TATA	AKITA:4/4
1	54432669	TBXT-LOC119869870	intergenic_region		|TA>T	BULL TERRIER:5/5
1	54777411	RPS6KA2	intron_variant		|TACTC>T	CHOW CHOW:4/4
1	54808660	RPS6KA2	intron_variant		|TTC>T	AKITA:4/4
1	54817717	RPS6KA2	intron_variant		|CCCAGGGT>C	CHOW CHOW:4/4
1	54827113	RPS6KA2	intron_variant		|A>ACT	CHOW CHOW:4/4
1	54828465	RPS6KA2	intron_variant		|ATGTAAC>A	CHOW CHOW:3/3
1	54850823	RPS6KA2	intron_variant		|TG>T	AKITA:3/3
1	54910411	RPS6KA2	intron_variant		|CGACTGG>C	CHOW CHOW:4/4
1	55003069	RNASET2	upstream_gene_variant		|A>AG	CHOW CHOW:4/4
1	55011246	RNASET2-CEP43	intergenic_region		|GTGA>G	CHOW CHOW:4/4
1	55043946	CEP43	intron_variant		|G>GATT	CHOW CHOW:3/3
1	55060779	CEP43	downstream_gene_variant		|TGAG>T	CHOW CHOW:4/4
1	55063406	CEP43	downstream_gene_variant		|CT>C	CHOW CHOW:3/3
1	55063425	CEP43	downstream_gene_variant		|GGAATT>G	CHOW CHOW:3/3
1	55700821	AFDN	intron_variant		|A>AGTTG	BERNESE MOUNTAIN DOG:5/5
1	56074347	SMOC2	intron_variant		|GGCCAGA>G	BULL TERRIER:5/5
1	56161493	SMOC2	intron_variant		|TG>T	AKITA:4/4
1	56596171	THBS2	intron_variant		|A>AC	CHOW CHOW:3/3
1	56603858	THBS2	intron_variant		|CCACAGCGA>C	BULL TERRIER:3/3
1	57838446	ROS1	intron_variant		|CCT>C	SAMOYED:3/3
1	66497427	LOC111096260	intron_variant		|TTTC>T	AKITA:4/4
1	67304711	PTPRK	intron_variant		|A>AT	SAMOYED:3/3
1	70913346	HSD17B3-LOC111090716	intergenic_region		|CAGG>C	AIREDALE TERRIER:3/3
1	71257427	LOC111096340	downstream_gene_variant		|T>TCA	AIREDALE TERRIER:3/3
1	74247621	AGTPBP1	intron_variant		|C>CA	AIREDALE TERRIER:3/3
1	76112198	UBQLN1	3_prime_UTR_variant		|AT>A	GREAT DANE:6/6
1	77311667	LOC119867965-LOC100684363	intergenic_region		|TA>T	COLLIE:3/3
1	77757527	LOC102155844	intron_variant		|T>TA	SUSSEX SPANIEL:4/4
1	79615501	TLE4	intron_variant		|CTTG>C	BRIARD:3/3
1	80807632	PSAT1	intron_variant		|TA>T	ALASKAN MALAMUTE:4/4
1	80814415	PSAT1	intron_variant		|A>ATT	IRISH WOLFHOUND:3/3
1	81925766	VPS13A-FOXB2	intergenic_region		|C>CTG	NORWICH TERRIER:3/3
1	82006135	LOC119875911-PRUNE2	intergenic_region		|CTGTG>C	ALASKAN MALAMUTE:3/3
1	82264710	PRUNE2	intron_variant		|A>AT	NORWICH TERRIER:3/3
1	83601675	NMRK1	intron_variant		|T>TA	NORWICH TERRIER:3/3
1	85542193	TMC1	intron_variant		|CA>C	SUSSEX SPANIEL:5/5
1	85547297	TMC1	intron_variant		|T>TA	SUSSEX SPANIEL:5/5
1	85547408	TMC1	intron_variant		|GAT>G	SUSSEX SPANIEL:5/5
1	85551727	TMC1	intron_variant		|CCA>C	SUSSEX SPANIEL:4/4
1	85668450	TMC1-LOC119869527	intergenic_region		|CT>C	SUSSEX SPANIEL:5/5
1	85867063	ZFAND5	upstream_gene_variant		|TG>T	SUSSEX SPANIEL:4/4
1	87053601	TRPM3	intron_variant		|T>TA	FLAT-COATED RETRIEVER:7/7
1	87219584	TRPM3	intron_variant		|CAAT>C	FLAT-COATED RETRIEVER:7/7
1	87549175	TRPM3	intron_variant		|A>AC	SUSSEX SPANIEL:4/4
1	87550497	TRPM3	intron_variant		|CAG>C	SUSSEX SPANIEL:3/3
1	87719228	KLF9-SMC5	intergenic_region		|G>GT	NORWICH TERRIER:3/3
1	87725025	KLF9-SMC5	intergenic_region		|TA>T	NORWICH TERRIER:3/3
1	87726922	KLF9-SMC5	intergenic_region		|TTTTTC>T	NORWICH TERRIER:4/4
1	87733328	KLF9-SMC5	intergenic_region		|T>TTTTC	NORWICH TERRIER:4/4
1	87733719	KLF9-SMC5	intergenic_region		|A>AT	NORWICH TERRIER:3/3
1	87734386	KLF9-SMC5	intergenic_region		|AT>A	NORWICH TERRIER:4/4
1	87736342	KLF9-SMC5	intergenic_region		|C>CT	NORWICH TERRIER:3/3
1	87779944	SMC5	intron_variant		|TCA>T	NORWICH TERRIER:4/4
1	88434306	APBA1	intron_variant		|TACAC>T	AKITA:4/4
1	88809096	LOC119870838	downstream_gene_variant		|C>CT	BULL TERRIER:5/5
1	88809105	LOC119870838	downstream_gene_variant		|A>AAAT	BULL TERRIER:5/5
1	89066568	PIP5K1B	intron_variant		|C>CCCT	NORWICH TERRIER:4/4
1	89200721	PIP5K1B	intron_variant		|TAAATG>T	NORWICH TERRIER:4/4
1	89203579	PIP5K1B	intron_variant		|G>GA	NORWICH TERRIER:4/4
1	89206288	PIP5K1B	intron_variant		|T>TG	NORWICH TERRIER:4/4
1	89345352	TMEM252	upstream_gene_variant		|GTTCTTA>G	NORWICH TERRIER:4/4
1	89488232	PGM5	intron_variant		|A>AT	NORWICH TERRIER:3/3
1	89488235	PGM5	intron_variant		|T>TC	NORWICH TERRIER:3/3
1	89568781	LOC609137-LOC119881360	intergenic_region	#	|ref|A>AGTTT	FLAT-COATED RETRIEVER:7/7
1	89569748	LOC609137-LOC119881360	intergenic_region	#	|ref|AT>A	FLAT-COATED RETRIEVER:7/7
1	89578181	LOC609137-LOC119881360	intergenic_region	#	|ref|CT>C	FLAT-COATED RETRIEVER:7/7
1	89578183	LOC609137-LOC119881360	intergenic_region		|TC>T	FLAT-COATED RETRIEVER:7/7
1	89676429	CBWD1-DOCK8	intergenic_region		|CTCTG>C	NORWICH TERRIER:4/4
1	89786872	DOCK8	intron_variant		|GT>G	COLLIE:4/4
1	89822644	DOCK8	intron_variant		|TA>T	COLLIE:4/4
1	89833091	DOCK8	intron_variant		|AGG>A	FLAT-COATED RETRIEVER:7/7
1	90017905	KANK1	intron_variant		|GGGTCAGA>G	BOXER:4/4
1	91686648	LOC100686886-VLDLR	intergenic_region		|AT>A	NORWICH TERRIER:4/4
1	91717547	LOC100686886-VLDLR	intergenic_region		|G>GAAA	DOBERMAN PINSCHER:3/3
1	91985483	PUM3-LOC609469	intergenic_region		|TTTTA>T	COLLIE:3/3
1	92406977	RFX3	intron_variant		|TC>T	COLLIE:5/5
1	93445657	LOC111096955	intron_variant		|CATA>C	SUSSEX SPANIEL:5/5
1	93692780	LOC102153759	upstream_gene_variant		|ATATT>A	ST. BERNARD:3/3
1	93697573	RCL1	upstream_gene_variant		|CTGGTAA>C	CHOW CHOW:3/3
1	93853026	LOC111090783-LOC119881381	intergenic_region		|C>CT	SUSSEX SPANIEL:4/4
1	93890731	LOC119881380	upstream_gene_variant		|TA>T	SUSSEX SPANIEL:5/5
1	93970711	JAK2	intron_variant		|TG>T	SUSSEX SPANIEL:5/5
1	94574750	LOC119870232	intron_variant		|A>AAAGCT	SUSSEX SPANIEL:4/4
1	94574752	LOC119870232	intron_variant		|A>AGAG	SUSSEX SPANIEL:4/4
1	95602452	SPTLC1	intron_variant		|TA>T	SUSSEX SPANIEL:3/3
1	95752330	ROR2	intron_variant		|G>GTT	SUSSEX SPANIEL:5/5
1	95859584	LOC111097025	upstream_gene_variant		|CA>C	SUSSEX SPANIEL:5/5
1	95859587	ROR2	intron_variant		|GTGCACACTT>G	SUSSEX SPANIEL:5/5
1	95859599	ROR2	intron_variant		|GTCACATCT>G	SUSSEX SPANIEL:5/5
1	95891276	ROR2-LOC476346	intergenic_region		|AC>A	SUSSEX SPANIEL:5/5
1	96171993	AUH	intron_variant		|G>GT	SUSSEX SPANIEL:5/5
1	96172089	AUH	intron_variant		|A>ATT	SUSSEX SPANIEL:3/3
1	96997130	LOC111090787	intron_variant		|T>TA	BRIARD:3/3
1	97354075	GADD45G-SEMA4D	intergenic_region		|G>GC	COLLIE:3/3
1	97703566	SHC3	intron_variant		|CT>C	BRIARD:4/4
1	97842084	LOC119869962-LOC100688971	intergenic_region		|CGTCT>C	BRIARD:3/3
1	99956435	LOC111097189	upstream_gene_variant		|AG>A	BRIARD:3/3
1	102499920	NLRP5	upstream_gene_variant		|TA>T	FIELD SPANIEL:4/4
1	102767177	ZNF784	upstream_gene_variant		|AT>A	SUSSEX SPANIEL:3/3
1	102801801	ZNF579	upstream_gene_variant		|T>TA	FIELD SPANIEL:4/4
1	107613798	KASH5	upstream_gene_variant		|C>CCCCT	COLLIE:4/4
1	114237735	FBL	intron_variant		|G>GT	BRIARD:3/3
1	114580744	IFNL3-SYCN	intergenic_region		|AT>A	BULL TERRIER:5/5
1	115410178	SIPA1L3	intron_variant		|ATTTG>A	IRISH SETTER:5/5
1	116968224	ZNF567	intron_variant		|GTATATA>G	IRISH SETTER:5/5
1	118204101	ZNF792-LOC102153858	intergenic_region		|TG>T	MANCHESTER TERRIER:3/3
1	119512939	SLC7A10	intron_variant		|GA>G	CHOW CHOW:3/3
1	119513894	SLC7A10	intron_variant		|CCAG>C	CHOW CHOW:3/3
1	120888938	LOC111090841-LOC102152485	intergenic_region		|AT>A	BERNESE MOUNTAIN DOG:5/5
1	122967363	UQCRFS1-MIR578	intergenic_region		|A>AG	FIELD SPANIEL:3/3
2	312085	LOC100687763-LOC100856010	intergenic_region		|TC>T	BOXER:4/4
2	1121040	LOC100682808-LOC119879680	intergenic_region		|AT>A	BOXER:4/4
2	1576712	LOC102152672	upstream_gene_variant		|A>AT	BRIARD:3/3
2	3357185	LOC111094493-NRP1	intergenic_region		|T>TC	AKITA:4/4
2	5021290	YME1L1	upstream_gene_variant		|C>CTAGT	AKITA:4/4
2	5780230	MYO3A	intron_variant		|AT>A	AKITA:4/4
2	8460910	ARMC3	intron_variant		|T>TTTTA	AKITA:5/5
2	8468222	ARMC3	intron_variant		|TACAC>T	AKITA:4/4
2	8475855	ARMC3	intron_variant		|A>AT	AKITA:4/4
2	8475889	ARMC3	intron_variant		|CAG>C	AKITA:4/4
2	8478860	ARMC3	intron_variant		|A>ATTT	AKITA:4/4
2	8498819	ARMC3	upstream_gene_variant		|CA>C	AKITA:5/5
2	8502337	ARMC3	upstream_gene_variant		|T>TTGGCTGTC	AKITA:5/5
2	8512640	ARMC3-LOC119870630	intergenic_region		|A>AT	AKITA:5/5
2	8512994	ARMC3-LOC119870630	intergenic_region		|T>TTC	AKITA:4/4
2	8550368	ARMC3-LOC119870630	intergenic_region		|C>CAA	AKITA:4/4
2	8552888	ARMC3-LOC119870630	intergenic_region		|AT>A	AKITA:5/5
2	8553622	ARMC3-LOC119870630	intergenic_region		|AT>A	AKITA:3/3
2	8555539	ARMC3-LOC119870630	intergenic_region		|ACACTCT>A	AKITA:4/4
2	8558004	ARMC3-LOC119870630	intergenic_region		|TTGA>T	AKITA:5/5
2	8559908	ARMC3-LOC119870630	intergenic_region		|C>CT	AKITA:5/5
2	8561102	ARMC3-LOC119870630	intergenic_region		|AG>A	AKITA:5/5
2	8572356	ARMC3-LOC119870630	intergenic_region		|CA>C	AKITA:4/4
2	9045218	COMMD3-TRNAN-GUU	intergenic_region		|C>CTTTTATTTT	FLAT-COATED RETRIEVER:6/6
2	9251916	LOC111091332	intron_variant		|GC>G	FLAT-COATED RETRIEVER:7/7
2	9356985	LOC111091332-DNAJC1	intergenic_region		|T>TC	FLAT-COATED RETRIEVER:7/7
2	9693385	MLLT10	intron_variant		|C>CT	FLAT-COATED RETRIEVER:7/7
2	11055172	PLXDC2	intron_variant		|G>GT	CHINESE SHAR-PEI:3/3
2	11057406	PLXDC2	intron_variant		|GACCTCACT>G	CHINESE SHAR-PEI:3/3
2	13454299	LOC106560015-LOC119869982	intergenic_region		|A>AT	IRISH WOLFHOUND:3/3
2	13696218	ZEB1	intron_variant		|C>CA	IRISH WOLFHOUND:4/4
2	14294745	SVIL	intron_variant		|A>AT	COLLIE:5/5
2	14771684	LOC111091384	downstream_gene_variant		|ATTAT>A	IRISH WOLFHOUND:3/3
2	15346566	LOC111091390	intron_variant		|CTTGT>C	MANCHESTER TERRIER:3/3
2	15422859	LOC119869983	upstream_gene_variant		|A>AT	MANCHESTER TERRIER:5/5
2	15473606	LOC119869983-TRNAK-CUU_1	intergenic_region		|CAAATT>C	MANCHESTER TERRIER:5/5
2	15529416	LOC119869983-TRNAK-CUU_1	intergenic_region		|TAC>T	ALASKAN MALAMUTE:3/3
2	15806660	WAC	intron_variant		|T>TAC	BOXER:3/3
2	17020967	LOC119870091-PTCHD3	intergenic_region		|CAT>C	MINIATURE SCHNAUZER:3/3
2	18686943	LOC119881410	intron_variant		|G>GGA	MINIATURE SCHNAUZER:4/4
2	19642713	STAM-HACD1	intergenic_region		|GT>G	ALASKAN MALAMUTE:4/4
2	19657735	HACD1	intron_variant		|AAGAG>A	ALASKAN MALAMUTE:4/4
2	19661534	HACD1	intron_variant		|AT>A	ALASKAN MALAMUTE:4/4
2	19669283	HACD1	intron_variant		|CTT>C	ALASKAN MALAMUTE:4/4
2	19688106	HACD1-ST8SIA6	intergenic_region		|GAAC>G	ALASKAN MALAMUTE:3/3
2	19846068	ST8SIA6	intron_variant		|GA>G	MINIATURE SCHNAUZER:4/4
2	20856303	LOC111091465	intron_variant		|T>TA	MINIATURE SCHNAUZER:3/3
2	21327642	MINDY3-ITGA8	intergenic_region		|C>CATCA	AKITA:5/5
2	21349749	MINDY3-ITGA8	intergenic_region		|T>TGA	AKITA:5/5
2	21350703	MINDY3-ITGA8	intergenic_region		|TC>T	AKITA:5/5
2	24148129	CAMK1D	intron_variant		|GA>G	CHOW CHOW:3/3
2	27206020	LOC100683304-LOC119870627	intergenic_region		|A>AC	ALASKAN MALAMUTE:4/4
2	27208845	LOC100683304-LOC119870627	intergenic_region		|GAGA>G	ALASKAN MALAMUTE:4/4
2	27214582	LOC100683304-LOC119870627	intergenic_region		|C>CT	ALASKAN MALAMUTE:4/4
2	27214621	LOC100683304-LOC119870627	intergenic_region		|CT>C	ALASKAN MALAMUTE:4/4
2	27215501	LOC100683304-LOC119870627	intergenic_region		|A>AT	ALASKAN MALAMUTE:4/4
2	27215528	LOC100683304-LOC119870627	intergenic_region		|C>CT	ALASKAN MALAMUTE:4/4
2	27215939	LOC100683304-LOC119870627	intergenic_region		|TA>T	ALASKAN MALAMUTE:3/3
2	27216124	LOC100683304-LOC119870627	intergenic_region		|CTTTTCT>C	ALASKAN MALAMUTE:3/3
2	27216788	LOC100683304-LOC119870627	intergenic_region		|GCTGCTGT>G	ALASKAN MALAMUTE:3/3
2	27216797	LOC100683304-LOC119870627	intergenic_region		|AATT>A	ALASKAN MALAMUTE:3/3
2	27218303	LOC100683304-LOC119870627	intergenic_region		|G>GAA	ALASKAN MALAMUTE:4/4
2	27218806	LOC100683304-LOC119870627	intergenic_region		|A>AC	ALASKAN MALAMUTE:4/4
2	27219389	LOC100683304-LOC119870627	intergenic_region		|AT>A	ALASKAN MALAMUTE:3/3
2	27219852	LOC100683304-LOC119870627	intergenic_region		|TCA>T	ALASKAN MALAMUTE:4/4
2	27220097	LOC100683304-LOC119870627	intergenic_region		|ACT>A	ALASKAN MALAMUTE:4/4
2	27226893	LOC100683304-LOC119870627	intergenic_region		|A>ATATG	ALASKAN MALAMUTE:4/4
2	27257501	LOC100683304-LOC119870627	intergenic_region		|T>TA	ALASKAN MALAMUTE:4/4
2	28385448	LOC102153212-GATA3	intergenic_region		|GC>G	STAFFORDSHIRE BULL TERRIER:3/3
2	30129202	PFKFB3	intron_variant		|T>TC	AKITA:5/5
2	30314899	IL2RA	intron_variant		|TG>T	CHOW CHOW:3/3
2	31986851	LOC106560145-KLF6	intergenic_region		|G>GTTA	CHOW CHOW:3/3
2	32381216	LOC119869997	upstream_gene_variant		|C>CGCT	AKITA:4/4
2	32539063	LOC106560146-PITRM1	intergenic_region		|C>CT	AKITA:3/3
2	33131746	LOC111094564-LOC100687336	intergenic_region		|T>TC	AIREDALE TERRIER:3/3
2	33131762	LOC111094564-LOC100687336	intergenic_region		|A>AG	AIREDALE TERRIER:3/3
2	33578855	LOC106560148-TRNAS-AGA	intergenic_region		|AG>A	AKITA:5/5
2	36052136	LOC102154811	intron_variant		|TA>T	CHOW CHOW:4/4
2	36072361	ANKHD1	upstream_gene_variant		|GAC>G	CHOW CHOW:3/3
2	36121616	ANKHD1	intron_variant		|CT>C	AKITA:4/4
2	36140340	ANKHD1	downstream_gene_variant		|CAATA>C	AKITA:3/3
2	36956979	DIAPH1	intron_variant		|G>GT	SUSSEX SPANIEL:3/3
2	46842165	PDE4D	intron_variant		|TGA>T	BORDER TERRIER:4/4
2	50787366	RNF180	intron_variant		|G>GA	SCOTTISH TERRIER:3/3
2	50805000	RNF180	intron_variant		|ATGACAT>A	BORDER TERRIER:4/4
2	51416037	LOC111092395-ADAMTS6	intergenic_region		|TAG>T	BORDER TERRIER:4/4
2	51416718	LOC111092395-ADAMTS6	intergenic_region		|AG>A	BORDER TERRIER:4/4
2	51657307	ADAMTS6	intron_variant		|TTA>T	BORDER TERRIER:4/4
2	51798556	PPWD1	intron_variant		|TTTTA>T	BORDER TERRIER:4/4
2	52244497	ERBIN-SREK1	intergenic_region		|G>GT	SCOTTISH TERRIER:3/3
2	53101968	MAST4	intron_variant		|G>GA	SCOTTISH TERRIER:3/3
2	53408468	LOC111092486	intron_variant		|TC>T	BOXER:3/3
2	53424728	LOC111092486	intron_variant		|G>GA	SCOTTISH TERRIER:3/3
2	54186964	LOC111092499-LOC119870277	intergenic_region		|GTTCT>G	CHOW CHOW:4/4
2	55774809	LOC119870288	upstream_gene_variant		|G>GT	SUSSEX SPANIEL:3/3
2	55808152	MRPS27	intron_variant		|G>GA	SUSSEX SPANIEL:4/4
2	55832047	MRPS27	intron_variant		|G>GTT	SUSSEX SPANIEL:4/4
2	55978904	ZNF366	intron_variant		|C>CT	BULL TERRIER:4/4
2	56086788	ZNF366-LOC100682662	intergenic_region		|C>CCA	SUSSEX SPANIEL:4/4
2	56460572	FCHO2	intron_variant		|A>AC	SUSSEX SPANIEL:3/3
2	56873496	BTF3-ANKRA2	intergenic_region		|T>TG	SUSSEX SPANIEL:4/4
2	57996733	OR6C252P-LOC119871114	intergenic_region		|TA>T	NORWICH TERRIER:4/4
2	58024583	LOC119871114-OR6C6J	intergenic_region		|GTT>G	NORWICH TERRIER:3/3
2	58215727	LOC119871146-LOC119879665	intergenic_region		|GA>G	NORWICH TERRIER:4/4
2	58854424	PRSS54	upstream_gene_variant		|GA>G	NORWICH TERRIER:4/4
2	58970285	CSNK2A2	intron_variant		|A>AG	SUSSEX SPANIEL:4/4
2	59593852	CCL22-TRNAL-CAG	intergenic_region		|G>GT	DOBERMAN PINSCHER:4/4
2	59641015	PLLP	upstream_gene_variant		|TG>T	CHOW CHOW:3/3
2	61435566	LOC102154600-IRX5	intergenic_region		|CG>C	BORDER TERRIER:4/4
2	61445233	LOC102154600-IRX5	intergenic_region		|GGCGT>G	BORDER TERRIER:4/4
2	62106569	LOC119870040	intron_variant		|CT>C	DOBERMAN PINSCHER:3/3
2	62173711	LOC119870040-LOC119870578	intergenic_region		|AC>A	SUSSEX SPANIEL:5/5
2	62236457	FTO	downstream_gene_variant		|TC>T	DOBERMAN PINSCHER:4/4
2	62331251	FTO	intron_variant		|T>TA	CHOW CHOW:4/4
2	62366223	FTO	intron_variant		|CAT>C	CHOW CHOW:4/4
2	62378283	FTO	intron_variant		|AT>A	DOBERMAN PINSCHER:4/4
2	63212754	LOC119871053-LOC111092846	intergenic_region		|C>CGA	DOBERMAN PINSCHER:4/4
2	63449633	LOC100686992-LOC111092850	intergenic_region		|TA>T	DOBERMAN PINSCHER:4/4
2	64795250	SALL1	intron_variant		|ATGT>A	SUSSEX SPANIEL:5/5
2	64795577	SALL1	intron_variant		|TAA>T	SUSSEX SPANIEL:5/5
2	64820775	LOC111092886	downstream_gene_variant		|A>AAC	NORWICH TERRIER:3/3
2	65593250	ADCY7-LOC119870333	intergenic_region		|TCC>T	SUSSEX SPANIEL:5/5
2	65854564	LOC487290	intron_variant		|C>CT	MANCHESTER TERRIER:4/4
2	65896462	LOC487290	intron_variant		|G>GT	SUSSEX SPANIEL:5/5
2	66094099	ZNF423	intron_variant		|CTATT>C	SUSSEX SPANIEL:4/4
2	66182656	ZNF423	intron_variant		|TGAG>T	NORWICH TERRIER:3/3
2	66269132	ZNF423	intron_variant		|A>AG	CHOW CHOW:4/4
2	68497417	ZSCAN20	downstream_gene_variant		|C>CA	SUSSEX SPANIEL:3/3
2	68563258	LOC102155488	intron_variant		|CATGG>C	WELSH SPRINGER SPANIEL:3/3
2	68651814	PHC2	intron_variant		|C>CT	SUSSEX SPANIEL:5/5
2	70157722	LOC102153601-SERINC2	intergenic_region		|TGTAA>T	SUSSEX SPANIEL:5/5
2	72593007	PHACTR4	upstream_gene_variant		|A>AAAT	SUSSEX SPANIEL:4/4
2	73079650	LOC119870383	upstream_gene_variant		|TTATC>T	FLAT-COATED RETRIEVER:7/7
2	73082613	LOC119870383	upstream_gene_variant		|G>GTA	FLAT-COATED RETRIEVER:7/7
2	73084202	PPP1R8	intron_variant		|C>CAGAG	FLAT-COATED RETRIEVER:7/7
2	73090438	PPP1R8	intron_variant		|GA>G	FLAT-COATED RETRIEVER:7/7
2	73091325	PPP1R8	intron_variant		|G>GA	FLAT-COATED RETRIEVER:7/7
2	73094362	LOC119870569	downstream_gene_variant		|CAAT>C	FLAT-COATED RETRIEVER:7/7
2	73095406	PPP1R8	5_prime_UTR_variant		|T>TG	FLAT-COATED RETRIEVER:7/7
2	73095424	PPP1R8	5_prime_UTR_variant		|A>AG	FLAT-COATED RETRIEVER:7/7
2	73097078	LOC119870569	upstream_gene_variant		|TA>T	FLAT-COATED RETRIEVER:7/7
2	73098590	LOC119870569	upstream_gene_variant		|T>TA	FLAT-COATED RETRIEVER:7/7
2	73099231	LOC119870569	upstream_gene_variant		|ACG>A	FLAT-COATED RETRIEVER:7/7
2	73103262	PPP1R8	upstream_gene_variant		|AT>A	FLAT-COATED RETRIEVER:7/7
2	73103835	PPP1R8	upstream_gene_variant		|CTGTGTCTCTG>C	FLAT-COATED RETRIEVER:6/6
2	73104121	PPP1R8	upstream_gene_variant		|AAG>A	FLAT-COATED RETRIEVER:7/7
2	73104953	PPP1R8	upstream_gene_variant		|AAT>A	FLAT-COATED RETRIEVER:7/7
2	73106048	PPP1R8	upstream_gene_variant		|A>AT	FLAT-COATED RETRIEVER:7/7
2	73117719	STX12	intron_variant		|A>ACTGT	FLAT-COATED RETRIEVER:7/7
2	73118475	STX12	intron_variant		|A>ATTC	FLAT-COATED RETRIEVER:7/7
2	73120400	STX12	intron_variant		|TGAAGGTA>T	FLAT-COATED RETRIEVER:7/7
2	73125122	STX12	intron_variant		|T>TC	FLAT-COATED RETRIEVER:7/7
2	73125533	STX12	intron_variant		|AAGAC>A	FLAT-COATED RETRIEVER:7/7
2	73127005	STX12	intron_variant		|G>GAAAAGGATT	FLAT-COATED RETRIEVER:7/7
2	73127169	STX12	intron_variant		|ACTTT>A	FLAT-COATED RETRIEVER:7/7
2	73128411	STX12	intron_variant		|T>TA	FLAT-COATED RETRIEVER:7/7
2	73131444	STX12	intron_variant		|TG>T	FLAT-COATED RETRIEVER:7/7
2	73132469	STX12	intron_variant		|C>CTG	FLAT-COATED RETRIEVER:7/7
2	73137308	STX12	intron_variant		|CA>C	FLAT-COATED RETRIEVER:7/7
2	73173596	FAM76A	intron_variant		|C>CA	WEST HIGHLAND WHITE TERRIER:6/6
2	74407237	LOC111094703-PDIK1L	intergenic_region		|C>CTTTCTTTTTT	AKITA:5/5
2	74444550	TRIM63	intron_variant		|TC>T	AKITA:5/5
2	74450696	TRIM63	intron_variant		|T>TCAA	BERNESE MOUNTAIN DOG:5/5
2	74450699	TRIM63	intron_variant		|GTCATTGCC>G	BERNESE MOUNTAIN DOG:5/5
2	75974373	IFNLR1	intron_variant		|CCT>C	ROTTWEILER:4/4
2	76321087	LOC119870053-RPL11	intergenic_region		|G>GCTTT	FLAT-COATED RETRIEVER:7/7
2	76704593	LOC102152675-LOC111093602	intergenic_region		|CT>C	DOBERMAN PINSCHER:3/3
2	76717401	LOC102152675-LOC111093602	intergenic_region		|TG>T	BERNESE MOUNTAIN DOG:3/3
2	76897169	KDM1A	intron_variant		|CA>C	FLAT-COATED RETRIEVER:7/7
2	79936631	CAPZB	downstream_gene_variant		|TTTTA>T	DOBERMAN PINSCHER:4/4
2	80704892	KLHDC7A-IGSF21	intergenic_region		|GA>G	DOBERMAN PINSCHER:3/3
2	80705803	KLHDC7A-IGSF21	intergenic_region		|AT>A	DOBERMAN PINSCHER:3/3
2	81529657	LOC119870473	upstream_gene_variant		|GGGGT>G	AKITA:5/5
2	81529988	LOC119870473	upstream_gene_variant		|AT>A	AKITA:5/5
2	82140156	ARHGEF19	intron_variant		|GAGGCT>G	DOBERMAN PINSCHER:3/3
2	83136041	LOC119870496	upstream_gene_variant		|T>TGGG	KEESHOND:3/3
2	83136044	LOC119870496	upstream_gene_variant		|AGTCC>A	KEESHOND:3/3
2	83518067	KAZN	intron_variant		|C>CT	MALTESE:3/3
2	83910678	KAZN	intron_variant		|AT>A	ALASKAN MALAMUTE:3/3
2	84043007	PRDM2	intron_variant		|T>TG	WELSH SPRINGER SPANIEL:3/3
2	84494092	DHRS3	intron_variant		|CG>C	IRISH WATER SPANIEL:3/3
3	12907140	CAST	intron_variant		|CTGT>C	BASSET HOUND:5/5
3	12922241	LOC111095127	downstream_gene_variant		|C>CT	PEMBROKE WELSH CORGI:3/3
3	13082844	LOC111095130-PCSK1	intergenic_region		|GTGTT>G	PEMBROKE WELSH CORGI:3/3
3	13151789	PCSK1	intron_variant		|G>GT	BASSET HOUND:6/6
3	13596227	ELL2	intron_variant		|G>GT	PEMBROKE WELSH CORGI:3/3
3	13730743	LOC119871108	intron_variant		|ATATG>A	IRISH SETTER:5/5
3	13845169	RFESD	upstream_gene_variant		|AC>A	IRISH SETTER:4/4
3	14163336	MCTP1	intron_variant		|T>TA	BASSET HOUND:6/6
3	14634869	MCTP1	intron_variant		|AT>A	AKITA:3/3
3	16403225	LOC102151391-LOC111095137	intergenic_region		|TA>T	NORWICH TERRIER:3/3
3	16765639	LOC111095137	intron_variant		|GTT>G	NORWICH TERRIER:4/4
3	16951502	LOC111095137-LOC119871123	intergenic_region		|A>AG	NORWICH TERRIER:3/3
3	17075150	LOC102151569	intron_variant		|GA>G	NORWICH TERRIER:4/4
3	17194543	LOC102151569	upstream_gene_variant		|TG>T	SHIH TZU:3/3
3	17211252	LOC102151569-LOC119871332	intergenic_region		|TGGGC>T	NORWICH TERRIER:4/4
3	17261330	LOC119871332	upstream_gene_variant		|C>CA	NORWICH TERRIER:4/4
3	17265756	LOC119871332	downstream_gene_variant		|CTCTG>C	NORWICH TERRIER:4/4
3	19832560	MEF2C	intron_variant		|ATAAGGAGT>A	NORWICH TERRIER:4/4
3	20967476	CCNH	intron_variant		|C>CT	NORWICH TERRIER:3/3
3	21013843	RASA1	intron_variant		|TAAATA>T	NORWICH TERRIER:3/3
3	21049228	RASA1	intron_variant		|G>GA	NORWICH TERRIER:4/4
3	21061041	RASA1	intron_variant		|GAAT>G	NORWICH TERRIER:4/4
3	22076785	LOC111095350-LOC111095151	intergenic_region	#	|ref|GA>G	NORWICH TERRIER:3/3
3	23144209	LOC119871156-EDIL3	intergenic_region		|T>TTA	AIREDALE TERRIER:3/3
3	23323901	EDIL3	intron_variant		|TC>T	NORWICH TERRIER:4/4
3	23764231	EDIL3-LOC111095154	intergenic_region		|TAAG>T	NORWICH TERRIER:3/3
3	25176565	ATG10	intron_variant		|A>ATGTC	STAFFORDSHIRE BULL TERRIER:4/4
3	30169176	SV2C	intron_variant		|C>CA	AKITA:5/5
3	32059024	TUBGCP5	intron_variant		|CT>C	NORWICH TERRIER:4/4
3	32739290	OCA2	intron_variant		|A>AATTTACCT	AKITA:5/5
3	37191958	LOC100683834-LOC119871379	intergenic_region		|C>CAG	BORDER TERRIER:3/3
3	38957314	LOC111095188	upstream_gene_variant		|CT>C	BORDER TERRIER:4/4
3	39349314	LOC100684846-LOC111095358	intergenic_region		|G>GA	NORWICH TERRIER:3/3
3	39889081	TM2D3-LOC100687424	intergenic_region		|CTT>C	BORDER TERRIER:4/4
3	40144765	PCSK6	intron_variant		|CTGTGGTGTT>C	BORDER TERRIER:4/4
3	40148718	PCSK6	intron_variant		|C>CTCAA	BORDER TERRIER:3/3
3	40157775	PCSK6	intron_variant		|AT>A	BORDER TERRIER:4/4
3	40157778	PCSK6	intron_variant		|AT>A	BORDER TERRIER:4/4
3	40184869	SELENOS	upstream_gene_variant		|CG>C	BORDER TERRIER:4/4
3	40287033	CHSY1	intron_variant		|CAA>C	BORDER TERRIER:4/4
3	40952059	CERS3	downstream_gene_variant		|C>CA	BORDER TERRIER:4/4
3	43815193	LOC119871302-LOC102154570	intergenic_region		|C>CAA	AKITA:4/4
3	43815977	LOC119871302-LOC102154570	intergenic_region		|TGTATACATAG>T	AKITA:4/4
3	43817862	LOC119871302-LOC102154570	intergenic_region		|A>ACAAC	AKITA:5/5
3	43817865	LOC119871302-LOC102154570	intergenic_region		|G>GGCCAA	AKITA:5/5
3	43820788	LOC119871302-LOC102154570	intergenic_region		|A>AG	AKITA:5/5
3	43832384	LOC119871302-LOC102154570	intergenic_region		|A>AT	AKITA:4/4
3	43951870	LOC102154570	intron_variant		|A>AT	AKITA:3/3
3	44017228	LOC102154570	downstream_gene_variant		|GT>G	AIREDALE TERRIER:4/4
3	44099601	LOC119871197	intron_variant		|A>AAAAATAAT	AIREDALE TERRIER:4/4
3	44099620	LOC119871197	intron_variant		|A>AT	AIREDALE TERRIER:4/4
3	44099626	LOC119871197	intron_variant		|A>AAAT	AIREDALE TERRIER:4/4
3	45902701	LOC111095207	intron_variant		|TC>T	AKITA:5/5
3	45916445	LOC111095207	intron_variant		|CA>C	AKITA:5/5
3	46296350	MCTP2	intron_variant		|A>AT	WELSH SPRINGER SPANIEL:3/3
3	46696450	LOC119870792-LOC111095369	intergenic_region		|C>CT	WELSH SPRINGER SPANIEL:3/3
3	46953304	LOC608613-LOC119871198	intergenic_region		|TTTG>T	TIBETAN TERRIER:4/4
3	46954401	LOC608613-LOC119871198	intergenic_region		|T>TAGTA	TIBETAN TERRIER:4/4
3	47939791	LOC102156964	upstream_gene_variant		|T>TAC	AKITA:5/5
3	48231512	LOC100856235-LOC119871393	intergenic_region		|GTT>G	CHOW CHOW:3/3
3	48250458	LOC100856235-LOC119871393	intergenic_region		|C>CT	TIBETAN TERRIER:3/3
3	50790910	AGBL1-LOC102152355	intergenic_region		|T>TA	STAFFORDSHIRE BULL TERRIER:5/5
3	50929182	LOC102152355-LOC111095216	intergenic_region		|C>CA	BASSET HOUND:6/6
3	52910693	LOC111095220-RHCG	intergenic_region		|CG>C	BASSET HOUND:5/5
3	52942841	RHCG	5_prime_UTR_variant		|C>CG	BULL TERRIER:3/3
3	55193243	RAMAC	upstream_gene_variant		|TC>T	BERNESE MOUNTAIN DOG:5/5
3	55433327	HDGFL3-LOC477597	intergenic_region		|G>GTTC	BERNESE MOUNTAIN DOG:5/5
3	55451324	BNC1	downstream_gene_variant		|C>CT	BERNESE MOUNTAIN DOG:5/5
3	55879784	ADAMTSL3	intron_variant		|T>TA	DOBERMAN PINSCHER:4/4
3	55902791	ADAMTSL3	intron_variant		|G>GTAAA	DOBERMAN PINSCHER:4/4
3	56116277	SAXO2	upstream_gene_variant		|T>TATGGA	ALASKAN MALAMUTE:4/4
3	56545060	MEX3B-LOC102154086	intergenic_region		|AG>A	DOBERMAN PINSCHER:4/4
3	56545067	MEX3B-LOC102154086	intergenic_region		|G>GGGATTTTTC	DOBERMAN PINSCHER:4/4
3	56750226	LOC111095236-TMC3	intergenic_region		|GA>G	DOBERMAN PINSCHER:3/3
3	57578997	ARNT2	intron_variant		|T>TCAAAGC	BULL TERRIER:5/5
3	57664828	CTXND1	upstream_gene_variant		|G>GA	BULL TERRIER:5/5
3	57689146	LOC119871220	downstream_gene_variant		|CAG>C	DOBERMAN PINSCHER:4/4
3	58141363	MTHFS-LOC111095240	intergenic_region		|TG>T	DOBERMAN PINSCHER:3/3
3	59631763	GRPEL1-LOC610338	intergenic_region		|TG>T	TIBETAN SPANIEL:4/4
3	60564431	HTRA3	intron_variant		|A>AC	BOXER:4/4
3	61041659	LOC119870830-ADRA2C	intergenic_region		|TG>T	BOXER:3/3
3	61063553	LOC119870830-ADRA2C	intergenic_region		|T>TC	BOXER:4/4
3	64811477	LOC119871322	downstream_gene_variant		|AT>A	MINIATURE SCHNAUZER:4/4
3	64947802	FGFBP1-LOC100682946	intergenic_region		|G>GGA	MINIATURE SCHNAUZER:4/4
3	64971876	LOC111095379-LOC106558587	intergenic_region		|AGGCTTG>A	MINIATURE SCHNAUZER:4/4
3	65006542	CD38	downstream_gene_variant		|CT>C	MINIATURE SCHNAUZER:3/3
3	65007405	CD38	3_prime_UTR_variant		|A>AAACTT	MINIATURE SCHNAUZER:4/4
3	65007772	CD38	3_prime_UTR_variant		|GA>G	MINIATURE SCHNAUZER:4/4
3	65007778	CD38	3_prime_UTR_variant		|GAA>G	MINIATURE SCHNAUZER:4/4
3	65034274	CD38	intron_variant		|TAC>T	MINIATURE SCHNAUZER:4/4
3	66034583	LOC102156687	upstream_gene_variant		|GAC>G	BOXER:4/4
3	67787619	LOC111095270	intron_variant		|GCTCT>G	DOBERMAN PINSCHER:3/3
3	67943807	LOC111095270-LOC111095384	intergenic_region		|G>GTTA	BOXER:3/3
3	67966943	LOC111095270-LOC111095384	intergenic_region		|CT>C	DOBERMAN PINSCHER:4/4
3	68139680	LOC111095270-LOC111095384	intergenic_region		|TCA>T	MANCHESTER TERRIER:5/5
3	68151470	LOC111095270-LOC111095384	intergenic_region		|CAGATA>C	MANCHESTER TERRIER:5/5
3	70064594	WDR1	intron_variant		|A>AT	ALASKAN MALAMUTE:4/4
3	70257968	SLC2A9	intron_variant		|ACATCAAAAG>A	ALASKAN MALAMUTE:4/4
3	70387366	DRD5-OTOP1	intergenic_region		|TGGCGC>T	TIBETAN TERRIER:4/4
3	71088057	MSX1-CYTL1	intergenic_region		|ATCGGTGCCCC>A	ALASKAN MALAMUTE:4/4
3	75281001	RELL1	intron_variant		|G>GGAT	DOBERMAN PINSCHER:4/4
3	75293162	RELL1	intron_variant		|AAATCT>A	DOBERMAN PINSCHER:4/4
3	75307912	RELL1	intron_variant		|TGAAAA>T	DOBERMAN PINSCHER:3/3
3	76149379	LOC111095297-LOC102153709	intergenic_region		|A>AG	IRISH WATER SPANIEL:3/3
3	76179284	LOC111095298	downstream_gene_variant		|ATTTTG>A	CHOW CHOW:3/3
3	76381238	LOC102152443	intron_variant		|T>TCA	AKITA:4/4
3	76420232	ARAP2	upstream_gene_variant		|TC>T	AKITA:5/5
3	76650354	ARAP2-LOC100688576	intergenic_region		|A>AGT	AKITA:5/5
3	77048386	LOC102152825-LOC119881449	intergenic_region		|TTAA>T	AKITA:5/5
3	79622685	LOC100685608-LOC111095394	intergenic_region		|TTTAAG>T	DOBERMAN PINSCHER:4/4
3	79802371	LOC111095394-LOC119871407	intergenic_region		|AT>A	IRISH WATER SPANIEL:5/5
3	79857125	LOC111095394-LOC119871407	intergenic_region		|A>AC	IRISH WATER SPANIEL:6/6
3	79976580	LOC611502-LOC111095395	intergenic_region		|ATAAT>A	ROTTWEILER:5/5
3	80177936	LOC111095396-LOC119870864	intergenic_region		|TA>T	IRISH WATER SPANIEL:5/5
3	80380475	LOC111095396-LOC119870864	intergenic_region		|AG>A	IRISH WATER SPANIEL:6/6
3	80388586	LOC111095396-LOC119870864	intergenic_region		|G>GT	IRISH WATER SPANIEL:6/6
3	80523701	LOC111095396-LOC119870864	intergenic_region		|T>TA	IRISH WATER SPANIEL:6/6
3	80753372	LOC119870864	intron_variant		|G>GA	IRISH WATER SPANIEL:6/6
3	80781544	LOC111095397	intron_variant		|AT>A	IRISH WATER SPANIEL:6/6
3	81520094	PCDH7-LOC100855743	intergenic_region		|TA>T	IRISH WATER SPANIEL:6/6
3	81520096	PCDH7-LOC100855743	intergenic_region		|TA>T	IRISH WATER SPANIEL:5/5
3	81923610	LOC119871343-LOC119870953	intergenic_region		|AC>A	SAMOYED:3/3
3	82460380	LOC119870898	downstream_gene_variant		|T>TA	STAFFORDSHIRE BULL TERRIER:4/4
3	82460966	LOC119870898	downstream_gene_variant		|CA>C	STAFFORDSHIRE BULL TERRIER:5/5
3	84411127	LOC111095306-LOC100686307	intergenic_region		|GA>G	RHODESIAN RIDGEBACK:3/3
3	84414744	LOC111095306-LOC100686307	intergenic_region		|T>TG	RHODESIAN RIDGEBACK:3/3
3	84793328	TBC1D19	intron_variant		|GTTTA>G	AKITA:5/5
3	84795894	TBC1D19	intron_variant		|AGT>A	AKITA:5/5
3	84797995	TBC1D19	intron_variant		|A>ATTTCT	AKITA:5/5
3	84800298	TBC1D19	intron_variant		|GAATA>G	AKITA:4/4
3	84802208	TBC1D19	intron_variant		|T>TTCTC	AKITA:5/5
3	84802769	TBC1D19	intron_variant		|TAGTC>T	AKITA:5/5
3	84803080	TBC1D19	intron_variant		|ATAAT>A	AKITA:5/5
3	84803890	TBC1D19	intron_variant		|GA>G	AKITA:5/5
3	85041173	RBPJ	intron_variant		|CACACACACA>C	IRISH WATER SPANIEL:6/6
3	85044266	RBPJ	intron_variant		|GA>G	IRISH WATER SPANIEL:5/5
3	85053502	RBPJ	intron_variant		|GTTTTCTT>G	IRISH WATER SPANIEL:6/6
3	85095399	RBPJ	intron_variant		|CAG>C	IRISH WATER SPANIEL:6/6
3	85360139	LOC100686918-LOC119871264	intergenic_region		|A>AT	CAIRN TERRIER:3/3
3	85705750	LOC111095314	intron_variant		|T>TAA	RHODESIAN RIDGEBACK:3/3
3	85721892	LOC111095314-LOC102154498	intergenic_region		|GT>G	RHODESIAN RIDGEBACK:3/3
3	85729617	LOC111095314-LOC102154498	intergenic_region		|CT>C	RHODESIAN RIDGEBACK:3/3
3	85864006	ANAPC4	intron_variant		|A>AT	RHODESIAN RIDGEBACK:3/3
3	85877245	ANAPC4	intron_variant		|ACAT>A	RHODESIAN RIDGEBACK:3/3
3	85919488	ZCCHC4	intron_variant		|T>TG	RHODESIAN RIDGEBACK:3/3
3	85942384	ZCCHC4	upstream_gene_variant		|GCA>G	RHODESIAN RIDGEBACK:3/3
3	85956419	PI4K2B	3_prime_UTR_variant		|CCA>C	RHODESIAN RIDGEBACK:3/3
3	85987411	PI4K2B-SEPSECS	intergenic_region		|T>TTTTACC	RHODESIAN RIDGEBACK:3/3
3	86008502	PI4K2B-SEPSECS	intergenic_region		|C>CT	RHODESIAN RIDGEBACK:3/3
3	86343367	CCDC149	intron_variant		|A>AC	RHODESIAN RIDGEBACK:3/3
3	86647053	PPARGC1A	intron_variant		|G>GT	RHODESIAN RIDGEBACK:3/3
3	87907893	LOC119870884-GBA3	intergenic_region		|CT>C	RHODESIAN RIDGEBACK:3/3
3	88530814	LOC119870897-LOC111095319	intergenic_region		|TA>T	RHODESIAN RIDGEBACK:3/3
3	88584544	LOC111095319-LOC119870896	intergenic_region		|CTTTATT>C	RHODESIAN RIDGEBACK:3/3
3	89843331	KCNIP4	intron_variant		|TTTC>T	RHODESIAN RIDGEBACK:3/3
3	90047361	SLIT2	intron_variant		|A>AT	IRISH WOLFHOUND:3/3
3	90610196	LOC100688023-LOC111095406	intergenic_region		|C>CT	TIBETAN SPANIEL:3/3
3	91877101	LOC119870893-LOC119870894	intergenic_region		|AAG>A	AIREDALE TERRIER:4/4
4	1098578	LOC100855447-LOC111095680	intergenic_region		|AGT>A	CHOW CHOW:4/4
4	1214880	LOC100855447-LOC111095680	intergenic_region		|A>AGTAC	CHOW CHOW:4/4
4	3773241	ERO1B	intron_variant		|CCAG>C	NORWICH TERRIER:4/4
4	4095324	NID1-LYST	intergenic_region		|A>AG	NORWICH TERRIER:4/4
4	9599881	LOC119871447-URB2	intergenic_region		|GTGTGTT>G	NORWICH TERRIER:3/3
4	9916507	CCSAP	upstream_gene_variant		|AAGAG>A	WEST HIGHLAND WHITE TERRIER:5/5
4	12305073	CCDC6	intron_variant		|T>TC	NORWICH TERRIER:4/4
4	22954980	CHST3	intron_variant	#	|ref|TG>T	BULLMASTIFF:3/3
4	23232941	LOC111095480	downstream_gene_variant		|CTA>C	SUSSEX SPANIEL:4/4
4	24003083	NUDT13	downstream_gene_variant		|CTTTGTT>C	SUSSEX SPANIEL:5/5
4	24054005	FAM149B1	intron_variant		|AAAAAAAATC>A	SUSSEX SPANIEL:4/4
4	24648556	PLAU-LOC119881453	intergenic_region		|GCTACACC>G	SUSSEX SPANIEL:4/4
4	24648564	PLAU-LOC119881453	intergenic_region		|A>AGG	SUSSEX SPANIEL:4/4
4	24749769	VCL	intron_variant	#	|ref|TA>T	SUSSEX SPANIEL:4/4
4	24793649	VCL	intron_variant		|T>TG	NORWICH TERRIER:3/3
4	24880918	ADK	intron_variant		|CATAG>C	SUSSEX SPANIEL:4/4
4	24919249	ADK	intron_variant		|T>TA	COLLIE:4/4
4	24984455	ADK	intron_variant		|T>TTCC	SUSSEX SPANIEL:4/4
4	25138812	ADK	intron_variant		|T>TA	SUSSEX SPANIEL:5/5
4	25335844	ADK-KAT6B	intergenic_region		|A>AT	SUSSEX SPANIEL:3/3
4	25807144	LOC102154060	intron_variant		|TA>T	SUSSEX SPANIEL:3/3
4	25848328	LOC102154060-LOC111095499	intergenic_region		|CTT>C	COLLIE:5/5
4	25850266	LOC102154060-LOC111095499	intergenic_region		|AAAATTT>A	COLLIE:4/4
4	26029036	LRMDA	intron_variant		|CCTGTTTCCT>C	BULLMASTIFF:4/4
4	26042584	LRMDA	intron_variant		|ATTGT>A	SUSSEX SPANIEL:4/4
4	26152601	LRMDA	intron_variant		|TA>T	BULL TERRIER:5/5
4	27096240	LOC111095505-LOC610258	intergenic_region		|A>AC	BULL TERRIER:5/5
4	27250340	KCNMA1	intron_variant		|TACTA>T	BULL TERRIER:5/5
4	27408010	KCNMA1	intron_variant		|CA>C	SUSSEX SPANIEL:4/4
4	29190968	ZMIZ1	intron_variant		|G>GGTA	CHOW CHOW:3/3
4	29222452	ZMIZ1	intron_variant		|TC>T	CHOW CHOW:3/3
4	29228951	ZMIZ1	intron_variant		|C>CCA	CHOW CHOW:3/3
4	29312023	ZMIZ1	upstream_gene_variant		|CG>C	NORWICH TERRIER:4/4
4	29390710	LOC119871629	downstream_gene_variant		|GTTAT>G	NORWICH TERRIER:4/4
4	29391131	LOC119871629	downstream_gene_variant		|ATG>A	NORWICH TERRIER:4/4
4	29400159	ZCCHC24	downstream_gene_variant		|TCTC>T	NORWICH TERRIER:4/4
4	29929011	TSPAN14	intron_variant		|TG>T	NORWICH TERRIER:3/3
4	34577726	WAPL	intron_variant		|C>CTACGTGTG	CHOW CHOW:3/3
4	38662336	LOC111095712-NSG2	intergenic_region		|T>TG	LEONBERGER:3/3
4	39374429	LOC106558720	intron_variant		|T>TG	LEONBERGER:3/3
4	41589273	GABRP-KCNIP1	intergenic_region		|TC>T	CHOW CHOW:3/3
4	43252634	SLIT3	intron_variant		|GC>G	SUSSEX SPANIEL:4/4
4	43272442	SLIT3	intron_variant		|TCTC>T	CHOW CHOW:4/4
4	43272530	SLIT3	intron_variant		|A>ACCAGT	CHOW CHOW:4/4
4	43281954	SLIT3	intron_variant		|CTATATG>C	SUSSEX SPANIEL:4/4
4	44218439	TENM2	intron_variant		|AGT>A	IRISH WOLFHOUND:4/4
4	44220616	TENM2	intron_variant		|ATG>A	IRISH WOLFHOUND:4/4
4	45204838	LOC119863952	intron_variant		|G>GA	SCOTTISH TERRIER:3/3
4	45263120	LOC119863952	intron_variant		|TA>T	SCOTTISH TERRIER:3/3
4	46224046	LOC111095559-LOC111095714	intergenic_region		|AAG>A	SUSSEX SPANIEL:4/4
4	46252947	LOC111095559-LOC111095714	intergenic_region		|TAAC>T	CHOW CHOW:3/3
4	46319707	LOC111095559-LOC111095714	intergenic_region		|C>CT	SUSSEX SPANIEL:4/4
4	46374257	LOC111095559-LOC111095714	intergenic_region		|GT>G	SUSSEX SPANIEL:5/5
4	46382848	LOC111095559-LOC111095714	intergenic_region		|AT>A	SUSSEX SPANIEL:4/4
4	46702466	LOC119871590-LOC111095561	intergenic_region		|CA>C	SUSSEX SPANIEL:3/3
4	47614028	LOC119871720-LOC111095565	intergenic_region		|AT>A	SUSSEX SPANIEL:5/5
4	48853828	LOC106558726-LOC119871719	intergenic_region		|CA>C	BOXER:3/3
4	48853831	LOC106558726-LOC119871719	intergenic_region		|GGACT>G	BOXER:3/3
4	48853839	LOC106558726-LOC119871719	intergenic_region		|GGATCAT>G	BOXER:3/3
4	51242333	LOC119871638-LOC119871639	intergenic_region		|GA>G	SUSSEX SPANIEL:4/4
4	52804019	LOC119871678-LOC119871521	intergenic_region		|G>GATCA	TIBETAN SPANIEL:3/3
4	52813469	LOC119871678-LOC119871521	intergenic_region		|GC>G	SCOTTISH TERRIER:3/3
4	52874222	LOC119871521	intron_variant		|AG>A	AKITA:3/3
4	52874224	LOC119871521	intron_variant		|AGAG>A	AKITA:3/3
4	52881496	CLINT1	upstream_gene_variant		|CTCTCT>C	AKITA:4/4
4	52895966	CLINT1	intron_variant		|GATAA>G	AKITA:4/4
4	52942965	CLINT1	downstream_gene_variant		|G>GT	AKITA:4/4
4	58969667	MYOZ3	intron_variant		|TATAA>T	SCOTTISH TERRIER:3/3
4	61171042	CSPG4B	intron_variant		|A>AT	AKITA:3/3
4	63370193	LOC111095611-LOC119871717	intergenic_region		|C>CT	ALASKAN MALAMUTE:3/3
4	63385950	LOC111095611-LOC119871717	intergenic_region		|CTTTCTTTTTT>C	ALASKAN MALAMUTE:3/3
4	63386004	LOC111095611-LOC119871717	intergenic_region		|G>GAGAGAGAGAA	ALASKAN MALAMUTE:3/3
4	64688796	PARP8	intron_variant		|CTCTG>C	ALASKAN MALAMUTE:4/4
4	64996201	LOC100687164-HCN1	intergenic_region		|ACAGT>A	AKITA:4/4
4	65284943	HCN1	intron_variant		|AAAAC>A	ALASKAN MALAMUTE:3/3
4	65288034	HCN1	intron_variant		|A>AT	ALASKAN MALAMUTE:3/3
4	65411432	HCN1	intron_variant		|GA>G	ALASKAN MALAMUTE:4/4
4	65415720	HCN1	intron_variant		|C>CA	ALASKAN MALAMUTE:4/4
4	65416805	HCN1	intron_variant		|GT>G	ALASKAN MALAMUTE:4/4
4	65418588	HCN1	intron_variant		|A>AT	ALASKAN MALAMUTE:3/3
4	65436097	HCN1	intron_variant		|CA>C	ALASKAN MALAMUTE:4/4
4	65438275	HCN1	intron_variant		|A>AT	ALASKAN MALAMUTE:4/4
4	67488109	CCDC152	intron_variant		|GA>G	ALASKAN MALAMUTE:4/4
4	67573275	GHR	intron_variant		|GCGGA>G	AKITA:3/3
4	68231414	OXCT1	intron_variant		|ATTCCCATT>A	SUSSEX SPANIEL:3/3
4	69826245	LOC111095752-LOC119871647	intergenic_region		|CAG>C	BORDER TERRIER:4/4
4	69868590	LOC119871647-LOC119871555	intergenic_region		|AAGTC>A	BORDER TERRIER:4/4
4	69880019	LOC119871647-LOC119871555	intergenic_region		|C>CT	BORDER TERRIER:3/3
4	69890166	LOC119871555	intron_variant		|T>TA	BORDER TERRIER:4/4
4	69913826	LOC119871555	intron_variant		|GAAC>G	ALASKAN MALAMUTE:3/3
4	72609712	SLC1A3-RANBP3L	intergenic_region		|T>TTTTC	CHOW CHOW:3/3
4	72614029	SLC1A3-RANBP3L	intergenic_region		|AAAAT>A	CHOW CHOW:3/3
4	73991683	RAI14	intron_variant		|T>TG	SUSSEX SPANIEL:3/3
4	87061773	LOC106558747-LOC111095745	intergenic_region		|GATAA>G	CHOW CHOW:3/3
4	87539770	RETREG1	intron_variant		|G>GA	ALASKAN MALAMUTE:4/4
4	87975801	LOC119871655-FBXL7	intergenic_region		|CT>C	NORWICH TERRIER:4/4
4	88171634	FBXL7	intron_variant		|GC>G	SUSSEX SPANIEL:4/4
4	88209131	FBXL7	intron_variant		|A>AGTTT	NORWICH TERRIER:4/4
4	88524943	LOC100688076-LOC102151436	intergenic_region		|TG>T	NORWICH TERRIER:4/4
4	88772185	LOC100688076-LOC102151436	intergenic_region		|G>GC	SUSSEX SPANIEL:4/4
5	10205832	OR8G3	upstream_gene_variant		|AT>A	AKITA:4/4
5	10941335	GRAMD1B-LOC106558763	intergenic_region		|T>TA	AIREDALE TERRIER:4/4
5	11211624	CLMP	intron_variant		|CAGTT>C	AIREDALE TERRIER:4/4
5	11432786	CRTAM	intron_variant		|TTGAC>T	TIBETAN SPANIEL:3/3
5	11919722	LOC119871984-BLID	intergenic_region		|AG>A	AKITA:4/4
5	12275087	LOC106558787	intron_variant		|C>CT	AIREDALE TERRIER:4/4
5	12279055	LOC106558787	intron_variant		|TA>T	AIREDALE TERRIER:4/4
5	12285928	LOC106558787	intron_variant		|TCAC>T	AIREDALE TERRIER:4/4
5	12405332	LOC111096096-LOC111095804	intergenic_region		|CAGAT>C	AIREDALE TERRIER:4/4
5	12837531	TECTA	intron_variant		|CAACTT>C	AKITA:5/5
5	13135180	GRIK4	intron_variant		|CAGGTCCCA>C	AKITA:5/5
5	13160471	GRIK4	intron_variant		|A>AT	AKITA:5/5
5	13243756	GRIK4	intron_variant		|G>GTC	AKITA:5/5
5	13403794	GRIK4	intron_variant		|GCA>G	AKITA:3/3
5	13702357	POU2F3	upstream_gene_variant		|C>CG	AKITA:4/4
5	15631441	IL10RA	upstream_gene_variant		|T>TTTG	MANCHESTER TERRIER:3/3
5	15638142	LOC119872000	downstream_gene_variant		|CCT>C	BERNESE MOUNTAIN DOG:3/3
5	15851575	DSCAML1	intron_variant		|ACGTG>A	AKITA:4/4
5	16588424	SIK3	intron_variant		|AAAG>A	AKITA:5/5
5	16631507	SIK3	intron_variant		|GTT>G	AKITA:5/5
5	16634933	SIK3	intron_variant		|ATCTG>A	AKITA:5/5
5	16657359	SIK3	intron_variant		|TTA>T	AKITA:4/4
5	16680351	SIK3	downstream_gene_variant		|CCTT>C	AKITA:5/5
5	17228663	LOC111095823-LOC102153762	intergenic_region		|A>AAAAAAC	ALASKAN MALAMUTE:3/3
5	17321706	LOC102153762	upstream_gene_variant		|C>CA	ALASKAN MALAMUTE:3/3
5	17321922	LOC102153762	upstream_gene_variant		|CAACA>C	ALASKAN MALAMUTE:3/3
5	17674499	LOC119876283	intron_variant		|C>CG	AKITA:5/5
5	17792347	LOC119876283-CADM1	intergenic_region		|CCTGT>C	SUSSEX SPANIEL:3/3
5	18922790	C5H11orf71-LOC119881489	intergenic_region		|AG>A	AKITA:5/5
5	20737610	LOC111095834-LOC119871815	intergenic_region		|CAGAT>C	AKITA:5/5
5	20756208	LOC111095834-LOC119871815	intergenic_region		|A>AG	AKITA:5/5
5	20845696	LOC111096099-LOC111095837	intergenic_region		|TCC>T	ALASKAN MALAMUTE:3/3
5	21193217	DIXDC1	upstream_gene_variant		|AAGGATG>A	SUSSEX SPANIEL:3/3
5	22289248	ARHGAP20	intron_variant		|TAG>T	AKITA:5/5
5	22289862	ARHGAP20	intron_variant		|AAAG>A	AKITA:5/5
5	24707429	SLC35F2-SLN	intergenic_region		|ATTTATTTATT>A	BORDER TERRIER:3/3
5	25535613	GUCY1A2	intron_variant		|G>GA	BERNESE MOUNTAIN DOG:5/5
5	25602773	GUCY1A2	intron_variant	#	|ref|A>ACTCT	BERNESE MOUNTAIN DOG:5/5
5	25713847	GUCY1A2	intron_variant		|A>AGAGAGAGC	BERNESE MOUNTAIN DOG:5/5
5	26556536	GRIA4	intron_variant		|T>TA	AKITA:5/5
5	26586637	GRIA4	intron_variant		|GAGA>G	BERNESE MOUNTAIN DOG:4/4
5	26930230	GRIA4-CASP4	intergenic_region		|C>CA	BERNESE MOUNTAIN DOG:5/5
5	27887469	LOC100687870-LOC111095862	intergenic_region		|C>CT	AKITA:5/5
5	28285422	LOC119872006-LOC119872007	intergenic_region		|TA>T	BERNESE MOUNTAIN DOG:5/5
5	28378835	LOC119872007-DYNC2H1	intergenic_region		|G>GA	BERNESE MOUNTAIN DOG:5/5
5	28459621	DYNC2H1	intron_variant		|TA>T	BERNESE MOUNTAIN DOG:4/4
5	28496025	DYNC2H1	intron_variant		|T>TTTG	BERNESE MOUNTAIN DOG:5/5
5	28757833	DYNC2H1	intron_variant		|A>AT	BERNESE MOUNTAIN DOG:3/3
5	29544072	YAP1	intron_variant		|CGGCCCAG>C	BERNESE MOUNTAIN DOG:5/5
5	30102410	TRPC6-ZZEF1	intergenic_region		|AAT>A	CHOW CHOW:3/3
5	30110784	TRPC6-ZZEF1	intergenic_region		|AGAATG>A	BERNESE MOUNTAIN DOG:4/4
5	30994358	LOC102156228	intron_variant		|T>TTTTC	BERNESE MOUNTAIN DOG:3/3
5	31166538	WSCD1-LOC119871754	intergenic_region		|TC>T	CHOW CHOW:3/3
5	31533582	RABEP1	intron_variant		|ATG>A	CHINESE SHAR-PEI:3/3
5	31798063	CHRNE	upstream_gene_variant		|TA>T	CHINESE SHAR-PEI:3/3
5	32709861	DNAH2	intron_variant		|C>CA	BERNESE MOUNTAIN DOG:5/5
5	32837995	LOC111095880	intron_variant		|CACTT>C	BERNESE MOUNTAIN DOG:5/5
5	34727238	MYH13	intron_variant		|G>GTA	WEST HIGHLAND WHITE TERRIER:4/4
5	35439289	PIRT-SHISA6	intergenic_region		|A>ATG	SUSSEX SPANIEL:3/3
5	36779731	MYOCD	upstream_gene_variant		|T>TC	BERNESE MOUNTAIN DOG:3/3
5	43334780	LOC119872017-SERBP1	intergenic_region		|AC>A	ALASKAN MALAMUTE:4/4
5	43351112	SERBP1	upstream_gene_variant		|C>CT	ALASKAN MALAMUTE:4/4
5	43492808	IL23R	3_prime_UTR_variant		|T>TA	ALASKAN MALAMUTE:3/3
5	43525063	IL23R	intron_variant		|AG>A	ALASKAN MALAMUTE:4/4
5	44172785	SGIP1-PDE4B	intergenic_region		|CACAA>C	ALASKAN MALAMUTE:3/3
5	44396888	PDE4B	intron_variant		|TA>T	ALASKAN MALAMUTE:4/4
5	46516922	ROR1	intron_variant		|GA>G	ALASKAN MALAMUTE:4/4
5	46953608	ALG6	intron_variant		|TA>T	CHOW CHOW:3/3
5	47083611	LOC111096112-LOC100684442	intergenic_region		|C>CT	BORDER TERRIER:4/4
5	47254165	LOC102152515	intron_variant		|G>GTACTA	BORDER TERRIER:4/4
5	47380237	LOC111095935	upstream_gene_variant		|C>CT	BORDER TERRIER:4/4
5	47546848	ATG4C	upstream_gene_variant		|AT>A	BORDER TERRIER:3/3
5	47548795	LOC111095936-LOC119872080	intergenic_region		|T>TC	BORDER TERRIER:4/4
5	47733716	DOCK7	intron_variant		|AT>A	BERNESE MOUNTAIN DOG:4/4
5	47743810	DOCK7	downstream_gene_variant		|GACAA>G	BERNESE MOUNTAIN DOG:5/5
5	47952924	KANK4	upstream_gene_variant		|GTGGA>G	AKITA:4/4
5	48040220	LOC100684888-L1TD1	intergenic_region		|G>GGCGCA	AKITA:5/5
5	48054378	L1TD1	downstream_gene_variant		|TG>T	AKITA:5/5
5	48060967	L1TD1	intron_variant		|CT>C	AKITA:5/5
5	48114834	PATJ	intron_variant		|AATAAG>A	CHOW CHOW:3/3
5	48144846	PATJ	intron_variant		|TTTTTA>T	AKITA:4/4
5	48405174	PATJ	intron_variant		|A>AT	BERNESE MOUNTAIN DOG:4/4
5	48458532	TM2D1	upstream_gene_variant		|GCGT>G	BORDER TERRIER:3/3
5	48928584	NFIA	intron_variant		|GTCCTTATA>G	BORDER TERRIER:3/3
5	49908711	LOC111096113-LOC100688255	intergenic_region		|A>AT	CHOW CHOW:3/3
5	51454460	LOC111095947	intron_variant		|CAG>C	SHETLAND SHEEPDOG:4/4
5	51477775	LOC111095947	downstream_gene_variant		|AAAT>A	SUSSEX SPANIEL:3/3
5	52627554	DAB1	intron_variant		|AG>A	BORDER TERRIER:4/4
5	52628554	DAB1	intron_variant		|T>TA	BORDER TERRIER:4/4
5	52628759	DAB1	intron_variant		|GA>G	BORDER TERRIER:4/4
5	52642366	DAB1	intron_variant		|A>AG	BORDER TERRIER:4/4
5	52702470	DAB1-C8B	intergenic_region		|C>CT	BORDER TERRIER:4/4
5	52710462	DAB1-C8B	intergenic_region		|CCAAT>C	SHETLAND SHEEPDOG:5/5
5	56869045	FNDC10	upstream_gene_variant		|AT>A	AKITA:4/4
5	56896808	MMP23	5_prime_UTR_variant		|CG>C	AKITA:5/5
5	56911038	LOC489591	intron_variant		|AAAAC>A	AKITA:5/5
5	56979083	NADK	upstream_gene_variant		|C>CG	AKITA:5/5
5	57946779	PRDM16	intron_variant		|A>AT	AKITA:4/4
5	59438029	LOC111095968-LOC111095969	intergenic_region		|GA>G	AKITA:5/5
5	60136698	NPHP4	intron_variant		|CT>C	AKITA:5/5
5	60171895	KCNAB2	upstream_gene_variant		|CT>C	AKITA:4/4
5	60180878	KCNAB2	intron_variant		|TGA>T	AKITA:5/5
5	60182094	KCNAB2	intron_variant		|CTG>C	AKITA:5/5
5	60209014	KCNAB2	intron_variant		|A>AC	AKITA:4/4
5	60306482	RPL22	downstream_gene_variant		|GA>G	AKITA:4/4
5	60749776	DNAJC11-LOC111095977	intergenic_region		|CGG>C	AKITA:5/5
5	62477689	RERE	upstream_gene_variant		|T>TA	GREYHOUND:4/4
5	62562556	ENO1-LOC100688505	intergenic_region		|AC>A	DOBERMAN PINSCHER:3/3
5	62613759	CA6-LOC489640	intergenic_region		|C>CA	DOBERMAN PINSCHER:3/3
5	62659326	LOC489640	intron_variant		|AT>A	DOBERMAN PINSCHER:3/3
5	62979825	LOC119872029	intron_variant		|C>CCG	SUSSEX SPANIEL:3/3
5	63345466	NMNAT1	upstream_gene_variant		|CA>C	DOBERMAN PINSCHER:4/4
5	63451801	UBE4B	intron_variant		|CCTT>C	DOBERMAN PINSCHER:3/3
5	64247940	SPG7	intron_variant		|CCT>C	DOBERMAN PINSCHER:4/4
5	64415748	ANKRD11	intron_variant		|GA>G	WEST HIGHLAND WHITE TERRIER:6/6
5	64415750	ANKRD11	intron_variant		|GAGAGAGAGA>G	WEST HIGHLAND WHITE TERRIER:6/6
5	64471206	ANKRD11-SLC22A31	intergenic_region		|CTCTA>C	WEST HIGHLAND WHITE TERRIER:6/6
5	64535249	ACSF3	intron_variant		|CAA>C	WEST HIGHLAND WHITE TERRIER:5/5
5	64597110	ACSF3-LOC119871917	intergenic_region		|A>AGAGGGGC	WEST HIGHLAND WHITE TERRIER:3/3
5	64682345	CBFA2T3	upstream_gene_variant		|AC>A	WEST HIGHLAND WHITE TERRIER:5/5
5	65170318	ZNF469-BANP	intergenic_region		|T>TA	BULL TERRIER:5/5
5	65173421	ZNF469-BANP	intergenic_region		|C>CTGAA	AIREDALE TERRIER:4/4
5	65926904	FBXO31	intron_variant		|ACAGCT>A	NEWFOUNDLAND:3/3
5	66781435	LOC102153633-LOC111096009	intergenic_region		|C>CTTGA	CHOW CHOW:4/4
5	67858089	ZDHHC7-LOC119872032	intergenic_region		|CCA>C	NEWFOUNDLAND:4/4
5	68993962	CDH13	intron_variant		|CAGGG>C	NEWFOUNDLAND:3/3
5	69151016	CDH13	intron_variant		|T>TG	NEWFOUNDLAND:4/4
5	71150350	CMC2-LOC111096023	intergenic_region		|CTG>C	SUSSEX SPANIEL:4/4
5	71442367	CDYL2	downstream_gene_variant		|TG>T	SUSSEX SPANIEL:4/4
5	71694546	LOC102156069	intron_variant		|GATAA>G	SUSSEX SPANIEL:5/5
5	71710773	LOC102156069	intron_variant		|AG>A	SUSSEX SPANIEL:4/4
5	71731896	LOC102156069	intron_variant		|GAA>G	SUSSEX SPANIEL:3/3
5	73325371	WWOX	intron_variant		|T>TTC	TIBETAN TERRIER:3/3
5	74308767	LOC111096029	intron_variant		|AGATTAT>A	NORWICH TERRIER:3/3
5	74308775	LOC111096029	intron_variant		|C>CCA	NORWICH TERRIER:3/3
5	74961174	CNTNAP4	intron_variant		|CTG>C	SUSSEX SPANIEL:3/3
5	75047651	CNTNAP4	intron_variant		|C>CAGCT	NORWICH TERRIER:3/3
5	75409464	LOC111096032-DUXB	intergenic_region		|T>TA	NORWICH TERRIER:3/3
5	75424839	LOC111096032-DUXB	intergenic_region		|TAGTC>T	NORWICH TERRIER:3/3
5	75430104	LOC111096032-DUXB	intergenic_region		|TA>T	NORWICH TERRIER:3/3
5	75436537	LOC111096032-DUXB	intergenic_region		|AGATTT>A	NORWICH TERRIER:3/3
5	75436794	LOC111096032-DUXB	intergenic_region		|AAGTT>A	SUSSEX SPANIEL:5/5
5	77039806	IL34	upstream_gene_variant		|TC>T	SUSSEX SPANIEL:4/4
5	77140188	LOC119871956	downstream_gene_variant		|CAA>C	SUSSEX SPANIEL:4/4
5	77634178	CALB2	intron_variant		|A>AC	MANCHESTER TERRIER:3/3
5	78020323	AP1G1	intron_variant		|GA>G	NORWICH TERRIER:3/3
5	79115456	LOC111096045	upstream_gene_variant		|CT>C	NORWICH TERRIER:3/3
5	79544177	LOC111096047-LOC111096048	intergenic_region		|CT>C	NORWICH TERRIER:3/3
5	79716891	LOC111096047-LOC111096048	intergenic_region		|TAGA>T	SUSSEX SPANIEL:5/5
5	79940046	LOC102153541-LOC100682793	intergenic_region		|TTA>T	NORWICH TERRIER:3/3
5	81997496	CTRL	upstream_gene_variant		|GGGGCCC>G	NORWICH TERRIER:4/4
5	82001210	PSMB10	downstream_gene_variant		|GAAT>G	NORWICH TERRIER:4/4
5	82015086	PSKH1	intron_variant		|TCA>T	NORWICH TERRIER:4/4
5	82016009	PSKH1	intron_variant		|TCAGA>T	NORWICH TERRIER:3/3
5	82020844	PSKH1	upstream_gene_variant		|AT>A	NORWICH TERRIER:3/3
5	82021373	PSKH1	upstream_gene_variant		|AACGTC>A	NORWICH TERRIER:4/4
5	82024137	PSKH1	upstream_gene_variant		|T>TAAAC	NORWICH TERRIER:3/3
5	82026372	PSKH1	intron_variant		|GGGC>G	NORWICH TERRIER:4/4
5	82062307	NUTF2	5_prime_UTR_variant		|AC>A	NORWICH TERRIER:4/4
5	82090912	TSNAXIP1	upstream_gene_variant		|TG>T	NORWICH TERRIER:3/3
5	82112189	RANBP10	intron_variant		|GA>G	NORWICH TERRIER:4/4
5	82175384	RANBP10	downstream_gene_variant		|TG>T	NORWICH TERRIER:4/4
5	82436555	ZDHHC1	frameshift_variant	156/511	p.Glu156fs|CG>C	NORWICH TERRIER:4/4
5	82497353	LRRC36	upstream_gene_variant		|GCTAA>G	NORWICH TERRIER:3/3
5	82502859	KCTD19	intron_variant		|A>AT	NORWICH TERRIER:3/3
5	82504347	KCTD19	intron_variant		|CTT>C	NORWICH TERRIER:3/3
5	82504884	KCTD19	intron_variant		|C>CTT	NORWICH TERRIER:3/3
5	82507235	KCTD19	intron_variant		|AG>A	NORWICH TERRIER:3/3
5	83501216	LOC119871971-LOC111096059	intergenic_region		|AC>A	SUSSEX SPANIEL:5/5
5	83838673	LOC111096060	upstream_gene_variant		|C>CG	SUSSEX SPANIEL:5/5
5	84618829	CDH11-LOC119872037	intergenic_region		|AGTGAGGTC>A	SUSSEX SPANIEL:5/5
5	85153204	LOC111096132-LOC111096133	intergenic_region		|ACT>A	SUSSEX SPANIEL:3/3
5	86210200	LOC111096133-LOC111096134	intergenic_region		|CAA>C	SUSSEX SPANIEL:4/4
5	86396790	LOC111096134-LOC102153075	intergenic_region		|C>CAT	SUSSEX SPANIEL:3/3
5	86398912	LOC111096134-LOC102153075	intergenic_region		|A>AGGG	SUSSEX SPANIEL:4/4
5	86660326	LOC111096134-LOC102153075	intergenic_region		|G>GAA	SUSSEX SPANIEL:3/3
5	87740804	LOC111096064-LOC119872038	intergenic_region		|CTGTTT>C	BORDER TERRIER:3/3
5	88069705	LOC100687166-LOC100687393	intergenic_region		|GA>G	SUSSEX SPANIEL:4/4
5	88378502	LOC100687393-LOC111096065	intergenic_region		|A>ACC	SUSSEX SPANIEL:4/4
5	88471027	LOC111096065-LOC119871972	intergenic_region		|CTG>C	SUSSEX SPANIEL:4/4
5	88513303	LOC111096065-LOC119871972	intergenic_region		|A>ATG	SUSSEX SPANIEL:4/4
5	88515479	LOC111096065-LOC119871972	intergenic_region		|TAG>T	SUSSEX SPANIEL:5/5
5	88515484	LOC111096065-LOC119871972	intergenic_region		|A>AG	SUSSEX SPANIEL:5/5
5	88610090	LOC119871972-LOC111096135	intergenic_region		|AC>A	SUSSEX SPANIEL:5/5
5	88959333	LOC111096138-LOC111096139	intergenic_region		|C>CT	SUSSEX SPANIEL:4/4
6	4199472	LOC111096186-LOC119872319	intergenic_region		|AT>A	CHOW CHOW:4/4
6	4231640	LOC111096482-LOC102155199	intergenic_region		|T>TG	CHOW CHOW:3/3
6	4275882	LOC111096482-LOC102155199	intergenic_region		|ATTTTATTT>A	CHOW CHOW:4/4
6	4542969	LOC111096187	intron_variant		|A>AT	CHOW CHOW:4/4
6	5317677	LOC111096484-CASTOR2	intergenic_region		|A>AT	CHOW CHOW:3/3
6	6028916	EIF4H-LOC111096485	intergenic_region		|TG>T	CHOW CHOW:3/3
6	6028918	EIF4H-LOC111096485	intergenic_region		|TTTG>T	CHOW CHOW:3/3
6	6614090	FZD9-FKBP6	intergenic_region		|CG>C	SUSSEX SPANIEL:5/5
6	7196608	STYXL1	intron_variant		|C>CA	MANCHESTER TERRIER:5/5
6	8041989	CUX1-LOC111096486	intergenic_region		|AG>A	SUSSEX SPANIEL:5/5
6	10007502	FAM200A	downstream_gene_variant		|A>AGG	CHOW CHOW:4/4
6	11156937	LMTK2	intron_variant		|ATATT>A	BASSET HOUND:6/6
6	11567280	CYTH3	intron_variant		|T>TA	BASSET HOUND:6/6
6	11626676	CYTH3	upstream_gene_variant		|TA>T	BASSET HOUND:6/6
6	11742006	RAC1	intron_variant		|ATCT>A	BASSET HOUND:4/4
6	11750830	RAC1	intron_variant		|GACTTTGTAA>G	BASSET HOUND:5/5
6	12380423	LOC111096466	downstream_gene_variant		|AT>A	BASSET HOUND:4/4
6	13920274	LOC111096489-LOC119872444	intergenic_region		|CT>C	SUSSEX SPANIEL:3/3
6	14291705	LOC106558880-CARD11	intergenic_region		|CG>C	MANCHESTER TERRIER:5/5
6	14579218	GNA12	intron_variant		|AC>A	SUSSEX SPANIEL:4/4
6	15549772	MAFK	3_prime_UTR_variant		|GAC>G	WELSH TERRIER:3/3
6	15723464	LOC102156691-LOC111096491	intergenic_region		|G>GGC	SUSSEX SPANIEL:5/5
6	15745538	LOC102156691-LOC111096491	intergenic_region		|C>CAAAGGG	SUSSEX SPANIEL:3/3
6	15745541	LOC102156691-LOC111096491	intergenic_region		|CA>C	SUSSEX SPANIEL:4/4
6	16632741	FAM20C-LOC102154866	intergenic_region		|C>CA	SUSSEX SPANIEL:3/3
6	17090113	ITGAM	intron_variant		|ACT>A	SUSSEX SPANIEL:5/5
6	18476232	ATXN2L	upstream_gene_variant		|CCAAA>C	CHINESE SHAR-PEI:3/3
6	18588504	SPNS1	intron_variant		|CTCTG>C	MANCHESTER TERRIER:5/5
6	18596032	SPNS1	downstream_gene_variant		|CT>C	MANCHESTER TERRIER:4/4
6	18603023	LAT	downstream_gene_variant		|CT>C	MANCHESTER TERRIER:5/5
6	18610764	LAT-SBK1	intergenic_region		|CAGTT>C	MANCHESTER TERRIER:5/5
6	18611951	LAT-SBK1	intergenic_region		|A>AAAAC	MANCHESTER TERRIER:5/5
6	19088754	KATNIP	intron_variant		|CT>C	MANCHESTER TERRIER:5/5
6	19090236	KATNIP	intron_variant		|C>CAGCT	MANCHESTER TERRIER:4/4
6	19090878	KATNIP	intron_variant		|AT>A	SUSSEX SPANIEL:5/5
6	19367315	IL21R-IL4R	intergenic_region		|A>AT	MANCHESTER TERRIER:5/5
6	19413308	IL4R	upstream_gene_variant		|C>CT	SUSSEX SPANIEL:4/4
6	19413315	IL4R	upstream_gene_variant		|T>TAAC	SUSSEX SPANIEL:4/4
6	19413320	IL4R	upstream_gene_variant		|C>CTTTA	SUSSEX SPANIEL:4/4
6	19413329	IL4R	upstream_gene_variant		|T>TTTA	SUSSEX SPANIEL:5/5
6	19685985	LOC102155858-LOC119872439	intergenic_region		|TG>T	MANCHESTER TERRIER:4/4
6	19949769	LOC119872439-LOC111096494	intergenic_region		|A>AC	IRISH WOLFHOUND:3/3
6	20283510	LOC102155970-LOC111096496	intergenic_region		|A>AG	CHOW CHOW:3/3
6	20441810	HS3ST4	intron_variant		|TA>T	MANCHESTER TERRIER:5/5
6	20754816	HS3ST4	intron_variant		|G>GA	SUSSEX SPANIEL:5/5
6	20845398	LOC111096266	intron_variant		|T>TA	CHINESE SHAR-PEI:3/3
6	21154571	AQP8-LOC100684915	intergenic_region		|ATTTCCAT>A	AKITA:4/4
6	21642193	RBBP6	intron_variant		|T>TAAAAC	AKITA:4/4
6	24530768	DNAH3	intron_variant		|CCT>C	CHOW CHOW:4/4
6	25284526	LOC111096498-GPR139	intergenic_region		|CAG>C	MINIATURE SCHNAUZER:4/4
6	25468532	GPR139-TRNAA-AGC	intergenic_region		|AG>A	CHOW CHOW:3/3
6	25712008	IQCK	intron_variant		|A>AT	SUSSEX SPANIEL:5/5
6	25801129	VPS35L	intron_variant		|C>CT	MANCHESTER TERRIER:4/4
6	25973064	TMC5	intron_variant		|AAC>A	MANCHESTER TERRIER:4/4
6	26302934	LOC111096499	downstream_gene_variant		|GA>G	SUSSEX SPANIEL:5/5
6	26302948	LOC111096499	downstream_gene_variant		|A>ACCAG	SUSSEX SPANIEL:4/4
6	26854720	LOC102154816	intron_variant		|CTG>C	CHOW CHOW:4/4
6	26900788	XYLT1	downstream_gene_variant		|CTA>C	MANCHESTER TERRIER:5/5
6	26986339	XYLT1	intron_variant		|CCTG>C	MANCHESTER TERRIER:5/5
6	27136064	XYLT1	intron_variant		|ACT>A	CHOW CHOW:3/3
6	27163821	XYLT1	intron_variant		|ACTC>A	MANCHESTER TERRIER:5/5
6	27372435	LOC119872193-LOC119872194	intergenic_region		|G>GTAAA	SUSSEX SPANIEL:4/4
6	27392282	LOC119872193-LOC119872194	intergenic_region		|GAA>G	SUSSEX SPANIEL:5/5
6	28181673	CEP20	intron_variant		|TAGG>T	SUSSEX SPANIEL:4/4
6	30647837	SNX29	intron_variant		|ACT>A	MANCHESTER TERRIER:5/5
6	31426977	LITAF	intron_variant		|AG>A	NORWICH TERRIER:3/3
6	31489955	LOC111096475	intron_variant		|TG>T	MANCHESTER TERRIER:5/5
6	31587528	LOC119872199	downstream_gene_variant		|AC>A	MANCHESTER TERRIER:4/4
6	31709207	LOC102152339	downstream_gene_variant		|CTG>C	AKITA:4/4
6	31923021	CLEC16A	intron_variant		|C>CA	SUSSEX SPANIEL:5/5
6	33012329	GRIN2A-C6H16orf72	intergenic_region		|AT>A	MINIATURE SCHNAUZER:3/3
6	33161700	GRIN2A-C6H16orf72	intergenic_region		|TCA>T	MINIATURE SCHNAUZER:4/4
6	33728867	METTL22-TMEM114	intergenic_region		|A>AG	AKITA:5/5
6	33862209	TMEM114-RBFOX1	intergenic_region		|C>CTTG	CHOW CHOW:4/4
6	33867703	TMEM114-RBFOX1	intergenic_region		|A>AT	CHOW CHOW:4/4
6	33890468	TMEM114-RBFOX1	intergenic_region		|AGTTT>A	CHOW CHOW:4/4
6	33925723	TMEM114-RBFOX1	intergenic_region		|GTTTCT>G	CHOW CHOW:4/4
6	34154297	TMEM114-RBFOX1	intergenic_region		|T>TA	AKITA:4/4
6	34160733	TMEM114-RBFOX1	intergenic_region		|T>TA	AKITA:5/5
6	34249277	TMEM114-RBFOX1	intergenic_region		|GA>G	AKITA:5/5
6	34819758	RBFOX1	intron_variant		|T>TA	CHINESE SHAR-PEI:3/3
6	34959851	RBFOX1	intron_variant		|AT>A	CHOW CHOW:4/4
6	35323933	RBFOX1	intron_variant		|G>GAGAGAGAC	CHOW CHOW:4/4
6	35324040	RBFOX1	intron_variant		|GC>G	CHOW CHOW:4/4
6	35348059	RBFOX1	intron_variant		|G>GA	CHOW CHOW:3/3
6	35660731	RBFOX1	intron_variant		|A>ATG	CHOW CHOW:4/4
6	35871019	RBFOX1	intron_variant		|AAG>A	CHOW CHOW:4/4
6	36002184	RBFOX1	intron_variant		|TAAAG>T	SUSSEX SPANIEL:5/5
6	36054380	RBFOX1	intron_variant		|AC>A	CHOW CHOW:3/3
6	36101669	RBFOX1	intron_variant		|GCTCA>G	CHOW CHOW:4/4
6	36140161	RBFOX1	intron_variant		|GA>G	CHOW CHOW:4/4
6	36163201	RBFOX1	intron_variant		|TGTGA>T	CHOW CHOW:4/4
6	36388815	RBFOX1	intron_variant		|AGTCT>A	MINIATURE SCHNAUZER:4/4
6	36388821	RBFOX1	intron_variant		|G>GAAA	MINIATURE SCHNAUZER:4/4
6	36388822	RBFOX1	intron_variant		|G>GAAGCTTTC	MINIATURE SCHNAUZER:4/4
6	36400613	RBFOX1	intron_variant		|GGA>G	CHOW CHOW:4/4
6	36591890	C6H16orf89	intron_variant		|AG>A	CHOW CHOW:3/3
6	36595102	C6H16orf89	intron_variant		|G>GT	CHOW CHOW:3/3
6	36610622	C6H16orf89-NAGPA	intergenic_region		|C>CT	CHOW CHOW:4/4
6	36757651	UBN1	intron_variant		|C>CAAGA	SUSSEX SPANIEL:3/3
6	36868530	C6H16orf71	3_prime_UTR_variant		|GCTT>G	CHOW CHOW:4/4
6	36889227	ANKS3	intron_variant		|T>TA	CHOW CHOW:4/4
6	36918390	NUDT16L1	upstream_gene_variant		|GC>G	MINIATURE SCHNAUZER:3/3
6	36998304	UBALD1	3_prime_UTR_variant		|AC>A	CHOW CHOW:3/3
6	37437343	ADCY9	intron_variant		|T>TTTA	CHOW CHOW:3/3
6	37445830	ADCY9	intron_variant		|T>TA	CHOW CHOW:4/4
6	37456514	ADCY9	intron_variant		|GT>G	CHOW CHOW:4/4
6	37462848	ADCY9	intron_variant		|C>CTTTTTGTT	CHOW CHOW:4/4
6	37472934	ADCY9	intron_variant		|TG>T	CHOW CHOW:3/3
6	37500103	ADCY9	intron_variant		|G>GA	CHOW CHOW:3/3
6	37501985	ADCY9	intron_variant		|TCA>T	CHOW CHOW:4/4
6	37508371	ADCY9	intron_variant		|TC>T	CHOW CHOW:4/4
6	37524080	ADCY9	intron_variant		|AT>A	CHOW CHOW:4/4
6	37537889	ADCY9	intron_variant		|A>AAATG	CHOW CHOW:4/4
6	37741914	CREBBP	intron_variant		|C>CA	CHOW CHOW:3/3
6	37795637	TRAP1	intron_variant		|GATAAAC>G	CHOW CHOW:4/4
6	37845296	LOC119881518	intron_variant		|AT>A	CHOW CHOW:4/4
6	38091675	LOC111096319	downstream_gene_variant		|C>CT	CHOW CHOW:4/4
6	38188316	TIGD7	intron_variant		|CCAAA>C	CHOW CHOW:3/3
6	38646548	LOC490054	5_prime_UTR_variant		|C>CT	CHOW CHOW:4/4
6	38676623	PRSS22	downstream_gene_variant		|A>AT	CHOW CHOW:4/4
6	38678320	PRSS22	downstream_gene_variant		|G>GAC	CHOW CHOW:4/4
6	38685821	PRSS22	upstream_gene_variant		|CG>C	CHOW CHOW:3/3
6	38693246	LOC119872215	upstream_gene_variant		|GAAT>G	CHOW CHOW:4/4
6	38693523	LOC119872215	upstream_gene_variant		|A>ATTATTT	CHOW CHOW:4/4
6	38708009	KCTD5	downstream_gene_variant		|AG>A	CHOW CHOW:3/3
6	38782620	PDPK1	intron_variant		|AAT>A	CHOW CHOW:4/4
6	38782630	PDPK1	intron_variant		|T>TA	CHOW CHOW:3/3
6	38853226	TBC1D24	upstream_gene_variant		|GAC>G	CHOW CHOW:4/4
6	39172878	PKD1	3_prime_UTR_variant		|G>GCC	CHOW CHOW:3/3
6	39186511	TSC2	intron_variant		|GGTCACCTGT>G	CHOW CHOW:4/4
6	39186523	TSC2	intron_variant		|GCTAAA>G	CHOW CHOW:4/4
6	39741399	UNKL	upstream_gene_variant		|TG>T	CHOW CHOW:3/3
6	40583872	FAM234A	intron_variant		|GC>G	CHOW CHOW:3/3
6	40619611	LOC111096337	upstream_gene_variant		|TA>T	SUSSEX SPANIEL:5/5
6	40965163	LOC119872230	intron_variant		|G>GA	CHOW CHOW:4/4
6	41360318	LRIF1	intron_variant		|TGAA>T	CHOW CHOW:4/4
6	41703413	KCNA3-KCNA2	intergenic_region		|TA>T	CHOW CHOW:3/3
6	41854033	LOC100856000	intron_variant		|GA>G	CHOW CHOW:4/4
6	41878629	PROK1	intron_variant		|CG>C	CHOW CHOW:4/4
6	41996733	LOC102152748-LOC106558924	intergenic_region		|ACT>A	SUSSEX SPANIEL:4/4
6	42014921	LOC106558924-LOC119872235	intergenic_region		|GACC>G	CHOW CHOW:4/4
6	42106830	SLC6A17	3_prime_UTR_variant		|CAT>C	CHINESE SHAR-PEI:3/3
6	42209606	LOC111096346-ALX3	intergenic_region		|ACT>A	CHOW CHOW:4/4
6	42391335	CSF1-LOC102153976	intergenic_region		|AT>A	CHOW CHOW:4/4
6	42410969	LOC102153976	downstream_gene_variant		|GTT>G	CHOW CHOW:4/4
6	42471292	LOC119872237	downstream_gene_variant		|C>CCCCTGCA	CHOW CHOW:3/3
6	42571166	AMPD2	3_prime_UTR_variant		|AAAG>A	CHOW CHOW:3/3
6	42754806	PSMA5	upstream_gene_variant		|A>ACACACT	CHOW CHOW:4/4
6	42869678	PSRC1	upstream_gene_variant		|TTCCTC>T	CHOW CHOW:4/4
6	42914507	SARS1	downstream_gene_variant		|G>GGGGAGCAGCA	CHOW CHOW:4/4
6	44251809	VAV3	intron_variant		|T>TTG	CHOW CHOW:4/4
6	44261403	VAV3	intron_variant		|ATTGT>A	CHOW CHOW:4/4
6	44269208	VAV3	intron_variant		|TG>T	CHOW CHOW:4/4
6	44340702	LOC111096507-NTNG1	intergenic_region		|TG>T	CHOW CHOW:4/4
6	45648746	LOC102152190	intron_variant		|T>TA	CHINESE SHAR-PEI:3/3
6	45866058	LOC106558908-LOC111096363	intergenic_region		|CAA>C	GREAT DANE:5/5
6	46037713	LOC106558908-LOC111096363	intergenic_region		|A>AT	GREAT DANE:6/6
6	46066560	LOC106558908-LOC111096363	intergenic_region		|C>CAG	SUSSEX SPANIEL:5/5
6	47811898	COL11A1	intron_variant		|A>AT	SUSSEX SPANIEL:5/5
6	48104803	LOC100686044-LOC119876859	intergenic_region		|AAAAAAGC>A	SUSSEX SPANIEL:4/4
6	48355940	LOC119876859-OLFM3	intergenic_region		|AAT>A	SUSSEX SPANIEL:4/4
6	48509647	LOC119876859-OLFM3	intergenic_region		|G>GT	SUSSEX SPANIEL:4/4
6	48509651	LOC119876859-OLFM3	intergenic_region		|G>GT	SUSSEX SPANIEL:4/4
6	48843731	OLFM3-LOC119872415	intergenic_region		|T>TG	SUSSEX SPANIEL:5/5
6	49816323	LOC119881528	upstream_gene_variant		|CT>C	AKITA:4/4
6	49832857	GPR88-CDC14A	intergenic_region		|TTA>T	SUSSEX SPANIEL:4/4
6	49855622	GPR88-CDC14A	intergenic_region		|TG>T	SUSSEX SPANIEL:4/4
6	50246520	LOC119876382	downstream_gene_variant		|TAAAATAA>T	MANCHESTER TERRIER:4/4
6	50627564	PALMD	intron_variant		|CT>C	MANCHESTER TERRIER:3/3
6	50718515	LOC119872255-LOC119872463	intergenic_region		|A>AT	SUSSEX SPANIEL:4/4
6	51011695	PLPPR4-LOC119872354	intergenic_region		|T>TTGAGAGAG	MANCHESTER TERRIER:5/5
6	51330034	LOC119872355-SNX7	intergenic_region		|CAT>C	SUSSEX SPANIEL:4/4
6	51592020	SNX7	intron_variant		|GA>G	SUSSEX SPANIEL:5/5
6	52265391	DPYD	intron_variant		|CTA>C	MANCHESTER TERRIER:4/4
6	52476666	DPYD	intron_variant		|A>AAAT	MANCHESTER TERRIER:3/3
6	52477514	DPYD	intron_variant		|ATG>A	MANCHESTER TERRIER:4/4
6	52477601	DPYD	intron_variant		|AGT>A	MANCHESTER TERRIER:4/4
6	52485285	DPYD	intron_variant		|T>TA	MANCHESTER TERRIER:5/5
6	52512159	DPYD	intron_variant		|C>CA	MANCHESTER TERRIER:5/5
6	56022114	FNBP1L	upstream_gene_variant		|A>AAAAAAC	ALASKAN MALAMUTE:4/4
6	56031053	FNBP1L-LOC100688907	intergenic_region		|C>CA	ALASKAN MALAMUTE:4/4
6	56047227	FNBP1L-LOC100688907	intergenic_region		|G>GGCT	ALASKAN MALAMUTE:4/4
6	56094058	DR1	upstream_gene_variant		|A>AT	ALASKAN MALAMUTE:4/4
6	56115027	DR1-LOC100688990	intergenic_region		|TGTA>T	ALASKAN MALAMUTE:4/4
6	56119358	DR1-LOC100688990	intergenic_region		|CG>C	ALASKAN MALAMUTE:4/4
6	56128767	DR1-LOC100688990	intergenic_region		|GC>G	ALASKAN MALAMUTE:4/4
6	56135702	LOC100688990	downstream_gene_variant		|TAGAG>T	ALASKAN MALAMUTE:3/3
6	56154260	LOC100682589-CCDC18	intergenic_region		|TG>T	ALASKAN MALAMUTE:4/4
6	56209727	CCDC18	intron_variant		|CAG>C	ALASKAN MALAMUTE:4/4
6	56232472	CCDC18	intron_variant		|TGTAC>T	ALASKAN MALAMUTE:4/4
6	56252472	CCDC18	intron_variant		|TA>T	ALASKAN MALAMUTE:3/3
6	56291594	CCDC18	5_prime_UTR_variant		|GA>G	ALASKAN MALAMUTE:4/4
6	56291596	CCDC18	5_prime_UTR_variant		|TTGC>T	ALASKAN MALAMUTE:4/4
6	56347386	MTF2	intron_variant		|AC>A	ALASKAN MALAMUTE:4/4
6	56381830	MTF2	intron_variant		|GAA>G	ALASKAN MALAMUTE:4/4
6	56381832	MTF2	intron_variant		|A>AGTG	ALASKAN MALAMUTE:4/4
6	56536545	DIPK1A	intron_variant		|G>GGGTC	ALASKAN MALAMUTE:4/4
6	56577371	DIPK1A	intron_variant		|TTTA>T	ALASKAN MALAMUTE:4/4
6	56973226	RPAP2	downstream_gene_variant		|T>TA	ALASKAN MALAMUTE:4/4
6	57137088	BTBD8	downstream_gene_variant		|AAAAC>A	ALASKAN MALAMUTE:3/3
6	57167968	BTBD8	intron_variant		|AAAT>A	CHOW CHOW:3/3
6	57226625	BTBD8	intron_variant		|A>AATTT	CHOW CHOW:3/3
6	57329341	BRDT	intron_variant		|G>GTTAA	CHOW CHOW:4/4
6	57351234	BRDT	intron_variant		|A>ATT	CHOW CHOW:3/3
6	57355965	BRDT	intron_variant		|TG>T	CHOW CHOW:3/3
6	58255038	LOC119872272-LOC119881530	intergenic_region		|TC>T	ALASKAN MALAMUTE:4/4
6	58276528	LOC119872272-LOC119881530	intergenic_region		|GT>G	ALASKAN MALAMUTE:4/4
6	58284801	LOC119872272-LOC119881530	intergenic_region		|T>TA	FIELD SPANIEL:3/3
6	58297259	LOC119872272-LOC119881530	intergenic_region		|GC>G	FIELD SPANIEL:3/3
6	58313253	LOC119881530	intron_variant		|TC>T	ALASKAN MALAMUTE:4/4
6	58329974	LOC119881530-BARHL2	intergenic_region		|G>GA	FIELD SPANIEL:3/3
6	58361630	BARHL2	3_prime_UTR_variant		|T>TA	FIELD SPANIEL:4/4
6	58383280	BARHL2-LOC106558910	intergenic_region		|A>AT	FIELD SPANIEL:4/4
6	58383780	BARHL2-LOC106558910	intergenic_region		|GCTGAGC>G	FIELD SPANIEL:4/4
6	58393233	BARHL2-LOC106558910	intergenic_region		|T>TGACA	FIELD SPANIEL:3/3
6	58393437	BARHL2-LOC106558910	intergenic_region		|AAACC>A	FIELD SPANIEL:4/4
6	58394343	BARHL2-LOC106558910	intergenic_region		|AAC>A	FIELD SPANIEL:3/3
6	58492170	LOC106558910-LOC102156495	intergenic_region		|TA>T	FIELD SPANIEL:4/4
6	58568812	LOC106558910-LOC102156495	intergenic_region		|TGACA>T	ALASKAN MALAMUTE:4/4
6	58656543	LOC106558910-LOC102156495	intergenic_region		|GCA>G	ALASKAN MALAMUTE:4/4
6	58677221	LOC106558910-LOC102156495	intergenic_region		|TTA>T	ALASKAN MALAMUTE:3/3
6	60429710	LOC119872361-LOC102152020	intergenic_region		|TGAGA>T	ALASKAN MALAMUTE:4/4
6	60459819	LOC102152020	intron_variant		|A>AT	AKITA:5/5
6	60702097	LOC102152020-LOC111096411	intergenic_region		|GT>G	ALASKAN MALAMUTE:4/4
6	60707329	LOC111096411	downstream_gene_variant		|AAT>A	ALASKAN MALAMUTE:4/4
6	61126879	LOC102152083-LOC106558973	intergenic_region		|C>CT	CHINESE SHAR-PEI:3/3
6	61346685	LOC119872363-LOC119872278	intergenic_region		|A>AGG	CHINESE SHAR-PEI:3/3
6	61937168	LOC100688578-LOC111096416	intergenic_region		|TTAAC>T	CHINESE SHAR-PEI:3/3
6	64572444	TTLL7-LOC119872367	intergenic_region		|CAG>C	ALASKAN MALAMUTE:4/4
6	64595092	TTLL7-LOC119872367	intergenic_region		|A>AAGTCC	ALASKAN MALAMUTE:4/4
6	64695058	LOC119872367	downstream_gene_variant		|G>GAT	SUSSEX SPANIEL:5/5
6	64695059	LOC119872367	downstream_gene_variant		|G>GGATT	SUSSEX SPANIEL:5/5
6	64710889	LOC119872367-LOC111096525	intergenic_region		|CT>C	SUSSEX SPANIEL:5/5
6	64796222	LOC119872367-LOC111096525	intergenic_region		|C>CT	ALASKAN MALAMUTE:3/3
6	64796428	LOC119872367-LOC111096525	intergenic_region		|TTG>T	ALASKAN MALAMUTE:4/4
6	64796644	LOC119872367-LOC111096525	intergenic_region		|T>TGTG	ALASKAN MALAMUTE:4/4
6	64900821	LOC119872367-LOC111096525	intergenic_region		|GT>G	ALASKAN MALAMUTE:4/4
6	64902438	LOC119872367-LOC111096525	intergenic_region		|TG>T	ALASKAN MALAMUTE:4/4
6	65021167	LOC119872367-LOC111096525	intergenic_region		|CA>C	ALASKAN MALAMUTE:4/4
6	65073153	LOC119872367-LOC111096525	intergenic_region		|GGC>G	ALASKAN MALAMUTE:4/4
6	65077203	LOC119872367-LOC111096525	intergenic_region		|T>TA	ALASKAN MALAMUTE:3/3
6	65105876	LOC111096525	intron_variant		|CA>C	FIELD SPANIEL:3/3
6	65141435	LOC111096525-LOC102151889	intergenic_region		|GA>G	ALASKAN MALAMUTE:4/4
6	65794364	LOC111096432-LOC111096433	intergenic_region		|G>GT	AKITA:5/5
6	65799883	LOC111096432-LOC111096433	intergenic_region		|AGGCAC>A	AKITA:5/5
6	65866491	LOC111096432-LOC111096433	intergenic_region		|C>CTA	FIELD SPANIEL:3/3
6	65866496	LOC111096432-LOC111096433	intergenic_region		|GTTT>G	FIELD SPANIEL:3/3
6	66227196	ADGRL2	intron_variant		|T>TA	AKITA:5/5
6	66245449	ADGRL2	intron_variant		|CTTTG>C	AKITA:5/5
6	66270779	ADGRL2	intron_variant		|CAATTT>C	AKITA:5/5
6	67004685	LOC100685738-LOC111096528	intergenic_region		|TA>T	AKITA:5/5
6	67004926	LOC100685738-LOC111096528	intergenic_region		|GTGTCCT>G	AKITA:5/5
6	67005141	LOC100685738-LOC111096528	intergenic_region		|CTT>C	AKITA:5/5
6	67007597	LOC100685738-LOC111096528	intergenic_region		|C>CT	AKITA:5/5
6	67007835	LOC100685738-LOC111096528	intergenic_region		|GA>G	AKITA:5/5
6	67016639	LOC100685738-LOC111096528	intergenic_region		|TAGA>T	AKITA:5/5
6	67480740	LOC119872369-LOC119872284	intergenic_region		|C>CTTTCT	IRISH WATER SPANIEL:6/6
6	69880913	AK5	intron_variant		|GAAAA>G	NORWICH TERRIER:4/4
6	69969073	AK5	intron_variant		|G>GA	BULL TERRIER:5/5
6	70011929	AK5	intron_variant		|TA>T	NORWICH TERRIER:4/4
6	70021098	AK5	intron_variant		|C>CT	NORWICH TERRIER:4/4
6	70021109	AK5	intron_variant		|C>CCT	NORWICH TERRIER:4/4
6	70028186	AK5	intron_variant		|G>GT	NORWICH TERRIER:3/3
6	70055256	AK5	intron_variant		|ACTTTC>A	NORWICH TERRIER:4/4
6	70591176	LOC111096445-LOC119872450	intergenic_region		|TG>T	SUSSEX SPANIEL:3/3
6	70604223	LOC119872450	upstream_gene_variant		|AACAG>A	SUSSEX SPANIEL:3/3
6	70635651	LOC119872450-ST6GALNAC3	intergenic_region	#	|ref|C>CT	SUSSEX SPANIEL:3/3
6	70644878	ST6GALNAC3	downstream_gene_variant	#	|ref|G>GA	SUSSEX SPANIEL:5/5
6	70645264	ST6GALNAC3	downstream_gene_variant		|GT>G	SUSSEX SPANIEL:4/4
6	70645267	ST6GALNAC3	downstream_gene_variant	#	|ref|TC>T	SUSSEX SPANIEL:4/4
6	71097683	ST6GALNAC3	intron_variant		|CCA>C	SUSSEX SPANIEL:5/5
6	71696139	SLC44A5	intron_variant		|CTT>C	CAIRN TERRIER:3/3
6	71825122	SLC44A5	intron_variant		|TGGC>T	SUSSEX SPANIEL:5/5
6	71825125	SLC44A5	intron_variant		|C>CTT	SUSSEX SPANIEL:5/5
6	72226491	TYW3	downstream_gene_variant		|CA>C	BULL TERRIER:5/5
6	72253522	CRYZ	intron_variant		|C>CT	NORWICH TERRIER:4/4
6	73750189	LOC111096452	intron_variant		|AT>A	CHOW CHOW:4/4
6	74572936	NEGR1	intron_variant		|A>AT	BOXER:4/4
6	76253876	LRRC7	intron_variant		|A>AG	AIREDALE TERRIER:4/4
7	4786962	LOC102154048-DENND1B	intergenic_region		|A>AT	FIELD SPANIEL:3/3
7	5642528	LOC111096602	downstream_gene_variant		|C>CG	IRISH WATER SPANIEL:6/6
7	5647827	LOC111096602-LOC119872772	intergenic_region		|C>CTTTG	IRISH WATER SPANIEL:6/6
7	7601231	LOC119872720-LOC111096861	intergenic_region		|ACATCT>A	PEMBROKE WELSH CORGI:5/5
7	8604419	SERTAD4-HHAT	intergenic_region		|A>AC	PEMBROKE WELSH CORGI:4/4
7	10428212	LOC102155202	intron_variant		|TA>T	AIREDALE TERRIER:4/4
7	10438709	LOC106559018	upstream_gene_variant		|TAACA>T	AIREDALE TERRIER:4/4
7	10652007	TATDN3	intron_variant		|C>CT	AIREDALE TERRIER:4/4
7	10655910	TATDN3	downstream_gene_variant		|TTTTTA>T	AIREDALE TERRIER:3/3
7	10660944	SPATA45	downstream_gene_variant		|C>CCGTT	SUSSEX SPANIEL:3/3
7	10714870	FLVCR1	intron_variant		|A>AT	SUSSEX SPANIEL:5/5
7	10781468	VASH2	intron_variant		|GT>G	AIREDALE TERRIER:3/3
7	10813799	ANGEL2	downstream_gene_variant		|ATAATAAT>A	SUSSEX SPANIEL:4/4
7	10813817	ANGEL2	downstream_gene_variant		|TA>T	SUSSEX SPANIEL:4/4
7	11033490	RPS6KC1	intron_variant		|T>TA	SUSSEX SPANIEL:4/4
7	11334256	LOC111096867-LOC111096868	intergenic_region		|CTATT>C	MINIATURE SCHNAUZER:4/4
7	11788719	LOC119881553-LOC102151644	intergenic_region		|C>CA	SUSSEX SPANIEL:5/5
7	12858306	KCNK2-LOC100686313	intergenic_region		|TA>T	SUSSEX SPANIEL:5/5
7	13121128	LOC100684306-LOC490297	intergenic_region		|CT>C	BORDER TERRIER:3/3
7	15297655	LOC119872507-LOC100686952	intergenic_region		|AATT>A	MINIATURE SCHNAUZER:4/4
7	15662580	RGSL1	intron_variant		|TTGCTTCAAG>T	MINIATURE SCHNAUZER:4/4
7	19029881	HMCN1-PRG4	intergenic_region		|A>AG	RHODESIAN RIDGEBACK:3/3
7	19535370	LOC111096646-PLA2G4A	intergenic_region		|T>TA	CHOW CHOW:3/3
7	22696691	LOC102157116	upstream_gene_variant		|G>GAC	AKITA:3/3
7	23120131	LOC111096655	downstream_gene_variant		|ACCACTGAG>A	MINIATURE SCHNAUZER:3/3
7	24356613	RABGAP1L	intron_variant		|A>AT	AKITA:4/4
7	24563179	RABGAP1L	intron_variant		|ATATGC>A	AKITA:4/4
7	25516949	LOC100855838-LOC100855856	intergenic_region		|CTT>C	FIELD SPANIEL:4/4
7	27217475	PRRC2C	intron_variant		|T>TA	PEMBROKE WELSH CORGI:4/4
7	30030862	TBX19	intron_variant		|C>CA	BULL TERRIER:5/5
7	30092860	SFT2D2	intron_variant		|AGTGT>A	BULL TERRIER:5/5
7	30119149	TIPRL	intron_variant		|G>GA	BULL TERRIER:5/5
7	30162918	TIPRL-GPR161	intergenic_region		|CATA>C	BULL TERRIER:5/5
7	30203105	GPR161	intron_variant		|GAA>G	BULL TERRIER:5/5
7	30203108	GPR161	intron_variant		|TAGGAGG>T	BULL TERRIER:5/5
7	30571502	TRNAP-CGG_2	upstream_gene_variant		|CT>C	MINIATURE SCHNAUZER:3/3
7	30920647	POU2F1	intron_variant		|C>CT	MINIATURE SCHNAUZER:3/3
7	31107141	LOC111096674	upstream_gene_variant		|A>AC	BULL TERRIER:5/5
7	31141430	GPA33	intron_variant		|A>AAAAAC	MINIATURE SCHNAUZER:4/4
7	31173067	GPA33-LOC119872758	intergenic_region		|T>TA	MINIATURE SCHNAUZER:3/3
7	31218702	MAEL	upstream_gene_variant		|AT>A	MINIATURE SCHNAUZER:4/4
7	31945495	GREM2	intron_variant		|CTT>C	MINIATURE SCHNAUZER:3/3
7	31954409	GREM2	intron_variant		|TACTC>T	MINIATURE SCHNAUZER:4/4
7	31969108	GREM2	intron_variant		|TA>T	MINIATURE SCHNAUZER:3/3
7	31972481	GREM2	intron_variant		|ACTT>A	MINIATURE SCHNAUZER:4/4
7	31973518	GREM2	intron_variant		|C>CT	MINIATURE SCHNAUZER:4/4
7	31976107	GREM2	intron_variant		|TG>T	MINIATURE SCHNAUZER:3/3
7	32187573	RGS7	intron_variant		|A>AT	MINIATURE SCHNAUZER:3/3
7	32335181	RGS7	intron_variant		|ATGAG>A	IRISH WATER SPANIEL:6/6
7	32588924	RGS7	intron_variant		|CT>C	MINIATURE SCHNAUZER:4/4
7	32592133	RGS7	intron_variant		|TATA>T	MINIATURE SCHNAUZER:4/4
7	32682391	RGS7-FH	intergenic_region		|A>AT	MINIATURE SCHNAUZER:4/4
7	33017914	LOC111096683	intron_variant		|TG>T	MINIATURE SCHNAUZER:4/4
7	33096319	EXO1	downstream_gene_variant		|ACT>A	IRISH WATER SPANIEL:6/6
7	35657941	HNRNPU	3_prime_UTR_variant		|GCT>G	MINIATURE SCHNAUZER:3/3
7	35733966	LOC119872544-EFCAB2	intergenic_region		|T>TA	MINIATURE SCHNAUZER:3/3
7	36279425	KIF26B	intron_variant		|GC>G	MINIATURE SCHNAUZER:4/4
7	36294288	KIF26B	intron_variant		|AT>A	MINIATURE SCHNAUZER:3/3
7	44699815	LOXHD1	intron_variant		|C>CT	BORDER TERRIER:4/4
7	44703433	LOXHD1	intron_variant		|A>AG	BORDER TERRIER:4/4
7	44704675	LOXHD1	intron_variant		|T>TATTCTCAG	BORDER TERRIER:3/3
7	48181093	LOC111096901-LOC119872586	intergenic_region		|A>AT	BORDER TERRIER:4/4
7	48908664	LOC111096759	intron_variant		|C>CTT	CHOW CHOW:3/3
7	48933715	LOC111096759	downstream_gene_variant		|CT>C	CHOW CHOW:3/3
7	49134070	LOC111096759-LOC111096903	intergenic_region		|CA>C	BORDER TERRIER:3/3
7	49137472	LOC111096759-LOC111096903	intergenic_region		|TAGTGCTG>T	BORDER TERRIER:4/4
7	53376301	TPGS2	intron_variant		|C>CT	BERNESE MOUNTAIN DOG:4/4
7	55446846	LOC106559007	downstream_gene_variant		|GT>G	BERNESE MOUNTAIN DOG:5/5
7	55506724	NOL4	intron_variant		|AG>A	BERNESE MOUNTAIN DOG:5/5
7	55918948	NOL4	intron_variant		|AT>A	BERNESE MOUNTAIN DOG:5/5
7	56215437	ASXL3	intron_variant		|TCC>T	SUSSEX SPANIEL:5/5
7	56904563	LOC100684820-LOC111096780	intergenic_region		|T>TG	BERNESE MOUNTAIN DOG:5/5
7	56905948	LOC100684820-LOC111096780	intergenic_region		|C>CA	BERNESE MOUNTAIN DOG:4/4
7	58968877	LOC100685526-LOC100685615	intergenic_region		|AT>A	SUSSEX SPANIEL:3/3
7	60299921	LOC119872719-LOC100685947	intergenic_region		|G>GTC	SUSSEX SPANIEL:4/4
7	60690167	LOC100685947-CDH2	intergenic_region		|AG>A	SUSSEX SPANIEL:4/4
7	61269262	LOC119872698-LOC102155056	intergenic_region		|AC>A	SUSSEX SPANIEL:3/3
7	62689092	SS18-LOC102156192	intergenic_region		|CT>C	SUSSEX SPANIEL:4/4
7	62914366	SS18-LOC102156192	intergenic_region		|A>AT	SUSSEX SPANIEL:4/4
7	62985389	LOC102156192-LOC111096792	intergenic_region		|CCAG>C	SUSSEX SPANIEL:4/4
7	63184222	LOC111096793	intron_variant		|G>GA	ALASKAN MALAMUTE:4/4
7	63646320	LOC119876414-LOC119872700	intergenic_region		|AGATAGAT>A	SUSSEX SPANIEL:4/4
7	63646446	LOC119876414-LOC119872700	intergenic_region		|CAGCGTTAA>C	SUSSEX SPANIEL:4/4
7	63646629	LOC119876414-LOC119872700	intergenic_region		|C>CT	SUSSEX SPANIEL:3/3
7	64181424	OSBPL1A	intron_variant		|A>AT	AKITA:5/5
7	65385635	RBBP8	upstream_gene_variant		|CAGA>C	SUSSEX SPANIEL:3/3
7	65515283	RBBP8-LOC100688860	intergenic_region		|CTT>C	SUSSEX SPANIEL:5/5
7	65966921	LOC119872701-GATA6	intergenic_region		|G>GA	SUSSEX SPANIEL:4/4
7	65972461	LOC119872701-GATA6	intergenic_region		|AGTT>A	SUSSEX SPANIEL:4/4
7	65985142	LOC119872701-GATA6	intergenic_region		|T>TC	SUSSEX SPANIEL:5/5
7	65986973	LOC119872701-GATA6	intergenic_region		|GA>G	SUSSEX SPANIEL:4/4
7	65987919	LOC119872701-GATA6	intergenic_region		|ATGAG>A	SUSSEX SPANIEL:4/4
7	66117252	LOC111096800-LOC119872702	intergenic_region		|TA>T	IRISH WOLFHOUND:3/3
7	66439892	ABHD3	intron_variant		|AAGAG>A	SUSSEX SPANIEL:3/3
7	66472514	SNRPD1	intron_variant		|AC>A	IRISH WOLFHOUND:3/3
7	68624245	LOC102152498	intron_variant		|AG>A	TIBETAN SPANIEL:3/3
7	70165684	DLGAP1	intron_variant		|A>AT	BRIARD:3/3
7	70438347	DLGAP1	upstream_gene_variant		|CATG>C	ALASKAN MALAMUTE:3/3
7	70607559	DLGAP1	intron_variant		|TACTTC>T	ALASKAN MALAMUTE:3/3
7	70620073	DLGAP1	intron_variant		|CGT>C	ALASKAN MALAMUTE:3/3
7	71964450	LOC111096812	upstream_gene_variant		|GAC>G	SUSSEX SPANIEL:4/4
7	73568764	LAMA1-LOC607438	intergenic_region		|A>AT	BRIARD:3/3
7	74092395	LOC119872615	downstream_gene_variant		|AGAGAGG>A	SCOTTISH TERRIER:3/3
7	78838200	MYO5B	intron_variant		|A>AT	TIBETAN TERRIER:3/3
7	80567703	LOC119872627	3_prime_UTR_variant		|CG>C	SUSSEX SPANIEL:3/3
8	2400023	LOC119875830	downstream_gene_variant		|CT>C	ALASKAN MALAMUTE:3/3
8	2571121	LOC607937	intron_variant		|CAAT>C	ALASKAN MALAMUTE:3/3
8	4868342	STXBP6	intron_variant		|A>ATT	COLLIE:5/5
8	4937443	STXBP6	intron_variant		|CTTCT>C	ALASKAN MALAMUTE:3/3
8	5149803	STXBP6-LOC119873153	intergenic_region		|CA>C	ALASKAN MALAMUTE:3/3
8	7774932	LOC111096973-LOC119881559	intergenic_region		|AT>A	ALASKAN MALAMUTE:4/4
8	7800152	LOC111096973-LOC119881559	intergenic_region		|G>GT	ALASKAN MALAMUTE:4/4
8	7800321	LOC111096973-LOC119881559	intergenic_region		|T>TGGAACAATG	ALASKAN MALAMUTE:4/4
8	7800323	LOC111096973-LOC119881559	intergenic_region		|C>CTTTGGAACA	ALASKAN MALAMUTE:4/4
8	7800333	LOC111096973-LOC119881559	intergenic_region		|T>TCTATTC	ALASKAN MALAMUTE:4/4
8	7800339	LOC111096973-LOC119881559	intergenic_region		|A>AAT	ALASKAN MALAMUTE:3/3
8	7800340	LOC111096973-LOC119881559	intergenic_region		|G>GT	ALASKAN MALAMUTE:3/3
8	7800403	LOC111096973-LOC119881559	intergenic_region		|TC>T	ALASKAN MALAMUTE:3/3
8	8383600	FOXG1	downstream_gene_variant		|ACATTT>A	ALASKAN MALAMUTE:3/3
8	9763328	LOC119879719	downstream_gene_variant		|TTAAA>T	COLLIE:4/4
8	10183005	SCFD1	downstream_gene_variant		|AG>A	WEST HIGHLAND WHITE TERRIER:4/4
8	11750029	AKAP6	intron_variant		|A>AT	COLLIE:4/4
8	11888411	AKAP6	intron_variant	#	|ref|TA>T	COLLIE:4/4
8	12311529	LOC102151243	upstream_gene_variant		|CAG>C	ALASKAN MALAMUTE:4/4
8	12670087	NPAS3	intron_variant		|TG>T	COLLIE:3/3
8	14353399	RALGAPA1	intron_variant		|T>TTA	COLLIE:4/4
8	16763376	CLEC14A-LOC119872849	intergenic_region		|AC>A	COLLIE:5/5
8	16777895	CLEC14A-LOC119872849	intergenic_region		|CTTGT>C	COLLIE:5/5
8	19552840	LRFN5	intron_variant		|CAG>C	MANCHESTER TERRIER:5/5
8	20178215	LOC111097011-LOC111097012	intergenic_region		|CTCT>C	MANCHESTER TERRIER:5/5
8	20182271	LOC111097011-LOC111097012	intergenic_region		|T>TTGC	MANCHESTER TERRIER:4/4
8	20182275	LOC111097011-LOC111097012	intergenic_region		|T>TA	MANCHESTER TERRIER:4/4
8	20184263	LOC111097011-LOC111097012	intergenic_region		|ATCTT>A	MANCHESTER TERRIER:4/4
8	20184964	LOC111097011-LOC111097012	intergenic_region		|GC>G	MANCHESTER TERRIER:5/5
8	20196601	LOC111097011-LOC111097012	intergenic_region		|ATAGAGAAATG>A	MANCHESTER TERRIER:5/5
8	20415218	LOC111097012-LOC119872987	intergenic_region		|TACTC>T	MANCHESTER TERRIER:3/3
8	22507266	LOC111097015-LOC119872819	intergenic_region		|C>CT	CHINESE SHAR-PEI:3/3
8	22508856	LOC111097015-LOC119872819	intergenic_region	#	|ref|AT>A	MANCHESTER TERRIER:5/5
8	22516620	LOC111097015-LOC119872819	intergenic_region		|CA>C	MANCHESTER TERRIER:5/5
8	22516625	LOC111097015-LOC119872819	intergenic_region	#	|ref|AC>A	MANCHESTER TERRIER:5/5
8	22517451	LOC111097015-LOC119872819	intergenic_region	#	|ref|A>AAGCTC	MANCHESTER TERRIER:5/5
8	30756009	SAMD4A	intron_variant		|CTCACTGT>C	CHINESE SHAR-PEI:3/3
8	30756461	SAMD4A	intron_variant		|CA>C	CHINESE SHAR-PEI:3/3
8	30756736	SAMD4A	intron_variant		|GAC>G	CHINESE SHAR-PEI:3/3
8	30756970	SAMD4A	intron_variant		|A>AT	CHINESE SHAR-PEI:3/3
8	30757069	SAMD4A	intron_variant		|CAT>C	CHINESE SHAR-PEI:3/3
8	32887561	LOC102154529-LOC100856371	intergenic_region		|CTGTGTT>C	PEMBROKE WELSH CORGI:4/4
8	35075747	RTN1	upstream_gene_variant		|AAAGT>A	AKITA:5/5
8	35079946	RTN1	intron_variant		|C>CTTTA	AKITA:5/5
8	35091749	RTN1	intron_variant		|G>GCTCACC	AKITA:5/5
8	35091754	RTN1	intron_variant		|TGGCTGACA>T	AKITA:5/5
8	35097154	RTN1	intron_variant		|TATAAA>T	AKITA:4/4
8	35112014	RTN1	intron_variant		|ACAGAATAT>A	AKITA:5/5
8	35112293	RTN1	intron_variant		|AT>A	AKITA:4/4
8	35119147	RTN1	intron_variant		|G>GC	AKITA:5/5
8	35120172	RTN1	intron_variant		|TAAAC>T	AKITA:5/5
8	35126870	RTN1	intron_variant		|CCTTCTCTCA>C	AKITA:5/5
8	35131534	RTN1	intron_variant		|TC>T	AKITA:4/4
8	35962639	SIX1-SIX4	intergenic_region		|G>GA	SCOTTISH TERRIER:3/3
8	36936617	SYT16	upstream_gene_variant		|AC>A	AKITA:5/5
8	42806472	LOC102155864	downstream_gene_variant		|CCTT>C	CHOW CHOW:4/4
8	42806959	LOC102155864	downstream_gene_variant		|A>AACACCTCCAG	CHOW CHOW:4/4
8	44045157	SLC8A3	intron_variant		|TTGA>T	CHOW CHOW:4/4
8	44741162	LOC111097093	upstream_gene_variant		|AC>A	CHOW CHOW:3/3
8	44993233	PCNX1-LOC119872893	intergenic_region		|GCA>G	COLLIE:4/4
8	45055683	PCNX1-LOC119872893	intergenic_region		|C>CTG	COLLIE:5/5
8	45284725	SIPA1L1	intron_variant		|GA>G	CHOW CHOW:4/4
8	45439855	SIPA1L1	intron_variant		|TC>T	CHOW CHOW:3/3
8	45457109	SIPA1L1	disruptive_inframe_deletion	1641/1806	p.Ser1641del|AGTC>A	CHOW CHOW:4/4
8	45466000	SIPA1L1	intron_variant		|G>GT	CHOW CHOW:3/3
8	45916459	RGS6	intron_variant		|GC>G	COLLIE:4/4
8	46035804	RGS6	intron_variant	#	|ref|TAAC>T	COLLIE:5/5
8	47920273	LTBP2	intron_variant		|A>AG	CHOW CHOW:4/4
8	47922071	LTBP2	intron_variant		|TTTTTG>T	CHOW CHOW:4/4
8	47983795	LTBP2	intron_variant		|CG>C	CHOW CHOW:3/3
8	48023280	AREL1	downstream_gene_variant		|TTC>T	CHOW CHOW:4/4
8	51615020	NRXN3	intron_variant		|GCA>G	CHOW CHOW:4/4
8	51618181	NRXN3	intron_variant		|CT>C	CHOW CHOW:4/4
8	51623089	NRXN3	intron_variant		|GGT>G	CHOW CHOW:4/4
8	52550547	NRXN3	intron_variant		|C>CT	CHOW CHOW:4/4
8	53591439	TSHR	intron_variant		|T>TA	CHOW CHOW:4/4
8	54657220	LOC100687221-LOC119873013	intergenic_region		|CT>C	CHOW CHOW:3/3
8	56369631	LOC111097232-LOC111097233	intergenic_region		|G>GA	IRISH WATER SPANIEL:5/5
8	56484483	LOC111097233-LOC111097127	intergenic_region		|CAG>C	CHOW CHOW:4/4
8	56485620	LOC111097233-LOC111097127	intergenic_region		|T>TTA	CHOW CHOW:4/4
8	56544056	LOC111097233-LOC111097127	intergenic_region		|A>AATAATAAG	CHOW CHOW:3/3
8	58829586	LOC119873016-LOC111097236	intergenic_region		|T>TTTC	MANCHESTER TERRIER:3/3
8	61238016	EFCAB11	intron_variant		|C>CTCCACTGAAA	BERNESE MOUNTAIN DOG:4/4
8	61322739	TDP1	intron_variant		|A>ATT	BERNESE MOUNTAIN DOG:3/3
8	68443916	EML1	upstream_gene_variant		|G>GC	AKITA:3/3
8	68996628	WDR25	intron_variant		|T>TAAC	SAMOYED:4/4
8	69335491	DLK1-MIR493	intergenic_region		|A>AG	SAMOYED:4/4
8	70142948	PPP2R5C	intron_variant		|TA>T	CHOW CHOW:4/4
8	70143965	PPP2R5C	intron_variant		|CA>C	CHOW CHOW:4/4
8	70151548	PPP2R5C	upstream_gene_variant		|CAG>C	CHOW CHOW:4/4
8	71435467	MARK3	intron_variant		|CA>C	SUSSEX SPANIEL:3/3
8	71460246	MARK3	intron_variant		|GC>G	DOBERMAN PINSCHER:4/4
8	71806578	PPP1R13B	intron_variant		|TAA>T	DOBERMAN PINSCHER:4/4
8	72155234	KIF26A-LOC102157361	intergenic_region		|AG>A	IRISH WOLFHOUND:3/3
8	72461414	TMEM179	intron_variant		|CG>C	BULL TERRIER:4/4
9	3082023	CANT1	upstream_gene_variant		|T>TC	SOFT COATED WHEATEN TERRIER:3/3
9	3978504	LOC111097285	downstream_gene_variant		|AG>A	BOXER:3/3
9	4937871	UBE2O	intron_variant		|C>CT	SOFT COATED WHEATEN TERRIER:3/3
9	5285601	EVPL	intron_variant		|T>TG	BOXER:4/4
9	5444013	UNK	intron_variant		|C>CACCACT	BOXER:4/4
9	5445963	UNK	intron_variant		|AG>A	BOXER:4/4
9	5469421	UNK	intron_variant		|T>TA	BOXER:4/4
9	5475720	UNK	upstream_gene_variant		|G>GT	BOXER:4/4
9	5539889	SAP30BP	intron_variant		|TTA>T	BOXER:4/4
9	5563001	SAP30BP	intron_variant		|C>CT	BOXER:3/3
9	5584396	RECQL5	intron_variant		|TCGCC>T	BOXER:4/4
9	5610446	MYO15B	downstream_gene_variant		|T>TGG	BOXER:4/4
9	5611603	MYO15B	3_prime_UTR_variant		|G>GC	BOXER:4/4
9	5621858	MYO15B	intron_variant		|GC>G	BOXER:3/3
9	5621861	MYO15B	intron_variant		|GAGGCCCCA>G	BOXER:3/3
9	5625917	MYO15B	intron_variant		|CA>C	BOXER:4/4
9	5779785	GRB2	intron_variant		|GT>G	BOXER:4/4
9	5779908	GRB2	intron_variant		|T>TG	BOXER:4/4
9	6068919	TRIM80	downstream_gene_variant		|GGAGACA>G	BOXER:4/4
9	6612104	LOC100686711-CD300A	intergenic_region		|TA>T	SOFT COATED WHEATEN TERRIER:4/4
9	6637398	CD300A	intron_variant		|TC>T	SOFT COATED WHEATEN TERRIER:4/4
9	6688397	LOC119873405	upstream_gene_variant		|CT>C	BOXER:3/3
9	7137438	LOC111097298-LOC119873407	intergenic_region		|C>CA	BOXER:3/3
9	7540530	SDK2	downstream_gene_variant		|A>AC	BOXER:3/3
9	7540727	SDK2	downstream_gene_variant		|CAT>C	BOXER:4/4
9	7547809	SDK2-CDC42EP4	intergenic_region		|GC>G	BOXER:4/4
9	8084725	LOC119873395	intron_variant		|AG>A	BOXER:4/4
9	8653165	LOC111097525-LOC111097339	intergenic_region		|T>TA	BOXER:4/4
9	13834562	PECAM1	intron_variant		|TTAAA>T	SCOTTISH TERRIER:3/3
9	13969625	CEP95	upstream_gene_variant		|CA>C	ALASKAN MALAMUTE:3/3
9	15372142	PRKCA	intron_variant		|G>GA	BULL TERRIER:5/5
9	16277450	AXIN2-LOC119873415	intergenic_region		|CG>C	BULL TERRIER:4/4
9	17514083	MAP2K6	intron_variant		|CT>C	AKITA:5/5
9	17690972	LOC119873419-LOC111097335	intergenic_region		|GAC>G	BOXER:4/4
9	18909611	LOC106559274	downstream_gene_variant		|C>CT	SHETLAND SHEEPDOG:4/4
9	19136747	NMT1	upstream_gene_variant		|AG>A	DOBERMAN PINSCHER:4/4
9	20445294	DHX8	intron_variant		|T>TATTC	CHOW CHOW:3/3
9	21951144	KRT9-KRT19	intergenic_region		|GTTGGGTC>G	ALASKAN MALAMUTE:4/4
9	23113039	WIPF2	3_prime_UTR_variant		|G>GA	ALASKAN MALAMUTE:4/4
9	23121854	WIPF2	intron_variant		|C>CCTCT	ALASKAN MALAMUTE:4/4
9	23126033	WIPF2	intron_variant		|C>CCTAA	ALASKAN MALAMUTE:4/4
9	23151997	WIPF2	intron_variant		|T>TA	ALASKAN MALAMUTE:4/4
9	23668268	NEUROD2-LOC111097359	intergenic_region		|C>CG	COLLIE:5/5
9	24631984	MRPL45	upstream_gene_variant		|ATTTTTATT>A	ALASKAN MALAMUTE:3/3
9	24697157	NPEPPS	intron_variant		|G>GT	COLLIE:4/4
9	25286129	SKAP1	intron_variant		|TC>T	COLLIE:5/5
9	26511967	SPOP	intron_variant		|C>CA	ALASKAN MALAMUTE:4/4
9	27046065	LOC119873496-TMEM92	intergenic_region		|T>TC	ALASKAN MALAMUTE:4/4
9	27051456	TMEM92	intron_variant		|CGAG>C	COLLIE:5/5
9	27078857	TMEM92-XYLT2	intergenic_region		|T>TTAGTATGG	COLLIE:5/5
9	27079045	TMEM92-XYLT2	intergenic_region		|GCTC>G	COLLIE:5/5
9	27079741	TMEM92-XYLT2	intergenic_region		|C>CG	COLLIE:5/5
9	27121837	XYLT2	intron_variant		|AAAC>A	COLLIE:5/5
9	27145783	LRRC59	3_prime_UTR_variant		|G>GT	CHOW CHOW:4/4
9	27261357	SPATA20	upstream_gene_variant		|TC>T	ALASKAN MALAMUTE:4/4
9	27670638	SPAG9	intron_variant		|T>TA	COLLIE:5/5
9	28022421	LOC119873430-CA10	intergenic_region		|T>TC	AIREDALE TERRIER:3/3
9	28608803	CA10	intron_variant		|C>CTTGT	COLLIE:4/4
9	28957144	LOC119873431-LOC111097383	intergenic_region		|CT>C	COLLIE:4/4
9	29018254	LOC111097383	downstream_gene_variant		|TA>T	COLLIE:5/5
9	29111934	LOC106559279	intron_variant		|TTGC>T	COLLIE:5/5
9	29118030	LOC106559279	intron_variant		|G>GTT	SAMOYED:5/5
9	29124168	LOC106559279	intron_variant		|CT>C	SAMOYED:5/5
9	30053145	KIF2B-LOC609509	intergenic_region		|AC>A	COLLIE:5/5
9	31096873	STXBP4	downstream_gene_variant		|G>GT	MANCHESTER TERRIER:3/3
9	31348394	LOC100684949-LOC111097540	intergenic_region		|A>AT	DOBERMAN PINSCHER:3/3
9	31372988	LOC100684949-LOC111097540	intergenic_region		|A>AT	SAMOYED:3/3
9	31384400	LOC100684949-LOC111097540	intergenic_region		|TC>T	SAMOYED:4/4
9	31989157	ANKFN1	intron_variant		|G>GT	SAMOYED:4/4
9	33168660	MSI2	intron_variant		|GGGC>G	PEMBROKE WELSH CORGI:5/5
9	33210478	LOC111097402	downstream_gene_variant		|C>CA	PEMBROKE WELSH CORGI:3/3
9	33210584	LOC111097402	downstream_gene_variant		|T>TTA	PEMBROKE WELSH CORGI:4/4
9	34033102	TEX14	intron_variant		|TC>T	MANCHESTER TERRIER:5/5
9	34153093	PPM1E	upstream_gene_variant		|TG>T	AIREDALE TERRIER:3/3
9	34579946	GDPD1	intron_variant		|C>CA	AKITA:4/4
9	34941978	CLTC	intron_variant		|TA>T	CHOW CHOW:3/3
9	37342884	MRM1-LOC111097545	intergenic_region		|GC>G	CHOW CHOW:4/4
9	37344739	MRM1-LOC111097545	intergenic_region		|AATG>A	CHOW CHOW:4/4
9	37628065	AATF	intron_variant		|GT>G	CHOW CHOW:4/4
9	37628931	AATF	intron_variant		|TGTA>T	CHOW CHOW:3/3
9	37629296	AATF	intron_variant		|A>AT	CHOW CHOW:4/4
9	37632799	AATF	intron_variant		|TGTAC>T	CHOW CHOW:3/3
9	37632805	AATF	intron_variant		|G>GAATTTT	CHOW CHOW:3/3
9	37634807	AATF	intron_variant		|C>CTA	CHOW CHOW:3/3
9	37639230	AATF	intron_variant		|GA>G	CHOW CHOW:3/3
9	37691258	AATF	downstream_gene_variant		|G>GGA	CHOW CHOW:3/3
9	38138441	SYNRG	intron_variant		|TACATG>T	NORWICH TERRIER:3/3
9	39152639	RFFL	intron_variant		|T>TTTTA	AKITA:4/4
9	40424743	ASIC2	intron_variant		|TG>T	AKITA:4/4
9	40944978	TMEM98	downstream_gene_variant		|TAG>T	AKITA:5/5
9	40945444	TMEM98	downstream_gene_variant		|C>CA	AKITA:4/4
9	40945871	TMEM98	downstream_gene_variant		|CA>C	AKITA:4/4
9	40946769	TMEM98	3_prime_UTR_variant		|C>CA	AKITA:5/5
9	40946770	TMEM98	3_prime_UTR_variant		|C>CTGTGGGTTTT	AKITA:5/5
9	42602783	LOC102151497-LOC111097438	intergenic_region		|G>GAA	CHOW CHOW:4/4
9	46765556	SMYD4	intron_variant		|C>CAG	BULLMASTIFF:4/4
9	47047635	SMG6	intron_variant		|C>CA	CHOW CHOW:3/3
9	47520115	PAFAH1B1	intron_variant		|A>AT	CHOW CHOW:3/3
9	47665930	RAP1GAP2	upstream_gene_variant		|A>AGGTT	CHOW CHOW:4/4
9	47665933	RAP1GAP2	upstream_gene_variant		|T>TAA	CHOW CHOW:4/4
9	48554228	ATP2A3	intron_variant		|C>CCCCGGAGCT	BERNESE MOUNTAIN DOG:3/3
9	50774224	SLC2A6-MYMK	intergenic_region		|C>CCT	BULLMASTIFF:5/5
9	51419542	RXRA	intron_variant		|GTGA>G	TIBETAN TERRIER:3/3
9	52795152	LOC111097481	upstream_gene_variant		|GA>G	DOBERMAN PINSCHER:4/4
9	53086424	MED27	intron_variant		|T>TA	DOBERMAN PINSCHER:4/4
9	53411825	RAPGEF1	intron_variant		|A>AAG	SUSSEX SPANIEL:4/4
9	53698615	PLPP7	upstream_gene_variant		|TA>T	TIBETAN TERRIER:3/3
9	53791400	NUP214	intron_variant		|T>TA	SUSSEX SPANIEL:5/5
9	54100212	ABL1	intron_variant	#	|ref|A>AAG	SUSSEX SPANIEL:5/5
9	54189756	PRDM12	intron_variant		|A>AT	ALASKAN MALAMUTE:4/4
9	54246719	FUBP3	intron_variant		|AAGG>A	DOBERMAN PINSCHER:4/4
9	54340626	ASS1	intron_variant		|CAT>C	DOBERMAN PINSCHER:3/3
9	54344438	ASS1	intron_variant		|CTG>C	DOBERMAN PINSCHER:4/4
9	54593046	NCS1	upstream_gene_variant		|AT>A	MINIATURE SCHNAUZER:4/4
9	54624649	GPR107	downstream_gene_variant		|CT>C	MINIATURE SCHNAUZER:4/4
9	54703878	GPR107	intron_variant		|TTAAAA>T	SUSSEX SPANIEL:5/5
9	56107510	COQ4	intron_variant		|TCACA>T	CHOW CHOW:4/4
9	56263990	PTGES2	upstream_gene_variant		|T>TA	SUSSEX SPANIEL:4/4
9	56908460	GARNL3	intron_variant		|AATGC>A	CHOW CHOW:4/4
9	57882264	LOC119881589	intron_variant		|GTT>G	ALASKAN MALAMUTE:4/4
9	57923369	LOC119881589	intron_variant		|T>TA	ALASKAN MALAMUTE:4/4
9	57923593	LOC119881589	intron_variant		|G>GA	ALASKAN MALAMUTE:4/4
9	59163941	NR6A1	intron_variant		|AAAAAAT>A	BULL TERRIER:5/5
9	60337281	DENND1A	intron_variant		|A>AGCGTGCAG	CHINESE SHAR-PEI:3/3
9	61488496	TTLL11	intron_variant		|T>TG	SUSSEX SPANIEL:4/4
9	61497226	TTLL11	intron_variant		|CGT>C	SUSSEX SPANIEL:3/3
9	61533625	TTLL11	intron_variant		|CTTG>C	SUSSEX SPANIEL:4/4
9	61710633	DAB2IP	intron_variant		|CCACCACT>C	SCOTTISH TERRIER:3/3
10	3947549	LOC111097841-LOC100856731	intergenic_region		|AACCT>A	AIREDALE TERRIER:3/3
10	4739725	LOC106559344-TAFA2	intergenic_region		|CCA>C	BOXER:3/3
10	5096743	TAFA2	intron_variant		|C>CGT	CHOW CHOW:3/3
10	5101032	TAFA2	intron_variant		|C>CT	CHOW CHOW:3/3
10	5728388	MON2	intron_variant		|TC>T	AIREDALE TERRIER:4/4
10	8511191	HMGA2	intron_variant		|T>TTC	ALASKAN MALAMUTE:4/4
10	8525407	HMGA2	intron_variant		|AAAAGAGAG>A	ALASKAN MALAMUTE:4/4
10	8770717	TMBIM4	intron_variant		|G>GA	IRISH WOLFHOUND:4/4
10	10412748	LOC111097825	intron_variant		|G>GT	AIREDALE TERRIER:4/4
10	10426740	LOC119873585	intron_variant		|C>CATAAAAGA	AIREDALE TERRIER:4/4
10	11121254	LOC119873586	downstream_gene_variant		|AGT>A	AIREDALE TERRIER:4/4
10	11956808	MYRFL	intron_variant		|C>CATT	ALASKAN MALAMUTE:4/4
10	11956916	MYRFL	intron_variant		|CAAT>C	ALASKAN MALAMUTE:4/4
10	13985380	TRHDE	intron_variant		|G>GTTTA	AIREDALE TERRIER:4/4
10	14116992	TRHDE	intron_variant		|CTGTT>C	ENGLISH BULLDOG:5/5
10	16291872	OR6C2F	upstream_gene_variant		|GA>G	AIREDALE TERRIER:3/3
10	17721583	MAPK12	3_prime_UTR_variant	#	|ref|TA>T	AIREDALE TERRIER:4/4
10	18326343	LOC111097829-LOC102157253	intergenic_region		|TCC>T	AIREDALE TERRIER:3/3
10	18356502	LOC102157253	upstream_gene_variant		|CG>C	WEIMARANER:4/4
10	18594057	LOC106559363-LOC119881621	intergenic_region		|C>CTTT	AIREDALE TERRIER:4/4
10	18838487	TAFA5	intron_variant		|A>AT	AIREDALE TERRIER:3/3
10	19312839	LOC100686419-LOC102154327	intergenic_region		|TC>T	AIREDALE TERRIER:4/4
10	21064706	ATXN10	downstream_gene_variant		|CAT>C	MANCHESTER TERRIER:3/3
10	21923599	PRR5	upstream_gene_variant		|T>TTA	BORDER TERRIER:3/3
10	22267404	SHISAL1-PARVG	intergenic_region		|CG>C	BRIARD:3/3
10	22291620	PARVG	intron_variant		|CACAG>C	BRIARD:4/4
10	22294126	LOC119873614	downstream_gene_variant		|CT>C	BRIARD:5/5
10	22303143	PARVB	intron_variant		|ACCCGGGGCTC>A	BRIARD:3/3
10	22303707	PARVB	intron_variant		|AC>A	BRIARD:4/4
10	22317660	PARVB	intron_variant		|T>TG	BRIARD:4/4
10	22319351	PARVB	intron_variant		|G>GA	BRIARD:3/3
10	23148072	TSPO	upstream_gene_variant		|TC>T	WELSH SPRINGER SPANIEL:3/3
10	23808691	NFAM1-TCF20	intergenic_region	#	|ref|AGTTTTT>A	WEIMARANER:4/4
10	23933784	LOC102151248	downstream_gene_variant		|TTC>T	BOXER:3/3
10	25671528	TNRC6B	intron_variant		|CA>C	VIZSLA:4/4
10	26739873	LOC119873811	downstream_gene_variant		|AAAAG>A	ST. BERNARD:5/5
10	39495845	LOC119873653-LOC111097696	intergenic_region		|TC>T	SUSSEX SPANIEL:3/3
10	39674804	LOC111097698	intron_variant		|A>AC	SUSSEX SPANIEL:3/3
10	41047801	LOC119873771-TMEM182	intergenic_region		|AATT>A	DOBERMAN PINSCHER:3/3
10	42592483	TBC1D8	intron_variant		|A>AT	SUSSEX SPANIEL:4/4
10	42742883	NPAS2	intron_variant		|GC>G	SUSSEX SPANIEL:4/4
10	42993373	LOC111097706	intron_variant		|TAGAG>T	IRISH WOLFHOUND:3/3
10	43085619	PDCL3	intron_variant		|T>TTATA	IRISH WOLFHOUND:3/3
10	43430984	LONRF2-LOC119873774	intergenic_region		|AT>A	IRISH WOLFHOUND:3/3
10	43542478	AFF3	intron_variant		|C>CTG	IRISH WOLFHOUND:3/3
10	43721218	AFF3	intron_variant		|TA>T	CHOW CHOW:3/3
10	43804493	LOC111097709	downstream_gene_variant		|T>TA	CHOW CHOW:3/3
10	43805213	LOC111097709	downstream_gene_variant		|C>CAT	CHOW CHOW:3/3
10	43936448	AFF3	intron_variant		|G>GTA	IRISH WOLFHOUND:3/3
10	44077170	REV1	upstream_gene_variant		|G>GT	IRISH WOLFHOUND:3/3
10	44213854	EIF5B	upstream_gene_variant		|GT>G	IRISH WOLFHOUND:3/3
10	44225295	LOC111097713	upstream_gene_variant		|TAGTC>T	IRISH WOLFHOUND:3/3
10	44461727	TSGA10	intron_variant		|GT>G	ALASKAN MALAMUTE:4/4
10	44503837	TSGA10	intron_variant		|GT>G	ALASKAN MALAMUTE:4/4
10	44511683	TSGA10	intron_variant		|G>GT	ALASKAN MALAMUTE:4/4
10	44569797	CRACDL	intron_variant		|T>TA	ALASKAN MALAMUTE:4/4
10	44582474	CRACDL	intron_variant		|T>TA	ALASKAN MALAMUTE:4/4
10	50455399	MSH2	intron_variant		|CTGTG>C	SUSSEX SPANIEL:3/3
10	50525853	KCNK12	intron_variant		|A>AG	CHOW CHOW:3/3
10	51454748	LHCGR	intron_variant		|GAAACTGTCT>G	BASSET HOUND:5/5
10	51454759	LHCGR	intron_variant		|G>GGTAAGAT	BASSET HOUND:5/5
10	51617287	LOC111097748	intron_variant		|CTG>C	BASSET HOUND:5/5
10	51820723	LOC111097745	intron_variant		|G>GA	BASSET HOUND:5/5
10	51829707	LOC111097745	intron_variant		|TG>T	BASSET HOUND:5/5
10	51981270	LOC111097745	intron_variant		|CA>C	BASSET HOUND:5/5
10	51987913	LOC111097745	intron_variant		|T>TA	BASSET HOUND:5/5
10	52618143	NRXN1	intron_variant		|T>TA	AKITA:4/4
10	58093392	CCDC85A	intron_variant		|GA>G	CHOW CHOW:4/4
10	62000343	REL	upstream_gene_variant		|ATCT>A	CHOW CHOW:4/4
10	63090878	COMMD1-LOC100684049	intergenic_region		|C>CTT	BOXER:3/3
10	64890892	LOC102153572	downstream_gene_variant		|T>TGGTAA	STAFFORDSHIRE BULL TERRIER:4/4
10	64977142	LOC102153409-LOC102153454	intergenic_region		|C>CG	CHOW CHOW:3/3
10	65608730	RAB1A-LOC119873700	intergenic_region		|CT>C	BOXER:4/4
10	65610071	RAB1A-LOC119873700	intergenic_region		|GTT>G	BOXER:4/4
10	65671740	LOC111097788	intron_variant		|TAAAG>T	BOXER:3/3
10	65672033	LOC111097788	intron_variant		|AGTC>A	BOXER:4/4
10	65672073	LOC111097788	intron_variant		|TAACAGG>T	BOXER:4/4
10	65717827	ACTR2	intron_variant		|CAGT>C	BOXER:4/4
10	66934531	MEIS1	intron_variant		|CG>C	LEONBERGER:4/4
10	67953867	LOC102155303-LOC106559424	intergenic_region		|TGTG>T	KEESHOND:3/3
10	68256103	PNO1	intron_variant		|T>TC	MANCHESTER TERRIER:5/5
10	68256924	PNO1	intron_variant		|G>GTT	MANCHESTER TERRIER:5/5
10	68258929	PPP3R1	downstream_gene_variant		|T>TG	MANCHESTER TERRIER:5/5
10	68294465	PPP3R1	intron_variant		|AT>A	MANCHESTER TERRIER:4/4
10	68521813	APLF	intron_variant		|CACAG>C	MANCHESTER TERRIER:4/4
10	68904883	ANTXR1	intron_variant		|AC>A	CHOW CHOW:4/4
10	69217183	AAK1	downstream_gene_variant		|A>AAAC	NORWICH TERRIER:4/4
10	69219834	AAK1	downstream_gene_variant		|CG>C	NORWICH TERRIER:4/4
10	70309243	ANKRD53	upstream_gene_variant		|CCG>C	DALMATIAN:3/3
11	7578640	LOC100687242	upstream_gene_variant		|AGAGGGC>A	BOXER:4/4
11	7619084	LOC100687242-LOC106559451	intergenic_region		|GA>G	BOXER:4/4
11	13241994	SNCAIP-LOC119874025	intergenic_region		|T>TA	WELSH TERRIER:3/3
11	13313935	LOC119874025-LOC608625	intergenic_region		|A>AT	BOXER:3/3
11	22004030	AFF4	intron_variant		|TCTGA>T	AKITA:4/4
11	22034513	AFF4	upstream_gene_variant		|CTACCTG>C	AKITA:5/5
11	22043553	AFF4-ZCCHC10	intergenic_region		|TAGAC>T	AKITA:5/5
11	22044951	AFF4-ZCCHC10	intergenic_region		|CCAA>C	AKITA:5/5
11	22045649	AFF4-ZCCHC10	intergenic_region		|AC>A	AKITA:5/5
11	22050012	ZCCHC10	downstream_gene_variant		|A>AT	AKITA:4/4
11	22055023	ZCCHC10	intron_variant		|G>GA	AKITA:5/5
11	22055893	ZCCHC10	intron_variant		|CCCA>C	AKITA:5/5
11	22056034	ZCCHC10	intron_variant		|TGAGAGG>T	AKITA:4/4
11	22056539	ZCCHC10	intron_variant		|A>AT	AKITA:5/5
11	22057962	ZCCHC10	intron_variant		|A>AG	AKITA:5/5
11	22060111	ZCCHC10	intron_variant		|A>AG	AKITA:4/4
11	22060202	ZCCHC10	intron_variant		|C>CAGAGAG	AKITA:3/3
11	22064250	ZCCHC10	intron_variant		|CATTA>C	AKITA:5/5
11	22070957	ZCCHC10	upstream_gene_variant		|G>GAAGT	AKITA:5/5
11	22072174	ZCCHC10	upstream_gene_variant		|C>CTT	AKITA:4/4
11	22075934	ZCCHC10	upstream_gene_variant		|CGTT>C	AKITA:5/5
11	22081936	HSPA4	intron_variant		|CAG>C	AKITA:5/5
11	22091763	HSPA4	upstream_gene_variant		|CAG>C	AKITA:4/4
11	22740045	FSTL4-LOC111098026	intergenic_region		|AG>A	DOBERMAN PINSCHER:3/3
11	23887586	PITX1-LOC119873894	intergenic_region		|C>CCCATGG	WEST HIGHLAND WHITE TERRIER:4/4
11	24313380	TIFAB	upstream_gene_variant		|G>GAGGATATAT	DOBERMAN PINSCHER:4/4
11	30168004	PTPRD	intron_variant		|T>TG	AIREDALE TERRIER:4/4
11	30313058	PTPRD	intron_variant		|ATGTC>A	CHOW CHOW:3/3
11	31008597	PTPRD	intron_variant		|AT>A	SHIH TZU:3/3
11	31050706	PTPRD	intron_variant		|TA>T	SHIH TZU:3/3
11	31155435	PTPRD	intron_variant		|A>AT	SHIH TZU:3/3
11	31157824	PTPRD	intron_variant		|ACTCT>A	AIREDALE TERRIER:4/4
11	31364910	PTPRD	intron_variant		|GT>G	CHOW CHOW:4/4
11	31364930	PTPRD	intron_variant		|T>TGG	CHOW CHOW:4/4
11	34319368	LOC111098040	intron_variant		|A>AG	AIREDALE TERRIER:4/4
11	34560384	LOC481543-MPDZ	intergenic_region		|T>TA	LHASA APSO:3/3
11	35005182	LOC111098043	upstream_gene_variant		|GTC>G	AIREDALE TERRIER:4/4
11	36024176	ZDHHC21	intron_variant		|T>TA	WELSH TERRIER:3/3
11	37864439	BNC2	upstream_gene_variant		|T>TA	AIREDALE TERRIER:4/4
11	38163552	CNTLN	intron_variant		|C>CA	AIREDALE TERRIER:3/3
11	38961459	LOC111098059-LOC119873915	intergenic_region		|AT>A	CHOW CHOW:3/3
11	40088710	DENND4C	intron_variant		|TCTAC>T	AIREDALE TERRIER:4/4
11	40811965	LOC111098065-MLLT3	intergenic_region		|CA>C	TIBETAN SPANIEL:3/3
11	41329535	FOCAD	intron_variant		|G>GAATT	TIBETAN SPANIEL:3/3
11	41477600	FOCAD	intron_variant		|CT>C	TIBETAN SPANIEL:3/3
11	41600699	LOC111097941-IFNB1	intergenic_region		|TA>T	TIBETAN SPANIEL:3/3
11	41865832	MIR31-MTAP	intergenic_region		|GCT>G	TIBETAN SPANIEL:3/3
11	42965366	LOC102153298-LOC100686786	intergenic_region		|CTCTA>C	SUSSEX SPANIEL:3/3
11	43185600	LOC102153298-LOC100686786	intergenic_region		|ACTTT>A	ROTTWEILER:4/4
11	44190827	LOC119874099-LOC111098069	intergenic_region		|C>CG	ALASKAN MALAMUTE:4/4
11	44205677	LOC119874099-LOC111098069	intergenic_region		|CA>C	ALASKAN MALAMUTE:4/4
11	44223631	LOC111098069	intron_variant		|GA>G	AIREDALE TERRIER:4/4
11	44580669	LOC100686955-LOC100685742	intergenic_region		|TTGTC>T	AIREDALE TERRIER:4/4
11	45732287	LOC111098073	intron_variant		|A>AC	BOXER:3/3
11	45787292	LOC111098073-MIR8831	intergenic_region		|G>GAGA	SUSSEX SPANIEL:4/4
11	45972496	LOC106559485	intron_variant		|G>GT	CHOW CHOW:4/4
11	46041672	LOC102154328	downstream_gene_variant		|T>TA	CHOW CHOW:4/4
11	46051563	CAAP1	intron_variant		|CAT>C	CHOW CHOW:3/3
11	46065423	PLAA	downstream_gene_variant		|C>CT	CHOW CHOW:3/3
11	46101005	IFT74	upstream_gene_variant		|C>CG	CHOW CHOW:3/3
11	46144186	IFT74	intron_variant		|T>TCC	SUSSEX SPANIEL:4/4
11	46144188	IFT74	intron_variant		|T>TG	SUSSEX SPANIEL:4/4
11	46144189	IFT74	intron_variant		|A>AG	SUSSEX SPANIEL:4/4
11	46161386	IFT74	intron_variant		|ATGAG>A	SUSSEX SPANIEL:5/5
11	46222295	TEK	upstream_gene_variant		|TA>T	SUSSEX SPANIEL:3/3
11	46222905	TEK	upstream_gene_variant		|TCGAG>T	SUSSEX SPANIEL:4/4
11	46249210	TEK	intron_variant		|AT>A	SUSSEX SPANIEL:4/4
11	46264830	TEK	intron_variant		|TAA>T	SUSSEX SPANIEL:5/5
11	46265190	TEK	intron_variant		|TTA>T	SUSSEX SPANIEL:5/5
11	46316428	TEK	intron_variant		|A>AG	SUSSEX SPANIEL:5/5
11	46363806	LOC102152733	upstream_gene_variant		|TG>T	SUSSEX SPANIEL:5/5
11	46390670	LOC111097945	upstream_gene_variant		|TA>T	SUSSEX SPANIEL:3/3
11	46391711	LOC111097945	upstream_gene_variant		|AT>A	SUSSEX SPANIEL:5/5
11	46392094	LOC111097945	upstream_gene_variant		|GC>G	SUSSEX SPANIEL:5/5
11	46399482	LOC111097945	downstream_gene_variant		|G>GGT	SUSSEX SPANIEL:4/4
11	46407300	MOB3B	intron_variant		|C>CA	SUSSEX SPANIEL:5/5
11	46484169	MOB3B	intron_variant		|CT>C	AKITA:4/4
11	46484174	MOB3B	intron_variant		|T>TC	AKITA:4/4
11	46574465	MOB3B	intron_variant		|GA>G	AKITA:5/5
11	46584782	IFNK	upstream_gene_variant		|A>ATTATCCAT	AKITA:5/5
11	46589528	IFNK	downstream_gene_variant		|G>GA	AKITA:5/5
11	46636908	C11H9orf72	upstream_gene_variant		|T>TTA	AKITA:3/3
11	46637381	C11H9orf72	upstream_gene_variant		|TACTA>T	AKITA:5/5
11	46641689	C11H9orf72-LOC119874113	intergenic_region		|ATT>A	AKITA:5/5
11	46691867	C11H9orf72-LOC119874113	intergenic_region		|GGTCTTAT>G	AKITA:4/4
11	46705333	C11H9orf72-LOC119874113	intergenic_region		|TC>T	AKITA:5/5
11	46735185	C11H9orf72-LOC119874113	intergenic_region		|TCTC>T	AKITA:5/5
11	46804379	LOC119874113-LINGO2	intergenic_region		|C>CAT	AKITA:5/5
11	46948138	LINGO2	intron_variant		|A>AAAAT	AKITA:5/5
11	47042490	LINGO2	intron_variant		|AC>A	AKITA:4/4
11	47067497	LINGO2	intron_variant		|AT>A	AKITA:5/5
11	47564425	LINGO2	intron_variant		|TTC>T	SUSSEX SPANIEL:5/5
11	47581969	LINGO2	intron_variant		|CT>C	AKITA:4/4
11	47636786	LINGO2	intron_variant		|TG>T	SUSSEX SPANIEL:3/3
11	47735546	LINGO2	intron_variant		|TG>T	SUSSEX SPANIEL:3/3
11	47858686	LINGO2	upstream_gene_variant		|GTGCT>G	SUSSEX SPANIEL:5/5
11	47872505	LINGO2	intron_variant		|GTA>G	SUSSEX SPANIEL:4/4
11	47989613	LINGO2	intron_variant		|TA>T	AKITA:4/4
11	48032349	LINGO2	intron_variant		|CA>C	SUSSEX SPANIEL:5/5
11	48221889	LOC611705-LOC119874044	intergenic_region		|G>GA	SUSSEX SPANIEL:4/4
11	48568087	LOC611718-LOC106559530	intergenic_region		|TC>T	BOXER:4/4
11	48569202	LOC611718-LOC106559530	intergenic_region		|AAAT>A	BOXER:4/4
11	48574551	LOC611718-LOC106559530	intergenic_region		|CA>C	BOXER:3/3
11	48574734	LOC611718-LOC106559530	intergenic_region		|T>TA	BOXER:4/4
11	48577354	LOC611718-LOC106559530	intergenic_region		|T>TA	BOXER:4/4
11	48607282	LOC611718-LOC106559530	intergenic_region		|AC>A	AKITA:4/4
11	48618839	LOC611718-LOC106559530	intergenic_region		|T>TAC	BOXER:3/3
11	48662727	LOC611718-LOC106559530	intergenic_region		|TTA>T	BOXER:3/3
11	48906842	LOC119874117-LOC100855832	intergenic_region		|T>TA	AKITA:4/4
11	49108319	LOC100855832	intron_variant		|ATTG>A	AKITA:5/5
11	49173373	LOC100855832-LOC111097947	intergenic_region		|GA>G	AKITA:5/5
11	49491314	LOC100855832-LOC111097947	intergenic_region		|GTA>G	BOXER:4/4
11	49882442	LOC111098079-LOC111097948	intergenic_region		|A>AT	AKITA:5/5
11	49883160	LOC111098079-LOC111097948	intergenic_region		|GTTA>G	AKITA:5/5
11	49883743	LOC111098079-LOC111097948	intergenic_region		|TC>T	AKITA:5/5
11	49912765	LOC111097948	intron_variant		|CAA>C	AKITA:5/5
11	50067461	LOC106559522-LOC119874046	intergenic_region		|CT>C	AKITA:4/4
11	50111024	LOC106559522-LOC119874046	intergenic_region		|T>TTC	AKITA:4/4
11	50124990	LOC106559522-LOC119874046	intergenic_region		|CTG>C	AKITA:5/5
11	50169434	LOC106559522-LOC119874046	intergenic_region		|AT>A	AKITA:4/4
11	50188415	LOC106559522-LOC119874046	intergenic_region		|T>TC	AKITA:5/5
11	50201185	LOC106559522-LOC119874046	intergenic_region		|GA>G	AKITA:5/5
11	50209550	LOC106559522-LOC119874046	intergenic_region		|AAAAT>A	AKITA:3/3
11	50221677	LOC106559522-LOC119874046	intergenic_region		|CAAT>C	AKITA:5/5
11	50222611	LOC106559522-LOC119874046	intergenic_region		|AAT>A	AKITA:5/5
11	50292096	LOC119874046-LOC481575	intergenic_region		|TG>T	AKITA:4/4
11	50384285	LOC119874046-LOC481575	intergenic_region		|T>TA	AKITA:5/5
11	50393510	LOC481575	downstream_gene_variant		|CCA>C	AKITA:5/5
11	50821954	NDUFB6-LOC119873932	intergenic_region		|ACTT>A	AKITA:4/4
11	50984391	TMEM215-APTX	intergenic_region		|C>CT	AKITA:5/5
11	50988548	TMEM215-APTX	intergenic_region		|TG>T	AKITA:4/4
11	51021113	TMEM215-APTX	intergenic_region		|C>CTACTATCT	AKITA:5/5
11	51043524	TMEM215-APTX	intergenic_region		|A>AG	AKITA:4/4
11	51052469	APTX	3_prime_UTR_variant		|CA>C	AKITA:5/5
11	51090015	APTX	intron_variant		|GAGA>G	AKITA:4/4
11	51143199	SMU1-B4GALT1	intergenic_region		|TAAAG>T	CHOW CHOW:3/3
11	51149650	SMU1-B4GALT1	intergenic_region		|AAATAG>A	AKITA:5/5
11	51228561	LOC119874047	intron_variant		|CT>C	AKITA:5/5
11	51229580	LOC119874047	intron_variant		|T>TA	AKITA:5/5
11	51231690	LOC119874047	intron_variant		|TG>T	AKITA:4/4
11	51239903	LOC119874047	intron_variant		|ATTTGGTTTTG>A	AKITA:4/4
11	51246144	LOC119874047	intron_variant		|TA>T	AKITA:4/4
11	51247747	LOC119874047	intron_variant		|G>GC	AKITA:4/4
11	51261566	LOC119874131	upstream_gene_variant		|CT>C	AKITA:5/5
11	51261912	LOC119874131	upstream_gene_variant		|AT>A	AKITA:4/4
11	51267449	LOC119874047	intron_variant		|CAG>C	AKITA:5/5
11	51308810	CHMP5	intron_variant		|ACTACTGAG>A	AKITA:4/4
11	51338695	NFX1	intron_variant		|TTAA>T	AKITA:5/5
11	51341500	NFX1	intron_variant		|TA>T	AKITA:5/5
11	51345214	NFX1	intron_variant		|CT>C	AKITA:5/5
11	51354138	NFX1	intron_variant		|ATTT>A	AKITA:5/5
11	51357727	NFX1	intron_variant		|AAATAC>A	AKITA:5/5
11	51365818	NFX1	intron_variant		|TG>T	AKITA:4/4
11	51378357	LOC111098081	downstream_gene_variant		|CTT>C	AKITA:5/5
11	51378574	LOC111098081	downstream_gene_variant		|TA>T	AKITA:5/5
11	51392050	LOC111098081	upstream_gene_variant		|TC>T	AKITA:4/4
11	51476117	NOL6	intron_variant		|G>GTA	AKITA:5/5
11	51483042	NOL6	upstream_gene_variant		|TTTCCTG>T	AKITA:5/5
11	51483050	NOL6	upstream_gene_variant		|ACT>A	AKITA:5/5
11	51483054	NOL6	upstream_gene_variant		|CTTA>C	AKITA:5/5
11	51483059	NOL6	upstream_gene_variant		|T>TGAGGA	AKITA:5/5
11	51486686	NOL6	upstream_gene_variant		|T>TTTA	AKITA:3/3
11	51487123	NOL6	upstream_gene_variant		|T>TAA	AKITA:5/5
11	51487788	NOL6	upstream_gene_variant		|CCTTTCT>C	AKITA:5/5
11	51495716	LOC106559490	upstream_gene_variant		|CG>C	AKITA:5/5
11	51570463	UBE2R2	intron_variant		|TG>T	AKITA:5/5
11	51578481	UBE2R2	intron_variant		|AAAAC>A	AKITA:5/5
11	51580203	UBE2R2	intron_variant		|TG>T	SUSSEX SPANIEL:5/5
11	51615614	UBE2R2	3_prime_UTR_variant		|GCTC>G	AKITA:5/5
11	51656077	UBAP2	intron_variant		|TA>T	AKITA:5/5
11	51698181	UBAP2	intron_variant		|GTGTC>G	AKITA:4/4
11	51703768	UBAP2	intron_variant		|TC>T	AKITA:5/5
11	51786833	DCAF12	3_prime_UTR_variant		|CA>C	CHOW CHOW:4/4
11	51789269	DCAF12	intron_variant		|T>TA	CHOW CHOW:3/3
11	51792550	DCAF12	intron_variant		|TTTA>T	CHOW CHOW:4/4
11	51794062	DCAF12	intron_variant		|AG>A	CHOW CHOW:4/4
11	51794064	DCAF12	intron_variant		|AGAG>A	CHOW CHOW:4/4
11	51833836	UBAP1	intron_variant		|AATTT>A	SUSSEX SPANIEL:5/5
11	51860658	UBAP1	intron_variant		|T>TG	SUSSEX SPANIEL:5/5
11	51861557	UBAP1	intron_variant		|GAATA>G	SUSSEX SPANIEL:4/4
11	51895923	UBAP1	intron_variant		|C>CT	SUSSEX SPANIEL:5/5
11	51901042	UBAP1	intron_variant		|GTCTC>G	SUSSEX SPANIEL:3/3
11	51915998	UBAP1	3_prime_UTR_variant		|GCA>G	SUSSEX SPANIEL:3/3
11	52114485	DNAI1	intron_variant		|GA>G	AKITA:4/4
11	52522925	LOC119874107-LOC119873938	intergenic_region		|T>TG	SUSSEX SPANIEL:4/4
11	52527225	LOC119874107-LOC119873938	intergenic_region		|C>CG	AKITA:3/3
11	52827280	UNC13B	intron_variant		|ATAGC>A	AKITA:5/5
11	52955111	UNC13B	upstream_gene_variant		|T>TA	SUSSEX SPANIEL:5/5
11	53076594	LOC611901	intron_variant		|AT>A	AKITA:4/4
11	54079849	MELK	upstream_gene_variant		|G>GA	AKITA:3/3
11	55018725	FRMPD1	intron_variant		|GAC>G	CHOW CHOW:4/4
11	57839348	LOC100684552	downstream_gene_variant		|G>GC	ALASKAN MALAMUTE:3/3
11	57843150	LOC100684552-LOC102153773	intergenic_region		|TC>T	ALASKAN MALAMUTE:3/3
11	57843670	LOC100684552-LOC102153773	intergenic_region		|CTA>C	ALASKAN MALAMUTE:3/3
11	57850579	LOC100684552-LOC102153773	intergenic_region		|GACAA>G	ALASKAN MALAMUTE:3/3
11	57850613	LOC100684552-LOC102153773	intergenic_region		|C>CAGAG	ALASKAN MALAMUTE:3/3
11	59555941	GRIN3A	intron_variant		|T>TA	AKITA:4/4
11	59825420	LOC100856056-LOC106559524	intergenic_region		|C>CT	AKITA:3/3
11	60843220	LOC100685004-LOC106559525	intergenic_region		|CTT>C	AKITA:3/3
11	60896912	LOC100685004-LOC106559525	intergenic_region		|CTTA>C	AKITA:4/4
11	61056794	LOC106559525-LOC119874048	intergenic_region		|AGTTT>A	AKITA:3/3
11	61645906	OR13C3	upstream_gene_variant		|T>TA	ALASKAN MALAMUTE:3/3
11	62220981	LOC111098116	intron_variant		|A>AT	AKITA:3/3
11	62559727	TAL2	upstream_gene_variant		|T>TG	AKITA:4/4
11	62807168	TMEM38B-LOC102151534	intergenic_region		|AC>A	AKITA:4/4
11	62807170	TMEM38B-LOC102151534	intergenic_region		|ATTT>A	AKITA:4/4
11	62941198	LOC102151534-LOC111097957	intergenic_region		|TA>T	AKITA:4/4
11	63159517	LOC102151534-LOC111097957	intergenic_region		|TCC>T	AKITA:5/5
11	63243412	LOC111097957-LOC119873963	intergenic_region		|A>AGGAAAC	AKITA:5/5
11	63263111	LOC111097957-LOC119873963	intergenic_region		|ATAT>A	AKITA:5/5
11	63991530	LOC100683287-LOC119874066	intergenic_region		|CG>C	AKITA:3/3
11	64526168	LOC102152238	downstream_gene_variant		|G>GA	AKITA:5/5
11	64526573	LOC102152238	downstream_gene_variant		|A>AT	AKITA:5/5
11	64551883	LOC102152238	intron_variant		|T>TA	AKITA:5/5
11	65407882	LOC111098128-FRRS1L	intergenic_region		|AT>A	ALASKAN MALAMUTE:4/4
11	65622737	PTPN3	3_prime_UTR_variant		|T>TA	AIREDALE TERRIER:4/4
11	65636840	PTPN3	intron_variant		|G>GT	AIREDALE TERRIER:4/4
11	66884258	LPAR1	intron_variant		|G>GA	WELSH SPRINGER SPANIEL:3/3
11	67576273	UGCG	intron_variant		|C>CT	NORWICH TERRIER:3/3
11	69095532	LOC111097887-LOC100688329	intergenic_region		|AC>A	MINIATURE SCHNAUZER:3/3
11	69950120	LOC106559509	downstream_gene_variant		|CA>C	BOXER:3/3
11	70348406	LOC119874050	downstream_gene_variant		|TTG>T	BOXER:4/4
11	70352026	LOC119874050	downstream_gene_variant		|G>GA	BOXER:4/4
11	70352853	LOC119874050	downstream_gene_variant		|TC>T	BOXER:4/4
11	70353336	LOC119874050-LOC111097962	intergenic_region		|CTATTTA>C	BOXER:4/4
11	70877571	LOC119873987-LOC111097963	intergenic_region		|G>GT	SCOTTISH TERRIER:3/3
11	71142615	PAPPA	intron_variant		|AG>A	SUSSEX SPANIEL:4/4
11	71156672	PAPPA	intron_variant		|TC>T	SCOTTISH TERRIER:3/3
11	71358756	PAPPA-ASTN2	intergenic_region		|TA>T	NORWICH TERRIER:4/4
11	71773001	ASTN2	intron_variant		|A>AT	CHOW CHOW:4/4
11	71865740	ASTN2	intron_variant		|TTTTAA>T	BULL TERRIER:5/5
11	71866661	ASTN2	intron_variant		|AC>A	BULL TERRIER:5/5
11	72266060	ASTN2-TLR4	intergenic_region		|T>TC	BORDER TERRIER:3/3
11	72307435	ASTN2-TLR4	intergenic_region		|CTT>C	BULL TERRIER:5/5
11	72363713	ASTN2-TLR4	intergenic_region		|CTT>C	AKITA:4/4
11	72368048	ASTN2-TLR4	intergenic_region		|ATT>A	AKITA:5/5
11	72567741	LOC106559529-LOC119873989	intergenic_region		|A>AAACAC	CHOW CHOW:4/4
11	72567745	LOC106559529-LOC119873989	intergenic_region		|AG>A	CHOW CHOW:4/4
11	72610158	LOC111097893	upstream_gene_variant		|A>AC	CHOW CHOW:4/4
11	72662040	LOC102152863	intron_variant		|GT>G	CHOW CHOW:3/3
11	73354903	LOC102152863-LOC119874118	intergenic_region		|TA>T	AKITA:5/5
11	73409575	LOC102152863-LOC119874118	intergenic_region		|A>AAC	AKITA:5/5
11	73411148	LOC102152863-LOC119874118	intergenic_region		|T>TGCAGATAAAA	AKITA:5/5
11	73415644	LOC102152863-LOC119874118	intergenic_region		|TC>T	AKITA:5/5
11	73418245	LOC102152863-LOC119874118	intergenic_region		|T>TA	AKITA:5/5
11	73432007	LOC102152863-LOC119874118	intergenic_region		|GT>G	SUSSEX SPANIEL:5/5
11	73437230	LOC102152863-LOC119874118	intergenic_region		|AG>A	AKITA:4/4
11	73441720	LOC102152863-LOC119874118	intergenic_region		|AT>A	AKITA:4/4
11	73469644	LOC102152863-LOC119874118	intergenic_region		|CT>C	AKITA:5/5
11	73472502	LOC102152863-LOC119874118	intergenic_region		|AG>A	AKITA:5/5
11	73476829	LOC102152863-LOC119874118	intergenic_region		|AG>A	AKITA:5/5
11	73477324	LOC102152863-LOC119874118	intergenic_region		|CT>C	AKITA:5/5
11	73479104	LOC102152863-LOC119874118	intergenic_region		|CAA>C	AKITA:5/5
11	73564311	LOC119874118-LOC119874052	intergenic_region		|CCAGTGGAG>C	AKITA:4/4
11	73564363	LOC119874118-LOC119874052	intergenic_region		|ACATTG>A	AKITA:5/5
11	73916998	BRINP1	intron_variant		|TCTCA>T	DOBERMAN PINSCHER:3/3
11	74942917	LOC119881632-FBXW2	intergenic_region		|CT>C	NORWICH TERRIER:4/4
11	74982141	FBXW2	intron_variant		|TC>T	NORWICH TERRIER:4/4
11	75151195	C5	intron_variant		|TTA>T	NORWICH TERRIER:4/4
11	75167455	C5	upstream_gene_variant		|C>CTG	NORWICH TERRIER:3/3
11	75167457	C5	upstream_gene_variant		|C>CTG	NORWICH TERRIER:3/3
12	678427	IER3	upstream_gene_variant		|C>CTG	MANCHESTER TERRIER:3/3
12	1841366	LOC481727-LOC119881668	intergenic_region		|CT>C	MANCHESTER TERRIER:3/3
12	4084248	RPS10-PACSIN1	intergenic_region		|GA>G	TIBETAN TERRIER:3/3
12	4119619	PACSIN1	upstream_gene_variant		|T>TC	TIBETAN TERRIER:3/3
12	5363008	SRPK1	intron_variant		|TC>T	MANCHESTER TERRIER:4/4
12	5364234	SRPK1	intron_variant		|GC>G	MANCHESTER TERRIER:4/4
12	5657491	BRPF3	upstream_gene_variant		|GAAAT>G	MANCHESTER TERRIER:5/5
12	6137888	RAB44	intron_variant		|A>AG	TIBETAN TERRIER:4/4
12	6245556	CPNE5	intron_variant		|TCTC>T	SAMOYED:4/4
12	6378825	PI16	downstream_gene_variant		|TC>T	MANCHESTER TERRIER:4/4
12	6378827	PI16	downstream_gene_variant		|AAG>A	MANCHESTER TERRIER:4/4
12	6401731	MTCH1	upstream_gene_variant		|AGAG>A	BULL TERRIER:5/5
12	7074694	CCDC167-MDGA1	intergenic_region		|GC>G	BULL TERRIER:5/5
12	7350001	ZFAND3	intron_variant		|TGGC>T	TIBETAN TERRIER:3/3
12	7567988	ZFAND3	intron_variant		|C>CGG	MANCHESTER TERRIER:4/4
12	7643563	BTBD9	intron_variant		|A>AC	MANCHESTER TERRIER:4/4
12	7856834	BTBD9	intron_variant		|TG>T	BULL TERRIER:5/5
12	8107276	DNAH8	intron_variant		|GACAGAGAC>G	MANCHESTER TERRIER:4/4
12	8176749	DNAH8	intron_variant		|CA>C	BULL TERRIER:5/5
12	8658171	LOC102156981	intron_variant		|AT>A	SHIH TZU:4/4
12	8771063	KIF6	intron_variant		|GC>G	SHIH TZU:3/3
12	8781392	KIF6	intron_variant		|G>GTAT	SHIH TZU:3/3
12	10882308	TFEB	intron_variant		|TC>T	BULLMASTIFF:5/5
12	13411171	TRNAE-CUC_4-LOC111098271	intergenic_region		|G>GTAT	BULL TERRIER:5/5
12	14603613	LOC102156802	intron_variant		|TC>T	ALASKAN MALAMUTE:4/4
12	17834250	CENPQ	upstream_gene_variant		|C>CACAGTGAG	SHIH TZU:3/3
12	17834254	CENPQ	upstream_gene_variant		|A>AT	SHIH TZU:3/3
12	18367134	LOC119874177-LOC102154881	intergenic_region		|GAAAGA>G	BULL TERRIER:5/5
12	18697371	LOC119874270	intron_variant		|A>AT	SHIH TZU:3/3
12	21815873	LRRC1	intron_variant		|T>TG	DOBERMAN PINSCHER:4/4
12	21816313	LRRC1	intron_variant		|A>AATAACTCATT	BULL TERRIER:5/5
12	21830168	LRRC1	intron_variant		|TG>T	BULL TERRIER:5/5
12	21830170	LRRC1	intron_variant		|TG>T	BULL TERRIER:5/5
12	21859345	LRRC1	intron_variant		|A>AAATTT	BULL TERRIER:5/5
12	21861993	LRRC1	intron_variant		|CCT>C	BULL TERRIER:5/5
12	22060893	MLIP	intron_variant		|CT>C	BULL TERRIER:5/5
12	22076260	MLIP	intron_variant		|A>AT	BULL TERRIER:5/5
12	24648680	DST	intron_variant		|CAAAT>C	CHOW CHOW:3/3
12	24927114	RAB23	upstream_gene_variant		|GAT>G	CHOW CHOW:3/3
12	25341633	PRIM2	intron_variant		|CACAA>C	CHOW CHOW:3/3
12	26729518	KHDRBS2-LOC100688637	intergenic_region		|CAG>C	SHIH TZU:3/3
12	32670644	LOC119876905	downstream_gene_variant		|TAAAC>T	CHOW CHOW:3/3
12	32671519	LOC119876905	downstream_gene_variant		|T>TA	CHOW CHOW:3/3
12	32682599	LOC119876905-LOC100856404	intergenic_region		|AG>A	CHOW CHOW:4/4
12	32683670	LOC119876905-LOC100856404	intergenic_region		|CTT>C	CHOW CHOW:4/4
12	32684010	LOC119876905-LOC100856404	intergenic_region		|CT>C	CHOW CHOW:4/4
12	32724460	LOC119876905-LOC100856404	intergenic_region		|TTTTG>T	CHOW CHOW:4/4
12	33101697	COL19A1	intron_variant		|TCTA>T	BULL TERRIER:5/5
12	33255374	COL19A1	intron_variant		|AG>A	BULL TERRIER:5/5
12	33331401	COL9A1	intron_variant		|GATC>G	BULL TERRIER:5/5
12	33447328	LOC111098309	upstream_gene_variant		|T>TACA	SOFT COATED WHEATEN TERRIER:4/4
12	33447418	LOC111098309	upstream_gene_variant		|AG>A	SOFT COATED WHEATEN TERRIER:4/4
12	33447826	LOC111098309	upstream_gene_variant		|T>TTTTAAAAA	SOFT COATED WHEATEN TERRIER:3/3
12	33448491	LOC111098309	upstream_gene_variant		|TTAAC>T	SOFT COATED WHEATEN TERRIER:4/4
12	33451189	LOC111098309-FAM135A	intergenic_region		|TC>T	SOFT COATED WHEATEN TERRIER:4/4
12	33457664	LOC111098309-FAM135A	intergenic_region		|CAATA>C	SOFT COATED WHEATEN TERRIER:4/4
12	33460839	LOC111098309-FAM135A	intergenic_region		|T>TA	SOFT COATED WHEATEN TERRIER:4/4
12	33461063	LOC111098309-FAM135A	intergenic_region		|TCA>T	SOFT COATED WHEATEN TERRIER:4/4
12	33461891	LOC111098309-FAM135A	intergenic_region		|T>TTCTCTC	SOFT COATED WHEATEN TERRIER:4/4
12	33463667	LOC111098309-FAM135A	intergenic_region		|TAGAC>T	SOFT COATED WHEATEN TERRIER:4/4
12	33465364	FAM135A	upstream_gene_variant		|AT>A	SOFT COATED WHEATEN TERRIER:4/4
12	33518975	FAM135A	intron_variant		|C>CT	BULL TERRIER:5/5
12	33622621	SDHAF4	intron_variant		|TA>T	SOFT COATED WHEATEN TERRIER:4/4
12	33737482	SMAP1	intron_variant		|A>AT	SOFT COATED WHEATEN TERRIER:4/4
12	33797278	SMAP1	intron_variant		|GAAATA>G	BULL TERRIER:5/5
12	33834628	SMAP1	intron_variant		|C>CTTATTTAT	SOFT COATED WHEATEN TERRIER:4/4
12	34216359	OGFRL1	upstream_gene_variant		|TCTC>T	BULL TERRIER:5/5
12	34703476	LOC106559570-RIMS1	intergenic_region		|GT>G	CHOW CHOW:3/3
12	34708071	LOC106559570-RIMS1	intergenic_region		|TC>T	CHOW CHOW:4/4
12	35274912	LOC111098312-LOC100683514	intergenic_region		|T>TA	FIELD SPANIEL:4/4
12	35938099	LOC119874197-DPPA5	intergenic_region		|CTG>C	AIREDALE TERRIER:3/3
12	38795655	LOC119874275	upstream_gene_variant		|T>TGATTA	BULL TERRIER:4/4
12	38795657	LOC119874275	upstream_gene_variant		|C>CTAATTA	BULL TERRIER:5/5
12	38795659	LOC119874275	upstream_gene_variant		|TGGG>T	BULL TERRIER:5/5
12	40376742	LOC111098325-LOC102153674	intergenic_region		|C>CAAAT	MINIATURE SCHNAUZER:3/3
12	40441981	LOC119874336-LOC106559590	intergenic_region		|TTTC>T	MINIATURE SCHNAUZER:3/3
12	42639188	LOC111098335-LOC119874387	intergenic_region		|G>GTAAA	AIREDALE TERRIER:4/4
12	42687549	LOC111098335-LOC119874387	intergenic_region		|CACAGTG>C	BULL TERRIER:5/5
12	42699881	LOC111098335-LOC119874387	intergenic_region		|CT>C	BULL TERRIER:5/5
12	42701040	LOC111098335-LOC119874387	intergenic_region		|TTC>T	BULL TERRIER:5/5
12	42719219	LOC111098335-LOC119874387	intergenic_region		|TG>T	BULL TERRIER:5/5
12	42748396	LOC111098335-LOC119874387	intergenic_region		|TA>T	BULL TERRIER:5/5
12	42760624	LOC111098335-LOC119874387	intergenic_region		|CT>C	BULL TERRIER:5/5
12	42761153	LOC111098335-LOC119874387	intergenic_region		|TA>T	FIELD SPANIEL:3/3
12	42776940	LOC111098335-LOC119874387	intergenic_region		|TC>T	BULL TERRIER:5/5
12	42778029	LOC111098335-LOC119874387	intergenic_region		|CAG>C	BULL TERRIER:5/5
12	42778174	LOC111098335-LOC119874387	intergenic_region		|CT>C	BULL TERRIER:5/5
12	42781477	LOC111098335-LOC119874387	intergenic_region		|CTT>C	BULL TERRIER:5/5
12	42790113	LOC111098335-LOC119874387	intergenic_region		|G>GA	BULL TERRIER:5/5
12	42809182	LOC111098335-LOC119874387	intergenic_region		|TG>T	BULL TERRIER:5/5
12	42824928	LOC111098335-LOC119874387	intergenic_region		|ATAAAG>A	CHOW CHOW:3/3
12	42843490	LOC111098335-LOC119874387	intergenic_region		|CACTG>C	FIELD SPANIEL:4/4
12	42848197	LOC111098335-LOC119874387	intergenic_region	#	|ref|AT>A	FIELD SPANIEL:3/3
12	42849862	LOC111098335-LOC119874387	intergenic_region	#	|ref|T>TG	FIELD SPANIEL:4/4
12	42850586	LOC111098335-LOC119874387	intergenic_region		|ATAAAATG>A	FIELD SPANIEL:3/3
12	42850758	LOC111098335-LOC119874387	intergenic_region		|GAATA>G	BULL TERRIER:5/5
12	42852361	LOC111098335-LOC119874387	intergenic_region		|G>GTCAGGC	BULL TERRIER:5/5
12	42860677	LOC111098335-LOC119874387	intergenic_region		|A>AG	BULL TERRIER:5/5
12	42862959	LOC111098335-LOC119874387	intergenic_region		|AT>A	FIELD SPANIEL:4/4
12	42862963	LOC111098335-LOC119874387	intergenic_region	#	|ref|TC>T	FIELD SPANIEL:4/4
12	42868672	LOC119874387	downstream_gene_variant		|TG>T	BULL TERRIER:5/5
12	42869342	LOC119874387	upstream_gene_variant		|C>CA	BULL TERRIER:3/3
12	42871096	LOC119874387	upstream_gene_variant		|T>TAA	BULL TERRIER:5/5
12	42871110	LOC119874387	upstream_gene_variant		|TTA>T	BULL TERRIER:5/5
12	42914020	LOC119874387-LOC111098337	intergenic_region		|AT>A	CHOW CHOW:3/3
12	42978287	LOC119874387-LOC111098337	intergenic_region		|TA>T	AIREDALE TERRIER:4/4
12	42994071	LOC111098337	downstream_gene_variant		|GAAAC>G	CHOW CHOW:3/3
12	43025887	LOC111098336	upstream_gene_variant	#	|ref|A>AGATAAG	FIELD SPANIEL:4/4
12	43025888	LOC111098336	upstream_gene_variant		|GA>G	FIELD SPANIEL:4/4
12	43265816	LOC119874279-IBTK	intergenic_region		|A>AT	FIELD SPANIEL:4/4
12	43265818	LOC119874279-IBTK	intergenic_region	#	|ref|T>TG	FIELD SPANIEL:4/4
12	43309162	LOC119874279-IBTK	intergenic_region		|TAAATA>T	BOXER:4/4
12	44438340	ME1	intron_variant		|ACAT>A	CHOW CHOW:3/3
12	45073213	CYB5R4-MRAP2	intergenic_region		|TTG>T	CHOW CHOW:3/3
12	45073232	CYB5R4-MRAP2	intergenic_region		|ATATAG>A	CHOW CHOW:3/3
12	45079681	CYB5R4-MRAP2	intergenic_region		|TAAAAG>T	AIREDALE TERRIER:3/3
12	45086657	CYB5R4-MRAP2	intergenic_region		|TTTTTTATA>T	AIREDALE TERRIER:4/4
12	45094459	MRAP2	upstream_gene_variant		|T>TG	AIREDALE TERRIER:4/4
12	45099492	MRAP2	intron_variant		|AT>A	AIREDALE TERRIER:4/4
12	45190681	CEP162	intron_variant		|CCACCCCTCA>C	CHOW CHOW:4/4
12	45200386	CEP162	intron_variant		|C>CT	CHOW CHOW:4/4
12	45204308	CEP162	intron_variant		|AT>A	CHOW CHOW:3/3
12	45214888	CEP162	intron_variant		|TTGAC>T	CHOW CHOW:3/3
12	45216757	CEP162	intron_variant		|C>CAA	CHOW CHOW:4/4
12	45216760	CEP162	intron_variant		|T>TTAAAA	CHOW CHOW:4/4
12	45227215	CEP162	intron_variant		|AAAG>A	CHOW CHOW:3/3
12	45240180	CEP162	intron_variant		|ACAGTT>A	CHOW CHOW:4/4
12	45240201	CEP162	intron_variant		|TAAAC>T	CHOW CHOW:4/4
12	45241018	CEP162	intron_variant		|TTA>T	CHOW CHOW:4/4
12	45241330	CEP162	intron_variant		|CTT>C	CHOW CHOW:4/4
12	45246556	LOC111098343	downstream_gene_variant		|C>CATTG	CHOW CHOW:4/4
12	45246558	LOC111098343	downstream_gene_variant		|C>CACTACTA	CHOW CHOW:4/4
12	45249095	LOC111098344	upstream_gene_variant		|TTGGC>T	CHOW CHOW:4/4
12	46684735	LOC100688330-LOC102152711	intergenic_region		|CAT>C	CHOW CHOW:4/4
12	46991846	LOC102152711-LOC119874212	intergenic_region		|GT>G	BULL TERRIER:5/5
12	47608862	GJB7	intron_variant		|GTT>G	BULL TERRIER:5/5
12	47710936	LOC111098349-LOC106559548	intergenic_region		|T>TA	MINIATURE SCHNAUZER:3/3
12	49006763	RNGTT	intron_variant		|T>TA	BULL TERRIER:5/5
12	49261169	GABRR1	intron_variant		|AC>A	CHINESE SHAR-PEI:3/3
12	49731264	MDN1	intron_variant		|A>AT	SHIH TZU:4/4
12	49736772	MDN1	intron_variant		|ACT>A	MINIATURE SCHNAUZER:4/4
12	49760306	MDN1	intron_variant		|AT>A	SHIH TZU:4/4
12	50446355	BACH2-MAP3K7	intergenic_region		|G>GT	CHOW CHOW:4/4
12	50520070	MAP3K7	intron_variant		|TATAA>T	CHOW CHOW:4/4
12	50554162	MAP3K7	upstream_gene_variant		|G>GC	CHOW CHOW:4/4
12	50554164	MAP3K7	upstream_gene_variant		|T>TTACA	CHOW CHOW:4/4
12	50554165	MAP3K7	upstream_gene_variant		|G>GCCA	CHOW CHOW:4/4
12	50554168	MAP3K7	upstream_gene_variant		|TG>T	CHOW CHOW:4/4
12	50554171	MAP3K7	upstream_gene_variant		|A>AGCCAGC	CHOW CHOW:4/4
12	50563148	MAP3K7-LOC100684448	intergenic_region		|CCAT>C	CHOW CHOW:4/4
12	50565373	MAP3K7-LOC100684448	intergenic_region		|G>GATTA	CHOW CHOW:4/4
12	50579801	LOC100684448-LOC119874216	intergenic_region		|TGTCTA>T	CHOW CHOW:3/3
12	50582020	LOC100684448-LOC119874216	intergenic_region		|G>GT	CHOW CHOW:4/4
12	50624939	LOC100684448-LOC119874216	intergenic_region		|T>TA	CHOW CHOW:3/3
12	50625420	LOC100684448-LOC119874216	intergenic_region		|CA>C	CHOW CHOW:4/4
12	50625705	LOC100684448-LOC119874216	intergenic_region		|TC>T	CHOW CHOW:4/4
12	50625707	LOC100684448-LOC119874216	intergenic_region		|TGTGTATC>T	CHOW CHOW:4/4
12	50627323	LOC100684448-LOC119874216	intergenic_region		|AC>A	CHOW CHOW:4/4
12	50627513	LOC100684448-LOC119874216	intergenic_region		|AGG>A	CHOW CHOW:4/4
12	50627518	LOC100684448-LOC119874216	intergenic_region		|A>ACC	CHOW CHOW:4/4
12	50629917	LOC100684448-LOC119874216	intergenic_region		|G>GA	CHOW CHOW:4/4
12	50698532	LOC111098357	intron_variant		|ATTT>A	CHOW CHOW:4/4
12	52152254	LOC119881688-LOC111098176	intergenic_region		|CT>C	MINIATURE SCHNAUZER:3/3
12	52152568	LOC119881688-LOC111098176	intergenic_region		|AG>A	MINIATURE SCHNAUZER:4/4
12	52845476	LOC111098176-EPHA7	intergenic_region		|GC>G	MINIATURE SCHNAUZER:4/4
12	53001317	EPHA7	intron_variant		|C>CT	MINIATURE SCHNAUZER:4/4
12	53043217	EPHA7	intron_variant		|TAG>T	MINIATURE SCHNAUZER:3/3
12	53058623	EPHA7	intron_variant		|C>CAA	MINIATURE SCHNAUZER:4/4
12	53058633	EPHA7	intron_variant		|CA>C	MINIATURE SCHNAUZER:4/4
12	53058665	EPHA7	intron_variant		|TA>T	MINIATURE SCHNAUZER:4/4
12	53061049	EPHA7	intron_variant		|T>TTTTA	MINIATURE SCHNAUZER:4/4
12	53062299	EPHA7	intron_variant		|C>CA	MINIATURE SCHNAUZER:4/4
12	54138076	LOC111098366-LOC111098177	intergenic_region		|TA>T	SHIH TZU:4/4
12	54495863	LOC102151427-LOC102151477	intergenic_region		|AT>A	MINIATURE SCHNAUZER:4/4
12	55141896	LOC119874217-LOC102152033	intergenic_region		|GCT>G	MINIATURE SCHNAUZER:4/4
12	55141902	LOC119874217-LOC102152033	intergenic_region		|GTGCT>G	MINIATURE SCHNAUZER:4/4
12	56025421	GPR63	3_prime_UTR_variant		|T>TA	MINIATURE SCHNAUZER:4/4
12	56053717	GPR63	intron_variant		|TATTTCCTCC>T	MINIATURE SCHNAUZER:3/3
12	56401400	MMS22L	3_prime_UTR_variant		|CTG>C	MINIATURE SCHNAUZER:4/4
12	56465512	MMS22L	intron_variant		|C>CT	MINIATURE SCHNAUZER:4/4
12	57407667	LOC119874222-LOC102152882	intergenic_region		|AT>A	FIELD SPANIEL:4/4
12	57407974	LOC119874222-LOC102152882	intergenic_region		|T>TTAC	FIELD SPANIEL:4/4
12	57420641	LOC119874222-LOC102152882	intergenic_region		|A>AT	FIELD SPANIEL:4/4
12	57425043	LOC102152882	upstream_gene_variant		|CTG>C	FIELD SPANIEL:4/4
12	57462028	LOC102152882-LOC106559593	intergenic_region		|TC>T	FIELD SPANIEL:4/4
12	57481368	LOC102152882-LOC106559593	intergenic_region		|T>TA	FIELD SPANIEL:3/3
12	57481569	LOC102152882-LOC106559593	intergenic_region		|CT>C	FIELD SPANIEL:3/3
12	57495771	LOC102152882-LOC106559593	intergenic_region		|ACTT>A	FIELD SPANIEL:4/4
12	57499077	LOC102152882-LOC106559593	intergenic_region		|TACTTA>T	FIELD SPANIEL:3/3
12	57512459	LOC102152882-LOC106559593	intergenic_region		|G>GGA	FIELD SPANIEL:4/4
12	57513155	LOC102152882-LOC106559593	intergenic_region		|A>AT	FIELD SPANIEL:4/4
12	57537455	LOC102152882-LOC106559593	intergenic_region		|TTACA>T	FIELD SPANIEL:3/3
12	57579072	LOC102152882-LOC106559593	intergenic_region		|ATG>A	FIELD SPANIEL:3/3
12	57581455	LOC102152882-LOC106559593	intergenic_region		|GA>G	FIELD SPANIEL:4/4
12	57583048	LOC102152882-LOC106559593	intergenic_region		|TATC>T	FIELD SPANIEL:4/4
12	57613011	LOC102152882-LOC106559593	intergenic_region		|CAA>C	FIELD SPANIEL:4/4
12	57728098	LOC102152882-LOC106559593	intergenic_region		|T>TA	FIELD SPANIEL:4/4
12	57728100	LOC102152882-LOC106559593	intergenic_region		|T>TGTG	FIELD SPANIEL:4/4
12	57806441	LOC106559593	intron_variant		|TC>T	FIELD SPANIEL:4/4
12	57809277	LOC106559593	intron_variant		|TG>T	FIELD SPANIEL:3/3
12	57814943	LOC106559593	intron_variant		|T>TC	FIELD SPANIEL:4/4
12	57815163	LOC106559593	intron_variant		|A>AT	FIELD SPANIEL:4/4
12	57815456	LOC106559593	intron_variant		|A>ACT	FIELD SPANIEL:4/4
12	57815458	LOC106559593	intron_variant		|A>AT	FIELD SPANIEL:4/4
12	57815565	LOC106559593	intron_variant		|TGCC>T	FIELD SPANIEL:4/4
12	57816079	LOC106559593	intron_variant		|C>CAGTT	FIELD SPANIEL:4/4
12	57819429	LOC106559593	intron_variant		|GTA>G	FIELD SPANIEL:3/3
12	57826556	LOC106559593	upstream_gene_variant		|T>TC	FIELD SPANIEL:4/4
12	57835488	LOC106559593-POU3F2	intergenic_region		|CT>C	FIELD SPANIEL:4/4
12	57864771	LOC106559593-POU3F2	intergenic_region		|GACAA>G	FIELD SPANIEL:4/4
12	62269865	LOC111098184-LOC100683149	intergenic_region		|TC>T	AIREDALE TERRIER:4/4
12	62299753	LOC111098184-LOC100683149	intergenic_region		|C>CAATCAATT	AIREDALE TERRIER:4/4
12	62341070	LOC111098184-LOC100683149	intergenic_region		|CT>C	AIREDALE TERRIER:4/4
12	62345612	LOC111098184-LOC100683149	intergenic_region		|AAAG>A	AIREDALE TERRIER:4/4
12	62435171	LOC100683149-LOC119874307	intergenic_region		|TTATA>T	AIREDALE TERRIER:4/4
12	62556173	LOC100683149-LOC119874307	intergenic_region		|CTTTTG>C	AIREDALE TERRIER:3/3
12	63561978	LOC111098147	downstream_gene_variant		|CATTTT>C	COLLIE:5/5
12	63762493	LOC111098374	upstream_gene_variant		|T>TA	ALASKAN MALAMUTE:3/3
12	64853705	QRSL1-LOC119874227	intergenic_region		|A>AC	SAMOYED:4/4
12	65819665	SCML4-SEC63	intergenic_region		|T>TA	ALASKAN MALAMUTE:4/4
12	65979500	OSTM1	intron_variant		|TG>T	BERNESE MOUNTAIN DOG:3/3
12	66503195	FOXO3	intron_variant		|CCTTCACATTG>C	ALASKAN MALAMUTE:4/4
12	67117785	LOC612235	intron_variant		|T>TTC	ALASKAN MALAMUTE:4/4
12	67144322	LOC612235	intron_variant		|T>TG	BERNESE MOUNTAIN DOG:5/5
12	67159127	LOC612235	intron_variant		|CTG>C	ALASKAN MALAMUTE:4/4
12	67320655	LOC111098393	upstream_gene_variant		|CAA>C	SHIH TZU:3/3
12	67593266	FIG4-GPR6	intergenic_region		|T>TA	BERNESE MOUNTAIN DOG:5/5
12	68690064	REV3L	intron_variant		|AG>A	NORWICH TERRIER:4/4
12	69056048	FYN	intron_variant		|T>TGGGAC	BERNESE MOUNTAIN DOG:5/5
12	69155628	FYN	intron_variant		|A>AT	AKITA:4/4
12	69157849	FYN	intron_variant		|AC>A	AKITA:3/3
12	69258856	FYN-LOC111098401	intergenic_region		|A>AGT	AKITA:5/5
12	69258867	FYN-LOC111098401	intergenic_region		|AAC>A	AKITA:5/5
12	69262653	FYN-LOC111098401	intergenic_region		|TA>T	AKITA:4/4
12	69265354	FYN-LOC111098401	intergenic_region		|AAC>A	AKITA:4/4
12	69266108	FYN-LOC111098401	intergenic_region		|ATT>A	AKITA:5/5
12	69266113	FYN-LOC111098401	intergenic_region		|T>TAAAA	AKITA:5/5
12	69270598	FYN-LOC111098401	intergenic_region		|GA>G	AKITA:5/5
12	70711090	LOC102154832-LOC119874317	intergenic_region		|A>AG	ALASKAN MALAMUTE:4/4
12	70712114	LOC102154832-LOC119874317	intergenic_region		|G>GT	ALASKAN MALAMUTE:4/4
12	71475029	HS3ST5-LOC111098196	intergenic_region		|ATATAGGTT>A	WEST HIGHLAND WHITE TERRIER:5/5
[truncated: 2,343 more rows]
