# Supplementary material for: Systematically identifying genetic signatures including novel SNP-clusters, nonsense variants, frame-shift INDELs, and long STR expansions that potentially link to unknown phenotypes existing in dog breeds
Source: BMC Genomics. 2023 Jun 5;24:302. doi: 10.1186/s12864-023-09390-6 (PMC10240460; doi:10.1186/s12864-023-09390-6)
Supplement: Supplementary file 10 — Additional file 10: Data S8. All STR BSGS discovered across the genome. This file contains information on all genome-wide STR BSGS discovered from 76 valid breeds. [file 12864_2023_9390_MOESM10_ESM.txt]

#Chromosome	Position	Genomic region	Variant type	Annotation	STR classification group	BSGS-carrying breed
1	2427490	LOC111099015-GALR1	intergenic_region		|T(TG)0,T(TG)1|T(TG)2,T(TG)3,T(TG)4	BASSET HOUND:3/3
1	21137405	MBD2	intron_variant	#	|C(T)0|C(T)1,C(T)2	NORWICH TERRIER:3/3
1	21654392	LOC119870642-DCC	intergenic_region	#	|G(A)0,G(A)1|G(A)2,G(A)3	SCOTTISH TERRIER:3/3
1	22684176	DCC	intron_variant	#	|G(A)0|G(A)1,G(A)2	SUSSEX SPANIEL:4/4
1	26692213	LOC119869957-LOC119875901	intergenic_region	#	|A(T)0|A(T)1,A(T)2	SUSSEX SPANIEL:3/3
1	33478065	LOC102157053-NMBR	intergenic_region	#	|G(A)0|G(A)1,G(A)2	AKITA:5/5
1	33490901	LOC102157053-NMBR	intergenic_region	#	|A(T)0|A(T)1,A(T)2	AKITA:5/5
1	40480906	PPIL4	intron_variant	#	|A(T)0,A(T)1|A(T)2,A(T)3,A(T)4	BULL TERRIER:5/5
1	40508736	PPIL4	intron_variant	#	|T(A)0,T(A)1|T(A)2,T(A)3	COLLIE:3/3
1	41935742	RMND1	downstream_gene_variant		|C(CT)0,C(CT)1|C(CT)2,C(CT)3	BULL TERRIER:5/5
1	45791401	LOC102153338-LOC119869961	intergenic_region	#	|T(A)0|T(A)1,T(A)2	AKITA:5/5
1	46263043	LOC119869961-LOC119870758	intergenic_region		|G(A)0,G(A)1|G(A)2,G(A)3	AKITA:5/5
1	46846497	ARID1B	intron_variant	#	|C(T)0|C(T)1,C(T)2	COLLIE:3/3
1	48092056	TULP4	intron_variant	#	|T(AC)0,T(AC)1,T(AC)2|T(AC)3,T(AC)4,T(AC)5,T(AC)6	AKITA:3/3
1	48446198	LOC111095873	intron_variant		|G(AGAT)0,G(AGAT)1|G(AGAT)8,G(AGAT)9,G(AGAT)10,G(AGAT)11	ENGLISH BULLDOG:5/5
1	51341372	PRKN	intron_variant	#	|T(A)0|T(A)1,T(A)2	CHOW CHOW:4/4
1	51356196	PRKN	intron_variant	#	|C(T)0,C(T)1|C(T)2,C(T)3	CHOW CHOW:4/4
1	51377664	PACRG	upstream_gene_variant	#	|A(T)0|A(T)1,A(T)2	CHOW CHOW:4/4
1	53704811	PDE10A	intron_variant	#	|T(A)0|T(A)1,T(A)2	AKITA:3/3
1	53889261	PDE10A	intron_variant	#	|G(C)0|G(C)1,G(C)2	AKITA:5/5
1	54098710	PDE10A	intron_variant	#	|T(C)0|T(C)1,T(C)2	AKITA:5/5
1	54147922	PDE10A	intron_variant		|A(G)0|A(G)3,A(G)4	AKITA:5/5
1	63700576	NKAIN2	intron_variant	#	|T(A)0|T(A)1,T(A)2	SAMOYED:3/3
1	81938653	VPS13A-FOXB2	intergenic_region	#	|G(AGAGAC)0|G(AGAGAC)1,G(AGAGAC)2	NORWICH TERRIER:3/3
1	89603409	LOC119881360	upstream_gene_variant	#	|T(A)0|T(A)1,T(A)2	FLAT-COATED RETRIEVER:7/7
1	90005315	KANK1	intron_variant	#	|A(C)0|A(C)1,A(C)2	BOXER:4/4
1	90008928	KANK1	intron_variant	#	|C(T)0|C(T)1,C(T)2	BOXER:3/3
1	96471157	LOC119869704-SYK	intergenic_region		|T(AAAC)0,T(AAAC)1|T(AAAC)2,T(AAAC)3	SUSSEX SPANIEL:5/5
1	96970468	LOC102156486-LOC111090787	intergenic_region	#	|G(A)0,G(A)1|G(A)2,G(A)3,G(A)4	BRIARD:4/4
1	101178234	ZNF550-LOC491462	intergenic_region		|C(AG)0,C(AG)1|C(AG)3	FIELD SPANIEL:4/4
1	107848308	PPFIA3	intron_variant	#	|T(A)0|T(A)1,T(A)2	CHOW CHOW:3/3
1	112782331	POU2F2	intron_variant	#	|T(A)0|T(A)1,T(A)2	BOXER:4/4
1	116870994	ZNF382	intron_variant		|C(T)0,C(T)1|C(T)2,C(T)3	IRISH SETTER:5/5
1	118638269	GARRE1-LSM14A	intergenic_region		|C(AAAT)0|C(AAAT)1,C(AAAT)2	IRISH SETTER:6/6
2	8473613	ARMC3	upstream_gene_variant		|C(A)0,C(A)1|C(A)2,C(A)3	AKITA:4/4
2	8473984	ARMC3	upstream_gene_variant	#	|C(CT)0,C(CT)2,C(CT)3|C(CT)4,C(CT)5,C(CT)6,C(CT)7	AKITA:3/3
2	13086010	KIF5B	intron_variant		|A(AG)0,A(AG)1,A(AG)2|A(AG)4,A(AG)5	FLAT-COATED RETRIEVER:7/7
2	15358619	LOC111091390	intron_variant	#	|G(T)0|G(T)1,G(T)2	MANCHESTER TERRIER:4/4
2	19639453	STAM-HACD1	intergenic_region		|A(C)0|A(C)1,A(C)2	ALASKAN MALAMUTE:4/4
2	21549560	ITGA8-LOC119870549	intergenic_region	#	|T(A)0|T(A)1,T(A)2	AKITA:4/4
2	21743918	FAM171A1	intron_variant		|T(GA)0,T(GA)1|T(GA)3	MINIATURE SCHNAUZER:4/4
2	27211013	LOC100683304-LOC119870627	intergenic_region	#	|C(A)0|C(A)1,C(A)2	ALASKAN MALAMUTE:3/3
2	27218524	LOC100683304-LOC119870627	intergenic_region		|T(A)0,T(A)1|T(A)3	ALASKAN MALAMUTE:4/4
2	30130914	PFKFB3	intron_variant	#	|G(A)0|G(A)1,G(A)2	AKITA:5/5
2	30640211	TASOR2-ASB13	intergenic_region		|C(AG)0,C(AG)1|C(AG)3	AKITA:4/4
2	32914821	LOC111094564-LOC100687336	intergenic_region	#	|T(AC)0,T(AC)1|T(AC)2,T(AC)3	AKITA:4/4
2	32951867	LOC111094564-LOC100687336	intergenic_region	#	|G(TATTT)0,G(TATTT)1|G(TATTT)2,G(TATTT)3	AKITA:3/3
2	35106468	ZMYND11-PAIP2	intergenic_region	#	|C(AG)0,C(AG)1|C(AG)2,C(AG)3	SUSSEX SPANIEL:3/3
2	36148841	ANKHD1	intron_variant	#	|G(T)0,G(T)1|G(T)2,G(T)3	AKITA:3/3
2	36166715	ANKHD1	intron_variant	#	|C(AG)0,C(AG)1|C(AG)2,C(AG)3	AKITA:4/4
2	36176669	LOC119870546	downstream_gene_variant	#	|T(A)0|T(A)1,T(A)2	AKITA:3/3
2	36240837	SLC35A4-CD14	intergenic_region		|A(T)0|A(T)1,A(T)2	AKITA:4/4
2	48207307	LOC102151620	intron_variant	#	|C(GT)0,C(GT)1|C(GT)2,C(GT)3	SUSSEX SPANIEL:4/4
2	49373805	IPO11	intron_variant	#	|C(T)0,C(T)1|C(T)2,C(T)3,C(T)4	BORDER TERRIER:3/3
2	51653637	ADAMTS6	intron_variant	#	|T(A)0,T(A)1|T(A)2,T(A)3	BORDER TERRIER:3/3
2	56344777	TNPO1	intron_variant		|G(A)0,G(A)1|G(A)2,G(A)3	SCOTTISH TERRIER:3/3
2	60127122	NUP93-LOC100686073	intergenic_region	#	|G(C)0|G(C)2,G(C)4	BORDER TERRIER:4/4
2	62820990	RBL2	intron_variant		|T(TGAA)0,T(TGAA)1|T(TGAA)2,T(TGAA)4	DOBERMAN PINSCHER:3/3
2	66113822	ZNF423	intron_variant		|G(T)0,G(T)1|G(T)2,G(T)3	SUSSEX SPANIEL:3/3
2	72812210	PTAFR	intron_variant	#	|G(GA)0,G(GA)1|G(GA)2,G(GA)3,G(GA)4	BERNESE MOUNTAIN DOG:3/3
2	73094097	LOC119870569	downstream_gene_variant	#	|T(A)0,T(A)1|T(A)2,T(A)3	FLAT-COATED RETRIEVER:7/7
2	73096156	LOC119870569	downstream_gene_variant	#	|A(AT)0|A(AT)1,A(AT)2	FLAT-COATED RETRIEVER:7/7
3	17261123	LOC119871332	upstream_gene_variant		|C(A)0,C(A)1|C(A)2,C(A)3,C(A)4	NORWICH TERRIER:4/4
3	21054612	RASA1	intron_variant	#	|C(AT)0|C(AT)1,C(AT)2	NORWICH TERRIER:4/4
3	21552771	LOC100686159-LOC609990	intergenic_region	#	|G(T)0|G(T)1,G(T)2	NORWICH TERRIER:4/4
3	26267005	MSH3	intron_variant	#	|C(TG)0|C(TG)1,C(TG)2	BOXER:3/3
3	32739501	OCA2	intron_variant	#	|T(AC)0|T(AC)1,T(AC)2	AKITA:4/4
3	40198755	SELENOS	downstream_gene_variant	#	|C(T)0|C(T)1,C(T)2	BORDER TERRIER:4/4
3	44084829	LOC119871197	downstream_gene_variant	#	|C(A)0|C(A)1,C(A)2	AIREDALE TERRIER:4/4
3	45282185	LOC111095368-LOC119870789	intergenic_region		|C(T)0,C(T)1,C(T)2,C(T)3|C(T)4,C(T)6,C(T)7	AKITA:4/4
3	47933542	LOC102156964	intron_variant	#	|C(A)0,C(A)1|C(A)2,C(A)3,C(A)4	AKITA:5/5
3	49188041	SV2B	intron_variant	#	|T(A)0,T(A)1|T(A)2,T(A)3	COLLIE:3/3
3	73077170	RHOH-N4BP2	intergenic_region		|T(A)0|T(A)4,T(A)5	ENGLISH SETTER:3/3
3	76420375	ARAP2	upstream_gene_variant	#	|G(A)0|G(A)1,G(A)2	AKITA:5/5
3	76647726	ARAP2-LOC100688576	intergenic_region	#	|T(A)0|T(A)1,T(A)2	AKITA:4/4
3	76912315	LOC102152744-LOC102152825	intergenic_region	#	|G(T)0,G(T)1,G(T)3|G(T)4,G(T)5,G(T)6,G(T)7	AKITA:3/3
3	78975387	LOC111095393-LOC100685608	intergenic_region	#	|A(AG)0|A(AG)1,A(AG)2	CHOW CHOW:3/3
3	80213438	LOC111095396-LOC119870864	intergenic_region		|G(T)0,G(T)1,G(T)2|G(T)3,G(T)4,G(T)5	IRISH WATER SPANIEL:6/6
3	80391913	LOC111095396-LOC119870864	intergenic_region	#	|A(TATC)0|A(TATC)1,A(TATC)2	IRISH WATER SPANIEL:5/5
3	81520257	PCDH7-LOC100855743	intergenic_region	#	|G(A)0|G(A)1,G(A)2	BULLMASTIFF:4/4
3	82791292	LOC119871405-LOC111095398	intergenic_region		|T(A)0,T(A)1,T(A)2,T(A)3|T(A)6,T(A)7	STAFFORDSHIRE BULL TERRIER:3/3
3	85940451	ZCCHC4	upstream_gene_variant	#	|G(T)0,G(T)4|G(T)5,G(T)6,G(T)10	RHODESIAN RIDGEBACK:3/3
3	91218898	LOC102156343-LOC106558598	intergenic_region	#	|C(T)0|C(T)1,C(T)2	AIREDALE TERRIER:3/3
3	91874419	LOC119870893-LOC119870894	intergenic_region	#	|C(T)0|C(T)1,C(T)2	AIREDALE TERRIER:4/4
4	1104161	LOC100855447-LOC111095680	intergenic_region		|G(TAGATT)0,G(TAGATT)1|G(TAGATT)3,G(TAGATT)5,G(TAGATT)6	CHOW CHOW:3/3
4	3806173	ERO1B	intron_variant	#	|G(T)0|G(T)1,G(T)2	NORWICH TERRIER:4/4
4	6230052	LOC119871609	downstream_gene_variant		|C(T)0,C(T)1,C(T)2|C(T)3,C(T)4,C(T)5	NORWICH TERRIER:3/3
4	9720266	LOC102152610	intron_variant		|A(AATT)0,A(AATT)1|A(AATT)2,A(AATT)3	SAMOYED:4/4
4	9784890	LOC111095442	upstream_gene_variant	#	|C(T)0|C(T)1,C(T)2	WEST HIGHLAND WHITE TERRIER:5/5
4	24708020	VCL	intron_variant	#	|A(T)0|A(T)1,A(T)2	NORWICH TERRIER:3/3
4	25663704	SAMD8	intron_variant	#	|T(A)0|T(A)1,T(A)2	SUSSEX SPANIEL:4/4
4	27065544	LOC111095505-LOC610258	intergenic_region	#	|C(AG)0,C(AG)1|C(AG)2,C(AG)3,C(AG)4	SUSSEX SPANIEL:4/4
4	27146408	KCNMA1	intron_variant	#	|G(A)0,G(A)1|G(A)2,G(A)3	BULL TERRIER:4/4
4	27164543	KCNMA1	intron_variant	#	|C(A)0,C(A)1|C(A)2,C(A)3	SUSSEX SPANIEL:4/4
4	39384314	LOC106558720	intron_variant		|C(A)0,C(A)1|C(A)2,C(A)3	SUSSEX SPANIEL:4/4
4	41463305	RANBP17	intron_variant	#	|T(A)0|T(A)1,T(A)2	IRISH WOLFHOUND:4/4
4	44757800	LOC119863952	intron_variant	#	|A(T)0|A(T)1,A(T)2	IRISH WOLFHOUND:4/4
4	48655682	LOC102155509-LOC100685112	intergenic_region		|C(CT)0,C(CT)1|C(CT)2,C(CT)3	SCOTTISH TERRIER:3/3
4	52019696	EBF1	intron_variant		|C(T)0,C(T)1|C(T)2,C(T)3	CHOW CHOW:4/4
4	54424658	SGCD	intron_variant	#	|C(T)0|C(T)1,C(T)2	AKITA:3/3
4	55189185	LOC119871642-LOC111095573	intergenic_region	#	|C(A)0|C(A)4,C(A)5,C(A)6,C(A)7,C(A)8	ENGLISH COCKER SPANIEL:3/3
4	57718703	LOC111095583-LOC612146	intergenic_region		|A(ATTT)0,A(ATTT)1|A(ATTT)3,A(ATTT)4,A(ATTT)5,A(ATTT)6	CHOW CHOW:3/3
4	59092147	NDST1	intron_variant	#	|G(AC)0|G(AC)3,G(AC)4	AKITA:4/4
4	59940561	CSNK1A1	intron_variant	#	|T(A)0|T(A)1,T(A)2	FIELD SPANIEL:3/3
4	63385968	LOC111095611-LOC119871717	intergenic_region		|T(A)0,T(A)1|T(A)4	ALASKAN MALAMUTE:3/3
4	64690014	PARP8	intron_variant	#	|C(A)0|C(A)1,C(A)2	ALASKAN MALAMUTE:4/4
4	65303444	HCN1	intron_variant		|G(A)0,G(A)1|G(A)2,G(A)3	ALASKAN MALAMUTE:4/4
4	65399980	HCN1	intron_variant	#	|C(AG)0,C(AG)1|C(AG)2,C(AG)3	ALASKAN MALAMUTE:3/3
4	65438936	HCN1	intron_variant	#	|C(CT)0|C(CT)1,C(CT)2	ALASKAN MALAMUTE:3/3
4	81663503	CDH10	intron_variant	#	|C(A)0,C(A)1|C(A)2,C(A)3,C(A)4	DALMATIAN:3/3
5	2794803	NTM	intron_variant		|A(T)0|A(T)1,A(T)2	ALASKAN MALAMUTE:3/3
5	10018344	OR8B1O-OR8B1M	intergenic_region		|T(C)0,T(C)1|T(C)2,T(C)3	ST. BERNARD:4/4
5	13239699	GRIK4	intron_variant	#	|G(GT)0|G(GT)1,G(GT)2	AKITA:5/5
5	13451695	GRIK4-LOC119872105	intergenic_region	#	|A(T)0|A(T)1,A(T)2	AKITA:4/4
5	16456248	SIK3	intron_variant	#	|C(AG)0,C(AG)1|C(AG)2,C(AG)3	AKITA:5/5
5	16634027	SIK3	intron_variant		|C(T)0|C(T)1,C(T)2	AKITA:5/5
5	17235623	LOC111095823-LOC102153762	intergenic_region	#	|T(A)0|T(A)1,T(A)2	AKITA:5/5
5	25711636	GUCY1A2	intron_variant	#	|C(AG)0,C(AG)1|C(AG)2,C(AG)3	BERNESE MOUNTAIN DOG:4/4
5	27028473	GRIA4-CASP4	intergenic_region		|G(A)0,G(A)1|G(A)2,G(A)3	AKITA:4/4
5	30044756	TRPC6	intron_variant	#	|A(TTGTT)0|A(TTGTT)1,A(TTGTT)2	BERNESE MOUNTAIN DOG:3/3
5	31425841	MIS12	upstream_gene_variant	#	|T(A)0|T(A)1,T(A)2	BERNESE MOUNTAIN DOG:4/4
5	44129368	SGIP1	intron_variant		|A(TTCT)0,A(TTCT)1,A(TTCT)2,A(TTCT)3|A(TTCT)8,A(TTCT)9,A(TTCT)10	ALASKAN MALAMUTE:3/3
5	65018923	LOC119871918	intron_variant		|A(T)0,A(T)1|A(T)2,A(T)3	AIREDALE TERRIER:4/4
5	68994762	CDH13	intron_variant	#	|C(T)0|C(T)1,C(T)2	NEWFOUNDLAND:3/3
5	77404017	HYDIN	intron_variant		|T(A)0,T(A)1|T(A)2,T(A)3	SUSSEX SPANIEL:4/4
5	78001186	AP1G1	intron_variant		|T(A)0,T(A)1|T(A)2,T(A)3	SUSSEX SPANIEL:3/3
5	79202454	LOC111096046	intron_variant		|T(G)0|T(G)1,T(G)2	LEONBERGER:3/3
5	80087850	LOC111096049	intron_variant		|T(AC)0,T(AC)1|T(AC)2,T(AC)3	SUSSEX SPANIEL:3/3
5	82131146	RANBP10	intron_variant	#	|A(T)0|A(T)1,A(T)2	NORWICH TERRIER:4/4
5	82502769	KCTD19	intron_variant	#	|A(T)0|A(T)1,A(T)2	NORWICH TERRIER:3/3
5	84558749	CDH11	downstream_gene_variant		|A(T)0|A(T)2,A(T)3	BOXER:3/3
6	5509054	LOC607692	intron_variant		|C(T)0|C(T)1,C(T)2	SUSSEX SPANIEL:5/5
6	10769410	LOC100855779-NPTX2	intergenic_region		|C(CT)0,C(CT)1,C(CT)2|C(CT)3,C(CT)4,C(CT)5,C(CT)6	PEMBROKE WELSH CORGI:3/3
6	12349117	RNF216	intron_variant	#	|C(A)0|C(A)1,C(A)2	BASSET HOUND:5/5
6	17494323	ZNF629	intron_variant		|T(A)0,T(A)1,T(A)2|T(A)3,T(A)4,T(A)5	CHOW CHOW:3/3
6	18676969	SBK1	upstream_gene_variant		|A(TG)0,A(TG)1|A(TG)2,A(TG)3,A(TG)4	CHINESE SHAR-PEI:3/3
6	20472210	HS3ST4	intron_variant		|T(A)0,T(A)1|T(A)2,T(A)3	MANCHESTER TERRIER:4/4
6	25418673	GPR139	intron_variant		|T(TTTG)0,T(TTTG)1|T(TTTG)2,T(TTTG)3	CHOW CHOW:3/3
6	26252321	CLEC19A	intron_variant	#	|G(A)0|G(A)1,G(A)2	MANCHESTER TERRIER:4/4
6	28363749	MARF1	intron_variant	#	|C(AG)0,C(AG)1|C(AG)2,C(AG)3	AKITA:4/4
6	31525232	LOC111096475	intron_variant		|G(T)0,G(T)1|G(T)2,G(T)3	NORWICH TERRIER:3/3
6	31705901	LOC102152339	downstream_gene_variant		|A(T)0,A(T)1|A(T)2,A(T)3	AKITA:3/3
6	35367252	RBFOX1	intron_variant		|C(CTTT)0,C(CTTT)2,C(CTTT)3|C(CTTT)4,C(CTTT)7	CHOW CHOW:4/4
6	36065013	RBFOX1	intron_variant		|T(AG)0,T(AG)1,T(AG)2|T(AG)3,T(AG)5	CHOW CHOW:4/4
6	37442605	ADCY9	intron_variant		|T(A)0|T(A)1,T(A)2	CHOW CHOW:3/3
6	37495979	ADCY9	intron_variant	#	|G(GTTTT)0,G(GTTTT)1|G(GTTTT)2,G(GTTTT)3	CHOW CHOW:4/4
6	38972902	LOC100683063	intron_variant	#	|T(A)0|T(A)1,T(A)2	CHOW CHOW:4/4
6	41886679	PROK1	upstream_gene_variant	#	|C(CTCTGT)0|C(CTCTGT)1,C(CTCTGT)2	SUSSEX SPANIEL:3/3
6	42410944	LOC102153976	downstream_gene_variant	#	|G(T)0|G(T)1,G(T)2	CHOW CHOW:4/4
6	44430148	NTNG1	intron_variant	#	|A(T)0,A(T)1|A(T)2,A(T)3	SUSSEX SPANIEL:4/4
6	48089354	LOC119872351-LOC100686044	intergenic_region		|T(A)0,T(A)1|T(A)2,T(A)3	CHOW CHOW:3/3
6	49816298	LOC119881528	upstream_gene_variant	#	|C(T)0|C(T)2,C(T)3	AKITA:4/4
6	51330905	LOC119872355-SNX7	intergenic_region		|C(T)0,C(T)1|C(T)2,C(T)4	MANCHESTER TERRIER:4/4
6	51419912	SNX7	intron_variant	#	|C(CA)0|C(CA)1,C(CA)2	SUSSEX SPANIEL:3/3
6	51583782	LOC119872257	downstream_gene_variant	#	|T(CA)0|T(CA)1,T(CA)2	SUSSEX SPANIEL:4/4
6	52479264	DPYD	intron_variant		|C(CT)0,C(CT)1|C(CT)3	MANCHESTER TERRIER:3/3
6	52485268	DPYD	intron_variant	#	|T(A)0|T(A)1,T(A)2	MANCHESTER TERRIER:5/5
6	54437144	LOC106558956-LOC111096380	intergenic_region	#	|C(T)0|C(T)1,C(T)2	CHINESE SHAR-PEI:3/3
6	61348557	LOC119872363-LOC119872278	intergenic_region	#	|T(C)0|T(C)1,T(C)2	CHINESE SHAR-PEI:3/3
6	63910902	SPATA1	intron_variant		|C(T)0,C(T)1,C(T)2|C(T)3,C(T)4,C(T)5	SHETLAND SHEEPDOG:3/3
6	65013836	LOC119872367-LOC111096525	intergenic_region	#	|A(AT)0|A(AT)1,A(AT)2	ALASKAN MALAMUTE:4/4
6	65066986	LOC119872367-LOC111096525	intergenic_region	#	|A(T)0|A(T)1,A(T)2	ALASKAN MALAMUTE:4/4
6	65073004	LOC119872367-LOC111096525	intergenic_region	#	|A(T)0|A(T)1,A(T)2	ALASKAN MALAMUTE:4/4
6	65789221	LOC111096432-LOC111096433	intergenic_region		|C(T)0,C(T)1,C(T)2|C(T)4,C(T)5,C(T)6	AKITA:4/4
6	67005016	LOC100685738-LOC111096528	intergenic_region	#	|A(T)0|A(T)1,A(T)2	AKITA:4/4
6	69445375	GIPC2-DNAJB4	intergenic_region	#	|C(CT)0|C(CT)1,C(CT)2	FIELD SPANIEL:4/4
6	70062815	AK5	intron_variant	#	|G(T)0|G(T)1,G(T)2	NORWICH TERRIER:4/4
6	71418674	MSH4	upstream_gene_variant	#	|G(T)0|G(T)1,G(T)2	NORWICH TERRIER:4/4
6	73749979	LOC111096452	intron_variant	#	|G(A)0|G(A)1,G(A)2	CHOW CHOW:4/4
6	74577020	NEGR1	intron_variant	#	|A(T)0|A(T)1,A(T)2	BOXER:4/4
6	77381423	LOC106558929-DEPDC1	intergenic_region		|T(A)0|T(A)1,T(A)2	SUSSEX SPANIEL:4/4
7	10274955	PPP2R5A	downstream_gene_variant		|C(A)0,C(A)1|C(A)2,C(A)3	MINIATURE SCHNAUZER:4/4
7	13117942	LOC100684306-LOC490297	intergenic_region		|T(TTTTTG)0,T(TTTTTG)1|T(TTTTTG)2,T(TTTTTG)3	BORDER TERRIER:3/3
7	16214413	LAMC1	intron_variant	#	|T(A)0,T(A)1|T(A)2,T(A)3	SUSSEX SPANIEL:3/3
7	21776775	LOC102156735-LOC111096879	intergenic_region	#	|T(A)0|T(A)1,T(A)2	AKITA:5/5
7	21991269	LOC111096879	intron_variant	#	|C(T)0|C(T)1,C(T)2	SAMOYED:3/3
7	24581206	RABGAP1L	intron_variant		|C(CT)0,C(CT)1,C(CT)2|C(CT)3,C(CT)4,C(CT)5,C(CT)6	AKITA:3/3
7	24744991	RABGAP1L	intron_variant	#	|T(A)0,T(A)1|T(A)2,T(A)3	AKITA:4/4
7	33420121	PLD5	intron_variant	#	|G(AC)0,G(AC)2|G(AC)3,G(AC)4,G(AC)5,G(AC)6	IRISH WATER SPANIEL:5/5
7	36697458	SMYD3	intron_variant	#	|T(A)0|T(A)1,T(A)2	SAMOYED:3/3
7	37520445	LOC111096892	downstream_gene_variant		|C(GT)0,C(GT)1|C(GT)2,C(GT)3	SAMOYED:3/3
7	56909845	LOC100684820-LOC111096780	intergenic_region	#	|C(T)0,C(T)1|C(T)2,C(T)3,C(T)4	BERNESE MOUNTAIN DOG:5/5
7	62964119	LOC102156192-LOC111096792	intergenic_region	#	|T(A)0|T(A)1,T(A)2	SUSSEX SPANIEL:4/4
7	63142074	LOC111096793	intron_variant		|G(CA)0,G(CA)1,G(CA)2,G(CA)3|G(CA)5,G(CA)6,G(CA)7	OLD ENGLISH SHEEPDOG:3/3
7	64832593	NPC1	intron_variant	#	|G(CT)0|G(CT)2,G(CT)3	SUSSEX SPANIEL:3/3
7	65987402	LOC119872701-GATA6	intergenic_region	#	|A(T)0|A(T)1,A(T)2	SUSSEX SPANIEL:5/5
7	73506697	LAMA1	intron_variant		|A(T)0,A(T)1|A(T)2,A(T)3	TIBETAN SPANIEL:3/3
7	74102916	PTPRM	intron_variant		|C(A)0|C(A)1,C(A)2	SCOTTISH TERRIER:3/3
8	7815646	LOC111096973-LOC119881559	intergenic_region		|G(GA)0,G(GA)1|G(GA)2,G(GA)4	ALASKAN MALAMUTE:4/4
8	12972059	NPAS3-EGLN3	intergenic_region		|T(A)0,T(A)1|T(A)2,T(A)3	SAMOYED:3/3
8	15499449	SLC25A21	intron_variant	#	|G(CT)0,G(CT)1|G(CT)2,G(CT)3,G(CT)4	SAMOYED:3/3
8	27386895	LOC111097031	intron_variant	#	|G(A)0|G(A)1,G(A)2	MANCHESTER TERRIER:4/4
8	35116671	RTN1	intron_variant		|G(GA)0,G(GA)1|G(GA)4	AKITA:4/4
8	35288551	LOC111097060	downstream_gene_variant		|T(C)0,T(C)1|T(C)3	DALMATIAN:4/4
8	44397743	LOC476070-LOC119872999	intergenic_region		|C(T)0|C(T)1,C(T)2	CHOW CHOW:4/4
8	47505865	ALDH6A1	downstream_gene_variant	#	|G(A)0,G(A)1|G(A)2,G(A)3,G(A)4	CHOW CHOW:3/3
8	48014046	LTBP2-AREL1	intergenic_region		|C(TTCT)0,C(TTCT)1|C(TTCT)3	CHOW CHOW:4/4
8	48904017	TTLL5	intron_variant		|A(T)0|A(T)3,A(T)4	CHOW CHOW:3/3
8	60703113	FOXN3	intron_variant		|T(A)0,T(A)2|T(A)5,T(A)6,T(A)7,T(A)8,T(A)10	MANCHESTER TERRIER:4/4
8	71686655	LOC119872934	downstream_gene_variant	#	|C(T)0,C(T)1|C(T)2,C(T)3	DOBERMAN PINSCHER:4/4
9	6703622	LOC111097523	downstream_gene_variant		|C(T)0|C(T)3,C(T)5	SOFT COATED WHEATEN TERRIER:3/3
9	14718915	PITPNC1	intron_variant		|T(GA)0,T(GA)1|T(GA)2,T(GA)3	SCOTTISH TERRIER:3/3
9	15547921	PRKCA	intron_variant		|C(TG)0,C(TG)1,C(TG)2|C(TG)3,C(TG)5	BULL TERRIER:5/5
9	17689406	LOC119873419-LOC111097335	intergenic_region	#	|A(AG)0,A(AG)1|A(AG)2,A(AG)3	BOXER:4/4
9	22147365	KRT33A-LOC100685893	intergenic_region	#	|A(AG)0,A(AG)1|A(AG)2,A(AG)3,A(AG)4	AKITA:3/3
9	23004021	LOC111097355	upstream_gene_variant	#	|C(CT)0,C(CT)1|C(CT)2,C(CT)3	SHETLAND SHEEPDOG:3/3
9	23096666	CDC6	3_prime_UTR_variant		|T(A)0,T(A)1|T(A)2,T(A)3	ALASKAN MALAMUTE:3/3
9	23121892	WIPF2	intron_variant	#	|T(A)0|T(A)1,T(A)2	ALASKAN MALAMUTE:3/3
9	26268575	ZNF652	intron_variant		|C(T)0|C(T)1,C(T)2	COLLIE:4/4
9	26398688	NGFR	intron_variant		|A(C)0|A(C)1,A(C)2	COLLIE:3/3
9	29119320	LOC106559279	intron_variant	#	|T(A)0|T(A)1,T(A)2	SAMOYED:4/4
9	29136226	LOC106559279	intron_variant		|T(A)0,T(A)1|T(A)2,T(A)3	SAMOYED:3/3
9	32278040	NOG-C9H17orf67	intergenic_region	#	|T(TC)0|T(TC)1,T(TC)2	BRIARD:4/4
9	42163418	RAB11FIP4	intron_variant	#	|T(A)0|T(A)1,T(A)2	SAMOYED:3/3
9	53710926	FAM78A	intron_variant	#	|A(G)0|A(G)1,A(G)2	ALASKAN MALAMUTE:3/3
10	13888060	TRHDE	intron_variant	#	|T(A)0,T(A)1|T(A)2,T(A)3	AIREDALE TERRIER:3/3
10	17916417	TTLL8	intron_variant		|C(AG)0,C(AG)1|C(AG)2,C(AG)3	AIREDALE TERRIER:3/3
10	24405042	DESI1	upstream_gene_variant	#	|T(A)0|T(A)1,T(A)2	WEIMARANER:4/4
10	26489949	RPL3	upstream_gene_variant		|A(T)0|A(T)1,A(T)2	IRISH WOLFHOUND:3/3
10	49839264	SOCS5	intron_variant		|G(T)0,G(T)1|G(T)2,G(T)3	CHOW CHOW:3/3
10	51682569	FSHR	intron_variant		|C(TG)0,C(TG)1,C(TG)2|C(TG)4,C(TG)5	BASSET HOUND:3/3
10	51976811	LOC111097745	intron_variant		|A(AC)0,A(AC)1,A(AC)2|A(AC)4,A(AC)5,A(AC)6,A(AC)7	BASSET HOUND:5/5
10	51990738	LOC111097745	intron_variant	#	|C(A)0|C(A)1,C(A)2	BASSET HOUND:5/5
10	69366112	LOC102156952	intron_variant	#	|C(T)0|C(T)1,C(T)2	KEESHOND:3/3
11	8497286	DTWD2-LOC102153456	intergenic_region	#	|T(A)0|T(A)1,T(A)2	BOXER:4/4
11	22043516	AFF4-ZCCHC10	intergenic_region		|G(TTAT)0,G(TTAT)1|G(TTAT)2,G(TTAT)3	AKITA:5/5
11	22049322	ZCCHC10	downstream_gene_variant		|C(T)0,C(T)1|C(T)2,C(T)3	AKITA:4/4
11	22062427	ZCCHC10	intron_variant	#	|T(A)0|T(A)1,T(A)2	AKITA:4/4
11	22063363	ZCCHC10	intron_variant		|C(T)0,C(T)1|C(T)4,C(T)5	AKITA:5/5
11	22070815	ZCCHC10	upstream_gene_variant		|G(CT)0|G(CT)3,G(CT)4	AKITA:4/4
11	22136081	HSPA4	intron_variant	#	|A(T)0|A(T)1,A(T)2	AKITA:4/4
11	28165343	IL33-TPD52L3	intergenic_region	#	|C(T)0,C(T)1|C(T)2,C(T)3	SHETLAND SHEEPDOG:3/3
11	31059700	PTPRD	intron_variant	#	|C(CT)0,C(CT)1|C(CT)2,C(CT)3,C(CT)4	SHIH TZU:3/3
11	40094834	DENND4C	downstream_gene_variant	#	|C(A)0|C(A)2,C(A)3	AIREDALE TERRIER:4/4
11	41417759	FOCAD	intron_variant	#	|C(T)0|C(T)1,C(T)2	TIBETAN SPANIEL:3/3
11	41598208	LOC111097941-IFNB1	intergenic_region	#	|C(T)0|C(T)1,C(T)2	TIBETAN SPANIEL:3/3
11	42724406	LOC102153298-LOC100686786	intergenic_region		|T(AC)0,T(AC)1|T(AC)2,T(AC)3	AIREDALE TERRIER:4/4
11	46301015	TEK	intron_variant	#	|T(GA)0|T(GA)1,T(GA)2	SUSSEX SPANIEL:3/3
11	46672886	C11H9orf72-LOC119874113	intergenic_region	#	|G(CT)0|G(CT)1,G(CT)2	CHOW CHOW:3/3
11	46693526	C11H9orf72-LOC119874113	intergenic_region	#	|T(GA)0,T(GA)1|T(GA)2,T(GA)3	AKITA:4/4
11	46730849	C11H9orf72-LOC119874113	intergenic_region		|C(AG)0,C(AG)1|C(AG)2,C(AG)3	AKITA:3/3
11	47256452	LINGO2	intron_variant		|T(TC)0,T(TC)1,T(TC)2,T(TC)3|T(TC)4,T(TC)5,T(TC)8	AKITA:3/3
11	47839623	LINGO2	intron_variant	#	|T(A)0|T(A)1,T(A)2	SUSSEX SPANIEL:3/3
11	48151553	LOC102155571	intron_variant		|T(GA)0,T(GA)1|T(GA)3,T(GA)5,T(GA)6	AKITA:3/3
11	50807840	NDUFB6-LOC119873932	intergenic_region	#	|C(CT)0,C(CT)1|C(CT)2,C(CT)3	AKITA:5/5
11	50974605	TMEM215-APTX	intergenic_region	#	|T(A)0|T(A)1,T(A)2	AKITA:5/5
11	51236295	LOC119874047	intron_variant		|C(AG)0,C(AG)1,C(AG)2,C(AG)3|C(AG)4,C(AG)6,C(AG)7	AKITA:4/4
11	51257767	LOC119874131	downstream_gene_variant		|T(GA)0,T(GA)1,T(GA)2|T(GA)3,T(GA)4,T(GA)5	AKITA:5/5
11	51337217	NFX1	intron_variant	#	|T(GA)0|T(GA)1,T(GA)2	AKITA:4/4
11	51359858	NFX1	intron_variant	#	|A(T)0|A(T)1,A(T)2	AKITA:4/4
11	51571338	UBE2R2	intron_variant	#	|T(TTAC)0|T(TTAC)1,T(TTAC)2	AKITA:4/4
11	51676244	UBAP2	intron_variant	#	|A(T)0|A(T)1,A(T)2	AKITA:5/5
11	51829844	UBAP1	upstream_gene_variant	#	|T(A)0|T(A)1,T(A)2	CHOW CHOW:3/3
11	51950964	KIF24	intron_variant	#	|T(A)0,T(A)1|T(A)2,T(A)3	CHOW CHOW:4/4
11	52047409	DNAI1	upstream_gene_variant	#	|A(T)0|A(T)1,A(T)2	AKITA:5/5
11	53897397	RNF38	intron_variant		|A(T)0,A(T)1|A(T)2,A(T)3	BULL TERRIER:5/5
11	55016813	FRMPD1	intron_variant	#	|C(GT)0,C(GT)1|C(GT)2,C(GT)3	CHOW CHOW:3/3
11	57850532	LOC100684552-LOC102153773	intergenic_region		|T(TG)0,T(TG)1,T(TG)2,T(TG)3|T(TG)6,T(TG)7,T(TG)8	ALASKAN MALAMUTE:3/3
11	59815772	LOC100856056-LOC106559524	intergenic_region	#	|T(A)0|T(A)1,T(A)2	AKITA:4/4
11	61629831	OR13C4	upstream_gene_variant	#	|C(T)0,C(T)2|C(T)3,C(T)4,C(T)5	AKITA:4/4
11	63893967	RAD23B	intron_variant	#	|C(T)0|C(T)1,C(T)2	BULL TERRIER:5/5
11	70987427	LOC111097963-LOC111097964	intergenic_region		|A(AATG)0,A(AATG)1,A(AATG)2|A(AATG)3,A(AATG)4,A(AATG)5	NORWICH TERRIER:3/3
11	71036460	LOC111097965	intron_variant		|G(A)0,G(A)1|G(A)2,G(A)3	NORWICH TERRIER:4/4
11	73355283	LOC102152863-LOC119874118	intergenic_region		|T(A)0,T(A)1|T(A)2,T(A)3	AKITA:5/5
11	73409587	LOC102152863-LOC119874118	intergenic_region	#	|T(A)0|T(A)1,T(A)2	AKITA:5/5
11	73416746	LOC102152863-LOC119874118	intergenic_region	#	|C(T)0|C(T)1,C(T)2	AKITA:5/5
11	73524320	LOC119874118-LOC119874052	intergenic_region		|A(T)0,A(T)1|A(T)2,A(T)3	AKITA:5/5
12	2252787	LOC119874263	intron_variant	#	|T(A)0|T(A)1,T(A)2	BULL TERRIER:5/5
12	3500659	MLN-MIR8832	intergenic_region		|A(T)0,A(T)1|A(T)2,A(T)3	TIBETAN TERRIER:3/3
12	7038838	CCDC167-MDGA1	intergenic_region	#	|T(A)0|T(A)1,T(A)2	SAMOYED:3/3
12	7326174	ZFAND3	intron_variant	#	|C(T)0|C(T)1,C(T)2	BULL TERRIER:5/5
12	7502885	ZFAND3	intron_variant	#	|A(T)0|A(T)1,A(T)2	MANCHESTER TERRIER:3/3
12	19367375	LOC119874254-LOC119876904	intergenic_region		|C(T)0,C(T)1,C(T)2,C(T)3|C(T)8,C(T)9,C(T)10	COLLIE:3/3
12	19715127	LOC111098282	intron_variant	#	|T(TC)0,T(TC)1|T(TC)2,T(TC)3	BULL TERRIER:5/5
12	26630771	KHDRBS2	intron_variant		|C(T)0,C(T)1|C(T)2,C(T)3	AKITA:3/3
12	34652459	LOC106559570-RIMS1	intergenic_region	#	|T(A)0|T(A)1,T(A)2	CHOW CHOW:3/3
12	39205597	LOC119874277-LOC100685246	intergenic_region		|C(AG)0|C(AG)1,C(AG)2	BULL TERRIER:5/5
12	42759478	LOC111098335-LOC119874387	intergenic_region	#	|A(AG)0|A(AG)1,A(AG)2	FIELD SPANIEL:4/4
12	42773890	LOC111098335-LOC119874387	intergenic_region	#	|A(T)0|A(T)1,A(T)2	BULL TERRIER:5/5
12	42829097	LOC111098335-LOC119874387	intergenic_region	#	|C(CT)0,C(CT)1|C(CT)2,C(CT)3	FIELD SPANIEL:3/3
12	42830040	LOC111098335-LOC119874387	intergenic_region	#	|A(AAAAC)0|A(AAAAC)1,A(AAAAC)2	FIELD SPANIEL:4/4
12	42836180	LOC111098335-LOC119874387	intergenic_region		|C(A)0|C(A)1,C(A)2	FIELD SPANIEL:3/3
12	43044269	TENT5A	conservative_inframe_deletion	#51/450	p.Gly52del|T(CGC)0|T(CGC)1,T(CGC)2	BULL TERRIER:3/3
12	45202153	CEP162	intron_variant	#	|A(T)0|A(T)1,A(T)2	AIREDALE TERRIER:4/4
12	49702287	MDN1	intron_variant	#	|G(AC)0|G(AC)1,G(AC)2	SHIH TZU:4/4
12	50699734	LOC111098357	intron_variant		|G(A)0,G(A)1|G(A)2,G(A)3	CHOW CHOW:3/3
12	54373822	LOC102151427-LOC102151477	intergenic_region	#	|G(T)0|G(T)1,G(T)2	AIREDALE TERRIER:4/4
12	54543240	LOC102151427-LOC102151477	intergenic_region	#	|T(A)0|T(A)1,T(A)2	MINIATURE SCHNAUZER:4/4
12	57235797	LOC119874222	intron_variant	#	|T(A)0|T(A)2,T(A)3,T(A)4	FIELD SPANIEL:4/4
12	57452622	LOC102152882-LOC106559593	intergenic_region	#	|C(T)0|C(T)1,C(T)2	FIELD SPANIEL:4/4
12	57458450	LOC102152882-LOC106559593	intergenic_region		|G(A)0,G(A)1|G(A)2,G(A)3	FIELD SPANIEL:4/4
12	57497708	LOC102152882-LOC106559593	intergenic_region		|G(A)0,G(A)1|G(A)2,G(A)3	FIELD SPANIEL:3/3
12	57815513	LOC106559593	intron_variant	#	|C(T)0,C(T)1|C(T)2,C(T)3,C(T)4	FIELD SPANIEL:4/4
12	65376317	PDSS2	intron_variant	#	|G(A)0|G(A)1,G(A)2	COLLIE:4/4
13	2156032	RGS22	intron_variant	#	|A(T)0,A(T)1|A(T)2,A(T)3,A(T)4	PEMBROKE WELSH CORGI:3/3
13	7862683	ABRA	upstream_gene_variant		|A(AC)0,A(AC)1,A(AC)2,A(AC)3|A(AC)6,A(AC)7,A(AC)8	AKITA:5/5
13	12142587	LOC102156107	intron_variant		|C(TG)0,C(TG)1,C(TG)2|C(TG)5,C(TG)6	DOBERMAN PINSCHER:3/3
13	13125018	LOC111098527	upstream_gene_variant		|C(A)0,C(A)1,C(A)2|C(A)3,C(A)4,C(A)5	OLD ENGLISH SHEEPDOG:4/4
13	20629852	TRNAM-CAU_3-HAS2	intergenic_region	#	|C(T)0,C(T)1|C(T)2,C(T)3	CHINESE SHAR-PEI:3/3
13	29574978	TMEM71	intron_variant		|T(A)0,T(A)1|T(A)2,T(A)3	ALASKAN MALAMUTE:3/3
13	42932439	LOC119864646	downstream_gene_variant		|T(A)0,T(A)1|T(A)2,T(A)3	DALMATIAN:3/3
13	50388643	LOC111098473-LOC111098626	intergenic_region	#	|A(T)0|A(T)1,A(T)2	NORWICH TERRIER:3/3
13	51072157	LOC111098627-LOC111098429	intergenic_region		|G(A)0,G(A)1|G(A)2,G(A)3	BULL TERRIER:5/5
13	53005404	LOC119865325-ADGRL3	intergenic_region		|T(G)0,T(G)1|T(G)4,T(G)5	BULL TERRIER:3/3
13	62408506	LOC102152779-LOC111098639	intergenic_region	#	|C(GT)0,C(GT)1|C(GT)4,C(GT)5,C(GT)6,C(GT)7,C(GT)8	BOXER:3/3
13	63908281	LOC119865403-CHR_END	intergenic_region	#	|C(T)0|C(T)1,C(T)2	WELSH SPRINGER SPANIEL:3/3
14	9831179	LOC119867678	upstream_gene_variant	#	|C(AG)0,C(AG)1,C(AG)2|C(AG)3,C(AG)4,C(AG)5,C(AG)6	AKITA:4/4
14	11648700	WASL	intron_variant		|C(T)0|C(T)1,C(T)2	TIBETAN TERRIER:3/3
14	13814112	ADAM22	intron_variant	#	|G(TC)0,G(TC)1|G(TC)2,G(TC)3,G(TC)4	BOXER:4/4
14	13820473	ADAM22	intron_variant		|G(T)0|G(T)1,G(T)2	BOXER:3/3
14	16846753	LOC119867046-FZD1	intergenic_region		|G(A)0|G(A)1,G(A)2	TIBETAN TERRIER:3/3
14	25634035	LOC119866185	intron_variant	#	|T(A)0|T(A)1,T(A)2	ALASKAN MALAMUTE:4/4
14	27288144	SCIN	intron_variant	#	|G(A)0|G(A)2,G(A)3,G(A)4	MANCHESTER TERRIER:4/4
14	27450041	LOC102151173	downstream_gene_variant	#	|A(T)0|A(T)1,A(T)2	MANCHESTER TERRIER:5/5
14	29679004	DGKB-LOC119866889	intergenic_region		|G(T)0,G(T)1|G(T)2,G(T)3	MANCHESTER TERRIER:4/4
14	29700728	DGKB-LOC119866889	intergenic_region	#	|A(T)0,A(T)1|A(T)2,A(T)3	MANCHESTER TERRIER:5/5
14	29722185	DGKB-LOC119866889	intergenic_region		|A(T)0,A(T)1|A(T)2,A(T)3	MANCHESTER TERRIER:4/4
14	34795865	LOC102155842	intron_variant	#	|G(TTTA)0|G(TTTA)5,G(TTTA)6,G(TTTA)7,G(TTTA)8	AKITA:3/3
14	39222668	LOC111098804-MIR148A	intergenic_region	#	|C(T)0|C(T)1,C(T)2	OLD ENGLISH SHEEPDOG:3/3
14	42286320	CHN2	intron_variant		|T(A)0,T(A)1,T(A)2|T(A)3,T(A)4,T(A)5	DALMATIAN:3/3
14	43250986	LOC111098816	upstream_gene_variant		|T(C)0|T(C)1,T(C)2	ALASKAN MALAMUTE:4/4
14	52473025	BMT2	intron_variant	#	|A(T)0|A(T)1,A(T)2	BOXER:4/4
14	52522854	LOC100682938-LOC102155062	intergenic_region	#	|T(A)0|T(A)2,T(A)4	BOXER:4/4
14	53124466	LOC102155481-LOC111098836	intergenic_region	#	|A(T)0|A(T)1,A(T)2	BOXER:4/4
14	55772630	MET-LOC119867730	intergenic_region	#	|A(T)0,A(T)1,A(T)2,A(T)3|A(T)7	CHOW CHOW:3/3
15	953299	RIMKLA	intron_variant	#	|A(AG)0,A(AG)1|A(AG)2,A(AG)3,A(AG)4	CHOW CHOW:3/3
15	21671967	LOC102155796-LOC102155843	intergenic_region		|C(A)0,C(A)1|C(A)2,C(A)3	OLD ENGLISH SHEEPDOG:3/3
15	21764235	LOC102155796-LOC102155843	intergenic_region		|A(T)0,A(T)1|A(T)3	AKITA:5/5
15	22956579	LOC111098888-OTOGL	intergenic_region		|G(T)0,G(T)1|G(T)2,G(T)3	SUSSEX SPANIEL:3/3
15	23063694	OTOGL	intron_variant		|G(A)0,G(A)1|G(A)2,G(A)3	SUSSEX SPANIEL:3/3
15	23251590	PTPRQ	intron_variant		|A(GATT)0|A(GATT)1,A(GATT)2	CHOW CHOW:3/3
15	23470183	LIN7A	intron_variant	#	|G(T)0|G(T)2,G(T)3	AKITA:3/3
15	25702779	LOC111099026	intron_variant		|A(T)0,A(T)1|A(T)2,A(T)3	AKITA:3/3
15	25708987	LOC111099026	intron_variant		|C(AACAA)0|C(AACAA)1,C(AACAA)2	AKITA:5/5
15	28123419	MGAT4C	intron_variant	#	|C(T)0|C(T)1,C(T)2	SCOTTISH TERRIER:3/3
15	31450473	LOC119869389-LOC119869286	intergenic_region	#	|C(AG)0,C(AG)1,C(AG)2|C(AG)3,C(AG)4,C(AG)5,C(AG)6	CHOW CHOW:3/3
15	34548891	LOC102155648	upstream_gene_variant	#	|C(A)0|C(A)1,C(A)2	SUSSEX SPANIEL:5/5
15	36140281	USP44-NTN4	intergenic_region	#	|A(T)0|A(T)1,A(T)2	DOBERMAN PINSCHER:4/4
15	36148089	USP44-NTN4	intergenic_region		|T(A)0,T(A)1,T(A)2|T(A)3,T(A)5	DOBERMAN PINSCHER:3/3
15	36281871	NTN4	intron_variant	#	|A(T)0|A(T)1,A(T)2	AKITA:5/5
15	36317851	NTN4	upstream_gene_variant		|C(A)0,C(A)1|C(A)2,C(A)3,C(A)4	CHOW CHOW:4/4
15	38238767	LOC119869380-LOC119869390	intergenic_region	#	|G(AT)0|G(AT)1,G(AT)2	BOXER:3/3
15	40402924	ANO4	intron_variant	#	|A(G)0|A(G)1,A(G)2	CHOW CHOW:3/3
15	44742906	OTUD4-SMAD1	intergenic_region	#	|C(TG)0|C(TG)2,C(TG)3,C(TG)4	WEST HIGHLAND WHITE TERRIER:6/6
15	46714310	LOC119869382	intron_variant		|T(TG)0,T(TG)1,T(TG)2,T(TG)3|T(TG)4,T(TG)5,T(TG)7	COLLIE:3/3
15	47611523	LOC119867941-LOC102156590	intergenic_region	#	|A(T)0|A(T)1,A(T)2	COLLIE:5/5
15	47623123	LOC102156590	intron_variant		|T(GA)0,T(GA)1,T(GA)2|T(GA)3,T(GA)4,T(GA)5	COLLIE:5/5
15	47717102	LOC102156590-LOC111098912	intergenic_region	#	|T(A)0|T(A)1,T(A)2	COLLIE:4/4
15	49915567	SH3D19	intron_variant	#	|A(AAAT)0|A(AAAT)1,A(AAAT)2	DALMATIAN:4/4
15	50016721	LOC111090092	intron_variant		|T(A)0,T(A)1|T(A)2,T(A)3	ROTTWEILER:4/4
15	51605385	LOC100683690-TRIM2	intergenic_region	#	|C(A)0,C(A)1|C(A)2,C(A)3	FIELD SPANIEL:3/3
15	54825853	LOC111098921	intron_variant	#	|A(T)0|A(T)1,A(T)2	SUSSEX SPANIEL:3/3
15	57395617	LOC119869085-LOC119868869	intergenic_region	#	|T(A)0|T(A)1,T(A)2	SUSSEX SPANIEL:4/4
15	57399664	LOC119869085-LOC119868869	intergenic_region		|A(T)0,A(T)1|A(T)2,A(T)3,A(T)4	SUSSEX SPANIEL:4/4
16	1582416	LOC106559822	upstream_gene_variant		|T(A)0,T(A)1|T(A)2,T(A)3	CHOW CHOW:3/3
16	5616608	OR2A58	upstream_gene_variant		|A(T)0,A(T)1|A(T)2,A(T)3	CHOW CHOW:3/3
16	19474920	DPP6	intron_variant		|A(T)0,A(T)1|A(T)3,A(T)4	SUSSEX SPANIEL:3/3
16	19525576	DPP6	intron_variant		|C(T)0,C(T)1,C(T)2|C(T)6,C(T)7,C(T)8	ALASKAN MALAMUTE:3/3
16	26458954	ZMAT4	intron_variant	#	|A(T)0|A(T)1,A(T)2	DOBERMAN PINSCHER:4/4
16	29284236	EIF4EBP1	downstream_gene_variant		|C(ACAA)0,C(ACAA)1|C(ACAA)2,C(ACAA)3	DOBERMAN PINSCHER:4/4
16	29299592	LOC119869511	upstream_gene_variant		|C(A)0,C(A)1|C(A)2,C(A)3	DOBERMAN PINSCHER:3/3
16	29862938	LOC106559852-LOC111090286	intergenic_region	#	|T(TTTTC)0,T(TTTTC)1|T(TTTTC)2,T(TTTTC)3	BULL TERRIER:3/3
16	30387284	KCNU1-LOC111090287	intergenic_region	#	|G(T)0,G(T)1|G(T)3,G(T)4,G(T)5	DOBERMAN PINSCHER:3/3
16	32605440	LOC111090167-LOC111090291	intergenic_region		|G(A)0,G(A)1|G(A)2,G(A)3,G(A)4	DOBERMAN PINSCHER:3/3
16	32607671	LOC111090167-LOC111090291	intergenic_region	#	|C(T)0,C(T)1|C(T)2,C(T)3,C(T)4	DOBERMAN PINSCHER:3/3
16	33534236	LOC119869539-LOC102152509	intergenic_region	#	|C(T)0|C(T)1,C(T)2	AKITA:3/3
16	44289443	LOC100688919-LOC119869651	intergenic_region		|G(T)0,G(T)1|G(T)2,G(T)3	AKITA:3/3
16	46734364	KLKB1	upstream_gene_variant		|C(AAGG)0,C(AAGG)1|C(AAGG)2,C(AAGG)3	AKITA:3/3
16	48639955	STOX2	3_prime_UTR_variant		|G(T)0,G(T)1|G(T)2,G(T)3	AKITA:4/4
16	52334579	LOC119874732-LOC119874733	intergenic_region		|T(A)0,T(A)1|T(A)5	CHOW CHOW:3/3
17	2066169	EIPR1	intron_variant	#	|A(ATAC)0|A(ATAC)1,A(ATAC)2	AKITA:3/3
17	5625392	LOC119869811	intron_variant		|T(A)0,T(A)1|T(A)2,T(A)3	AKITA:4/4
17	6269416	MBOAT2	intron_variant	#	|T(AG)0|T(AG)1,T(AG)2	CHOW CHOW:3/3
17	8952549	LOC111090497-LOC106559885	intergenic_region		|T(TG)0,T(TG)1,T(TG)2,T(TG)3|T(TG)6,T(TG)8	BULL TERRIER:3/3
17	10074245	LOC100684124-LOC610196	intergenic_region		|T(A)0,T(A)1|T(A)2,T(A)3	AKITA:5/5
17	10256981	LOC610196-LOC106559867	intergenic_region		|A(CT)0,A(CT)1,A(CT)2,A(CT)3|A(CT)6,A(CT)7	SUSSEX SPANIEL:3/3
17	11919395	LOC102157135-LOC111090504	intergenic_region	#	|A(AG)0,A(AG)1|A(AG)2,A(AG)3	SUSSEX SPANIEL:4/4
17	11964675	LOC111090504	intron_variant		|T(A)0,T(A)1|T(A)2,T(A)3	SUSSEX SPANIEL:4/4
17	23323059	TRMT61B	intron_variant		|T(A)0,T(A)1,T(A)2|T(A)3,T(A)4,T(A)5,T(A)6	AKITA:3/3
17	26434502	TTC27	intron_variant	#	|T(A)0|T(A)1,T(A)2	SUSSEX SPANIEL:3/3
17	30554526	QPCT-CDC42EP3	intergenic_region	#	|T(A)0,T(A)1|T(A)2,T(A)3	AKITA:4/4
17	34076275	LOC102151150	intron_variant	#	|T(A)0|T(A)1,T(A)2	TIBETAN SPANIEL:3/3
17	34096695	LOC102151150	intron_variant	#	|G(T)0|G(T)1,G(T)2	TIBETAN SPANIEL:3/3
17	34182666	LOC102151150	intron_variant	#	|C(A)0|C(A)1,C(A)2	TIBETAN SPANIEL:3/3
17	42652495	LOC102152789-LOC119864020	intergenic_region		|G(A)0,G(A)1|G(A)2,G(A)3	MINIATURE PINSCHER:3/3
17	43339587	LOC111090439-LOC111090440	intergenic_region	#	|C(T)0|C(T)1,C(T)2	DOBERMAN PINSCHER:4/4
17	46146498	LOC100683097-LRRTM4	intergenic_region	#	|C(CT)0|C(CT)5,C(CT)6	MINIATURE PINSCHER:3/3
17	46647723	LOC100683097-LRRTM4	intergenic_region	#	|A(T)0|A(T)1,A(T)2	SUSSEX SPANIEL:4/4
17	50191909	ALMS1	intron_variant	#	|T(A)0|T(A)1,T(A)2	AIREDALE TERRIER:4/4
17	50529759	NOTO-RAB11FIP5	intergenic_region	#	|G(CT)0,G(CT)1|G(CT)2,G(CT)3	AIREDALE TERRIER:3/3
17	50942731	EXOC6B	intron_variant	#	|T(A)0|T(A)1,T(A)2	DALMATIAN:4/4
17	52342472	NAGK-LOC608727	intergenic_region	#	|G(GA)0|G(GA)1,G(GA)2	AIREDALE TERRIER:4/4
17	62552399	LOC111090750-C17H1orf68	intergenic_region	#	|A(T)0|A(T)1,A(T)2	SUSSEX SPANIEL:3/3
18	4729090	LOC111090862-LOC111090796	intergenic_region	#	|G(T)0|G(T)1,G(T)2	KEESHOND:3/3
18	6799210	LOC119864328	upstream_gene_variant		|T(A)0,T(A)1|T(A)2,T(A)3,T(A)4	KEESHOND:4/4
18	8839665	LOC111090869	intron_variant	#	|T(TG)0,T(TG)1|T(TG)2,T(TG)3	IRISH WOLFHOUND:4/4
18	14428208	LOC111090801-NAMPT	intergenic_region	#	|T(A)0|T(A)1,T(A)2	KEESHOND:3/3
18	14955131	ATXN7L1	intron_variant	#	|C(GT)0|C(GT)3,C(GT)4	KEESHOND:3/3
18	15172593	RINT1	intron_variant	#	|G(T)0|G(T)1,G(T)2	KEESHOND:3/3
18	15227507	PUS7	intron_variant		|G(T)0,G(T)1|G(T)3,G(T)4	KEESHOND:3/3
18	16405803	ORC5	intron_variant	#	|A(T)0|A(T)1,A(T)2	KEESHOND:4/4
18	22225703	CACNA2D1	intron_variant		|G(T)0,G(T)1|G(T)2,G(T)3	CHOW CHOW:4/4
18	22249041	CACNA2D1	intron_variant		|T(A)0,T(A)1|T(A)2,T(A)3	CHOW CHOW:3/3
18	22255488	CACNA2D1	intron_variant	#	|T(A)0,T(A)1|T(A)2,T(A)3,T(A)4	CHOW CHOW:3/3
18	24203970	SEMA3A	intron_variant		|G(CT)0,G(CT)1,G(CT)2|G(CT)3,G(CT)4,G(CT)5	CHOW CHOW:3/3
18	24289251	SEMA3A	intron_variant	#	|G(A)0|G(A)1,G(A)2	CHOW CHOW:3/3
18	24395878	LOC119864347-LOC100688320	intergenic_region		|C(T)0,C(T)1|C(T)2,C(T)3	DALMATIAN:5/5
18	29987294	LRRC4C-LOC100688663	intergenic_region	#	|C(T)0|C(T)1,C(T)2	AKITA:3/3
18	30149387	LOC100688663-LOC100688733	intergenic_region	#	|G(A)0|G(A)1,G(A)2	AKITA:4/4
18	30624250	LOC111091020-LOC102156018	intergenic_region		|T(A)0,T(A)1,T(A)2|T(A)6,T(A)7	SUSSEX SPANIEL:3/3
18	30768957	LOC102156018-LOC111091010	intergenic_region	#	|A(T)0|A(T)1,A(T)2	SUSSEX SPANIEL:4/4
18	32434452	PRR5L	intron_variant	#	|T(A)0,T(A)1|T(A)3,T(A)4,T(A)5	COLLIE:4/4
18	44133652	PHF21A	intron_variant		|C(T)0,C(T)1,C(T)2|C(T)5,C(T)6	COLLIE:4/4
18	44876863	LOC111090973	intron_variant	#	|T(A)0|T(A)1,T(A)2	SAMOYED:4/4
18	52372710	LOC102154413	downstream_gene_variant	#	|A(CTT)0|A(CTT)1,A(CTT)2	BULL TERRIER:3/3
19	7730329	LOC106560026-LOC119864374	intergenic_region	#	|C(A)0|C(A)1,C(A)2	LEONBERGER:4/4
19	10144553	LOC111091102-LOC119864376	intergenic_region	#	|C(AAAT)0|C(AAAT)1,C(AAAT)2	BORDER TERRIER:4/4
19	12431008	LOC100682888-LOC119864378	intergenic_region	#	|T(A)0|T(A)1,T(A)2	BORDER TERRIER:4/4
19	13275320	SLC25A31	intron_variant		|C(AG)0,C(AG)1,C(AG)2,C(AG)3|C(AG)5,C(AG)6,C(AG)7	BORDER TERRIER:3/3
19	13871057	LOC100685412-LOC106560036	intergenic_region	#	|C(T)0|C(T)1,C(T)2	BORDER TERRIER:3/3
19	16028513	LOC119864379	intron_variant		|G(TAAA)0,G(TAAA)2|G(TAAA)3,G(TAAA)4,G(TAAA)5	SUSSEX SPANIEL:3/3
19	17072921	LOC111091070-SPRY1	intergenic_region	#	|C(T)0|C(T)1,C(T)2	AKITA:3/3
19	24548321	MAP3K2	intron_variant	#	|A(AAAAC)0|A(AAAAC)1,A(AAAAC)2	SUSSEX SPANIEL:3/3
19	32683789	EN1-LOC476118	intergenic_region	#	|G(A)0|G(A)1,G(A)2	CHOW CHOW:3/3
19	37898579	NCKAP5	intron_variant	#	|G(A)0|G(A)1,G(A)2	AIREDALE TERRIER:4/4
19	42502705	LOC119864364	intron_variant	#	|C(T)0|C(T)1,C(T)2	CHOW CHOW:3/3
19	43429534	LOC111091178-LOC111091179	intergenic_region		|T(TG)0,T(TG)1,T(TG)2|T(TG)5,T(TG)6,T(TG)9	SAMOYED:3/3
20	16036771	CNTN6	intron_variant		|C(A)0,C(A)1|C(A)2,C(A)3	SUSSEX SPANIEL:3/3
20	16464862	LOC119864813-LOC111091431	intergenic_region		|T(TTG)0,T(TTG)1|T(TTG)5	SUSSEX SPANIEL:3/3
20	21940719	MITF	intron_variant	#	|T(AC)0,T(AC)3|T(AC)4,T(AC)5,T(AC)6,T(AC)7,T(AC)8	CHOW CHOW:3/3
20	21975900	MITF	intron_variant	#	|A(AAAT)0|A(AAAT)1,A(AAAT)2	CHOW CHOW:3/3
20	30027711	LOC102151998	intron_variant	#	|A(AC)0|A(AC)4,A(AC)5,A(AC)6,A(AC)7	ALASKAN MALAMUTE:3/3
20	31641693	LOC111091297	intron_variant		|T(A)0,T(A)1,T(A)2|T(A)3,T(A)4,T(A)5	ALASKAN MALAMUTE:3/3
20	32528199	PXK	intron_variant	#	|A(T)0,A(T)1|A(T)2,A(T)3	AKITA:3/3
20	32557736	HTD2	upstream_gene_variant	#	|A(T)0|A(T)1,A(T)2	AKITA:5/5
20	32853726	LOC111091305-SLMAP	intergenic_region	#	|A(T)0|A(T)1,A(T)2	AKITA:5/5
20	33003228	SLMAP	intron_variant		|G(T)0|G(T)1,G(T)2	AKITA:5/5
20	36277500	CACNA2D3	upstream_gene_variant	#	|G(A)0|G(A)1,G(A)2	CAIRN TERRIER:3/3
20	38480139	DCAF1	intron_variant	#	|C(T)0|C(T)1,C(T)2	CHOW CHOW:3/3
20	38871990	DOCK3	intron_variant	#	|A(AG)0|A(AG)6,A(AG)7,A(AG)8,A(AG)9,A(AG)10,A(AG)11	BULL TERRIER:5/5
20	41398575	MAP4	intron_variant	#	|T(AG)0|T(AG)1,T(AG)2	CHOW CHOW:3/3
20	41654503	SMARCC1	intron_variant	#	|G(A)0|G(A)1,G(A)2	ALASKAN MALAMUTE:3/3
20	41672088	SMARCC1	intron_variant	#	|A(T)0|A(T)1,A(T)2	ALASKAN MALAMUTE:4/4
20	41774147	SMARCC1	intron_variant	#	|C(T)0,C(T)1|C(T)2,C(T)3	ALASKAN MALAMUTE:3/3
20	49423481	CACNA1A	intron_variant		|T(G)0,T(G)1,T(G)2|T(G)3,T(G)4,T(G)5	AKITA:3/3
20	56676339	LOC102153539	upstream_gene_variant	#	|G(AC)0|G(AC)1,G(AC)2	STANDARD SCHNAUZER:5/5
20	57609528	LOC119864599	upstream_gene_variant		|C(CT)0,C(CT)1|C(CT)2,C(CT)3	SAMOYED:4/4
21	19793768	TENM4	intron_variant	#	|T(ATGA)0|T(ATGA)1,T(ATGA)2	SUSSEX SPANIEL:4/4
21	21653019	GDPD4	intron_variant	#	|C(T)0,C(T)1|C(T)2,C(T)3	MANCHESTER TERRIER:4/4
21	22884736	UVRAG	intron_variant	#	|C(A)0|C(A)1,C(A)2	ALASKAN MALAMUTE:3/3
21	30083728	OR56A3D	upstream_gene_variant	#	|C(ATGG)0|C(ATGG)1,C(ATGG)2	CHOW CHOW:3/3
21	40415535	LOC119865019	intron_variant	#	|G(A)0|G(A)1,G(A)2	BOXER:4/4
21	48285289	ANO3	intron_variant	#	|G(T)0|G(T)2,G(T)3,G(T)4	IRISH WATER SPANIEL:6/6
22	12829767	LOC100686142-LOC100686207	intergenic_region		|A(AAT)0,A(AAT)1,A(AAT)2|A(AAT)3,A(AAT)4,A(AAT)5	CHOW CHOW:3/3
22	13985507	LOC111091836-LOC119865128	intergenic_region	#	|G(A)0|G(A)1,G(A)2	CHOW CHOW:4/4
22	14102153	PCDH17	intron_variant		|C(A)0,C(A)1|C(A)2,C(A)3	CHOW CHOW:3/3
22	36678061	LOC111091740-SLITRK1	intergenic_region	#	|C(A)0|C(A)1,C(A)2	WELSH SPRINGER SPANIEL:3/3
22	45967306	SOX21-LOC111091685	intergenic_region	#	|A(T)0|A(T)1,A(T)2	NORWICH TERRIER:3/3
22	49911220	TRNAG-CCC_6-LOC119865151	intergenic_region	#	|C(T)0,C(T)1|C(T)2,C(T)3	AKITA:3/3
22	55138025	LOC111091798-LOC111091642	intergenic_region		|G(A)0|G(A)1,G(A)2	SUSSEX SPANIEL:3/3
22	56755147	FAM155A	intron_variant		|G(T)0,G(T)1|G(T)2,G(T)3	AKITA:5/5
23	2557784	LOC119865336	intron_variant	#	|A(TC)0,A(TC)1|A(TC)2,A(TC)3	GERMAN SHEPHERD DOG:4/4
23	11486145	ULK4-TRAK1	intergenic_region		|G(T)0|G(T)1,G(T)2	MANCHESTER TERRIER:3/3
23	12845060	GPD1L	intron_variant	#	|T(G)0|T(G)1,T(G)2	ALASKAN MALAMUTE:4/4
23	23348046	LOC119865306-LOC111091914	intergenic_region	#	|T(A)0|T(A)1,T(A)2	MANCHESTER TERRIER:5/5
23	23583394	LOC111091912-LOC119865327	intergenic_region	#	|T(AC)0,T(AC)1|T(AC)2,T(AC)3,T(AC)4	DOBERMAN PINSCHER:3/3
23	27717171	EAF1	upstream_gene_variant		|C(T)0,C(T)3|C(T)10,C(T)11,C(T)12	ALASKAN MALAMUTE:3/3
23	29219495	CPNE4	intron_variant	#	|C(G)0|C(G)1,C(G)2	ALASKAN MALAMUTE:4/4
23	30349534	LOC610786-LOC102152516	intergenic_region		|T(A)0|T(A)1,T(A)2	ALASKAN MALAMUTE:3/3
23	35200596	ESYT3	intron_variant		|C(CT)0,C(CT)1|C(CT)2,C(CT)3,C(CT)4	AKITA:4/4
23	36350143	NMNAT3	intron_variant		|C(T)0,C(T)1,C(T)2|C(T)3,C(T)5,C(T)6	AKITA:3/3
23	43123666	LOC111091980-ZIC4	intergenic_region	#	|G(A)0|G(A)1,G(A)2	CHOW CHOW:4/4
23	47895067	P2RY1-LOC102151520	intergenic_region		|T(A)0|T(A)1,T(A)2	DOBERMAN PINSCHER:4/4
23	52151263	LOC119865448	intron_variant	#	|T(TG)0,T(TG)1,T(TG)2|T(TG)3,T(TG)4,T(TG)5,T(TG)6	BERNESE MOUNTAIN DOG:4/4
23	52167210	LOC119865448	intron_variant	#	|G(T)0|G(T)1,G(T)2	BERNESE MOUNTAIN DOG:4/4
23	52271337	LOC119865486	downstream_gene_variant	#	|A(T)0|A(T)1,A(T)2	BERNESE MOUNTAIN DOG:4/4
23	52282322	LOC119865448	intron_variant	#	|C(T)0|C(T)3,C(T)4,C(T)5,C(T)6	BERNESE MOUNTAIN DOG:3/3
24	2825275	LOC111092150	intron_variant	#	|G(A)0|G(A)1,G(A)2	MANCHESTER TERRIER:4/4
24	18211603	ATRN	intron_variant	#	|T(A)0|T(A)1,T(A)2	FIELD SPANIEL:3/3
24	19470856	LOC102156297	intron_variant		|C(CT)0,C(CT)1,C(CT)2,C(CT)3|C(CT)4,C(CT)7	STANDARD SCHNAUZER:3/3
24	21562225	LOC111092230	upstream_gene_variant	#	|A(T)0|A(T)1,A(T)2	WEST HIGHLAND WHITE TERRIER:4/4
24	21581832	LOC119865647	downstream_gene_variant	#	|C(AG)0,C(AG)1|C(AG)2,C(AG)3	WEST HIGHLAND WHITE TERRIER:6/6
24	21590737	LOC119865647	upstream_gene_variant	#	|G(T)0,G(T)1|G(T)2,G(T)3,G(T)4	WEST HIGHLAND WHITE TERRIER:6/6
24	33417999	PIGT	intron_variant	#	|G(TAA)0|G(TAA)1,G(TAA)2	ALASKAN MALAMUTE:4/4
24	39284096	LOC111092162-LOC111092084	intergenic_region		|G(GT)0,G(GT)1|G(GT)2,G(GT)3	FIELD SPANIEL:3/3
24	39689738	TSHZ2	intron_variant	#	|C(T)0,C(T)1|C(T)2,C(T)3	SUSSEX SPANIEL:4/4
24	41963837	LOC100688977-CBLN4	intergenic_region	#	|A(T)0|A(T)1,A(T)2	CHOW CHOW:4/4
24	42610699	LOC111092207-LOC102156496	intergenic_region		|T(TC)0,T(TC)1,T(TC)2|T(TC)3,T(TC)4,T(TC)5	ALASKAN MALAMUTE:3/3
24	43778566	LOC106557684-LOC100688873	intergenic_region	#	|A(T)0|A(T)1,A(T)2	AIREDALE TERRIER:4/4
25	7752962	N4BP2L2	intron_variant	#	|C(AG)0|C(AG)1,C(AG)2	BOXER:4/4
25	12089345	POLR1D	intron_variant	#	|C(T)0|C(T)1,C(T)2	PEMBROKE WELSH CORGI:3/3
25	12783636	LOC100687759-LOC111092474	intergenic_region		|T(GA)0,T(GA)1|T(GA)2,T(GA)3	NORWICH TERRIER:4/4
25	20337021	SH3RF1	intron_variant	#	|T(A)0|T(A)3,T(A)4	FIELD SPANIEL:4/4
25	22349789	LOC119866025-LOC119866014	intergenic_region	#	|G(A)0|G(A)1,G(A)2	ENGLISH SETTER:4/4
25	23261241	GALNTL6	intron_variant	#	|G(TC)0,G(TC)1|G(TC)2,G(TC)3	BASSET HOUND:3/3
25	24979634	CEP44	intron_variant	#	|T(C)0,T(C)1|T(C)2,T(C)3	IRISH SETTER:4/4
25	26707197	LOC477365	upstream_gene_variant	#	|T(A)0,T(A)1|T(A)2,T(A)3	BORDER TERRIER:4/4
25	37195890	SLC18A1-LOC100684156	intergenic_region		|G(T)0,G(T)1|G(T)3	AKITA:4/4
25	38890643	NYAP2	intron_variant		|A(T)0|A(T)1,A(T)2	BOUVIER DES FLANDRES:6/6
25	39252796	LOC111092320-LOC111092411	intergenic_region	#	|G(T)0,G(T)1|G(T)2,G(T)3,G(T)4	ALASKAN MALAMUTE:3/3
25	46906614	AGAP1	intron_variant		|G(C)0|G(C)1,G(C)2	BULL TERRIER:4/4
26	6387600	LOC106557826-RILPL2	intergenic_region	#	|T(A)0|T(A)1,T(A)2	CHOW CHOW:4/4
26	9795535	TMEM116	intron_variant	#	|T(A)0|T(A)1,T(A)2	NORWICH TERRIER:3/3
26	19881181	GRK3	downstream_gene_variant	#	|C(T)0,C(T)1|C(T)2,C(T)3	AKITA:3/3
26	21835934	TTC28	intron_variant		|G(CA)0,G(CA)1,G(CA)2|G(CA)3,G(CA)5	ALASKAN MALAMUTE:3/3
26	37966786	PRKG1	intron_variant		|T(AG)0,T(AG)1|T(AG)3	SAMOYED:3/3
26	39194729	MINPP1-PAPSS2	intergenic_region	#	|G(T)0|G(T)1,G(T)2	SUSSEX SPANIEL:4/4
27	2582967	KRT5-KRT6A	intergenic_region		|T(TG)0,T(TG)1,T(TG)3,T(TG)4,T(TG)5|T(TG)10,T(TG)11	ALASKAN MALAMUTE:3/3
27	3886958	HIGD1C	intron_variant		|G(T)0,G(T)1|G(T)2,G(T)3	SUSSEX SPANIEL:3/3
27	4333728	LARP4	intron_variant	#	|C(A)0|C(A)1,C(A)2	SUSSEX SPANIEL:4/4
27	5437773	LOC111092735	intron_variant	#	|T(GATA)0,T(GATA)2,T(GATA)3|T(GATA)4,T(GATA)5,T(GATA)6,T(GATA)7	SUSSEX SPANIEL:4/4
27	9846351	NELL2	intron_variant	#	|A(T)0|A(T)1,A(T)2	AKITA:4/4
27	10714967	ADAMTS20	intron_variant	#	|T(A)0|T(A)1,T(A)2	AKITA:5/5
27	12528639	PDZRN4	intron_variant		|G(A)0,G(A)1|G(A)3,G(A)4	ALASKAN MALAMUTE:4/4
27	15465732	LOC102153698	intron_variant	#	|T(A)0|T(A)1,T(A)2	YORKSHIRE TERRIER:3/3
27	33743833	GPRC5A	downstream_gene_variant		|T(C)0,T(C)1|T(C)2,T(C)4	TIBETAN TERRIER:3/3
27	39070251	LOC119866330-CD9	intergenic_region	#	|A(T)0|A(T)1,A(T)2	BULL TERRIER:5/5
27	39103261	CD9	intron_variant	#	|C(T)0|C(T)1,C(T)2	BULL TERRIER:5/5
27	41089430	LOC119866332	intron_variant	#	|A(T)0|A(T)1,A(T)2	SCOTTISH TERRIER:3/3
28	1300762	TMEM273-LOC102152620	intergenic_region		|A(T)0,A(T)1,A(T)2,A(T)3|A(T)4,A(T)6,A(T)7	CHOW CHOW:3/3
28	2272487	MARCHF8	intron_variant	#	|C(T)0|C(T)1,C(T)2	ALASKAN MALAMUTE:4/4
28	2976515	LOC111092936-LOC102155226	intergenic_region	#	|C(A)0,C(A)1|C(A)2,C(A)3	ALASKAN MALAMUTE:4/4
28	3645083	LOC119866510-ZNF32	intergenic_region		|T(A)0,T(A)1|T(A)2,T(A)3	CHOW CHOW:3/3
28	9427332	TCTN3	intron_variant	#	|C(A)0|C(A)2,C(A)3,C(A)4	ALASKAN MALAMUTE:4/4
28	9492748	ENTPD1	intron_variant	#	|G(T)0|G(T)1,G(T)2	ALASKAN MALAMUTE:4/4
28	9555388	ENTPD1	intron_variant	#	|G(A)0,G(A)1|G(A)2,G(A)3	ALASKAN MALAMUTE:4/4
28	17787877	SORCS3	intron_variant	#	|C(CTGT)0|C(CTGT)1,C(CTGT)2	ALASKAN MALAMUTE:4/4
28	17818478	SORCS3	intron_variant		|G(AC)0|G(AC)1,G(AC)2	ALASKAN MALAMUTE:4/4
28	19043839	LOC119866518-LOC119866632	intergenic_region	#	|C(T)0|C(T)1,C(T)2	ALASKAN MALAMUTE:4/4
28	22168483	MXI1	intron_variant	#	|G(GA)0,G(GA)1|G(GA)2,G(GA)3,G(GA)4	BORDER TERRIER:4/4
28	22171889	MXI1	intron_variant		|G(CT)0,G(CT)1,G(CT)2|G(CT)3,G(CT)5	SHIH TZU:3/3
28	26200359	LOC119866595	intron_variant		|C(AG)0,C(AG)1|C(AG)2,C(AG)3	SAMOYED:3/3
28	27400062	GFRA1	intron_variant	#	|G(A)0,G(A)1|G(A)2,G(A)3,G(A)4	AKITA:5/5
28	27893541	LOC111092964	downstream_gene_variant	#	|C(T)0|C(T)1,C(T)2	AKITA:5/5
28	28355683	SLC18A2	intron_variant	#	|C(A)0|C(A)1,C(A)2	AKITA:5/5
28	34739988	ABRAXAS2-ZRANB1	intergenic_region		|C(A)0,C(A)1|C(A)2,C(A)3	BULL TERRIER:5/5
28	35522995	UROS	intron_variant		|C(T)0,C(T)1|C(T)2,C(T)3	CHOW CHOW:3/3
28	38148287	LOC106557948-LOC111093042	intergenic_region		|C(CT)0,C(CT)1|C(CT)2,C(CT)3	AIREDALE TERRIER:3/3
29	5652567	RGS20	intron_variant		|C(A)0,C(A)1|C(A)3	WELSH SPRINGER SPANIEL:3/3
29	7671143	PLAG1	intron_variant		|G(T)0,G(T)1|G(T)2,G(T)3	BOXER:4/4
29	9160657	LOC111093245-LOC119866668	intergenic_region	#	|C(T)0,C(T)1|C(T)2,C(T)3,C(T)4	AKITA:4/4
29	11989061	ASPH	intron_variant	#	|T(A)0|T(A)1,T(A)2	BOUVIER DES FLANDRES:5/5
29	13585796	YTHDF3-LOC111093147	intergenic_region	#	|A(T)0,A(T)1|A(T)3,A(T)4	BULL TERRIER:5/5
29	35087147	LOC111093241	intron_variant		|C(A)0|C(A)1,C(A)2	SUSSEX SPANIEL:4/4
29	36190108	LOC119866685-TMEM64	intergenic_region		|G(A)0,G(A)1|G(A)2,G(A)3	CHINESE SHAR-PEI:3/3
29	37451984	RUNX1T1	intron_variant		|T(GA)0,T(GA)1|T(GA)3,T(GA)4	AKITA:5/5
29	39193715	CDH17-GEM	intergenic_region	#	|T(G)0|T(G)7,T(G)8	CHINESE SHAR-PEI:3/3
30	1675776	RYR3	intron_variant		|T(A)0,T(A)1|T(A)2,T(A)3	COLLIE:5/5
30	2921302	LOC111093329-DPH6	intergenic_region	#	|T(TCTG)0|T(TCTG)1,T(TCTG)2	COLLIE:5/5
30	3234963	DPH6	intron_variant		|C(A)0,C(A)1|C(A)2,C(A)3	COLLIE:4/4
30	3476589	LOC119866859-LOC119866825	intergenic_region		|C(T)0,C(T)1|C(T)2,C(T)3	SUSSEX SPANIEL:4/4
30	5160155	LOC119866861-LOC111093285	intergenic_region		|C(A)0|C(A)1,C(A)2	SUSSEX SPANIEL:3/3
30	11360109	EIF3J	intron_variant		|G(T)0,G(T)1|G(T)2,G(T)3	ALASKAN MALAMUTE:3/3
30	22971220	LOC102155709	intron_variant	#	|T(A)0,T(A)1|T(A)2,T(A)3	SAMOYED:4/4
30	32699104	LOC111093320-LOC100684041	intergenic_region		|T(A)0,T(A)1|T(A)2,T(A)3,T(A)4	LEONBERGER:3/3
30	38220506	SCAMP5	intron_variant	#	|T(TTGTA)0,T(TTGTA)1|T(TTGTA)2,T(TTGTA)3	AIREDALE TERRIER:3/3
31	9390314	LOC111093521-LOC119867121	intergenic_region		|C(T)0|C(T)4,C(T)5,C(T)6	SUSSEX SPANIEL:3/3
31	9842014	ROBO2	intron_variant	#	|G(A)0|G(A)1,G(A)2	SUSSEX SPANIEL:5/5
31	14089901	CXADR	intron_variant		|T(A)0,T(A)1|T(A)2,T(A)3	MALTESE:3/3
31	15332984	LOC111093542	downstream_gene_variant	#	|G(A)0|G(A)1,G(A)2	SUSSEX SPANIEL:3/3
31	19340718	LOC119867009-LOC111093540	intergenic_region	#	|A(TC)0,A(TC)1|A(TC)3	SUSSEX SPANIEL:3/3
31	19783116	LOC111093553-LOC119867105	intergenic_region	#	|C(T)0|C(T)1,C(T)2	NORWICH TERRIER:3/3
31	21679748	LOC102151217	intron_variant	#	|C(ATCA)0|C(ATCA)1,C(ATCA)2	CHOW CHOW:3/3
31	23979110	LOC102151634	downstream_gene_variant		|C(CT)0,C(CT)1|C(CT)2,C(CT)4	SUSSEX SPANIEL:3/3
31	33828344	LOC119867070-LOC111093482	intergenic_region		|C(CT)0,C(CT)1|C(CT)2,C(CT)3	BULL TERRIER:5/5
31	35919737	LOC102154454	downstream_gene_variant	#	|G(A)0|G(A)1,G(A)2	SUSSEX SPANIEL:4/4
31	38667444	PCBP3	intron_variant	#	|G(T)0|G(T)1,G(T)2	NORWICH TERRIER:3/3
32	2741542	FRAS1	intron_variant	#	|G(ATCT)0,G(ATCT)3|G(ATCT)4,G(ATCT)5,G(ATCT)6,G(ATCT)7,G(ATCT)8	COLLIE:3/3
32	6308906	LOC478449	intron_variant	#	|C(CT)0,C(CT)1|C(CT)2,C(CT)3,C(CT)4	SUSSEX SPANIEL:3/3
32	10185232	PTPN13	intron_variant	#	|G(A)0|G(A)1,G(A)2	FIELD SPANIEL:4/4
32	11546765	ABCG2	upstream_gene_variant		|G(T)0,G(T)1|G(T)2,G(T)3	CHOW CHOW:3/3
32	29608627	COL25A1	intron_variant	#	|A(T)0|A(T)1,A(T)2	MINIATURE SCHNAUZER:4/4
32	35825920	LOC100687188-LOC100687338	intergenic_region		|C(T)0|C(T)1,C(T)2	ALASKAN MALAMUTE:4/4
33	3875239	LOC111093780-EPHA6	intergenic_region		|C(A)0,C(A)1|C(A)2,C(A)3	ALASKAN MALAMUTE:4/4
33	7801427	LOC111093705-IMPG2	intergenic_region		|T(TC)0,T(TC)1|T(TC)3	SUSSEX SPANIEL:4/4
33	11394958	ALCAM-CBLB	intergenic_region	#	|T(A)0|T(A)1,T(A)2	SUSSEX SPANIEL:3/3
33	11478716	CBLB	intron_variant	#	|T(A)0|T(A)1,T(A)2	BORDER TERRIER:4/4
33	15031566	LOC119867324	intron_variant		|T(A)0,T(A)1|T(A)2,T(A)3	NORWICH TERRIER:4/4
33	20949528	LOC111093806	downstream_gene_variant	#	|G(A)0|G(A)1,G(A)2	AIREDALE TERRIER:4/4
33	25240414	GOLGB1	intron_variant	#	|T(A)0|T(A)1,T(A)2	ALASKAN MALAMUTE:4/4
33	26545015	SEC22A	intron_variant	#	|T(A)0|T(A)1,T(A)2	ALASKAN MALAMUTE:4/4
33	26575838	LOC119867337	upstream_gene_variant	#	|C(AG)0|C(AG)1,C(AG)2	ALASKAN MALAMUTE:3/3
33	26892557	MYLK	downstream_gene_variant	#	|C(CT)0|C(CT)1,C(CT)2	ALASKAN MALAMUTE:3/3
33	27809066	KALRN-LOC119867270	intergenic_region	#	|A(T)0|A(T)1,A(T)2	ALASKAN MALAMUTE:4/4
34	13079955	USP13-PEX5L	intergenic_region		|C(A)0,C(A)1|C(A)2,C(A)3	BOXER:3/3
35	2589198	GMDS-LOC100685396	intergenic_region		|A(G)0|A(G)1,A(G)2	IRISH SETTER:3/3
35	15142619	DTNBP1-LOC119867766	intergenic_region	#	|C(AG)0,C(AG)1|C(AG)2,C(AG)3	ENGLISH COCKER SPANIEL:3/3
35	25561153	LOC488316	intron_variant		|T(A)0,T(A)1|T(A)4	MINIATURE SCHNAUZER:3/3
36	3678578	LOC102152599	downstream_gene_variant		|C(A)0,C(A)1,C(A)2|C(A)3,C(A)4,C(A)5	BULL TERRIER:5/5
36	12704934	B3GALT1	intron_variant		|T(AATA)0,T(AATA)1,T(AATA)2,T(AATA)3|T(AATA)5,T(AATA)6,T(AATA)9	SHETLAND SHEEPDOG:4/4
36	15092260	MYO3B	intron_variant	#	|A(T)0,A(T)1|A(T)2,A(T)3	AKITA:4/4
36	16839799	LOC111094247-LOC119867830	intergenic_region		|C(T)0,C(T)1|C(T)2,C(T)3	WEST HIGHLAND WHITE TERRIER:3/3
36	20802191	LOC119867838	intron_variant		|T(A)0,T(A)1|T(A)2,T(A)3	CHOW CHOW:4/4
36	24143970	LOC111094258	intron_variant	#	|A(GTTTT)0,A(GTTTT)1|A(GTTTT)2,A(GTTTT)3	PEMBROKE WELSH CORGI:3/3
36	24168666	LOC111094258	intron_variant	#	|T(A)0|T(A)1,T(A)2	PEMBROKE WELSH CORGI:3/3
37	27142483	LOC119867906-LOC119867974	intergenic_region	#	|T(A)0|T(A)2,T(A)3	LHASA APSO:3/3
37	27207295	LOC119867906-LOC119867974	intergenic_region	#	|G(T)0,G(T)1,G(T)2|G(T)3,G(T)4,G(T)5,G(T)6	ROTTWEILER:5/5
37	28314223	LOC111094358-PAX3	intergenic_region	#	|G(A)0,G(A)1|G(A)2,G(A)3,G(A)4	DOBERMAN PINSCHER:3/3
37	28507727	LOC106558331-LOC119867969	intergenic_region	#	|A(T)0|A(T)1,A(T)2	DOBERMAN PINSCHER:3/3
38	3219449	KCNT2	intron_variant		|C(CA)0,C(CA)1,C(CA)2|C(CA)3,C(CA)4,C(CA)5,C(CA)6	SUSSEX SPANIEL:4/4
38	3262231	KCNT2	intron_variant		|G(T)0|G(T)1,G(T)2	SUSSEX SPANIEL:4/4
38	6338833	RGS13	upstream_gene_variant	#	|T(A)0|T(A)1,T(A)2	CHOW CHOW:4/4
38	14357011	LOC100688880-LOC119868107	intergenic_region	#	|T(A)0|T(A)1,T(A)2	NORWICH TERRIER:3/3
38	21116115	LOC111094513	downstream_gene_variant		|T(A)0,T(A)1|T(A)2,T(A)3	FLAT-COATED RETRIEVER:7/7
