# Supplementary material for: Systematically identifying genetic signatures including novel SNP-clusters, nonsense variants, frame-shift INDELs, and long STR expansions that potentially link to unknown phenotypes existing in dog breeds
Source: BMC Genomics. 2023 Jun 5;24:302. doi: 10.1186/s12864-023-09390-6 (PMC10240460; doi:10.1186/s12864-023-09390-6)
Supplement: Supplementary file 11 — Additional file 11: Data S9. Detailed list of 10-kb-long genomic block with enriched SNP GS signals. This is the summarized data used for generating Fig 2. Information on genes overlapped with each highlighted 10kb block was presented in the last column. [file 12864_2023_9390_MOESM11_ESM.txt]

#Chromosome	Block start position	BLock end position	Number of GS	Number of GS-carrying breeds per block	Number of overlapping genes	Overlapping gene(s)
1	8460000	8470000	48	17	1	DOK6
1	8470000	8480000	43	19	1	DOK6
1	9090000	9100000	54	11	1	CCDC102B
1	9260000	9270000	40	11	1	TMX3
1	10790000	10800000	50	6	1	LOC119870085
1	10820000	10830000	43	3	1	LOC119870085
1	10930000	10940000	44	4	1	CDH19
1	11320000	11330000	48	3	1	LOC111090601
1	11340000	11350000	43	3	1	LOC111090601
1	15030000	15040000	42	12	1	LOC119870635
1	18180000	18190000	52	13	1	LOC111095132
1	21790000	21800000	41	21	1	DCC
1	21810000	21820000	41	18	1	DCC
1	22040000	22050000	43	2	1	DCC
1	22140000	22150000	40	2	1	DCC
1	22150000	22160000	47	4	1	DCC
1	22180000	22190000	61	22	1	DCC
1	22550000	22560000	49	16	1	DCC
1	22760000	22770000	47	23	1	DCC
1	22870000	22880000	42	14	1	LOC111090624
1	23540000	23550000	43	33	1	LOC119870725
1	24500000	24510000	42	21	1	LDLRAD4
1	24540000	24550000	52	22	1	LDLRAD4
1	24620000	24630000	44	17	1	LDLRAD4
1	24640000	24650000	44	19	1	LDLRAD4
1	24660000	24670000	42	19	1	LDLRAD4
1	24720000	24730000	45	5	1	LDLRAD4
1	24730000	24740000	66	11	1	LDLRAD4
1	24740000	24750000	47	23	1	LDLRAD4
1	24750000	24760000	49	18	1	LDLRAD4
1	24760000	24770000	40	8	1	LDLRAD4
1	26350000	26360000	42	21	1	EYA4
1	26460000	26470000	59	11	1	EYA4
1	26470000	26480000	53	10	1	EYA4
1	27110000	27120000	43	8	1	SLC2A12
1	29910000	29920000	41	26	1	LOC111090647
1	30600000	30610000	44	21	1	PERP
1	30930000	30940000	55	18	1	NHSL1
1	31240000	31250000	52	10	1	ECT2L
1	31270000	31280000	55	12	1	ECT2L
1	31410000	31420000	41	20	1	ABRACL
1	35800000	35810000	43	17	1	STX11
1	35860000	35870000	41	14	1	LOC106558637
1	36260000	36270000	40	23	1	UTRN
1	36280000	36290000	50	17	1	UTRN
1	36950000	36960000	44	20	1	LOC111095602
1	36980000	36990000	40	24	1	EPM2A
1	37120000	37130000	50	17	1	EPM2A
1	37700000	37710000	45	19	1	GRM1
1	38170000	38180000	45	15	1	LOC102154803
1	38260000	38270000	52	23	1	LOC102154803
1	38270000	38280000	40	24	1	LOC102154803
1	39630000	39640000	52	23	1	SASH1
1	39670000	39680000	54	19	1	LOC111095701
1	39880000	39890000	61	22	1	UST
1	40730000	40740000	50	2	1	LRP11
1	40920000	40930000	40	19	1	PPP1R14C
1	40950000	40960000	40	15	1	PPP1R14C
1	41180000	41190000	56	32	1	LOC111095760
1	43290000	43300000	41	6	1	LOC111090675
1	44210000	44220000	42	16	1	OPRM1
1	44890000	44900000	41	7	2	LOC119870757,SCAF8
1	44950000	44960000	41	1	1	SCAF8
1	47740000	47750000	40	18	1	SYNJ2
1	47780000	47790000	43	13	1	SERAC1
1	47820000	47830000	51	6	1	SERAC1
1	47830000	47840000	65	4	1	SERAC1
1	47840000	47850000	60	6	1	LOC111095865
1	48180000	48190000	42	30	1	TMEM181
1	50080000	50090000	42	16	1	PRKN
1	50350000	50360000	44	17	1	PRKN
1	50400000	50410000	40	21	1	PRKN
1	53660000	53670000	49	13	1	PDE10A
1	54060000	54070000	40	20	1	PDE10A
1	54080000	54090000	41	18	1	PDE10A
1	54140000	54150000	57	21	1	PDE10A
1	54150000	54160000	53	18	1	PDE10A
1	54720000	54730000	50	4	1	RPS6KA2
1	54730000	54740000	45	12	1	RPS6KA2
1	54740000	54750000	40	13	1	RPS6KA2
1	54810000	54820000	47	8	1	RPS6KA2
1	54820000	54830000	45	7	1	RPS6KA2
1	54890000	54900000	41	9	1	RPS6KA2
1	54910000	54920000	40	17	1	RPS6KA2
1	54950000	54960000	42	11	1	LOC119870667
1	54970000	54980000	40	5	1	RNASET2
1	55140000	55150000	43	4	1	CCR6
1	55150000	55160000	55	5	1	GPR31
1	55170000	55180000	62	6	1	LOC484082
1	55190000	55200000	44	1	1	LOC484082
1	55210000	55220000	60	1	1	TTLL2
1	55230000	55240000	41	8	2	LOC111095973,UNC93A
1	55240000	55250000	64	17	1	UNC93A
1	55270000	55280000	62	19	1	UNC93A
1	55430000	55440000	57	12	1	LOC106559705
1	56070000	56080000	41	20	1	SMOC2
1	56090000	56100000	46	9	1	SMOC2
1	56380000	56390000	50	2	1	LOC119870669
1	56590000	56600000	41	9	1	THBS2
1	58940000	58950000	50	16	1	MCM9
1	59060000	59070000	59	20	1	LOC111096168
1	59540000	59550000	46	17	1	LOC119870782
1	59560000	59570000	42	17	1	LOC119876504
1	61320000	61330000	42	1	1	LOC106559720
1	63760000	63770000	43	1	1	NKAIN2
1	64370000	64380000	40	19	1	TPD52L1
1	66370000	66380000	47	22	1	SOGA3
1	66510000	66520000	50	11	1	LOC612694
1	66520000	66530000	45	6	1	LOC612694
1	68440000	68450000	50	11	1	ARHGAP18
1	70240000	70250000	46	3	1	CTSV
1	71620000	71630000	41	14	1	LOC102151730
1	71640000	71650000	50	21	1	LOC102151730
1	72970000	72980000	40	20	1	LOC119866716
1	73420000	73430000	47	21	1	LOC106559315
1	75020000	75030000	58	16	1	NTRK2
1	76210000	76220000	49	14	1	FRMD3
1	76460000	76470000	42	20	1	FRMD3
1	76570000	76580000	41	18	2	LOC111096569,RASEF
1	78830000	78840000	68	19	1	LOC119870828
1	83890000	83900000	40	2	1	TRPM6
1	85250000	85260000	52	9	1	LOC106559319
1	85500000	85510000	41	18	1	TMC1
1	86210000	86220000	47	13	1	C1H9orf85
1	86250000	86260000	47	23	1	C1H9orf85
1	86370000	86380000	47	29	1	LOC106559439
1	87030000	87040000	47	22	1	TRPM3
1	87050000	87060000	76	23	1	TRPM3
1	87090000	87100000	49	14	1	TRPM3
1	87320000	87330000	62	21	1	TRPM3
1	87600000	87610000	44	13	1	LOC111096732
1	87900000	87910000	44	14	1	MAMDC2
1	87940000	87950000	52	30	1	MAMDC2
1	88480000	88490000	56	23	1	APBA1
1	88570000	88580000	64	7	1	FAM189A2
1	88690000	88700000	42	16	1	TJP2
1	88770000	88780000	45	17	1	LOC111096756
1	88810000	88820000	45	20	1	LOC119870838
1	88840000	88850000	44	15	1	FXN
1	88930000	88940000	46	26	1	PIP5K1B
1	88970000	88980000	41	15	1	PIP5K1B
1	89250000	89260000	44	2	1	LOC106559468
1	89520000	89530000	45	13	1	PGM5
1	89530000	89540000	53	14	1	PGM5
1	90160000	90170000	43	17	1	KANK1
1	90320000	90330000	58	22	1	DMRT1
1	91180000	91190000	56	28	1	LOC119869582
1	91890000	91900000	44	12	1	KCNV2
1	93550000	93560000	42	4	1	SPATA6L
1	95190000	95200000	77	21	1	LOC609770
1	95220000	95230000	44	21	1	LOC609770
1	95390000	95400000	43	25	1	LOC111096995
1	95420000	95430000	43	31	1	LOC102153005
1	95430000	95440000	42	30	1	LOC102153005
1	95540000	95550000	51	15	2	LOC111097017,LOC484191
1	95580000	95590000	52	23	1	LOC111097017
1	95790000	95800000	43	25	1	ROR2
1	95820000	95830000	42	8	1	ROR2
1	95860000	95870000	55	22	1	ROR2
1	96500000	96510000	53	19	1	SYK
1	96550000	96560000	71	6	1	SYK
1	97110000	97120000	53	21	1	LOC106559328
1	97200000	97210000	78	6	1	LOC102156616
1	97280000	97290000	52	2	1	LOC111090790
1	97680000	97690000	45	14	1	SHC3
1	97690000	97700000	47	21	1	SHC3
1	97930000	97940000	40	9	1	NXNL2
1	98630000	98640000	42	17	1	LOC111097122
1	99840000	99850000	42	5	1	LOC119870865
1	103420000	103430000	47	7	1	LOC484306
1	103600000	103610000	44	16	1	LOC119875991
1	104560000	104570000	50	11	1	LOC100683760
1	106950000	106960000	40	15	1	MYH14
1	108700000	108710000	43	27	1	ELSPBP1
1	108710000	108720000	41	30	1	BSPH1
1	111240000	111250000	41	6	1	CEACAM19
1	111270000	111280000	43	20	1	PVR
1	111280000	111290000	42	7	1	IGSF23
1	112380000	112390000	55	23	1	CAECAM1
1	112390000	112400000	45	20	1	CAECAM1
1	112420000	112430000	86	28	1	CEACAM28
1	112430000	112440000	55	24	1	CEACAM28
1	112440000	112450000	91	30	1	CEACAM28
1	112490000	112500000	67	14	1	CEACAM1
1	112500000	112510000	62	17	1	CEACAM1
1	112510000	112520000	79	12	1	CEACAM1
1	112520000	112530000	90	14	1	CEACAM1
1	112530000	112540000	55	10	1	LOC102152075
1	112540000	112550000	70	10	1	LOC102152075
1	112550000	112560000	85	15	1	LOC102152075
1	112560000	112570000	56	15	1	LOC102152075
1	112570000	112580000	68	13	1	LOC102152075
1	112580000	112590000	45	12	2	CXCL17,LOC102152075
1	112590000	112600000	46	13	3	CXCL17,LIPE,LOC102152075
1	112630000	112640000	47	17	1	MEGF8
1	113440000	113450000	74	9	1	LOC484492
1	113490000	113500000	40	5	1	CYP2A7
1	113500000	113510000	51	11	1	CYP2A7
1	114190000	114200000	45	8	1	LOC484505
1	115840000	115850000	44	19	1	ZNF383
1	117100000	117110000	49	18	1	ZNF565
1	117600000	117610000	41	18	1	LOC111090112
1	119560000	119570000	49	17	1	WDR88
1	119670000	119680000	46	22	1	RHPN2
1	119740000	119750000	60	26	1	CEP89
1	119880000	119890000	49	14	1	TDRD12
1	119890000	119900000	52	16	1	TDRD12
1	119970000	119980000	53	15	1	ANKRD27
1	119990000	120000000	41	20	1	LOC102152107
1	122450000	122460000	46	19	1	LOC119870993
2	7760000	7770000	47	13	1	LOC119870098
2	7790000	7800000	52	19	1	LOC119870098
2	11550000	11560000	47	2	1	MALRD1
2	12000000	12010000	45	2	1	MALRD1
2	13410000	13420000	44	16	1	LOC106560015
2	13420000	13430000	57	23	1	LOC106560015
2	16960000	16970000	50	4	1	RAB18
2	18500000	18510000	44	28	2	LOC119875637,LOC119875638
2	18510000	18520000	99	56	2	LOC119875637,LOC119875638
2	18520000	18530000	51	36	2	LOC119875637,LOC119875638
2	18560000	18570000	44	56	1	LOC119875637
2	18870000	18880000	40	15	1	CACNB2
2	18910000	18920000	41	19	1	CACNB2
2	19950000	19960000	45	22	1	LOC111091443
2	21510000	21520000	51	15	1	ITGA8
2	22450000	22460000	40	23	1	FRMD4A
2	22770000	22780000	48	31	1	FRMD4A
2	22920000	22930000	40	24	1	FRMD4A
2	22990000	23000000	55	13	1	FRMD4A
2	24130000	24140000	74	17	1	CAMK1D
2	24170000	24180000	50	13	1	CAMK1D
2	24460000	24470000	42	23	1	CAMK1D
2	24730000	24740000	44	22	1	LOC119876105
2	30700000	30710000	56	16	1	LOC102155545
2	32480000	32490000	55	21	1	LOC106560146
2	33190000	33200000	41	11	1	LOC111091728
2	33400000	33410000	75	25	1	LOC106560148
2	33910000	33920000	49	27	1	ADARB2
2	33920000	33930000	41	16	1	ADARB2
2	34010000	34020000	46	11	1	ADARB2
2	34020000	34030000	47	20	1	ADARB2
2	36470000	36480000	46	20	1	PCDHAC1
2	41530000	41540000	41	16	1	PPP2R2B
2	47690000	47700000	41	15	1	PDE4D
2	49440000	49450000	51	18	1	LOC119870027
2	52670000	52680000	47	15	1	MAST4
2	54930000	54940000	43	18	1	RAD17
2	56180000	56190000	40	30	1	LOC100682662
2	56730000	56740000	44	17	1	LOC119881395
2	57960000	57970000	45	41	1	LOC102151858
2	58770000	58780000	40	19	1	GINS3
2	61160000	61170000	40	16	1	LOC111092787
2	61300000	61310000	40	24	1	LOC102154600
2	61540000	61550000	53	3	1	LOC111092789
2	61700000	61710000	41	17	1	LOC111092806
2	63250000	63260000	52	22	1	LOC111094669
2	64110000	64120000	48	26	1	LOC119870019
2	64220000	64230000	42	16	1	LOC111094677
2	64240000	64250000	43	23	1	LOC111092859
2	64340000	64350000	43	21	1	LOC111092861
2	64890000	64900000	41	19	1	LOC100687971
2	65190000	65200000	48	30	1	NOD2
2	65440000	65450000	52	17	1	LOC111092900
2	66260000	66270000	46	21	1	ZNF423
2	67410000	67420000	40	28	1	ABCC11
2	67730000	67740000	43	26	1	LOC119870345
2	67780000	67790000	41	28	1	LOC119870345
2	70060000	70070000	40	13	1	LOC106557744
2	70660000	70670000	42	21	1	LOC119870047
2	70770000	70780000	62	25	1	LAPTM5
2	74790000	74800000	40	8	1	MAN1C1
2	75060000	75070000	43	13	2	RHCE,TMEM50A
2	75500000	75510000	42	1	1	CLIC4
2	75650000	75660000	49	6	1	LOC102155936
2	75990000	76000000	47	18	1	IFNLR1
2	76050000	76060000	49	12	1	MYOM3
2	76070000	76080000	46	24	1	MYOM3
2	76200000	76210000	44	18	2	CNR2,LOC111093570
2	76360000	76370000	41	11	1	LOC111093587
2	76380000	76390000	51	22	1	LOC111093588
2	77000000	77010000	40	22	1	EPHB2
2	79030000	79040000	46	13	1	LOC119870457
2	79050000	79060000	58	35	1	LOC119870457
2	79140000	79150000	44	17	1	VWA5B1
2	79250000	79260000	40	16	1	PLA2G2C
2	79260000	79270000	49	14	1	PLA2G2C
2	79290000	79300000	54	23	1	PLA2G2F
2	79300000	79310000	53	18	1	PLA2G2D
2	79320000	79330000	60	27	1	PLA2G5
2	79450000	79460000	59	21	1	LOC111094711
2	79880000	79890000	40	9	1	CAPZB
2	79990000	80000000	44	21	1	EMC1
2	80270000	80280000	40	18	1	IFFO2
2	80490000	80500000	43	19	1	PAX7
2	80840000	80850000	46	33	1	IGSF21
2	80850000	80860000	56	14	1	IGSF21
2	80860000	80870000	46	26	1	IGSF21
2	80920000	80930000	45	23	1	IGSF21
2	80940000	80950000	41	21	1	IGSF21
2	81590000	81600000	51	29	1	PADI4
2	81880000	81890000	40	19	1	CROCC
2	82770000	82780000	46	18	1	FHAD1
2	82800000	82810000	44	19	1	FHAD1
2	82820000	82830000	44	21	1	FHAD1
2	82830000	82840000	41	20	1	FHAD1
2	82870000	82880000	41	23	1	FHAD1
2	83010000	83020000	54	19	1	KAZN
2	83020000	83030000	49	5	1	KAZN
2	83230000	83240000	57	28	1	KAZN
2	83240000	83250000	45	22	1	KAZN
2	83270000	83280000	54	32	1	KAZN
2	83280000	83290000	45	27	1	KAZN
2	83320000	83330000	46	20	1	KAZN
2	83330000	83340000	44	27	1	KAZN
2	83610000	83620000	55	17	1	KAZN
2	83810000	83820000	59	27	1	KAZN
2	83820000	83830000	40	7	1	KAZN
2	85060000	85070000	46	22	1	NPPB
2	85080000	85090000	46	26	1	CLCN6
3	10000	20000	129	76	1	LOC119870962
3	8860000	8870000	56	16	1	LOC111095117
3	8880000	8890000	40	20	1	LOC111095117
3	10680000	10690000	41	23	1	LOC119871073
3	11400000	11410000	40	15	1	LOC119871074
3	12780000	12790000	56	30	1	ERAP1
3	12840000	12850000	42	13	1	CAST
3	12950000	12960000	61	33	1	LOC111095126
3	14290000	14300000	74	27	1	MCTP1
3	14920000	14930000	46	6	1	KIAA0825
3	16740000	16750000	43	10	1	LOC111095137
3	16780000	16790000	43	2	1	LOC111095137
3	16830000	16840000	43	11	1	LOC111095137
3	17880000	17890000	40	10	1	ADGRV1
3	21320000	21330000	46	15	1	LOC102154812
3	22670000	22680000	43	18	1	LOC102154965
3	22730000	22740000	47	18	1	LOC102154965
3	26750000	26760000	49	17	1	SERINC5
3	26890000	26900000	42	25	1	THBS4
3	27650000	27660000	42	23	1	BHMT
3	27710000	27720000	52	21	1	DMGDH
3	27720000	27730000	49	21	1	DMGDH
3	27730000	27740000	44	3	1	DMGDH
3	27960000	27970000	45	27	1	ARSB
3	28340000	28350000	47	18	1	LOC106558577
3	28350000	28360000	43	18	1	LOC106558577
3	29900000	29910000	47	5	1	IQGAP2
3	29920000	29930000	53	8	1	IQGAP2
3	29930000	29940000	45	9	1	IQGAP2
3	31250000	31260000	46	29	1	OR6C85
3	32770000	32780000	62	7	1	OCA2
3	32940000	32950000	44	3	1	OCA2
3	32960000	32970000	58	4	1	OCA2
3	32970000	32980000	101	9	1	OCA2
3	33020000	33030000	69	2	1	OCA2
3	33030000	33040000	86	2	1	OCA2
3	33040000	33050000	57	12	1	OCA2
3	33110000	33120000	42	4	1	LOC111095354
3	33410000	33420000	57	12	1	GABRG3
3	33460000	33470000	45	4	1	GABRG3
3	33560000	33570000	61	14	1	GABRG3
3	33570000	33580000	54	16	1	GABRG3
3	33580000	33590000	44	11	1	GABRG3
3	33640000	33650000	48	16	1	GABRG3
3	33680000	33690000	40	23	1	GABRG3
3	33730000	33740000	49	16	1	GABRG3
3	33990000	34000000	76	7	1	GABRA5
3	34000000	34010000	41	17	1	GABRA5
3	34010000	34020000	49	19	1	GABRA5
3	35330000	35340000	44	22	1	ATP10A
3	38190000	38200000	47	26	1	TRPM1
3	38770000	38780000	46	14	1	APBA2
3	39350000	39360000	60	11	1	LOC111095358
3	43120000	43130000	46	19	1	LOC102154414
3	45330000	45340000	49	12	1	LOC119870789
3	45340000	45350000	46	18	1	LOC119870789
3	45910000	45920000	66	12	1	LOC111095207
3	47850000	47860000	40	19	1	FAM174B
3	48500000	48510000	50	11	1	SLCO3A1
3	48570000	48580000	57	16	1	SLCO3A1
3	48580000	48590000	50	22	1	SLCO3A1
3	48660000	48670000	42	9	1	LOC111095210
3	48730000	48740000	43	18	1	LOC102157216
3	49130000	49140000	44	33	1	SV2B
3	49200000	49210000	61	5	1	SV2B
3	49910000	49920000	57	17	1	LOC111095372
3	50360000	50370000	45	15	1	AGBL1
3	50380000	50390000	43	26	1	AGBL1
3	50460000	50470000	46	17	1	AGBL1
3	50480000	50490000	52	24	1	AGBL1
3	50530000	50540000	43	24	1	AGBL1
3	50600000	50610000	43	22	1	AGBL1
3	50630000	50640000	51	15	1	AGBL1
3	50870000	50880000	42	6	1	LOC102152355
3	51680000	51690000	40	16	1	NTRK3
3	51720000	51730000	42	27	1	NTRK3
3	51780000	51790000	42	19	1	NTRK3
3	51790000	51800000	41	18	1	NTRK3
3	51840000	51850000	43	25	1	NTRK3
3	56580000	56590000	56	26	1	LOC111095234
3	56610000	56620000	40	24	1	LOC111095235
3	56670000	56680000	43	11	1	LOC111095236
3	56930000	56940000	40	19	1	IL16
3	56970000	56980000	59	16	1	IL16
3	56980000	56990000	48	6	1	IL16
3	57440000	57450000	53	16	1	ARNT2
3	57670000	57680000	43	7	1	CTXND1
3	57680000	57690000	47	15	1	CTXND1
3	57690000	57700000	45	25	1	CTXND1
3	57730000	57740000	57	20	1	FAH
3	57900000	57910000	40	20	1	LOC119871221
3	57940000	57950000	47	19	1	MTHFS
3	58440000	58450000	44	18	1	RASGRF1
3	58640000	58650000	58	16	1	ADAMTS7
3	59050000	59060000	45	9	1	PPP2R2C
3	59120000	59130000	43	5	1	LOC610273
3	59130000	59140000	72	11	2	LOC610273,MAN2B2
3	59150000	59160000	41	9	1	MAN2B2
3	59410000	59420000	42	15	1	KIAA0232
3	59790000	59800000	42	9	1	SORCS2
3	59800000	59810000	44	24	1	SORCS2
3	59820000	59830000	57	16	1	SORCS2
3	59910000	59920000	65	23	1	SORCS2
3	59930000	59940000	55	24	1	SORCS2
3	59990000	60000000	42	13	1	SORCS2
3	60190000	60200000	49	23	1	AFAP1
3	60240000	60250000	46	30	1	AFAP1
3	60420000	60430000	45	30	1	ABLIM2
3	61990000	62000000	46	12	1	TNIP2
3	63640000	63650000	44	23	1	LOC119871236
3	64480000	64490000	64	18	1	LOC111095261
3	64950000	64960000	44	16	1	LOC111095379
3	65000000	65010000	53	19	1	CD38
3	65100000	65110000	42	11	1	BST1
3	65310000	65320000	46	13	1	CC2D2A
3	65400000	65410000	54	12	1	C1QTNF7
3	65440000	65450000	45	28	1	C1QTNF7
3	66110000	66120000	51	7	1	LOC102156687
3	66200000	66210000	69	19	1	LOC102156687
3	67150000	67160000	40	22	1	NKX3-2
3	67200000	67210000	42	15	1	RAB28
3	67330000	67340000	52	14	1	RAB28
3	67890000	67900000	46	21	1	LOC111095270
3	67920000	67930000	48	15	1	LOC111095270
3	67930000	67940000	42	11	1	LOC111095270
3	68500000	68510000	45	19	1	LOC111095271
3	68510000	68520000	46	14	1	LOC111095271
3	68910000	68920000	40	12	1	LOC119870841
3	68930000	68940000	43	22	1	HS3ST1
3	68970000	68980000	45	6	1	LOC111095272
3	69690000	69700000	59	20	1	CLNK
3	69820000	69830000	47	20	1	CLNK
3	69830000	69840000	50	17	1	CLNK
3	70150000	70160000	46	9	1	SLC2A9
3	70160000	70170000	41	14	1	SLC2A9
3	70190000	70200000	62	16	1	SLC2A9
3	70200000	70210000	42	15	1	SLC2A9
3	70250000	70260000	44	12	1	SLC2A9
3	70310000	70320000	43	3	1	SLC2A9
3	70390000	70400000	42	7	1	OTOP1
3	70820000	70830000	52	18	1	LOC111095279
3	71250000	71260000	59	21	1	STK32B
3	71270000	71280000	43	22	1	STK32B
3	71320000	71330000	44	13	1	STK32B
3	71420000	71430000	47	5	1	STK32B
3	71590000	71600000	59	20	1	EVC2
3	71610000	71620000	49	19	1	EVC2
3	71650000	71660000	54	17	1	EVC2
3	71660000	71670000	66	15	1	EVC2
3	71700000	71710000	46	21	1	EVC
3	71780000	71790000	40	19	1	CRMP1
3	71810000	71820000	40	18	1	CRMP1
3	72240000	72250000	43	22	1	APBB2
3	72310000	72320000	40	26	1	APBB2
3	72580000	72590000	42	12	1	APBB2
3	74350000	74360000	42	15	1	TLR10
3	74600000	74610000	49	25	1	LOC102151488
3	74890000	74900000	42	18	1	TBC1D1
3	74900000	74910000	41	14	1	TBC1D1
3	74950000	74960000	45	22	1	TBC1D1
3	75040000	75050000	43	14	1	TBC1D1
3	75330000	75340000	44	33	1	RELL1
3	75360000	75370000	64	33	1	C3H4orf19
3	75460000	75470000	58	12	1	NWD2
3	78930000	78940000	59	18	1	LOC111095393
3	79750000	79760000	41	17	1	LOC111095394
3	80030000	80040000	43	22	1	LOC111095396
3	80690000	80700000	51	6	1	LOC119870864
3	80780000	80790000	41	11	1	LOC111095397
3	80790000	80800000	41	15	1	LOC111095397
3	80800000	80810000	41	15	1	LOC111095397
3	80810000	80820000	45	20	1	LOC111095397
3	81030000	81040000	40	22	1	PCDH7
3	81230000	81240000	46	31	1	PCDH7
3	81240000	81250000	47	24	1	PCDH7
3	81260000	81270000	45	25	1	PCDH7
3	81270000	81280000	44	17	1	PCDH7
3	81280000	81290000	42	25	1	PCDH7
3	81640000	81650000	43	19	1	LOC100855743
3	82970000	82980000	43	19	1	LOC111095398
3	83100000	83110000	42	9	1	LOC102153629
3	84320000	84330000	40	4	1	LOC111095306
3	84800000	84810000	103	28	1	TBC1D19
3	84860000	84870000	44	18	1	TBC1D19
3	84870000	84880000	41	12	1	TBC1D19
3	85340000	85350000	61	19	1	LOC100686918
3	85600000	85610000	41	8	1	SEL1L3
3	85690000	85700000	55	17	1	LOC111095314
3	85700000	85710000	46	21	1	LOC111095314
3	85710000	85720000	44	17	1	LOC111095314
3	85750000	85760000	41	18	1	LOC111095315
3	86250000	86260000	60	22	1	CCDC149
3	86260000	86270000	44	18	1	CCDC149
3	86290000	86300000	51	28	1	CCDC149
3	86730000	86740000	42	23	1	PPARGC1A
3	87130000	87140000	45	18	1	PPARGC1A
3	87190000	87200000	41	23	1	PPARGC1A
3	87580000	87590000	43	13	1	LOC119870879
3	87610000	87620000	53	20	1	LOC119870879
3	87640000	87650000	45	12	1	LOC111095405
3	87710000	87720000	45	19	1	LOC119870884
3	87750000	87760000	42	22	1	LOC119870884
3	87800000	87810000	45	23	1	LOC119870884
3	87830000	87840000	57	32	1	LOC119870884
3	88110000	88120000	48	30	1	GBA3
3	88120000	88130000	42	29	1	GBA3
3	88130000	88140000	48	20	1	GBA3
3	88140000	88150000	48	28	1	GBA3
3	88760000	88770000	63	28	1	KCNIP4
3	89090000	89100000	54	30	1	KCNIP4
3	89100000	89110000	48	19	1	KCNIP4
3	89660000	89670000	41	11	1	KCNIP4
3	89780000	89790000	45	16	1	KCNIP4
3	89790000	89800000	55	22	1	KCNIP4
3	89830000	89840000	52	27	1	KCNIP4
3	89840000	89850000	40	27	1	KCNIP4
3	89850000	89860000	47	33	1	KCNIP4
3	89870000	89880000	55	25	1	KCNIP4
3	89880000	89890000	44	27	2	KCNIP4,PACRGL
3	90110000	90120000	49	30	1	SLIT2
3	90790000	90800000	42	14	1	LOC111095408
3	91680000	91690000	51	29	1	LOC106558648
3	91700000	91710000	45	39	1	LOC106558648
3	91760000	91770000	50	25	1	LOC119870893
3	91770000	91780000	59	29	1	LOC119870893
3	91780000	91790000	45	27	1	LOC119870893
3	92860000	92870000	99	56	1	LOC119881434
4	30000	40000	167	30	1	LOC111095415
4	5550000	5560000	40	25	1	SLC35F3
4	6520000	6530000	48	20	1	PCNX2
4	7770000	7780000	54	15	1	DISC1
4	7850000	7860000	54	21	1	DISC1
4	7860000	7870000	70	24	1	DISC1
4	8340000	8350000	44	18	1	LOC111095694
4	9960000	9970000	49	5	1	RAB4A
4	10170000	10180000	81	13	1	LOC111095446
4	11570000	11580000	42	15	2	LOC102154651,LOC102155265
4	12320000	12330000	49	3	1	CCDC6
4	12430000	12440000	50	15	1	ANK3
4	12440000	12450000	55	16	1	ANK3
4	12620000	12630000	58	12	1	ANK3
4	12630000	12640000	50	28	1	ANK3
4	12640000	12650000	52	20	1	ANK3
4	12970000	12980000	52	9	1	ANK3
4	13030000	13040000	40	13	1	ANK3
4	13080000	13090000	42	26	1	ANK3
4	13860000	13870000	40	2	1	LOC111095457
4	20510000	20520000	43	14	2	LOC106558673,SRGN
4	22160000	22170000	73	25	1	LOC111095475
4	22200000	22210000	51	20	1	LOC119871626
4	22400000	22410000	59	19	1	SLC29A3
4	22490000	22500000	40	19	1	CDH23
4	22670000	22680000	43	17	1	CDH23
4	26580000	26590000	41	25	1	LRMDA
4	26880000	26890000	42	17	1	LRMDA
4	28500000	28510000	51	15	1	LOC102154968
4	29610000	29620000	45	16	1	TMEM254
4	29750000	29760000	41	3	1	MAT1A
4	30930000	30940000	46	12	1	NRG3
4	31220000	31230000	56	21	1	NRG3
4	32710000	32720000	46	16	1	GHITM
4	32830000	32840000	42	25	1	LOC102152378
4	33840000	33850000	57	26	1	GRID1
4	33900000	33910000	55	13	1	GRID1
4	33980000	33990000	43	18	1	GRID1
4	34230000	34240000	41	17	1	GRID1
4	35290000	35300000	45	21	1	LOC102154920
4	37710000	37720000	41	22	1	HRH2
4	39640000	39650000	62	20	1	BNIP1
4	41870000	41880000	47	21	1	KCNIP1
4	42230000	42240000	47	23	1	DOCK2
4	42300000	42310000	46	12	1	DOCK2
4	43810000	43820000	42	20	1	WWC1
4	44260000	44270000	51	28	1	TENM2
4	44290000	44300000	57	21	1	TENM2
4	44860000	44870000	54	21	1	LOC119863952
4	44910000	44920000	40	23	1	LOC119863952
4	44940000	44950000	44	19	1	LOC119863952
4	45030000	45040000	45	14	1	LOC119863952
4	45710000	45720000	42	20	1	LOC111095559
4	45720000	45730000	45	14	1	LOC111095559
4	46760000	46770000	45	14	1	LOC111095560
4	46770000	46780000	52	16	1	LOC119871517
4	48300000	48310000	49	20	1	LOC119871518
4	48330000	48340000	41	23	1	LOC119871518
4	48730000	48740000	42	24	1	LOC106558726
4	49200000	49210000	40	6	1	LOC119871414
4	50340000	50350000	42	3	1	ATP10B
4	50370000	50380000	40	14	1	ATP10B
4	50400000	50410000	56	17	1	ATP10B
4	50410000	50420000	54	14	1	ATP10B
4	50500000	50510000	40	25	1	ATP10B
4	50660000	50670000	52	30	1	LOC119871519
4	50790000	50800000	40	23	1	C1QTNF2
4	50800000	50810000	43	26	1	C1QTNF2
4	51200000	51210000	60	24	1	LOC119871638
4	52490000	52500000	40	16	1	LOC111095717
4	53170000	53180000	53	29	1	NIPAL4
4	53340000	53350000	44	19	1	ITK
4	53380000	53390000	48	6	1	ITK
4	54180000	54190000	43	4	1	SGCD
4	54190000	54200000	43	4	1	SGCD
4	54330000	54340000	55	21	1	SGCD
4	54390000	54400000	41	4	1	SGCD
4	54460000	54470000	48	19	1	SGCD
4	54470000	54480000	40	17	1	SGCD
4	54500000	54510000	66	22	1	SGCD
4	54580000	54590000	41	23	1	SGCD
4	54590000	54600000	41	15	1	SGCD
4	57050000	57060000	41	19	1	LOC111095581
4	58210000	58220000	51	14	1	FAT2
4	58430000	58440000	43	22	1	SLC36A3
4	58440000	58450000	41	24	2	GM2A,SLC36A3
4	58470000	58480000	45	24	1	CCDC69
4	58500000	58510000	47	29	1	CCDC69
4	59460000	59470000	44	25	1	CSF1R
4	62670000	62680000	44	15	1	ITGA2
4	62970000	62980000	54	17	1	LOC119871537
4	62980000	62990000	56	33	1	LOC119871537
4	62990000	63000000	43	16	1	LOC119871537
4	65370000	65380000	48	12	1	HCN1
4	65630000	65640000	43	7	1	HCN1
4	65640000	65650000	47	21	1	HCN1
4	67420000	67430000	51	20	2	LOC111095619,LOC111095620
4	67540000	67550000	46	5	1	GHR
4	68790000	68800000	51	23	1	C6
4	68800000	68810000	40	18	1	C6
4	70180000	70190000	45	17	1	C9
4	71130000	71140000	40	23	1	LOC111095629
4	71850000	71860000	41	13	1	NUP155
4	71860000	71870000	41	17	1	NUP155
4	71870000	71880000	49	14	1	NUP155
4	71910000	71920000	41	20	1	NUP155
4	72770000	72780000	54	25	1	RANBP3L
4	74350000	74360000	44	16	1	SLC45A2
4	74360000	74370000	47	12	1	SLC45A2
4	74470000	74480000	58	15	1	ADAMTS12
4	74530000	74540000	50	13	1	ADAMTS12
4	74570000	74580000	42	6	1	ADAMTS12
4	76790000	76800000	44	23	1	LOC102156065
4	79780000	79790000	47	29	1	CDH9
4	79810000	79820000	55	15	1	CDH9
4	81040000	81050000	40	21	1	LOC102156602
4	81600000	81610000	42	15	1	CDH10
4	82220000	82230000	94	23	1	LOC111095737
4	82230000	82240000	46	19	1	LOC111095737
4	82240000	82250000	45	15	1	LOC111095737
4	82700000	82710000	47	24	1	LOC102156814
4	82840000	82850000	46	20	1	CDH12
4	82850000	82860000	58	19	1	CDH12
4	82990000	83000000	51	18	1	CDH12
4	83000000	83010000	40	16	1	CDH12
4	83810000	83820000	50	27	1	LOC111095663
4	83830000	83840000	41	32	1	LOC111095663
4	84650000	84660000	64	20	1	CDH18
4	84770000	84780000	40	18	1	CDH18
4	85210000	85220000	57	25	1	CDH18
4	85270000	85280000	55	26	1	CDH18
4	85280000	85290000	70	23	1	CDH18
4	85340000	85350000	42	22	1	CDH18
4	85450000	85460000	43	16	1	CDH18
4	85480000	85490000	41	28	1	CDH18
4	85810000	85820000	64	23	1	LOC111095664
4	85830000	85840000	40	18	1	LOC111095664
4	86040000	86050000	41	20	1	LOC111095741
4	87260000	87270000	49	24	1	MYO10
4	87570000	87580000	48	20	1	ZNF622
4	87580000	87590000	50	35	1	ZNF622
4	87890000	87900000	47	30	1	LOC102151207
4	87910000	87920000	62	28	1	LOC102151207
4	88010000	88020000	43	27	1	FBXL7
4	88060000	88070000	55	31	1	FBXL7
4	88110000	88120000	40	34	1	FBXL7
4	88120000	88130000	49	27	1	FBXL7
4	88140000	88150000	57	32	1	FBXL7
4	88170000	88180000	55	37	1	FBXL7
4	88190000	88200000	62	24	1	FBXL7
4	88480000	88490000	68	26	1	LOC100688076
5	3450000	3460000	42	7	1	NTM
5	5960000	5970000	41	2	1	LOC106558781
5	7350000	7360000	58	23	1	LOC102153283
5	8050000	8060000	47	6	1	KIRREL3
5	8100000	8110000	54	20	1	ST3GAL4
5	8460000	8470000	41	17	1	CDON
5	8560000	8570000	61	38	1	HYLS1
5	8620000	8630000	52	28	1	PATE2
5	8650000	8660000	65	19	2	LOC119876287,PATE1
5	10050000	10060000	42	14	1	OR8B1J
5	10490000	10500000	58	25	1	OR4D5
5	10560000	10570000	49	16	1	OR6M2B
5	10910000	10920000	40	13	1	GRAMD1B
5	11180000	11190000	42	21	1	CLMP
5	11220000	11230000	40	14	1	CLMP
5	11450000	11460000	40	24	1	UBASH3B
5	11490000	11500000	40	20	1	UBASH3B
5	11500000	11510000	45	23	1	UBASH3B
5	12510000	12520000	45	24	1	SORL1
5	12740000	12750000	50	16	1	LOC102157382
5	12770000	12780000	40	17	1	LOC102157382
5	12850000	12860000	40	27	1	TECTA
5	12910000	12920000	43	17	1	TECTA
5	12920000	12930000	41	14	1	TECTA
5	13130000	13140000	44	15	1	GRIK4
5	13140000	13150000	41	20	1	GRIK4
5	13150000	13160000	42	26	1	GRIK4
5	13200000	13210000	62	27	1	GRIK4
5	14340000	14350000	43	21	1	LOC111095807
5	14350000	14360000	40	25	1	LOC111095807
5	14400000	14410000	65	15	1	LOC111095807
5	14770000	14780000	40	19	1	SLC37A4
5	15830000	15840000	45	5	1	DSCAML1
5	15990000	16000000	42	25	1	DSCAML1
5	16190000	16200000	45	27	1	CEP164
5	17330000	17340000	42	3	2	LOC102153762,LOC111095824
5	19400000	19410000	43	2	1	HTR3B
5	21800000	21810000	52	14	1	C5H11orf53
5	22830000	22840000	47	19	1	LOC111095849
5	24150000	24160000	43	14	1	C5H11orf65
5	24160000	24170000	55	14	1	C5H11orf65
5	24170000	24180000	55	12	1	C5H11orf65
5	24180000	24190000	47	13	1	C5H11orf65
5	24240000	24250000	53	13	1	ATM
5	25340000	25350000	40	19	1	GUCY1A2
5	25420000	25430000	42	16	1	GUCY1A2
5	25610000	25620000	48	19	1	GUCY1A2
5	25620000	25630000	44	18	1	GUCY1A2
5	26600000	26610000	77	7	1	GRIA4
5	27300000	27310000	40	22	1	LOC119871826
5	27310000	27320000	53	17	1	LOC119871826
5	27320000	27330000	43	24	1	LOC119871826
5	27400000	27410000	46	21	1	LOC119871826
5	27460000	27470000	43	26	1	LOC119871826
5	27480000	27490000	55	22	1	LOC119871826
5	27920000	27930000	44	18	1	PDGFD
5	27970000	27980000	43	13	1	PDGFD
5	27980000	27990000	40	20	1	PDGFD
5	28080000	28090000	42	17	1	PDGFD
5	29150000	29160000	43	21	1	MMP20
5	29230000	29240000	40	11	1	MMP7
5	29310000	29320000	55	13	1	TMEM123
5	29320000	29330000	41	16	1	TMEM123
5	29330000	29340000	40	21	1	TMEM123
5	29810000	29820000	40	17	1	LOC111096106
5	35760000	35770000	45	13	1	SHISA6
5	35770000	35780000	47	21	1	SHISA6
5	36040000	36050000	41	10	1	DNAH9
5	36060000	36070000	46	10	1	DNAH9
5	37430000	37440000	42	17	1	LOC111095899
5	38880000	38890000	49	15	1	LOC111096108
5	39020000	39030000	42	8	1	LOC102156927
5	39030000	39040000	47	4	1	LOC102156927
5	41170000	41180000	46	12	2	FAM83G,SLC5A10
5	41180000	41190000	45	16	2	FAM83G,SLC5A10
5	44360000	44370000	46	11	1	PDE4B
5	44490000	44500000	48	4	1	LOC609798
5	44660000	44670000	49	19	1	PDE4B
5	45040000	45050000	48	18	1	LEPROT
5	46660000	46670000	45	25	2	PGM1,ROR1
5	46930000	46940000	40	10	1	ALG6
5	46940000	46950000	49	9	1	ALG6
5	47930000	47940000	45	16	1	LOC106558772
5	48170000	48180000	49	19	1	PATJ
5	48200000	48210000	42	14	1	PATJ
5	48300000	48310000	57	14	1	PATJ
5	48310000	48320000	45	21	1	PATJ
5	48320000	48330000	50	24	1	PATJ
5	48340000	48350000	40	11	1	PATJ
5	49730000	49740000	77	18	1	LOC111096113
5	49740000	49750000	69	26	1	LOC111096113
5	50950000	50960000	42	27	1	LOC119872021
5	51460000	51470000	42	19	1	LOC111095947
5	51480000	51490000	64	21	1	LOC111095947
5	51720000	51730000	41	31	1	DAB1
5	51880000	51890000	51	21	1	DAB1
5	52500000	52510000	44	26	1	DAB1
5	52530000	52540000	40	15	1	DAB1
5	52560000	52570000	42	7	1	DAB1
5	52630000	52640000	40	27	1	DAB1
5	52660000	52670000	43	16	1	DAB1
5	52750000	52760000	47	21	1	C8B
5	52760000	52770000	42	26	1	C8B
5	52820000	52830000	48	18	1	C8A
5	53360000	53370000	44	27	1	LOC102156622
5	53420000	53430000	42	11	1	LOC111095949
5	53520000	53530000	44	18	1	LOC111095949
5	53830000	53840000	45	26	1	LOC111095950
5	54440000	54450000	42	20	1	LOC111095952
5	54520000	54530000	51	16	1	LEXM
5	57860000	57870000	58	22	1	ACTRT2
5	58710000	58720000	61	21	1	LOC111096119
5	58900000	58910000	50	18	1	LOC102151862
5	58930000	58940000	41	20	1	LOC102151862
5	59180000	59190000	44	17	1	AJAP1
5	59190000	59200000	52	16	1	AJAP1
5	59980000	59990000	41	15	1	LOC111095969
5	60140000	60150000	48	4	1	NPHP4
5	61390000	61400000	41	19	1	CAMTA1
5	61660000	61670000	41	3	1	PER3
5	63350000	63360000	60	4	1	NMNAT1
5	63360000	63370000	49	5	1	NMNAT1
5	63370000	63380000	48	7	1	NMNAT1
5	65570000	65580000	52	31	1	LOC119871920
5	65580000	65590000	40	11	1	LOC119871919
5	65670000	65680000	42	15	1	JPH3
5	66890000	66900000	40	25	1	LOC106558853
5	66910000	66920000	43	21	1	LOC106558853
5	66980000	66990000	46	13	1	LOC119871925
5	67440000	67450000	41	13	1	GSE1
5	67460000	67470000	42	6	1	GSE1
5	67880000	67890000	50	28	1	CRISPLD2
5	68220000	68230000	59	26	1	ATP2C2
5	68230000	68240000	42	21	1	ATP2C2
5	68240000	68250000	50	22	1	ATP2C2
5	68250000	68260000	46	15	1	ATP2C2
5	68260000	68270000	52	17	1	ATP2C2
5	68480000	68490000	43	15	2	DNAAF1,TAF1C
5	68550000	68560000	41	15	1	MBTPS1
5	68570000	68580000	45	14	1	MBTPS1
5	69140000	69150000	47	13	1	CDH13
5	69330000	69340000	40	23	1	CDH13
5	69410000	69420000	49	27	1	CDH13
5	69470000	69480000	61	23	1	CDH13
5	69530000	69540000	47	19	1	CDH13
5	69540000	69550000	40	21	1	CDH13
5	69560000	69570000	41	23	1	CDH13
5	69610000	69620000	52	18	1	CDH13
5	70510000	70520000	58	19	1	PLCG2
5	71030000	71040000	41	14	1	PKD1L2
5	71320000	71330000	51	20	1	CDYL2
5	71330000	71340000	53	24	1	CDYL2
5	71340000	71350000	41	14	1	CDYL2
5	71820000	71830000	45	19	1	LOC102156069
5	71880000	71890000	41	18	1	LOC102156069
5	71980000	71990000	43	21	1	LOC102156069
5	72050000	72060000	49	23	1	LOC102156069
5	73080000	73090000	46	14	1	WWOX
5	73760000	73770000	41	26	1	VAT1L
5	73860000	73870000	44	4	1	LOC119872035
5	74100000	74110000	44	20	1	ADAMTS18
5	74290000	74300000	52	26	1	LOC111096028
5	74860000	74870000	49	23	1	CNTNAP4
5	75450000	75460000	50	22	1	DUXB
5	75500000	75510000	50	25	2	ADAT1,KARS1
5	75530000	75540000	51	24	1	ADAT1
5	75570000	75580000	64	19	1	TMEM231
5	83320000	83330000	43	18	1	LOC119871970
5	84670000	84680000	68	36	1	LOC119872037
5	87040000	87050000	42	26	1	CDH8
5	87080000	87090000	68	28	1	CDH8
5	87130000	87140000	48	25	1	CDH8
5	87150000	87160000	41	18	1	CDH8
5	87160000	87170000	50	25	1	CDH8
5	87250000	87260000	43	23	1	CDH8
5	87260000	87270000	51	26	1	CDH8
5	87270000	87280000	45	16	1	CDH8
5	87490000	87500000	45	28	1	LOC111096064
5	87500000	87510000	41	31	1	LOC111096064
5	88380000	88390000	48	35	1	LOC111096065
5	88790000	88800000	46	15	1	LOC111096135
5	88890000	88900000	40	7	1	LOC111096138
6	4210000	4220000	42	20	1	LOC119872319
6	4220000	4230000	43	25	1	LOC111096482
6	5870000	5880000	56	14	1	CLIP2
6	8210000	8220000	52	18	1	COL26A1
6	8290000	8300000	40	15	1	COL26A1
6	8760000	8770000	57	16	1	LOC102151823
6	9180000	9190000	54	14	1	ZCWPW1
6	9210000	9220000	50	12	1	PILRA
6	10000000	10010000	48	16	1	FAM200A
6	10010000	10020000	41	18	1	ZKSCAN5
6	10160000	10170000	63	15	1	ATP5J2
6	10690000	10700000	57	18	1	LOC111096216
6	13320000	13330000	54	12	1	SDK1
6	13330000	13340000	50	14	1	SDK1
6	13350000	13360000	49	18	1	SDK1
6	13450000	13460000	67	13	1	SDK1
6	14860000	14870000	41	14	1	LOC489893
6	14880000	14890000	41	5	1	LOC489893
6	14890000	14900000	40	6	1	LOC489893
6	15580000	15590000	49	6	1	INTS1
6	15930000	15940000	45	17	2	C6H7orf50,LOC102153193
6	16140000	16150000	40	15	1	SUN1
6	16150000	16160000	45	15	1	SUN1
6	16700000	16710000	58	18	1	LOC102154866
6	18990000	19000000	40	11	1	GSG1L
6	19000000	19010000	41	28	1	GSG1L
6	19050000	19060000	50	19	1	KATNIP
6	19080000	19090000	42	19	1	KATNIP
6	19100000	19110000	48	16	1	KATNIP
6	19110000	19120000	43	20	1	KATNIP
6	19150000	19160000	43	5	1	KATNIP
6	19550000	19560000	51	23	1	LOC102155732
6	19660000	19670000	41	13	1	LOC102155858
6	20550000	20560000	53	18	1	HS3ST4
6	20560000	20570000	43	13	1	HS3ST4
6	20680000	20690000	63	35	1	HS3ST4
6	20850000	20860000	58	25	1	LOC111096266
6	20860000	20870000	48	33	1	LOC111096266
6	21130000	21140000	45	16	1	AQP8
6	21200000	21210000	49	19	1	LCMT1
6	21740000	21750000	46	22	1	LOC111096274
6	23620000	23630000	41	23	1	VWA3A
6	26990000	27000000	43	30	1	XYLT1
6	27030000	27040000	42	20	1	XYLT1
6	28240000	28250000	40	16	1	MYH11
6	28280000	28290000	46	23	1	MYH11
6	28300000	28310000	43	17	1	MYH11
6	28470000	28480000	53	22	1	BMERB1
6	28480000	28490000	41	14	1	BMERB1
6	28490000	28500000	43	12	1	BMERB1
6	30490000	30500000	50	21	1	SNX29
6	30520000	30530000	50	26	1	SNX29
6	30530000	30540000	49	21	1	SNX29
6	30570000	30580000	46	22	1	SNX29
6	30590000	30600000	56	20	1	SNX29
6	30600000	30610000	57	14	1	SNX29
6	30690000	30700000	56	14	1	SNX29
6	30700000	30710000	46	16	1	SNX29
6	31470000	31480000	63	26	1	LOC111096475
6	31480000	31490000	45	16	1	LOC111096475
6	31580000	31590000	52	17	1	LOC111096475
6	34940000	34950000	51	14	1	RBFOX1
6	35250000	35260000	42	21	1	RBFOX1
6	35290000	35300000	42	21	1	RBFOX1
6	40840000	40850000	40	35	1	LOC119879916
6	43400000	43410000	43	51	1	HENMT1
6	44150000	44160000	45	14	1	VAV3
6	44380000	44390000	40	29	1	NTNG1
6	44760000	44770000	51	18	1	PRMT6
6	45420000	45430000	49	19	1	LOC119872250
6	45520000	45530000	48	18	1	LOC119872250
6	45650000	45660000	43	24	1	LOC102152190
6	45660000	45670000	45	19	1	LOC102152190
6	49420000	49430000	45	19	1	LOC102153396
6	49430000	49440000	41	23	1	LOC102153396
6	49570000	49580000	41	23	1	SLC30A7
6	49770000	49780000	44	25	1	LOC119881528
6	49780000	49790000	59	20	1	LOC119881528
6	49810000	49820000	47	25	1	LOC119881528
6	50600000	50610000	51	29	1	PALMD
6	51070000	51080000	45	17	1	LOC119872354
6	51400000	51410000	40	17	1	SNX7
6	52330000	52340000	49	13	1	DPYD
6	52760000	52770000	42	18	1	DPYD
6	53470000	53480000	43	18	1	LOC102155973
6	55400000	55410000	43	21	1	ARHGAP29
6	56210000	56220000	41	7	1	CCDC18
6	57650000	57660000	44	7	1	LOC111096400
6	59420000	59430000	59	18	1	LRRC8C
6	59740000	59750000	43	21	1	LOC612422
6	59840000	59850000	54	21	1	LOC119881533
6	59890000	59900000	51	11	2	GBP1,LOC119872277
6	60620000	60630000	60	10	1	LOC102152020
6	61740000	61750000	47	16	1	HS2ST1
6	62240000	62250000	40	17	1	CLCA2
6	62670000	62680000	48	15	1	COL24A1
6	64000000	64010000	41	18	1	DNASE2B
6	64330000	64340000	41	19	1	TTLL7
6	64350000	64360000	45	18	1	TTLL7
6	64670000	64680000	43	26	1	LOC119872367
6	64690000	64700000	46	19	1	LOC119872367
6	65110000	65120000	43	25	1	LOC111096525
6	65180000	65190000	44	30	1	LOC102151889
6	65190000	65200000	41	24	1	LOC102151889
6	65270000	65280000	46	29	1	LOC102151889
6	65290000	65300000	49	19	1	LOC102151889
6	65880000	65890000	43	22	1	LOC111096433
6	65890000	65900000	40	17	1	LOC111096433
6	65930000	65940000	42	26	1	LOC111096433
6	66550000	66560000	42	20	1	ADGRL2
6	66570000	66580000	45	9	1	ADGRL2
6	66700000	66710000	41	22	1	ADGRL2
6	67240000	67250000	40	16	1	LOC102152021
6	67260000	67270000	48	21	1	LOC102152021
6	67320000	67330000	70	26	1	LOC119872369
6	67980000	67990000	41	23	1	LOC111096439
6	68220000	68230000	60	26	1	LOC111096530
6	68540000	68550000	67	20	1	LOC111096532
6	68650000	68660000	43	22	1	LOC119872370
6	68690000	68700000	40	18	1	ADGRL4
6	68720000	68730000	59	23	1	ADGRL4
6	69050000	69060000	57	22	1	PTGFR
6	69060000	69070000	46	12	1	PTGFR
6	69350000	69360000	44	27	1	GIPC2
6	69360000	69370000	57	10	1	GIPC2
6	69880000	69890000	62	21	1	AK5
6	69950000	69960000	47	15	1	AK5
6	69960000	69970000	41	18	1	AK5
6	69970000	69980000	41	18	1	AK5
6	69980000	69990000	44	7	1	AK5
6	70000000	70010000	43	23	1	AK5
6	70020000	70030000	77	17	1	AK5
6	70040000	70050000	49	22	1	AK5
6	70050000	70060000	61	16	1	AK5
6	70090000	70100000	54	4	1	AK5
6	70310000	70320000	77	21	1	ST6GALNAC5
6	70320000	70330000	61	27	1	ST6GALNAC5
6	70330000	70340000	44	9	1	ST6GALNAC5
6	70360000	70370000	40	6	1	ST6GALNAC5
6	70570000	70580000	55	6	1	LOC111096445
6	70640000	70650000	41	21	1	ST6GALNAC3
6	70680000	70690000	42	16	1	ST6GALNAC3
6	70690000	70700000	43	10	1	ST6GALNAC3
6	70710000	70720000	54	16	1	ST6GALNAC3
6	70760000	70770000	44	7	1	ST6GALNAC3
6	70930000	70940000	41	9	1	ST6GALNAC3
6	70970000	70980000	45	19	1	ST6GALNAC3
6	71000000	71010000	42	20	1	ST6GALNAC3
6	71010000	71020000	48	18	1	ST6GALNAC3
6	71020000	71030000	53	25	1	ST6GALNAC3
6	71040000	71050000	57	22	1	ST6GALNAC3
6	71050000	71060000	59	31	1	ST6GALNAC3
6	71060000	71070000	62	22	1	ST6GALNAC3
6	71070000	71080000	44	17	1	ST6GALNAC3
6	71130000	71140000	40	18	1	ST6GALNAC3
6	71510000	71520000	43	14	1	LOC102155113
6	71520000	71530000	44	9	1	LOC102155113
6	71570000	71580000	42	26	1	SLC44A5
6	71590000	71600000	65	27	1	SLC44A5
6	71600000	71610000	56	23	1	SLC44A5
6	71630000	71640000	41	14	1	SLC44A5
6	71670000	71680000	48	19	1	SLC44A5
6	71680000	71690000	43	24	1	SLC44A5
6	71720000	71730000	69	17	1	SLC44A5
6	71730000	71740000	45	17	1	SLC44A5
6	71760000	71770000	44	20	1	SLC44A5
6	71770000	71780000	41	9	1	SLC44A5
6	71780000	71790000	40	17	1	SLC44A5
6	72380000	72390000	55	22	1	ERICH3
6	72390000	72400000	43	20	1	ERICH3
6	72530000	72540000	40	12	1	TNNI3K
6	72630000	72640000	53	11	1	TNNI3K
6	72640000	72650000	41	3	1	TNNI3K
6	72660000	72670000	44	20	1	TNNI3K
6	72670000	72680000	52	15	1	TNNI3K
6	72680000	72690000	48	17	1	TNNI3K
6	72690000	72700000	41	13	1	TNNI3K
6	72720000	72730000	41	5	1	FPGT
6	72900000	72910000	43	4	1	LRRIQ3
6	73300000	73310000	42	9	1	LOC119872374
6	73310000	73320000	57	20	1	LOC119872374
6	73320000	73330000	53	17	1	LOC119872374
6	73690000	73700000	50	36	1	LOC111096536
6	73740000	73750000	48	23	1	LOC111096452
6	73750000	73760000	47	21	1	LOC111096452
6	73760000	73770000	45	26	1	LOC111096452
6	74240000	74250000	45	27	1	LOC111096453
6	74850000	74860000	47	25	1	NEGR1
6	75030000	75040000	42	35	1	NEGR1
6	75210000	75220000	48	21	1	NEGR1
6	75260000	75270000	48	32	1	LOC111096457
6	75330000	75340000	58	17	1	LOC102155681
6	75340000	75350000	40	30	1	LOC102155681
6	75380000	75390000	49	21	1	LOC102155681
6	75500000	75510000	44	23	1	PTGER3
6	75610000	75620000	42	27	1	PTGER3
6	75630000	75640000	51	27	1	PTGER3
6	75640000	75650000	45	25	2	LOC111096460,PTGER3
6	75940000	75950000	47	22	1	LOC111096539
6	75950000	75960000	41	16	1	LOC111096539
6	75970000	75980000	45	25	1	LOC111096539
6	76340000	76350000	44	28	1	LRRC7
6	76350000	76360000	51	20	1	LRRC7
6	76380000	76390000	49	34	1	LRRC7
6	76590000	76600000	41	20	1	LRRC7
6	76650000	76660000	47	24	1	LRRC7
6	76740000	76750000	45	21	1	LOC111096540
6	76930000	76940000	41	20	1	LOC111096462
6	77550000	77560000	51	19	1	LOC100688929
6	77560000	77570000	42	15	1	LOC100688929
6	77730000	77740000	44	15	1	WLS
6	78040000	78050000	64	17	1	LOC119872296
7	6240000	6250000	43	15	1	LOC102156626
7	6250000	6260000	55	7	1	LOC102156626
7	6260000	6270000	40	10	1	LOC102156626
7	6290000	6300000	47	30	1	LOC609365
7	6300000	6310000	47	19	1	LOC609365
7	6310000	6320000	50	22	1	LOC609365
7	7880000	7890000	44	16	1	LOC119872711
7	7930000	7940000	47	20	1	LOC111096612
7	7940000	7950000	50	19	1	CAMK1G
7	8360000	8370000	40	17	1	SYT14
7	8890000	8900000	48	13	1	HHAT
7	8910000	8920000	56	15	1	HHAT
7	8920000	8930000	76	16	1	HHAT
7	8930000	8940000	51	8	1	HHAT
7	9020000	9030000	45	24	1	KCNH1
7	9890000	9900000	49	13	2	LOC106559017,LOC119872497
7	9920000	9930000	42	14	1	LOC106559017
7	10420000	10430000	43	8	1	LOC102155202
7	10710000	10720000	50	5	1	FLVCR1
7	10720000	10730000	55	16	1	FLVCR1
7	10760000	10770000	40	22	1	LOC102156627
7	10800000	10810000	55	20	1	VASH2
7	12090000	12100000	40	21	1	PTPN14
7	12780000	12790000	41	17	1	KCNK2
7	15000000	15010000	56	24	1	CACNA1E
7	15230000	15240000	42	30	1	LOC119872507
7	15480000	15490000	41	25	1	RGSL1
7	15610000	15620000	47	18	1	RGSL1
7	16350000	16360000	42	20	2	LAMC2,NMNAT2
7	16500000	16510000	40	13	1	NMNAT2
7	16680000	16690000	44	15	1	LOC111096874
7	17010000	17020000	49	16	1	COLGALT2
7	17020000	17030000	42	25	1	COLGALT2
7	17460000	17470000	40	5	1	C7H1orf21
7	17620000	17630000	41	10	1	LOC106559023
7	18250000	18260000	45	22	1	LOC111096644
7	18310000	18320000	49	27	1	LOC102152855
7	18470000	18480000	42	17	1	LOC111096876
7	18500000	18510000	44	11	1	LOC106558991
7	18850000	18860000	42	8	1	HMCN1
7	18860000	18870000	64	18	1	HMCN1
7	18890000	18900000	48	19	1	HMCN1
7	19150000	19160000	43	14	1	TPR
7	19160000	19170000	47	13	1	TPR
7	19180000	19190000	41	20	1	ODR4
7	19190000	19200000	56	11	1	ODR4
7	19200000	19210000	42	6	1	ODR4
7	19250000	19260000	46	20	1	PDC
7	19690000	19700000	43	16	1	PLA2G4A
7	20340000	20350000	44	4	1	LOC119872668
7	21980000	21990000	45	15	1	LOC111096879
7	22130000	22140000	45	25	1	BRINP2
7	23610000	23620000	43	17	1	TNR
7	23700000	23710000	43	19	1	TNR
7	23710000	23720000	49	19	1	TNR
7	23830000	23840000	41	5	1	TNR
7	23950000	23960000	53	24	1	KIAA0040
7	25190000	25200000	41	2	1	KLHL20
7	26090000	26100000	43	21	1	FASLG
7	28820000	28830000	42	22	1	F5
7	29090000	29100000	70	4	1	NME7
7	29100000	29110000	45	9	1	NME7
7	29890000	29900000	49	22	1	LOC490356
7	29940000	29950000	40	22	1	LOC490356
7	29950000	29960000	44	14	1	LOC490356
7	29960000	29970000	43	22	1	LOC490356
7	29970000	29980000	42	23	1	LOC490356
7	30020000	30030000	46	20	1	TBX19
7	30370000	30380000	47	8	1	MPC2
7	31740000	31750000	46	14	1	FMN2
7	31750000	31760000	58	16	1	FMN2
7	32160000	32170000	43	15	1	RGS7
7	32520000	32530000	40	17	1	RGS7
7	32530000	32540000	40	14	1	RGS7
7	32580000	32590000	47	19	1	RGS7
7	32740000	32750000	41	17	1	FH
7	33140000	33150000	61	15	1	BECN2
7	33170000	33180000	61	19	1	BECN2
7	33180000	33190000	52	17	1	BECN2
7	33370000	33380000	44	17	1	PLD5
7	33420000	33430000	43	23	1	PLD5
7	33500000	33510000	46	17	1	PLD5
7	33600000	33610000	59	23	1	PLD5
7	36760000	36770000	53	17	1	SMYD3
7	39130000	39140000	61	6	1	LBR
7	39150000	39160000	55	8	1	DNAH14
7	39620000	39630000	46	22	1	CNIH3
7	40240000	40250000	45	18	1	CAPN8
7	40460000	40470000	40	23	1	LOC119872682
7	44870000	44880000	40	18	1	RNF165
7	45170000	45180000	47	10	1	EPG5
7	45180000	45190000	43	9	1	EPG5
7	45190000	45200000	41	9	1	EPG5
7	45350000	45360000	41	15	1	SLC14A1
7	45400000	45410000	40	15	1	LOC119872583
7	47830000	47840000	43	14	1	RIT2
7	47980000	47990000	50	3	1	RIT2
7	51770000	51780000	51	20	1	LOC119872694
7	53550000	53560000	40	22	1	FHOD3
7	54980000	54990000	55	11	1	LOC111096909
7	54990000	55000000	42	20	1	LOC111096909
7	55500000	55510000	50	18	1	NOL4
7	55640000	55650000	40	23	1	NOL4
7	56960000	56970000	48	18	1	KLHL14
7	57890000	57900000	48	4	1	B4GALT6
7	57920000	57930000	50	16	1	TTR
7	61510000	61520000	44	10	1	LOC119872699
7	61760000	61770000	64	19	1	CHST9
7	61810000	61820000	43	11	1	CHST9
7	63320000	63330000	40	19	1	ZNF521
7	63600000	63610000	46	26	1	LOC111096910
7	63860000	63870000	43	24	1	LOC111096912
7	64350000	64360000	53	1	1	TTC39C
7	64360000	64370000	68	14	1	TTC39C
7	64400000	64410000	43	22	1	TTC39C
7	64630000	64640000	59	17	1	LAMA3
7	64640000	64650000	53	15	1	LAMA3
7	64660000	64670000	44	20	1	LAMA3
7	64740000	64750000	44	23	1	ANKRD29
7	64850000	64860000	63	19	1	NPC1
7	64940000	64950000	44	21	1	TMEM241
7	65190000	65200000	41	13	1	LOC111096796
7	66090000	66100000	43	26	1	LOC111096800
7	66380000	66390000	40	15	1	LOC102156766
7	67440000	67450000	60	14	1	LOC111096914
7	68010000	68020000	56	19	1	LOC111096804
7	68020000	68030000	53	21	1	LOC111096804
7	70500000	70510000	47	15	1	DLGAP1
7	70720000	70730000	45	24	1	DLGAP1
7	70730000	70740000	42	19	1	DLGAP1
7	70740000	70750000	42	8	1	DLGAP1
7	70840000	70850000	47	23	1	DLGAP1
7	70970000	70980000	41	25	1	DLGAP1
7	70990000	71000000	47	17	2	DLGAP1,LOC111096809
7	71880000	71890000	52	18	1	EPB41L3
7	73710000	73720000	80	21	1	LOC119872647
7	73940000	73950000	53	24	1	PTPRM
7	74310000	74320000	45	21	1	PTPRM
7	74580000	74590000	40	14	1	PTPRM
7	74600000	74610000	60	16	1	PTPRM
7	75020000	75030000	50	27	1	LOC111096822
7	75030000	75040000	47	28	1	LOC111096822
7	75780000	75790000	52	20	1	RAB31
7	75880000	75890000	46	19	1	TXNDC2
7	76420000	76430000	40	31	1	APCDD1
7	76460000	76470000	40	5	1	NAPG
7	76470000	76480000	66	11	1	NAPG
7	76480000	76490000	40	12	2	LOC111096831,NAPG
7	76590000	76600000	49	23	1	PIEZO2
7	76600000	76610000	52	15	1	PIEZO2
7	76650000	76660000	46	18	1	PIEZO2
7	76840000	76850000	61	7	1	PIEZO2
7	76850000	76860000	47	29	1	PIEZO2
7	77380000	77390000	50	21	1	LOC102152901
7	77440000	77450000	46	21	1	GNAL
7	77500000	77510000	42	21	1	GNAL
7	77890000	77900000	48	23	1	PRELID3A
7	77900000	77910000	50	20	1	PRELID3A
7	78030000	78040000	54	16	1	SPIRE1
7	78450000	78460000	40	15	1	CEP192
7	78620000	78630000	63	39	1	LOC102154687
7	78880000	78890000	51	20	1	MYO5B
7	78920000	78930000	66	31	1	MYO5B
7	79210000	79220000	40	24	1	LOC119872624
7	80030000	80040000	45	23	1	CTIF
7	80050000	80060000	47	29	1	CTIF
7	80330000	80340000	42	31	1	LOC119872627
7	80510000	80520000	43	24	1	LOC119872627
8	6930000	6940000	46	10	1	LOC119881561
8	11710000	11720000	43	19	1	AKAP6
8	11720000	11730000	41	22	1	AKAP6
8	11740000	11750000	41	18	1	AKAP6
8	12100000	12110000	42	18	1	NPAS3
8	13390000	13400000	42	18	1	LOC102151865
8	15150000	15160000	51	13	1	LOC119872840
8	15160000	15170000	40	9	1	LOC119872840
8	16860000	16870000	40	5	1	LOC119872849
8	16920000	16930000	51	4	1	LOC119872849
8	19900000	19910000	47	28	1	LOC111097010
8	20360000	20370000	40	23	1	LOC111097012
8	20380000	20390000	43	20	1	LOC111097012
8	22180000	22190000	41	17	1	LOC111097015
8	22190000	22200000	41	28	2	FSCB,LOC111097015
8	27440000	27450000	53	19	1	ABHD12B
8	31380000	31390000	40	15	1	FBXO34
8	33440000	33450000	52	14	1	SLC35F4
8	36540000	36550000	41	7	1	PRKCH
8	41550000	41560000	40	12	1	MPP5
8	41600000	41610000	44	14	1	PLEK2
8	43930000	43940000	40	9	1	SMOC1
8	45440000	45450000	43	11	1	SIPA1L1
8	45920000	45930000	52	24	1	RGS6
8	45990000	46000000	59	22	1	RGS6
8	46160000	46170000	42	21	1	RGS6
8	47010000	47020000	40	21	1	HEATR4
8	47030000	47040000	44	18	1	HEATR4
8	49550000	49560000	48	5	1	ESRRB
8	49960000	49970000	41	20	1	LRRC74A
8	50290000	50300000	49	14	1	TMEM63C
8	50880000	50890000	42	14	1	ADCK1
8	51350000	51360000	50	12	1	NRXN3
8	52020000	52030000	43	22	1	NRXN3
8	52070000	52080000	41	11	1	NRXN3
8	52330000	52340000	45	22	1	NRXN3
8	52470000	52480000	49	18	1	NRXN3
8	52510000	52520000	58	16	1	NRXN3
8	52530000	52540000	47	13	1	NRXN3
8	54020000	54030000	41	15	1	SEL1L
8	54040000	54050000	52	16	1	SEL1L
8	54060000	54070000	43	24	1	LOC102153790
8	55660000	55670000	49	26	1	LOC111097126
8	57450000	57460000	40	31	1	LOC106559187
8	58410000	58420000	43	12	1	LOC111097235
8	58420000	58430000	46	22	1	LOC111097235
8	58480000	58490000	41	26	1	LOC111097235
8	59100000	59110000	44	22	1	LOC111097237
8	59120000	59130000	48	23	1	LOC111097237
8	59130000	59140000	57	23	1	LOC111097237
8	61250000	61260000	54	21	1	EFCAB11
8	63310000	63320000	43	28	1	ASB2
8	63750000	63760000	51	24	1	SERPINA9
8	63830000	63840000	45	20	1	SERPINA5
8	63860000	63870000	85	29	1	SERPINA3
8	64570000	64580000	44	25	1	SYNE3
8	64580000	64590000	43	17	1	SYNE3
8	64970000	64980000	42	20	1	LOC111097153
8	65300000	65310000	49	15	1	BDKRB1
8	65710000	65720000	42	27	1	VRK1
8	66610000	66620000	79	17	2	LOC111097244,LOC119873025
8	68900000	68910000	44	22	1	WARS1
8	69670000	69680000	42	18	1	LOC111097249
8	70130000	70140000	43	4	1	PPP2R5C
8	71880000	71890000	40	21	2	ATP5MJ,TDRD9
9	4740000	4750000	43	2	1	MXRA7
9	6470000	6480000	54	13	1	CD300E
9	6500000	6510000	58	18	1	LOC119873228
9	6510000	6520000	43	12	1	LOC119873230
9	6530000	6540000	48	15	2	LOC100686047,LOC119873404
9	6570000	6580000	57	23	1	LOC609800
9	6580000	6590000	43	23	2	LOC100686711,LOC609800
9	6620000	6630000	44	20	1	CD300A
9	6630000	6640000	60	20	1	CD300A
9	6640000	6650000	60	13	1	CD300A
9	6770000	6780000	48	17	1	DNAI2
9	6810000	6820000	47	7	1	TTYH2
9	7100000	7110000	44	18	1	LOC119873406
9	7120000	7130000	40	19	1	LOC111097298
9	7130000	7140000	48	17	1	LOC111097298
9	7340000	7350000	40	7	1	SDK2
9	7840000	7850000	40	21	1	SLC39A11
9	7940000	7950000	40	20	1	SLC39A11
9	13640000	13650000	42	13	1	ERN1
9	13920000	13930000	43	14	2	MILR1,POLG2
9	16760000	16770000	47	18	1	ARSG
9	16780000	16790000	41	15	1	WIPI1
9	16890000	16900000	42	27	1	FAM20A
9	17190000	17200000	42	23	1	ABCA9
9	17210000	17220000	58	17	1	ABCA9
9	17260000	17270000	44	14	1	ABCA6
9	17280000	17290000	40	15	1	ABCA6
9	17290000	17300000	42	20	1	ABCA6
9	18830000	18840000	44	21	1	PLEKHM1
9	18890000	18900000	59	26	1	LOC106559274
9	18900000	18910000	50	26	1	LOC106559274
9	21920000	21930000	47	8	1	KRT9
9	22740000	22750000	42	18	1	KRT25
9	22880000	22890000	42	15	1	CCR7
9	27140000	27150000	42	21	2	EME1,LRRC59
9	27570000	27580000	44	22	2	LOC100682717,LOC106559296
9	27960000	27970000	49	23	1	LOC119873430
9	28180000	28190000	48	19	1	CA10
9	28360000	28370000	41	33	1	CA10
9	28370000	28380000	47	18	1	CA10
9	28480000	28490000	51	23	1	CA10
9	28490000	28500000	42	23	1	CA10
9	28760000	28770000	42	20	1	LOC111097536
9	28780000	28790000	52	22	1	LOC111097536
9	28790000	28800000	44	23	1	LOC111097536
9	28850000	28860000	40	25	1	LOC119873431
9	29820000	29830000	44	21	1	LOC111097385
9	29830000	29840000	58	22	1	LOC111097385
9	29900000	29910000	57	4	1	LOC111097385
9	31600000	31610000	47	7	1	LOC609690
9	31610000	31620000	63	22	1	LOC609690
9	31700000	31710000	55	27	1	LOC111097392
9	31850000	31860000	46	10	1	LOC111097542
9	31990000	32000000	40	20	1	ANKFN1
9	32610000	32620000	42	23	2	LOC119876649,SCPEP1
9	33260000	33270000	49	21	1	CCDC182
9	38450000	38460000	40	24	1	LOC491134
9	38980000	38990000	59	15	1	SLFN5
9	39620000	39630000	54	32	1	LOC119873320
9	39690000	39700000	44	15	1	LOC111097548
9	40070000	40080000	51	28	1	ASIC2
9	40090000	40100000	45	29	1	ASIC2
9	40110000	40120000	42	24	1	ASIC2
9	40140000	40150000	46	19	1	ASIC2
9	40230000	40240000	51	21	1	ASIC2
9	40670000	40680000	47	22	1	ASIC2
9	41120000	41130000	65	3	1	MYO1D
9	42150000	42160000	57	31	1	RAB11FIP4
9	42890000	42900000	40	9	1	KSR1
9	42910000	42920000	53	17	1	KSR1
9	45200000	45210000	44	27	1	CPD
9	45380000	45390000	41	3	1	TRARG1
9	47670000	47680000	42	24	1	RAP1GAP2
9	48030000	48040000	62	23	1	OR3A1
9	48220000	48230000	48	29	1	TRPV3
9	48230000	48240000	53	23	1	TRPV3
9	48280000	48290000	65	3	1	TRPV1
9	48290000	48300000	41	8	1	SHPK
9	48560000	48570000	44	8	1	ATP2A3
9	48770000	48780000	45	18	1	CACNA1B
9	48820000	48830000	43	17	1	CACNA1B
9	50250000	50260000	40	11	1	NACC2
9	50310000	50320000	61	19	1	UBAC1
9	50500000	50510000	47	18	1	CANF2
9	50530000	50540000	53	24	1	LOC102154510
9	50540000	50550000	46	13	1	LOC607807
9	50570000	50580000	44	15	1	OBP2B
9	50580000	50590000	59	30	1	OBP2B
9	50720000	50730000	42	8	1	ADAMTS13
9	50900000	50910000	68	15	1	SARDH
9	51020000	51030000	50	19	1	VAV2
9	51080000	51090000	41	18	1	VAV2
9	51420000	51430000	52	17	1	RXRA
9	51440000	51450000	43	23	1	RXRA
9	51680000	51690000	40	21	2	COL5A1,LOC119873350
9	52120000	52130000	51	23	1	LOC111097549
9	52150000	52160000	42	22	1	LOC111097550
9	52160000	52170000	54	28	1	GBGT1
9	52290000	52300000	41	31	1	GFI1B
9	52380000	52390000	45	10	1	AK8
9	52920000	52930000	42	24	1	NTNG2
9	52940000	52950000	44	21	1	NTNG2
9	53910000	53920000	43	19	1	LAMC3
9	54510000	54520000	47	16	1	HMCN2
9	54520000	54530000	47	24	1	HMCN2
9	54570000	54580000	46	18	1	NCS1
9	54840000	54850000	43	21	1	FNBP1
9	54890000	54900000	41	12	1	USP20
9	55010000	55020000	60	16	1	PRRX2
9	55020000	55030000	43	18	1	PRRX2
9	56780000	56790000	41	15	1	LRSAM1
9	57920000	57930000	50	27	1	LOC119881589
9	58880000	58890000	46	9	1	SCAI
9	59620000	59630000	42	23	1	LOC119873443
9	60040000	60050000	63	24	1	DENND1A
9	60090000	60100000	48	21	1	DENND1A
9	61030000	61040000	45	46	1	OR1L8
9	61320000	61330000	44	34	1	NDUFA8
9	61740000	61750000	48	33	1	DAB2IP
9	61840000	61850000	48	22	1	LOC119873383
10	4140000	4150000	44	1	1	LOC119873559
10	4150000	4160000	54	2	1	LOC119873559
10	6310000	6320000	79	22	1	LOC119873583
10	7570000	7580000	41	3	1	TBC1D30
10	9060000	9070000	48	15	1	GRIP1
10	9160000	9170000	43	5	1	GRIP1
10	9360000	9370000	41	8	1	GRIP1
10	11730000	11740000	51	20	1	BEST3
10	11740000	11750000	41	17	1	BEST3
10	11750000	11760000	52	23	1	LOC119873591
10	11760000	11770000	53	23	1	LOC119873591
10	14080000	14090000	40	22	1	TRHDE
10	14090000	14100000	46	24	1	TRHDE
10	14100000	14110000	41	13	1	TRHDE
10	14150000	14160000	44	18	1	TRHDE
10	14180000	14190000	45	3	1	TRHDE
10	14200000	14210000	41	2	1	TRHDE
10	15570000	15580000	40	19	1	LOC119881624
10	16650000	16660000	42	18	1	LOC119873751
10	16800000	16810000	40	14	1	LOC119873598
10	17180000	17190000	41	20	1	LOC102153342
10	22440000	22450000	44	18	1	SAMM50
10	22690000	22700000	42	21	1	EFCAB6
10	23060000	23070000	53	19	1	SCUBE1
10	23080000	23090000	41	14	1	SCUBE1
10	26140000	26150000	43	12	1	CACNA1I
10	28460000	28470000	41	10	2	NCF4,PVALB
10	32020000	32030000	40	22	1	BTBD11
10	32190000	32200000	55	20	1	BTBD11
10	33750000	33760000	46	18	1	LOC111097679
10	33780000	33790000	49	14	1	LOC119880126
10	34170000	34180000	40	16	1	ALDH1L2
10	34590000	34600000	48	29	1	CHST11
10	34600000	34610000	42	14	1	CHST11
10	34610000	34620000	45	21	1	CHST11
10	34620000	34630000	45	18	1	CHST11
10	34630000	34640000	53	23	1	CHST11
10	34810000	34820000	41	22	1	TXNRD1
10	35150000	35160000	49	18	1	SEPTIN10
10	35240000	35250000	53	25	1	SH3RF3
10	35310000	35320000	40	23	1	SH3RF3
10	35320000	35330000	58	14	1	SH3RF3
10	35340000	35350000	42	15	1	SH3RF3
10	35350000	35360000	63	22	1	SH3RF3
10	35360000	35370000	58	22	1	SH3RF3
10	35370000	35380000	75	16	1	SH3RF3
10	35380000	35390000	45	12	1	SH3RF3
10	35420000	35430000	52	27	1	SH3RF3
10	35500000	35510000	42	24	1	SH3RF3
10	35520000	35530000	42	30	1	SH3RF3
10	35720000	35730000	41	17	1	EDAR
10	37570000	37580000	45	18	1	LOC611115
10	37810000	37820000	43	26	1	ST6GAL2
10	38250000	38260000	74	17	1	UXS1
10	38270000	38280000	49	22	1	ECRG4
10	38360000	38370000	67	16	1	LOC111097687
10	38910000	38920000	43	24	1	FHL2
10	38920000	38930000	47	19	1	FHL2
10	39010000	39020000	47	21	1	TGFBRAP1
10	39640000	39650000	40	22	1	LOC111097698
10	42690000	42700000	57	17	1	TBC1D8
10	42810000	42820000	41	20	1	NPAS2
10	43640000	43650000	47	20	1	AFF3
10	43660000	43670000	45	23	1	AFF3
10	44400000	44410000	42	5	1	LIPT1
10	45220000	45230000	59	8	1	VWA3B
10	50170000	50180000	45	22	1	CALM2
10	51700000	51710000	43	21	1	FSHR
10	52310000	52320000	43	19	1	LOC119873776
10	52570000	52580000	41	20	1	NRXN1
10	52840000	52850000	47	10	1	NRXN1
10	53100000	53110000	54	21	1	NRXN1
10	53160000	53170000	134	18	1	NRXN1
10	53470000	53480000	67	12	1	NRXN1
10	53490000	53500000	42	13	1	NRXN1
10	53500000	53510000	51	18	1	NRXN1
10	55410000	55420000	49	18	1	LOC111097752
10	55450000	55460000	41	25	1	LOC111097752
10	57670000	57680000	40	32	1	EFEMP1
10	57920000	57930000	47	17	1	LOC119873684
10	59090000	59100000	55	3	1	LOC111097853
10	62100000	62110000	46	22	1	PUS10
10	62910000	62920000	42	10	1	COMMD1
10	63400000	63410000	54	32	1	LOC111097779
10	64930000	64940000	43	12	1	LOC102153332
10	64960000	64970000	47	21	1	LOC102153409
10	65660000	65670000	48	32	1	LOC111097788
10	66310000	66320000	48	27	1	LOC111097793
10	66410000	66420000	40	28	1	LOC111097793
10	68230000	68240000	47	30	1	WDR92
10	68240000	68250000	53	22	1	WDR92
10	68300000	68310000	60	6	1	PPP3R1
10	68310000	68320000	46	4	1	PPP3R1
10	68410000	68420000	45	27	1	PLEK
10	68430000	68440000	61	24	1	PLEK
10	68460000	68470000	61	22	1	FBXO48
10	68540000	68550000	61	34	1	APLF
10	68550000	68560000	68	27	1	LOC119873783
10	68650000	68660000	50	30	1	ARHGAP25
10	68790000	68800000	40	23	1	GKN2
10	68820000	68830000	52	26	1	LOC119873785
10	68900000	68910000	53	29	1	ANTXR1
10	68920000	68930000	43	25	1	ANTXR1
10	68940000	68950000	40	20	1	ANTXR1
10	69220000	69230000	48	15	1	AAK1
10	69230000	69240000	41	16	1	AAK1
10	69240000	69250000	44	15	1	AAK1
10	69250000	69260000	43	18	1	AAK1
10	69400000	69410000	42	19	1	LOC111097811
10	69410000	69420000	44	27	1	LOC111097811
10	69460000	69470000	44	17	1	ANXA4
10	69530000	69540000	115	65	1	GMCL1
11	5420000	5430000	40	13	2	LOC100682956,LOC111097988
11	6840000	6850000	50	4	1	LOC119873857
11	6890000	6900000	69	13	1	LOC119873857
11	7000000	7010000	56	6	1	LOC119873857
11	7450000	7460000	40	16	1	LOC111097917
11	9600000	9610000	45	25	1	LOC119873860
11	12290000	12300000	48	28	1	LOC106559531
11	12300000	12310000	85	29	1	LOC106559531
11	16510000	16520000	52	21	1	LOC119873877
11	17660000	17670000	46	16	1	CCDC192
11	18660000	18670000	48	20	1	SLC27A6
11	18670000	18680000	44	16	1	SLC27A6
11	18750000	18760000	41	17	1	LOC102157337
11	19080000	19090000	41	18	1	ADAMTS19
11	19350000	19360000	52	21	1	LOC111098016
11	24590000	24600000	47	19	1	SLC25A48
11	24980000	24990000	56	6	1	TRPC7
11	25140000	25150000	46	25	1	LOC102153297
11	25980000	25990000	45	19	1	SPOCK1
11	27700000	27710000	88	37	1	MLANA
11	27710000	27720000	59	50	1	MLANA
11	27730000	27740000	52	18	1	MLANA
11	29420000	29430000	49	18	1	LOC102152219
11	29430000	29440000	41	23	1	LOC102152219
11	30100000	30110000	47	14	1	PTPRD
11	31090000	31100000	50	22	1	PTPRD
11	31230000	31240000	45	14	1	PTPRD
11	31340000	31350000	48	19	1	PTPRD
11	31640000	31650000	53	16	1	PTPRD
11	31910000	31920000	54	17	1	PTPRD
11	34300000	34310000	42	18	1	LOC111098040
11	34700000	34710000	41	22	1	MPDZ
11	34740000	34750000	40	21	1	MPDZ
11	36190000	36200000	47	18	1	FREM1
11	36470000	36480000	44	14	1	TTC39B
11	37170000	37180000	45	14	1	LOC102155446
11	39130000	39140000	40	20	1	LOC119873915
11	42180000	42190000	50	13	1	CDKN2B
11	45210000	45220000	46	6	1	LOC111098070
11	45220000	45230000	42	5	1	LOC111098070
11	45310000	45320000	42	14	1	LOC111098070
11	45360000	45370000	42	23	1	LOC111098070
11	45400000	45410000	52	20	1	LOC111098070
11	45440000	45450000	47	24	1	LOC111098070
11	45900000	45910000	52	12	1	LOC111098074
11	45950000	45960000	42	27	1	LOC111098074
11	47540000	47550000	41	9	1	LINGO2
11	47580000	47590000	51	12	1	LINGO2
11	47670000	47680000	42	9	1	LINGO2
11	51290000	51300000	52	4	1	BAG1
11	53570000	53580000	44	13	1	LOC481603
11	54240000	54250000	40	10	1	LOC111098092
11	56820000	56830000	47	18	1	GABBR2
11	56830000	56840000	42	22	1	GABBR2
11	56850000	56860000	45	19	1	GABBR2
11	56880000	56890000	43	11	1	GABBR2
11	57210000	57220000	47	21	1	COL15A1
11	57470000	57480000	46	17	1	LOC102153673
11	57480000	57490000	44	15	1	LOC102153673
11	57490000	57500000	40	13	1	LOC102153673
11	57510000	57520000	46	26	1	LOC111098107
11	59440000	59450000	49	23	1	GRIN3A
11	59520000	59530000	48	16	1	GRIN3A
11	60400000	60410000	41	40	1	LOC111098111
11	61180000	61190000	43	18	1	LOC111097955
11	61660000	61670000	110	23	1	OR13C8
11	61690000	61700000	50	14	1	OR13D2
11	61950000	61960000	45	31	1	ABCA1
11	61990000	62000000	47	23	1	ABCA1
11	62050000	62060000	42	20	1	LOC111098116
11	63650000	63660000	47	20	1	ZNF462
11	64730000	64740000	47	25	1	LOC119873969
11	65730000	65740000	46	27	1	PTPN3
11	66100000	66110000	42	23	1	PALM2AKAP2
11	66140000	66150000	47	28	1	PALM2AKAP2
11	66310000	66320000	42	23	1	C11H9orf152
11	66850000	66860000	50	25	1	LPAR1
11	67160000	67170000	41	14	1	OR2K2
11	67320000	67330000	40	24	1	PTGR1
11	67330000	67340000	57	19	1	PTGR1
11	67820000	67830000	49	13	1	SUSD1
11	68400000	68410000	51	19	1	SNX30
11	68420000	68430000	47	21	1	SLC46A2
11	68450000	68460000	50	21	1	LOC102155255
11	68480000	68490000	45	29	1	LOC111097885
11	69360000	69370000	41	25	1	ZNF618
11	69370000	69380000	40	26	1	ZNF618
11	69690000	69700000	40	9	1	AKNA
11	69770000	69780000	50	19	1	WHRN
11	69870000	69880000	41	18	1	ATP6V1G1
11	69880000	69890000	55	15	1	ATP6V1G1
11	69910000	69920000	45	28	1	TMEM268
11	69970000	69980000	40	20	1	LOC106559509
11	70040000	70050000	57	18	1	LOC106559509
11	70120000	70130000	41	15	1	TNFSF8
11	70200000	70210000	49	21	1	TNC
11	70210000	70220000	45	29	1	TNC
11	70220000	70230000	42	17	1	TNC
11	70240000	70250000	57	21	1	TNC
11	70250000	70260000	40	25	1	TNC
11	70510000	70520000	49	10	1	LOC111097890
11	70930000	70940000	41	16	1	LOC111097963
11	71130000	71140000	55	26	1	PAPPA
11	71140000	71150000	71	8	1	PAPPA
11	71260000	71270000	41	14	1	PAPPA
11	71290000	71300000	63	25	1	PAPPA
11	71560000	71570000	41	8	1	ASTN2
11	71650000	71660000	45	20	1	ASTN2
11	71680000	71690000	62	23	1	ASTN2
11	71690000	71700000	49	16	1	ASTN2
11	71720000	71730000	64	23	1	ASTN2
11	71730000	71740000	55	18	1	ASTN2
11	71740000	71750000	44	16	1	ASTN2
11	71760000	71770000	45	14	1	ASTN2
11	71770000	71780000	40	16	1	ASTN2
11	71810000	71820000	48	28	1	ASTN2
11	71870000	71880000	57	26	1	ASTN2
11	71890000	71900000	55	24	1	ASTN2
11	71900000	71910000	51	25	1	ASTN2
11	71960000	71970000	40	13	1	ASTN2
11	72050000	72060000	40	20	1	ASTN2
11	72060000	72070000	58	22	1	ASTN2
11	72070000	72080000	43	21	1	ASTN2
11	72080000	72090000	44	15	1	ASTN2
11	72090000	72100000	49	16	1	ASTN2
11	72120000	72130000	47	29	1	ASTN2
11	72130000	72140000	48	25	1	ASTN2
11	72140000	72150000	44	33	1	ASTN2
11	72150000	72160000	72	27	1	ASTN2
11	72180000	72190000	60	20	1	ASTN2
11	72190000	72200000	53	19	1	ASTN2
11	72200000	72210000	44	14	1	ASTN2
11	72210000	72220000	43	21	1	ASTN2
11	72530000	72540000	49	10	1	LOC106559529
11	72580000	72590000	58	4	1	LOC119873989
11	72640000	72650000	54	25	1	LOC102152863
11	72650000	72660000	44	18	1	LOC102152863
11	73910000	73920000	67	26	1	BRINP1
11	74070000	74080000	49	18	1	LOC111097896
11	74160000	74170000	63	25	1	LOC102153086
11	74490000	74500000	60	25	1	LOC119874053
11	74980000	74990000	41	28	1	FBXW2
11	75090000	75100000	40	15	1	C5
11	75140000	75150000	42	23	1	C5
11	75150000	75160000	43	19	1	C5
11	75160000	75170000	52	31	1	C5
11	75180000	75190000	43	35	1	LOC111097899
11	75190000	75200000	42	24	1	LOC111097899
11	75320000	75330000	42	23	1	LOC111090000
12	90000	100000	41	28	3	CCHCR1,LOC481709,TCF19
12	100000	110000	44	19	1	CCHCR1
12	1020000	1030000	55	20	1	LOC111098210
12	1100000	1110000	49	38	1	MICA
12	1110000	1120000	77	23	1	MICA
12	1870000	1880000	47	21	1	LOC119881668
12	1890000	1900000	40	17	1	LOC119881668
12	2190000	2200000	40	16	1	TSBP1
12	2220000	2230000	44	21	1	LOC119874263
12	2230000	2240000	40	23	1	LOC119874263
12	2330000	2340000	40	11	1	LOC481728
12	2340000	2350000	53	32	2	LOC100856021,LOC481728
12	2350000	2360000	57	20	1	LOC100856021
12	2380000	2390000	50	17	1	BTNL2
12	2430000	2440000	45	24	1	HLA-DRB1
12	2440000	2450000	50	19	1	HLA-DRB1
12	2490000	2500000	55	27	1	DLA-DQA1
12	2500000	2510000	80	33	1	DLA-DQA1
12	2520000	2530000	45	22	1	DLA-DQB1
12	2630000	2640000	58	20	1	LOC119881636
12	2650000	2660000	63	32	1	DLA-DOB
12	2940000	2950000	42	28	1	LOC119881611
12	3420000	3430000	45	15	1	IP6K3
12	3530000	3540000	44	20	1	LOC111098226
12	5780000	5790000	40	24	1	BNIP5
12	5790000	5800000	45	19	1	BNIP5
12	7140000	7150000	40	20	1	MDGA1
12	7220000	7230000	52	17	1	LOC111098150
12	8250000	8260000	58	23	1	DNAH8
12	9580000	9590000	49	24	1	LOC111098250
12	10120000	10130000	47	24	1	LOC119874267
12	10530000	10540000	47	13	1	LOC609023
12	11200000	11210000	40	24	1	TAF8
12	13240000	13250000	46	15	1	SPATS1
12	13520000	13530000	41	28	1	LOC111098271
12	14600000	14610000	40	16	1	LOC102156802
12	14690000	14700000	46	25	1	CLIC5
12	14810000	14820000	63	18	1	CLIC5
12	14980000	14990000	47	21	1	RCAN2
12	15000000	15010000	42	15	1	RCAN2
12	15060000	15070000	45	12	1	RCAN2
12	15090000	15100000	79	27	1	RCAN2
12	15100000	15110000	71	21	1	RCAN2
12	15160000	15170000	40	4	1	RCAN2
12	15480000	15490000	52	26	1	MEP1A
12	15490000	15500000	52	23	1	MEP1A
12	15500000	15510000	55	27	1	MEP1A
12	15540000	15550000	51	26	1	ADGRF5
12	17930000	17940000	44	37	2	LOC119874176,RHAG
12	17950000	17960000	49	20	1	RHAG
12	18010000	18020000	43	25	1	LOC111098278
12	18020000	18030000	47	14	2	CRISP2,LOC111098278
12	18170000	18180000	71	19	1	CRISP1
12	18280000	18290000	41	5	1	DEFB113
12	18310000	18320000	46	17	1	DEFB110
12	18330000	18340000	52	17	1	DEFB110
12	18340000	18350000	46	18	1	DEFB112
12	18620000	18630000	47	26	1	LOC102154881
12	18970000	18980000	56	6	1	TFAP2D
12	18990000	19000000	52	8	1	TFAP2D
12	19190000	19200000	48	24	1	LOC119874254
12	19490000	19500000	42	16	1	LOC111098280
12	19540000	19550000	40	24	1	LOC106559576
12	19560000	19570000	61	22	1	LOC106559576
12	19640000	19650000	40	18	1	LOC106559576
12	19700000	19710000	51	22	1	LOC111098282
12	19930000	19940000	43	19	1	PKHD1
12	19940000	19950000	43	17	1	PKHD1
12	20210000	20220000	43	6	1	PKHD1
12	20760000	20770000	52	15	1	LOC106559541
12	20910000	20920000	41	20	1	LOC610304
12	21570000	21580000	43	13	1	LOC111098290
12	21600000	21610000	47	20	1	LOC106559580
12	21640000	21650000	63	22	1	LOC106559580
12	21700000	21710000	49	18	1	KLHL31
12	21990000	22000000	41	19	1	MLIP
12	22010000	22020000	47	19	1	MLIP
12	22340000	22350000	42	16	1	TINAG
12	24460000	24470000	46	17	1	DST
12	24480000	24490000	44	17	1	DST
12	25470000	25480000	40	16	1	LOC111098164
12	25770000	25780000	54	6	1	LOC111098165
12	25780000	25790000	49	1	1	LOC111098165
12	25790000	25800000	59	2	1	LOC111098165
12	25800000	25810000	49	5	1	LOC111098165
12	26230000	26240000	40	1	1	KHDRBS2
12	26480000	26490000	44	2	1	KHDRBS2
12	26520000	26530000	62	11	1	KHDRBS2
12	27860000	27870000	47	23	1	EYS
12	27890000	27900000	48	9	1	EYS
12	28830000	28840000	43	13	1	EYS
12	28910000	28920000	40	12	1	EYS
12	30430000	30440000	44	28	1	LOC111098168
12	32110000	32120000	46	12	1	ADGRB3
12	32830000	32840000	62	13	1	LMBRD1
12	32840000	32850000	57	11	1	LMBRD1
12	33040000	33050000	43	5	1	COL19A1
12	33430000	33440000	50	18	1	LOC111098309
12	39670000	39680000	45	12	1	MEI4
12	40990000	41000000	56	18	1	LOC111098329
12	41280000	41290000	45	12	1	LOC111098330
12	41290000	41300000	62	16	2	LCA5,LOC111098330
12	41720000	41730000	55	5	1	TTK
12	42420000	42430000	47	13	1	LOC111098335
12	42510000	42520000	42	15	1	LOC111098335
12	45230000	45240000	41	11	1	CEP162
12	45240000	45250000	50	15	1	CEP162
12	45250000	45260000	49	21	1	LOC111098344
12	46710000	46720000	41	11	1	LOC102152711
12	47070000	47080000	57	9	1	LOC119874212
12	47320000	47330000	44	32	1	HTR1E
12	49560000	49570000	45	9	1	ANKRD6
12	49580000	49590000	46	18	1	ANKRD6
12	51270000	51280000	43	18	1	LOC111098361
12	51880000	51890000	52	13	1	LOC111098364
12	52360000	52370000	41	16	1	LOC111098176
12	53040000	53050000	40	17	1	EPHA7
12	53050000	53060000	43	17	1	EPHA7
12	54160000	54170000	45	17	1	LOC111098177
12	54280000	54290000	56	18	1	LOC102151427
12	54290000	54300000	41	12	1	LOC102151427
12	55450000	55460000	42	20	1	LOC119874304
12	55480000	55490000	42	15	1	FUT9
12	55880000	55890000	50	19	1	FHL5
12	56030000	56040000	49	16	1	GPR63
12	56200000	56210000	52	14	1	KLHL32
12	57420000	57430000	41	20	1	LOC102152882
12	57800000	57810000	50	7	1	LOC106559593
12	58780000	58790000	47	12	1	LOC100685891
12	59610000	59620000	50	6	1	ASCC3
12	59640000	59650000	40	4	1	ASCC3
12	59650000	59660000	46	14	1	ASCC3
12	59740000	59750000	44	15	1	ASCC3
12	60800000	60810000	50	12	1	GRIK2
12	61430000	61440000	42	18	1	LOC111098181
12	61440000	61450000	56	13	1	LOC111098181
12	61470000	61480000	45	8	1	LOC111098181
12	62110000	62120000	61	22	1	LOC111098184
12	62120000	62130000	63	26	1	LOC111098184
12	63470000	63480000	40	13	1	LOC111098147
12	63480000	63490000	45	18	1	LOC111098147
12	63530000	63540000	45	14	1	LOC111098147
12	63540000	63550000	41	18	1	LOC111098147
12	63560000	63570000	46	27	2	LOC111098147,PREP
12	64600000	64610000	51	19	1	CRYBG1
12	65700000	65710000	63	22	1	SCML4
12	65980000	65990000	41	12	1	OSTM1
12	67120000	67130000	51	19	1	LOC612235
12	67130000	67140000	47	18	1	LOC612235
12	67150000	67160000	64	29	1	LOC612235
12	67160000	67170000	40	20	1	LOC612235
12	67310000	67320000	50	8	1	AK9
12	68040000	68050000	50	17	1	SLC22A16
12	69030000	69040000	41	16	1	FYN
12	69130000	69140000	44	22	1	FYN
12	69490000	69500000	55	20	1	LAMA4
12	69520000	69530000	40	20	1	LAMA4
12	69700000	69710000	44	17	1	LOC111098403
12	69720000	69730000	44	6	1	LOC111098403
12	69840000	69850000	40	14	1	LOC111098404
12	70500000	70510000	61	33	1	LOC119874314
12	70520000	70530000	50	38	1	LOC119874315
12	70590000	70600000	43	15	1	LOC119880246
12	70660000	70670000	41	10	1	LOC102154832
12	71040000	71050000	46	30	1	HS3ST5
12	71180000	71190000	47	20	1	HS3ST5
12	71220000	71230000	52	32	1	HS3ST5
12	71240000	71250000	41	33	1	HS3ST5
12	71630000	71640000	53	26	1	LOC111098196
12	71640000	71650000	45	34	1	LOC111098196
12	71990000	72000000	46	14	1	LOC111098197
12	72690000	72700000	44	15	1	NT5DC1
12	72740000	72750000	48	16	1	NT5DC1
12	72750000	72760000	47	26	1	NT5DC1
13	80000	90000	55	56	1	LOC119876921
13	4760000	4770000	41	13	1	BAALC
13	7150000	7160000	53	2	1	LOC102153110
13	7610000	7620000	41	12	1	OXR1
13	10260000	10270000	49	9	1	PKHD1L1
13	10270000	10280000	53	13	1	PKHD1L1
13	10890000	10900000	49	7	1	LOC119881701
13	12080000	12090000	68	8	1	LOC102156107
13	12090000	12100000	90	8	1	LOC102156107
13	12100000	12110000	45	7	1	LOC102156107
13	12780000	12790000	45	17	1	CSMD3
13	13000000	13010000	57	8	1	CSMD3
13	13630000	13640000	44	21	1	CSMD3
13	13740000	13750000	48	17	1	CSMD3
13	18400000	18410000	40	3	1	LOC119865399
13	19550000	19560000	41	4	1	COL14A1
13	19760000	19770000	44	16	1	SNTB1
13	21060000	21070000	64	13	1	LOC111098540
13	21470000	21480000	41	22	1	LOC106559606
13	21800000	21810000	50	20	1	LOC102153799
13	22350000	22360000	41	2	2	ANXA13,LOC119864281
13	22480000	22490000	51	19	1	FER1L6
13	22590000	22600000	48	29	1	FER1L6
13	22610000	22620000	40	16	1	FER1L6
13	22690000	22700000	44	22	1	LOC119865187
13	24080000	24090000	46	24	1	LOC111098549
13	27400000	27410000	50	15	1	CYRIB
13	29170000	29180000	41	20	1	KCNQ3
13	29770000	29780000	46	25	1	TG
13	29860000	29870000	67	25	2	SLA,TG
13	30070000	30080000	40	21	1	NDRG1
13	30240000	30250000	45	22	1	ST3GAL1
13	31620000	31630000	55	10	1	LOC111098562
13	31790000	31800000	42	18	1	KHDRBS3
13	32050000	32060000	46	19	1	LOC119864789
13	33200000	33210000	43	16	1	LOC102154932
13	33360000	33370000	46	30	1	LOC111098567
13	33660000	33670000	46	20	1	LOC102155138
13	33880000	33890000	41	13	1	FAM135B
13	34270000	34280000	78	19	1	COL22A1
13	34300000	34310000	50	25	1	COL22A1
13	34340000	34350000	52	23	1	COL22A1
13	34520000	34530000	65	15	1	LOC119874437
13	34770000	34780000	53	23	1	LOC119864627
13	35100000	35110000	49	15	1	TRAPPC9
13	35110000	35120000	41	14	1	TRAPPC9
13	35300000	35310000	50	10	1	TRAPPC9
13	39750000	39760000	40	16	1	LOC111098601
13	39880000	39890000	46	17	1	ATP8A1
13	40140000	40150000	41	20	1	LOC119864781
13	40150000	40160000	56	15	1	LOC119864781
13	40190000	40200000	64	29	1	LOC119864617
13	40250000	40260000	45	17	1	GRXCR1
13	40260000	40270000	85	23	1	GRXCR1
13	40270000	40280000	42	15	1	GRXCR1
13	40310000	40320000	44	13	1	GRXCR1
13	40360000	40370000	47	10	1	GRXCR1
13	42100000	42110000	41	16	1	LOC111098608
13	43060000	43070000	43	16	1	GABRA2
13	43100000	43110000	44	14	1	LOC119864645
13	43130000	43140000	58	18	1	LOC111098609
13	44300000	44310000	40	6	1	CORIN
13	44310000	44320000	44	7	1	CORIN
13	44490000	44500000	56	7	1	NIPAL1
13	44510000	44520000	67	29	1	TXK
13	44520000	44530000	58	18	1	TXK
13	44870000	44880000	51	27	1	LOC111098611
13	45260000	45270000	49	19	1	LOC106559644
13	45610000	45620000	55	20	1	SPATA18
13	45620000	45630000	51	20	1	SPATA18
13	45920000	45930000	43	19	1	LOC119874489
13	46100000	46110000	52	18	1	LOC102155122
13	46720000	46730000	61	27	1	LNX1
13	46760000	46770000	50	12	1	LNX1
13	46790000	46800000	43	20	1	LNX1
13	46850000	46860000	47	32	1	LNX1
13	48820000	48830000	49	17	1	CEP135
13	50140000	50150000	44	29	1	LOC611471
13	50520000	50530000	53	14	1	LOC102153092
13	50550000	50560000	112	15	1	LOC102153092
13	50570000	50580000	44	3	1	LOC102153092
13	50920000	50930000	47	12	1	LOC111098627
13	52190000	52200000	43	22	1	LOC119864852
13	52700000	52710000	44	14	1	LOC111098628
13	52720000	52730000	59	6	1	LOC111098628
13	52790000	52800000	52	3	1	LOC111098628
13	52860000	52870000	40	11	1	LOC111098628
13	53460000	53470000	42	19	1	ADGRL3
13	53850000	53860000	40	4	1	ADGRL3
13	55670000	55680000	50	13	1	LOC119881695
13	55890000	55900000	51	1	1	TECRL
13	56700000	56710000	48	17	1	EPHA5
13	56810000	56820000	44	2	1	EPHA5
13	56870000	56880000	47	2	1	EPHA5
13	56930000	56940000	46	3	1	EPHA5
13	56960000	56970000	44	17	1	EPHA5
13	56970000	56980000	56	16	1	EPHA5
13	58200000	58210000	44	19	1	LOC119864221
13	58210000	58220000	44	23	1	LOC119864221
13	58390000	58400000	50	23	1	LOC102154332
13	58400000	58410000	60	25	1	LOC102154332
13	58640000	58650000	42	22	1	CENPC
13	58650000	58660000	40	17	1	CENPC
13	58680000	58690000	44	16	1	CENPC
13	59250000	59260000	42	9	1	LOC482174
13	59260000	59270000	40	18	1	LOC482174
13	59270000	59280000	69	9	1	LOC482174
13	59310000	59320000	51	26	1	LOC482174
13	59350000	59360000	55	18	1	LOC482175
13	59370000	59380000	43	16	1	LOC100685482
13	59390000	59400000	44	27	1	LOC100685482
13	59420000	59430000	41	26	1	LOC482176
13	59440000	59450000	50	25	1	LOC482176
13	60190000	60200000	46	24	1	LOC111098479
13	60210000	60220000	55	25	1	LOC111098479
13	60280000	60290000	60	33	1	CSN2
13	60290000	60300000	170	33	1	CSN2
13	60300000	60310000	178	37	2	CSN2,LOC607475
13	60590000	60600000	83	20	1	LOC119881709
13	60600000	60610000	71	23	2	LOC119881709,MUC7
[truncated: 2,981 more rows]
