# Supplementary material for: Systematically identifying genetic signatures including novel SNP-clusters, nonsense variants, frame-shift INDELs, and long STR expansions that potentially link to unknown phenotypes existing in dog breeds
Source: BMC Genomics. 2023 Jun 5;24:302. doi: 10.1186/s12864-023-09390-6 (PMC10240460; doi:10.1186/s12864-023-09390-6)
Supplement: Supplementary file 12 — Additional file 12: Data S10. Detailed list of SNP, INDEL and STR based GS similarity scores for each breed. This zip file contains 76 text files each corresponds to one valid breed involved in this study. Each text file contains detailed pairwise similarity scores calculated using genome-wide SNP, INDEL and STR GS. [file 12864_2023_9390_MOESM12_ESM.zip]

Archive with 78 entries (78 files):
- Yorkshire.Terrier.txt
- Airedale.Terrier.txt
- Akita.txt
- Alaskan.Malamute.txt
- American.Eskimo.Dog.txt
- American.Staffordshire.Terrier.txt
- Australian.Shepherd.txt
- Basset.Hound.txt
- Beagle.txt
- Bernese.Mountain.Dog.txt
- Bichon.Frise.txt
- Border.Collie.txt
- Border.Terrier.txt
- Boston.Terrier.txt
- Bouvier.Des.Flandres.txt
- Boxer.txt
- Briard.txt
- Bull.Terrier.txt
- Bullmastiff.txt
- Cairn.Terrier.txt
- Chesapeake.Bay.Retriever.txt
- Chihuahua.txt
- Chinese.Shar.pei.txt
- Chow.Chow.txt
- Collie.txt
- Dachshund.txt
- Dalmatian.txt
- Doberman.Pinscher.txt
- English.Bulldog.txt
- __MACOSX/._English.Bulldog.txt
- English.Cocker.Spaniel.txt
- English.Setter.txt
- English.Springer.Spaniel.txt
- Field.Spaniel.txt
- Flat.coated.Retriever.txt
- French.Bulldog.txt
- __MACOSX/._French.Bulldog.txt
- German.Shepherd.Dog.txt
- German.Shorthaired.Pointer.txt
- Giant.Schnauzer.txt
- Golden.Retriever.txt
- Great.Dane.txt
- Greyhound.txt
- Irish.Setter.txt
- Irish.Water.Spaniel.txt
- Irish.Wolfhound.txt
- Keeshond.txt
- Labrador.Retriever.txt
- Leonberger.txt
- Lhasa.Apso.txt
- Maltese.txt
- Manchester.Terrier.txt
- Miniature.Pinscher.txt
- Miniature.Schnauzer.txt
- Newfoundland.txt
- Norwich.Terrier.txt
- Old.English.Sheepdog.txt
- Pembroke.Welsh.Corgi.txt
- Pointer.txt
- Pomeranian.txt
- Rhodesian.Ridgeback.txt
- Rottweiler.txt
- Samoyed.txt
- Scottish.Terrier.txt
- Shetland.Sheepdog.txt
- Shih.Tzu.txt
- Soft.Coated.Wheaten.Terrier.txt
- St..Bernard.txt
- Staffordshire.Bull.Terrier.txt
- Standard.Schnauzer.txt
- Sussex.Spaniel.txt
- Tibetan.Spaniel.txt
- Tibetan.Terrier.txt
- Vizsla.txt
- Weimaraner.txt
- Welsh.Springer.Spaniel.txt
- Welsh.Terrier.txt
- West.Highland.White.Terrier.txt
