# Supplementary material for: Systematically identifying genetic signatures including novel SNP-clusters, nonsense variants, frame-shift INDELs, and long STR expansions that potentially link to unknown phenotypes existing in dog breeds
Source: BMC Genomics. 2023 Jun 5;24:302. doi: 10.1186/s12864-023-09390-6 (PMC10240460; doi:10.1186/s12864-023-09390-6)
Supplement: Supplementary file 12 — Additional file 12: Data S10. Detailed list of SNP, INDEL and STR based GS similarity scores for each breed. This zip file contains 76 text files each corresponds to one valid breed involved in this study. Each text file contains detailed pairwise similarity scores calculated using genome-wide SNP, INDEL and STR GS. [file 12864_2023_9390_MOESM12_ESM.zip › Yorkshire.Terrier.txt]

#Breed1	Breed2	SNP GS based similarity	SNP GS based similarity rank	INDEL GS based similarity	INDEL GS based similarity rank	Rank change between INDEL and SNP based score	STR GS based similarity	STR GS based similarity rank	Rank change between STR and SNP based score
Yorkshire.Terrier	Airedale.Terrier	0.135895	2	0.179606	2	0	0.151043	3	-1
Yorkshire.Terrier	Akita	0.094637	35	0.142563	13	22	0.110103	16	19
Yorkshire.Terrier	Alaskan.Malamute	0.099389	28	0.137375	15	13	0.109053	19	9
Yorkshire.Terrier	American.Eskimo.Dog	0.07626	56	0.082386	60	-4	0.06904	59	-3
Yorkshire.Terrier	American.Staffordshire.Terrier	0.075697	57	0.091309	56	1	0.069098	58	-1
Yorkshire.Terrier	Australian.Shepherd	0.05833	69	0.066092	68	1	0.052317	68	1
Yorkshire.Terrier	Basset.Hound	0.092875	39	0.114815	36	3	0.088915	37	2
Yorkshire.Terrier	Beagle	0.046597	73	0.055873	73	0	0.042407	73	0
Yorkshire.Terrier	Bernese.Mountain.Dog	0.101944	20	0.13346	19	1	0.110562	15	5
Yorkshire.Terrier	Bichon.Frise	0.064341	66	0.075042	66	0	0.059185	63	3
Yorkshire.Terrier	Border.Collie	0.051897	72	0.057907	72	0	0.054314	67	5
Yorkshire.Terrier	Border.Terrier	0.129526	3	0.168988	4	-1	0.140008	4	-1
Yorkshire.Terrier	Boston.Terrier	0.062394	67	0.076199	63	4	0.061433	62	5
Yorkshire.Terrier	Bouvier.Des.Flandres	0.087818	46	0.107108	43	3	0.092451	35	11
Yorkshire.Terrier	Boxer	0.118235	8	0.166405	5	3	0.131267	6	2
Yorkshire.Terrier	Briard	0.093644	37	0.120159	32	5	0.097855	30	7
Yorkshire.Terrier	Bull.Terrier	0.125376	5	0.177345	3	2	0.153079	2	3
Yorkshire.Terrier	Bullmastiff	0.105631	17	0.133089	20	-3	0.105128	23	-6
Yorkshire.Terrier	Cairn.Terrier	0.098866	30	0.116517	35	-5	0.089141	36	-6
Yorkshire.Terrier	Chesapeake.Bay.Retriever	0.071209	62	0.082996	59	3	0.064123	60	2
Yorkshire.Terrier	Chihuahua	0.073025	60	0.08129	61	-1	0.074664	53	7
Yorkshire.Terrier	Chinese.Shar.pei	0.075176	59	0.104271	47	12	0.070017	56	3
Yorkshire.Terrier	Chow.Chow	0.099804	26	0.151846	10	16	0.118837	11	15
Yorkshire.Terrier	Collie	0.1129	11	0.158549	8	3	0.118683	12	-1
Yorkshire.Terrier	Dachshund	0.037637	75	0.044654	75	0	0.035981	74	1
Yorkshire.Terrier	Dalmatian	0.087919	45	0.112099	39	6	0.08047	45	0
Yorkshire.Terrier	Doberman.Pinscher	0.107701	15	0.12571	27	-12	0.099151	29	-14
Yorkshire.Terrier	English.Bulldog	0.099678	27	0.132858	22	5	0.109368	18	9
Yorkshire.Terrier	English.Cocker.Spaniel	0.109259	14	0.133081	21	-7	0.104966	24	-10
Yorkshire.Terrier	English.Setter	0.075688	58	0.097136	53	5	0.074017	54	4
Yorkshire.Terrier	English.Springer.Spaniel	0.066149	65	0.08011	62	3	0.061731	61	4
Yorkshire.Terrier	Field.Spaniel	0.112048	13	0.151441	11	2	0.119757	10	3
Yorkshire.Terrier	Flat.coated.Retriever	0.096117	33	0.116979	34	-1	0.093772	34	-1
Yorkshire.Terrier	French.Bulldog	0.061768	68	0.075263	65	3	0.056577	66	2
Yorkshire.Terrier	German.Shepherd.Dog	0.057348	70	0.063111	70	0	0.048484	71	-1
Yorkshire.Terrier	German.Shorthaired.Pointer	0.089541	44	0.107795	42	2	0.078353	50	-6
Yorkshire.Terrier	Giant.Schnauzer	0.083955	50	0.100469	51	-1	0.083239	42	8
Yorkshire.Terrier	Golden.Retriever	0.042713	74	0.048656	74	0	0.030448	75	-1
Yorkshire.Terrier	Great.Dane	0.077024	55	0.095382	54	1	0.07906	48	7
Yorkshire.Terrier	Greyhound	0.072468	61	0.062487	71	-10	0.047107	72	-11
Yorkshire.Terrier	Irish.Setter	0.085926	49	0.110154	41	8	0.085915	40	9
Yorkshire.Terrier	Irish.Water.Spaniel	0.093352	38	0.121394	30	8	0.099949	28	10
Yorkshire.Terrier	Irish.Wolfhound	0.095515	34	0.102863	49	-15	0.070425	55	-21
Yorkshire.Terrier	Keeshond	0.092199	41	0.113201	38	3	0.088483	38	3
Yorkshire.Terrier	Labrador.Retriever	0.056976	71	0.063407	69	2	0.050706	69	2
Yorkshire.Terrier	Leonberger	0.103472	19	0.137064	16	3	0.108156	22	-3
Yorkshire.Terrier	Lhasa.Apso	0.083689	51	0.102868	48	3	0.077766	51	0
Yorkshire.Terrier	Maltese	0.081378	53	0.089589	57	-4	0.077659	52	1
Yorkshire.Terrier	Manchester.Terrier	0.119635	7	0.157765	9	-2	0.12107	8	-1
Yorkshire.Terrier	Miniature.Pinscher	0.101209	22	0.120285	31	-9	0.096438	32	-10
Yorkshire.Terrier	Miniature.Schnauzer	0.112242	12	0.146117	12	0	0.12659	7	5
Yorkshire.Terrier	Newfoundland	0.094249	36	0.114044	37	-1	0.083951	41	-5
Yorkshire.Terrier	Norwich.Terrier	0.148334	1	0.164694	6	-5	0.119766	9	-8
Yorkshire.Terrier	Old.English.Sheepdog	0.090329	42	0.110718	40	2	0.087724	39	3
Yorkshire.Terrier	Pembroke.Welsh.Corgi	0.100925	23	0.126766	26	-3	0.108245	20	3
Yorkshire.Terrier	Pointer	0.080022	54	0.075726	64	-10	0.058888	64	-10
Yorkshire.Terrier	Pomeranian	0.08743	47	0.100123	52	-5	0.078728	49	-2
Yorkshire.Terrier	Rhodesian.Ridgeback	0.070431	63	0.088783	58	5	0.050459	70	-7
Yorkshire.Terrier	Rottweiler	0.097263	32	0.102074	50	-18	0.081055	44	-12
Yorkshire.Terrier	Samoyed	0.090062	43	0.119162	33	10	0.096132	33	10
Yorkshire.Terrier	Scottish.Terrier	0.122706	6	0.162609	7	-1	0.13387	5	1
Yorkshire.Terrier	Shetland.Sheepdog	0.099828	25	0.127221	25	0	0.104257	25	0
Yorkshire.Terrier	Shih.Tzu	0.107126	16	0.136556	17	-1	0.113491	14	2
Yorkshire.Terrier	Soft.Coated.Wheaten.Terrier	0.114548	10	0.140168	14	-4	0.117786	13	-3
Yorkshire.Terrier	St..Bernard	0.082385	52	0.104431	46	6	0.079735	47	5
Yorkshire.Terrier	Staffordshire.Bull.Terrier	0.099085	29	0.125078	28	1	0.100516	27	2
Yorkshire.Terrier	Standard.Schnauzer	0.092774	40	0.104851	44	-4	0.080439	46	-6
Yorkshire.Terrier	Sussex.Spaniel	0.129409	4	0.189375	1	3	0.15536	1	3
Yorkshire.Terrier	Tibetan.Spaniel	0.098373	31	0.130588	24	7	0.097805	31	0
Yorkshire.Terrier	Tibetan.Terrier	0.100081	24	0.123604	29	-5	0.102136	26	-2
Yorkshire.Terrier	Vizsla	0.066451	64	0.074399	67	-3	0.057221	65	-1
Yorkshire.Terrier	Weimaraner	0.087059	48	0.104616	45	3	0.081226	43	5
Yorkshire.Terrier	Welsh.Springer.Spaniel	0.10473	18	0.136085	18	0	0.109472	17	1
Yorkshire.Terrier	Welsh.Terrier	0.114993	9	0.132724	23	-14	0.10818	21	-12
Yorkshire.Terrier	West.Highland.White.Terrier	0.101502	21	0.09507	55	-34	0.06968	57	-36
