# Supplementary material for: Systematically identifying genetic signatures including novel SNP-clusters, nonsense variants, frame-shift INDELs, and long STR expansions that potentially link to unknown phenotypes existing in dog breeds
Source: BMC Genomics. 2023 Jun 5;24:302. doi: 10.1186/s12864-023-09390-6 (PMC10240460; doi:10.1186/s12864-023-09390-6)
Supplement: Supplementary file 12 — Additional file 12: Data S10. Detailed list of SNP, INDEL and STR based GS similarity scores for each breed. This zip file contains 76 text files each corresponds to one valid breed involved in this study. Each text file contains detailed pairwise similarity scores calculated using genome-wide SNP, INDEL and STR GS. [file 12864_2023_9390_MOESM12_ESM.zip › Airedale.Terrier.txt]

#Breed1	Breed2	SNP GS based similarity	SNP GS based similarity rank	INDEL GS based similarity	INDEL GS based similarity rank	Rank change between INDEL and SNP based score	STR GS based similarity	STR GS based similarity rank	Rank change between STR and SNP based score
Airedale.Terrier	Akita	0.159391	27	0.267866	14	13	0.210261	19	8
Airedale.Terrier	Alaskan.Malamute	0.165499	22	0.264892	15	7	0.22029	15	7
Airedale.Terrier	American.Eskimo.Dog	0.111014	65	0.151814	63	2	0.130392	60	5
Airedale.Terrier	American.Staffordshire.Terrier	0.130761	51	0.179385	52	-1	0.149357	53	-2
Airedale.Terrier	Australian.Shepherd	0.092094	68	0.114585	71	-3	0.106487	66	2
Airedale.Terrier	Basset.Hound	0.148776	37	0.221086	33	4	0.178314	35	2
Airedale.Terrier	Beagle	0.070682	74	0.088783	74	0	0.080513	73	1
Airedale.Terrier	Bernese.Mountain.Dog	0.172739	18	0.269097	12	6	0.227116	13	5
Airedale.Terrier	Bichon.Frise	0.09127	69	0.120484	68	1	0.092339	71	-2
Airedale.Terrier	Border.Collie	0.086592	71	0.110094	72	-1	0.095054	69	2
Airedale.Terrier	Border.Terrier	0.19837	6	0.305596	5	1	0.276257	3	3
Airedale.Terrier	Boston.Terrier	0.093631	67	0.122048	67	0	0.110324	65	2
Airedale.Terrier	Bouvier.Des.Flandres	0.150466	35	0.222123	32	3	0.183248	31	4
Airedale.Terrier	Boxer	0.214703	3	0.332587	4	-1	0.273688	4	-1
Airedale.Terrier	Briard	0.153981	33	0.231412	26	7	0.190779	26	7
Airedale.Terrier	Bull.Terrier	0.222358	2	0.351119	3	-1	0.315618	1	1
Airedale.Terrier	Bullmastiff	0.175251	15	0.258703	18	-3	0.209288	21	-6
Airedale.Terrier	Cairn.Terrier	0.14638	39	0.212603	35	4	0.16198	39	0
Airedale.Terrier	Chesapeake.Bay.Retriever	0.111497	64	0.151905	62	2	0.125696	62	2
Airedale.Terrier	Chihuahua	0.106664	66	0.14555	64	2	0.137546	59	7
Airedale.Terrier	Chinese.Shar.pei	0.124365	57	0.191441	45	12	0.140137	56	1
Airedale.Terrier	Chow.Chow	0.173683	17	0.299642	8	9	0.243628	9	8
Airedale.Terrier	Collie	0.197305	8	0.30537	6	2	0.238796	11	-3
Airedale.Terrier	Dachshund	0.057694	75	0.074258	75	0	0.055123	75	0
Airedale.Terrier	Dalmatian	0.138099	45	0.194046	44	1	0.156732	43	2
Airedale.Terrier	Doberman.Pinscher	0.186082	12	0.244928	22	-10	0.209611	20	-8
Airedale.Terrier	English.Bulldog	0.185315	13	0.268214	13	0	0.234143	12	1
Airedale.Terrier	English.Cocker.Spaniel	0.161206	25	0.231376	27	-2	0.190293	27	-2
Airedale.Terrier	English.Setter	0.129187	52	0.184854	49	3	0.152847	49	3
Airedale.Terrier	English.Springer.Spaniel	0.113111	62	0.165941	58	4	0.138859	58	4
Airedale.Terrier	Field.Spaniel	0.198939	5	0.302558	7	-2	0.245374	6	-1
Airedale.Terrier	Flat.coated.Retriever	0.155182	32	0.218758	34	-2	0.18534	30	2
Airedale.Terrier	French.Bulldog	0.112153	63	0.161282	60	3	0.126586	61	2
Airedale.Terrier	German.Shepherd.Dog	0.081091	72	0.115408	70	2	0.08107	72	0
Airedale.Terrier	German.Shorthaired.Pointer	0.140812	43	0.196943	42	1	0.153711	47	-4
Airedale.Terrier	Giant.Schnauzer	0.136081	47	0.185567	48	-1	0.149898	52	-5
Airedale.Terrier	Golden.Retriever	0.072679	73	0.096763	73	0	0.071443	74	-1
Airedale.Terrier	Great.Dane	0.121951	59	0.172511	56	3	0.160681	40	19
Airedale.Terrier	Greyhound	0.126953	56	0.129145	66	-10	0.093705	70	-14
Airedale.Terrier	Irish.Setter	0.141501	42	0.204531	37	5	0.179843	33	9
Airedale.Terrier	Irish.Water.Spaniel	0.155939	28	0.227065	31	-3	0.180255	32	-4
Airedale.Terrier	Irish.Wolfhound	0.164015	24	0.199136	41	-17	0.141988	55	-31
Airedale.Terrier	Keeshond	0.137794	46	0.204138	38	8	0.170271	36	10
Airedale.Terrier	Labrador.Retriever	0.091105	70	0.118028	69	1	0.104899	67	3
Airedale.Terrier	Leonberger	0.170853	19	0.254929	19	0	0.213188	17	2
Airedale.Terrier	Lhasa.Apso	0.132906	50	0.195802	43	7	0.157143	42	8
Airedale.Terrier	Maltese	0.11922	60	0.163332	59	1	0.140046	57	3
Airedale.Terrier	Manchester.Terrier	0.197617	7	0.305596	5	2	0.244114	7	0
Airedale.Terrier	Miniature.Pinscher	0.139634	44	0.191189	46	-2	0.158602	41	3
Airedale.Terrier	Miniature.Schnauzer	0.187203	10	0.291269	9	1	0.243873	8	2
Airedale.Terrier	Newfoundland	0.152166	34	0.20222	40	-6	0.155612	44	-10
Airedale.Terrier	Norwich.Terrier	0.20605	4	0.281944	11	-7	0.226792	14	-10
Airedale.Terrier	Old.English.Sheepdog	0.145636	40	0.207557	36	4	0.166592	38	2
Airedale.Terrier	Pembroke.Welsh.Corgi	0.169697	20	0.243024	23	-3	0.214382	16	4
Airedale.Terrier	Pointer	0.127491	55	0.133631	65	-10	0.110951	64	-9
Airedale.Terrier	Pomeranian	0.128559	54	0.176556	54	0	0.154138	46	8
Airedale.Terrier	Rhodesian.Ridgeback	0.118273	61	0.16895	57	4	0.099777	68	-7
Airedale.Terrier	Rottweiler	0.155937	29	0.177348	53	-24	0.155149	45	-16
Airedale.Terrier	Samoyed	0.14845	38	0.229261	28	10	0.18539	29	9
Airedale.Terrier	Scottish.Terrier	0.186375	11	0.290276	10	1	0.263311	5	6
Airedale.Terrier	Shetland.Sheepdog	0.155669	30	0.228659	29	1	0.20092	22	8
Airedale.Terrier	Shih.Tzu	0.160364	26	0.248584	20	6	0.19983	24	2
Airedale.Terrier	Soft.Coated.Wheaten.Terrier	0.189987	9	0.264352	16	-7	0.240121	10	-1
Airedale.Terrier	St..Bernard	0.129145	53	0.186255	47	6	0.152088	50	3
Airedale.Terrier	Staffordshire.Bull.Terrier	0.166509	21	0.236724	24	-3	0.186367	28	-7
Airedale.Terrier	Standard.Schnauzer	0.134562	49	0.175893	55	-6	0.145829	54	-5
Airedale.Terrier	Sussex.Spaniel	0.227084	1	0.377664	2	-1	0.303041	2	-1
Airedale.Terrier	Tibetan.Spaniel	0.149387	36	0.235837	25	11	0.179619	34	2
Airedale.Terrier	Tibetan.Terrier	0.155323	31	0.227793	30	1	0.196071	25	6
Airedale.Terrier	Vizsla	0.122428	58	0.154889	61	-3	0.123739	63	-5
Airedale.Terrier	Weimaraner	0.142451	41	0.202337	39	2	0.169422	37	4
Airedale.Terrier	Welsh.Springer.Spaniel	0.173705	16	0.263734	17	-1	0.21063	18	-2
Airedale.Terrier	Welsh.Terrier	0.175844	14	0.248122	21	-7	0.200298	23	-9
Airedale.Terrier	West.Highland.White.Terrier	0.16444	23	0.182415	50	-27	0.153439	48	-25
Airedale.Terrier	Yorkshire.Terrier	0.135895	48	0.179606	51	-3	0.151043	51	-3
