# Supplementary material for: Systematically identifying genetic signatures including novel SNP-clusters, nonsense variants, frame-shift INDELs, and long STR expansions that potentially link to unknown phenotypes existing in dog breeds
Source: BMC Genomics. 2023 Jun 5;24:302. doi: 10.1186/s12864-023-09390-6 (PMC10240460; doi:10.1186/s12864-023-09390-6)
Supplement: Supplementary file 12 — Additional file 12: Data S10. Detailed list of SNP, INDEL and STR based GS similarity scores for each breed. This zip file contains 76 text files each corresponds to one valid breed involved in this study. Each text file contains detailed pairwise similarity scores calculated using genome-wide SNP, INDEL and STR GS. [file 12864_2023_9390_MOESM12_ESM.zip › Akita.txt]

#Breed1	Breed2	SNP GS based similarity	SNP GS based similarity rank	INDEL GS based similarity	INDEL GS based similarity rank	Rank change between INDEL and SNP based score	STR GS based similarity	STR GS based similarity rank	Rank change between STR and SNP based score
Akita	Airedale.Terrier	0.159391	9	0.267866	4	5	0.210261	4	5
Akita	Alaskan.Malamute	0.225787	2	0.26473	5	-3	0.197508	6	-4
Akita	American.Eskimo.Dog	0.095137	56	0.126741	60	-4	0.10042	57	-1
Akita	American.Staffordshire.Terrier	0.085709	62	0.134607	57	5	0.101592	56	6
Akita	Australian.Shepherd	0.070528	68	0.096803	68	0	0.072749	66	2
Akita	Basset.Hound	0.117519	38	0.179686	34	4	0.138825	32	6
Akita	Beagle	0.04899	73	0.064572	74	-1	0.044768	74	-1
Akita	Bernese.Mountain.Dog	0.147476	15	0.233402	11	4	0.179327	12	3
Akita	Bichon.Frise	0.068163	69	0.088418	71	-2	0.060925	71	-2
Akita	Border.Collie	0.065692	71	0.087309	72	-1	0.059892	72	-1
Akita	Border.Terrier	0.148092	14	0.236694	10	4	0.187712	7	7
Akita	Boston.Terrier	0.061366	72	0.093928	70	2	0.073713	65	7
Akita	Bouvier.Des.Flandres	0.109674	44	0.175485	36	8	0.13775	33	11
Akita	Boxer	0.155956	11	0.264211	6	5	0.200534	5	6
Akita	Briard	0.121723	33	0.186569	29	4	0.141219	29	4
Akita	Bull.Terrier	0.160315	8	0.285444	3	5	0.23227	3	5
Akita	Bullmastiff	0.126886	27	0.20607	21	6	0.155608	19	8
Akita	Cairn.Terrier	0.111106	42	0.17124	37	5	0.126703	38	4
Akita	Chesapeake.Bay.Retriever	0.085078	63	0.120587	62	1	0.094861	60	3
Akita	Chihuahua	0.088433	61	0.121472	61	0	0.096035	58	3
Akita	Chinese.Shar.pei	0.193345	3	0.205961	22	-19	0.141078	30	-27
Akita	Chow.Chow	0.288023	1	0.323931	1	0	0.242171	1	0
Akita	Collie	0.149444	13	0.255079	7	6	0.180088	11	2
Akita	Dachshund	0.043514	75	0.054245	75	0	0.039789	75	0
Akita	Dalmatian	0.107381	49	0.15787	46	3	0.116338	45	4
Akita	Doberman.Pinscher	0.146923	17	0.206327	20	-3	0.15498	20	-3
Akita	English.Bulldog	0.123773	32	0.210849	18	14	0.161946	17	15
Akita	English.Cocker.Spaniel	0.124999	28	0.185181	30	-2	0.137131	34	-6
Akita	English.Setter	0.099656	53	0.149052	49	4	0.10846	52	1
Akita	English.Springer.Spaniel	0.071776	66	0.107278	65	1	0.081172	64	2
Akita	Field.Spaniel	0.154919	12	0.244467	9	3	0.181892	10	2
Akita	Flat.coated.Retriever	0.120127	35	0.180006	33	2	0.129232	37	-2
Akita	French.Bulldog	0.076594	65	0.129885	59	6	0.087965	62	3
Akita	German.Shepherd.Dog	0.071117	67	0.099636	67	0	0.071389	69	-2
Akita	German.Shorthaired.Pointer	0.11088	43	0.161156	45	-2	0.114673	46	-3
Akita	Giant.Schnauzer	0.096391	55	0.143	54	1	0.104481	53	2
Akita	Golden.Retriever	0.046409	74	0.073255	73	1	0.045062	73	1
Akita	Great.Dane	0.095044	57	0.143077	53	4	0.112237	49	8
Akita	Greyhound	0.084216	64	0.101076	66	-2	0.072107	67	-3
Akita	Irish.Setter	0.111694	41	0.169161	39	2	0.131432	36	5
Akita	Irish.Water.Spaniel	0.117022	39	0.187157	28	11	0.141666	28	11
Akita	Irish.Wolfhound	0.124327	30	0.164779	41	-11	0.095856	59	-29
Akita	Keeshond	0.118128	37	0.170445	38	-1	0.136094	35	2
Akita	Labrador.Retriever	0.066659	70	0.096048	69	1	0.068556	70	0
Akita	Leonberger	0.13458	23	0.203057	25	-2	0.151048	24	-1
Akita	Lhasa.Apso	0.144609	19	0.176885	35	-16	0.12503	39	-20
Akita	Maltese	0.099691	52	0.136245	56	-4	0.101915	55	-3
Akita	Manchester.Terrier	0.147111	16	0.246501	8	8	0.183638	8	8
Akita	Miniature.Pinscher	0.109478	45	0.163855	42	3	0.114001	47	-2
Akita	Miniature.Schnauzer	0.142809	20	0.225242	14	6	0.172486	13	7
Akita	Newfoundland	0.118207	36	0.16278	43	-7	0.120155	42	-6
Akita	Norwich.Terrier	0.15702	10	0.225896	13	-3	0.166288	14	-4
Akita	Old.English.Sheepdog	0.108311	47	0.166479	40	7	0.124111	40	7
Akita	Pembroke.Welsh.Corgi	0.121456	34	0.181795	32	2	0.149523	25	9
Akita	Pointer	0.098995	54	0.117631	64	-10	0.081966	63	-9
Akita	Pomeranian	0.102787	50	0.143323	52	-2	0.118482	44	6
Akita	Rhodesian.Ridgeback	0.091658	59	0.132023	58	1	0.07168	68	-9
Akita	Rottweiler	0.127319	26	0.152726	47	-21	0.119514	43	-17
Akita	Samoyed	0.162128	7	0.208988	19	-12	0.152591	22	-15
Akita	Scottish.Terrier	0.145576	18	0.230994	12	6	0.182876	9	9
Akita	Shetland.Sheepdog	0.1244	29	0.203235	24	5	0.151896	23	6
Akita	Shih.Tzu	0.168437	6	0.222819	15	-9	0.16407	15	-9
Akita	Soft.Coated.Wheaten.Terrier	0.135576	22	0.205308	23	-1	0.16226	16	6
Akita	St..Bernard	0.100831	51	0.147817	50	1	0.11163	50	1
Akita	Staffordshire.Bull.Terrier	0.112533	40	0.184986	31	9	0.14314	27	13
Akita	Standard.Schnauzer	0.108198	48	0.143773	51	-3	0.104167	54	-6
Akita	Sussex.Spaniel	0.177858	4	0.313913	2	2	0.236811	2	2
Akita	Tibetan.Spaniel	0.171622	5	0.215685	16	-11	0.154228	21	-16
Akita	Tibetan.Terrier	0.142407	21	0.188069	27	-6	0.146443	26	-5
Akita	Vizsla	0.089554	60	0.118077	63	-3	0.089527	61	-1
Akita	Weimaraner	0.108424	46	0.162422	44	2	0.121789	41	5
Akita	Welsh.Springer.Spaniel	0.132807	24	0.213891	17	7	0.156302	18	6
Akita	Welsh.Terrier	0.124211	31	0.195528	26	5	0.14036	31	0
Akita	West.Highland.White.Terrier	0.129238	25	0.151429	48	-23	0.112824	48	-23
Akita	Yorkshire.Terrier	0.094637	58	0.142563	55	3	0.110103	51	7
