# Supplementary material for: Systematically identifying genetic signatures including novel SNP-clusters, nonsense variants, frame-shift INDELs, and long STR expansions that potentially link to unknown phenotypes existing in dog breeds
Source: BMC Genomics. 2023 Jun 5;24:302. doi: 10.1186/s12864-023-09390-6 (PMC10240460; doi:10.1186/s12864-023-09390-6)
Supplement: Supplementary file 12 — Additional file 12: Data S10. Detailed list of SNP, INDEL and STR based GS similarity scores for each breed. This zip file contains 76 text files each corresponds to one valid breed involved in this study. Each text file contains detailed pairwise similarity scores calculated using genome-wide SNP, INDEL and STR GS. [file 12864_2023_9390_MOESM12_ESM.zip › Alaskan.Malamute.txt]

#Breed1	Breed2	SNP GS based similarity	SNP GS based similarity rank	INDEL GS based similarity	INDEL GS based similarity rank	Rank change between INDEL and SNP based score	STR GS based similarity	STR GS based similarity rank	Rank change between STR and SNP based score
Alaskan.Malamute	Airedale.Terrier	0.165499	8	0.264892	5	3	0.22029	3	5
Alaskan.Malamute	Akita	0.225787	2	0.26473	6	-4	0.197508	9	-7
Alaskan.Malamute	American.Eskimo.Dog	0.099656	55	0.12993	60	-5	0.104616	59	-4
Alaskan.Malamute	American.Staffordshire.Terrier	0.095638	59	0.139676	55	4	0.109227	55	4
Alaskan.Malamute	Australian.Shepherd	0.079219	67	0.10516	66	1	0.080298	66	1
Alaskan.Malamute	Basset.Hound	0.128208	36	0.186309	30	6	0.146139	32	4
Alaskan.Malamute	Beagle	0.056093	73	0.068923	74	-1	0.057868	74	-1
Alaskan.Malamute	Bernese.Mountain.Dog	0.152093	19	0.231014	13	6	0.190766	12	7
Alaskan.Malamute	Bichon.Frise	0.073075	69	0.094681	70	-1	0.071266	70	-1
Alaskan.Malamute	Border.Collie	0.068503	72	0.084839	72	0	0.071272	69	3
Alaskan.Malamute	Border.Terrier	0.162134	12	0.247732	10	2	0.207507	6	6
Alaskan.Malamute	Boston.Terrier	0.069727	70	0.09703	68	2	0.084413	65	5
Alaskan.Malamute	Bouvier.Des.Flandres	0.122414	40	0.177593	34	6	0.139339	37	3
Alaskan.Malamute	Boxer	0.163574	9	0.2661	4	5	0.212202	5	4
Alaskan.Malamute	Briard	0.132719	30	0.195486	27	3	0.147127	29	1
Alaskan.Malamute	Bull.Terrier	0.169009	6	0.278146	3	3	0.233775	2	4
Alaskan.Malamute	Bullmastiff	0.137124	25	0.212208	18	7	0.165786	19	6
Alaskan.Malamute	Cairn.Terrier	0.11608	45	0.16497	41	4	0.12597	43	2
Alaskan.Malamute	Chesapeake.Bay.Retriever	0.092758	62	0.132608	58	4	0.101713	60	2
Alaskan.Malamute	Chihuahua	0.091424	64	0.120552	63	1	0.107307	58	6
Alaskan.Malamute	Chinese.Shar.pei	0.161547	13	0.182725	32	-19	0.116448	51	-38
Alaskan.Malamute	Chow.Chow	0.241474	1	0.286397	2	-1	0.217188	4	-3
Alaskan.Malamute	Collie	0.166744	7	0.258181	7	0	0.194175	10	-3
Alaskan.Malamute	Dachshund	0.047269	75	0.06188	75	0	0.047201	75	0
Alaskan.Malamute	Dalmatian	0.11101	49	0.158644	45	4	0.125058	45	4
Alaskan.Malamute	Doberman.Pinscher	0.154856	17	0.209695	20	-3	0.168348	18	-1
Alaskan.Malamute	English.Bulldog	0.136017	27	0.215868	16	11	0.176547	16	11
Alaskan.Malamute	English.Cocker.Spaniel	0.131338	32	0.189667	29	3	0.15402	27	5
Alaskan.Malamute	English.Setter	0.103953	52	0.153609	49	3	0.124209	47	5
Alaskan.Malamute	English.Springer.Spaniel	0.085263	65	0.118389	64	1	0.098171	61	4
Alaskan.Malamute	Field.Spaniel	0.162295	11	0.251601	8	3	0.202762	8	3
Alaskan.Malamute	Flat.coated.Retriever	0.122819	39	0.176924	36	3	0.146409	31	8
Alaskan.Malamute	French.Bulldog	0.083115	66	0.125736	61	5	0.097978	62	4
Alaskan.Malamute	German.Shepherd.Dog	0.078216	68	0.102474	67	1	0.069396	72	-4
Alaskan.Malamute	German.Shorthaired.Pointer	0.118119	41	0.163523	44	-3	0.120301	48	-7
Alaskan.Malamute	Giant.Schnauzer	0.101169	54	0.145019	52	2	0.116274	52	2
Alaskan.Malamute	Golden.Retriever	0.054006	74	0.077006	73	1	0.060011	73	1
Alaskan.Malamute	Great.Dane	0.099441	57	0.137262	57	0	0.127122	42	15
Alaskan.Malamute	Greyhound	0.094651	60	0.096367	69	-9	0.069542	71	-11
Alaskan.Malamute	Irish.Setter	0.116958	42	0.178306	33	9	0.146599	30	12
Alaskan.Malamute	Irish.Water.Spaniel	0.127569	37	0.186117	31	6	0.143518	33	4
Alaskan.Malamute	Irish.Wolfhound	0.130629	33	0.164964	42	-9	0.110808	54	-21
Alaskan.Malamute	Keeshond	0.125353	38	0.173674	39	-1	0.139954	36	2
Alaskan.Malamute	Labrador.Retriever	0.069596	71	0.092439	71	0	0.075492	68	3
Alaskan.Malamute	Leonberger	0.138078	23	0.201372	23	0	0.159699	25	-2
Alaskan.Malamute	Lhasa.Apso	0.141149	22	0.176688	37	-15	0.141438	34	-12
Alaskan.Malamute	Maltese	0.099577	56	0.14223	54	2	0.107567	57	-1
Alaskan.Malamute	Manchester.Terrier	0.157682	15	0.249729	9	6	0.192326	11	4
Alaskan.Malamute	Miniature.Pinscher	0.113914	48	0.157684	46	2	0.130022	41	7
Alaskan.Malamute	Miniature.Schnauzer	0.155309	16	0.229846	14	2	0.188952	13	3
Alaskan.Malamute	Newfoundland	0.130471	34	0.174671	38	-4	0.131313	40	-6
Alaskan.Malamute	Norwich.Terrier	0.170184	5	0.237873	11	-6	0.177547	15	-10
Alaskan.Malamute	Old.English.Sheepdog	0.116841	43	0.168172	40	3	0.135992	38	5
Alaskan.Malamute	Pembroke.Welsh.Corgi	0.136824	26	0.196026	24	2	0.171741	17	9
Alaskan.Malamute	Pointer	0.101426	53	0.117251	65	-12	0.092418	64	-11
Alaskan.Malamute	Pomeranian	0.10983	50	0.146412	51	-1	0.125224	44	6
Alaskan.Malamute	Rhodesian.Ridgeback	0.092383	63	0.131622	59	4	0.076368	67	-4
Alaskan.Malamute	Rottweiler	0.133899	29	0.154693	48	-19	0.124225	46	-17
Alaskan.Malamute	Samoyed	0.177951	4	0.217576	15	-11	0.165638	20	-16
Alaskan.Malamute	Scottish.Terrier	0.154736	18	0.237198	12	6	0.202777	7	11
Alaskan.Malamute	Shetland.Sheepdog	0.13175	31	0.195797	26	5	0.163877	22	9
Alaskan.Malamute	Shih.Tzu	0.161175	14	0.212252	17	-3	0.162417	23	-9
Alaskan.Malamute	Soft.Coated.Wheaten.Terrier	0.143806	21	0.211703	19	2	0.187861	14	7
Alaskan.Malamute	St..Bernard	0.10837	51	0.157038	47	4	0.117417	50	1
Alaskan.Malamute	Staffordshire.Bull.Terrier	0.116287	44	0.177461	35	9	0.140054	35	9
Alaskan.Malamute	Standard.Schnauzer	0.114977	46	0.148046	50	-4	0.119811	49	-3
Alaskan.Malamute	Sussex.Spaniel	0.187028	3	0.311996	1	2	0.238216	1	2
Alaskan.Malamute	Tibetan.Spaniel	0.162446	10	0.207435	21	-11	0.15661	26	-16
Alaskan.Malamute	Tibetan.Terrier	0.145128	20	0.195945	25	-5	0.161045	24	-4
Alaskan.Malamute	Vizsla	0.093543	61	0.12321	62	-1	0.096562	63	-2
Alaskan.Malamute	Weimaraner	0.114632	47	0.163909	43	4	0.132122	39	8
Alaskan.Malamute	Welsh.Springer.Spaniel	0.138027	24	0.205604	22	2	0.164881	21	3
Alaskan.Malamute	Welsh.Terrier	0.129999	35	0.192978	28	7	0.152306	28	7
Alaskan.Malamute	West.Highland.White.Terrier	0.134942	28	0.143374	53	-25	0.115161	53	-25
Alaskan.Malamute	Yorkshire.Terrier	0.099389	58	0.137375	56	2	0.109053	56	2
