# Supplementary material for: Systematically identifying genetic signatures including novel SNP-clusters, nonsense variants, frame-shift INDELs, and long STR expansions that potentially link to unknown phenotypes existing in dog breeds
Source: BMC Genomics. 2023 Jun 5;24:302. doi: 10.1186/s12864-023-09390-6 (PMC10240460; doi:10.1186/s12864-023-09390-6)
Supplement: Supplementary file 12 — Additional file 12: Data S10. Detailed list of SNP, INDEL and STR based GS similarity scores for each breed. This zip file contains 76 text files each corresponds to one valid breed involved in this study. Each text file contains detailed pairwise similarity scores calculated using genome-wide SNP, INDEL and STR GS. [file 12864_2023_9390_MOESM12_ESM.zip › American.Eskimo.Dog.txt]

#Breed1	Breed2	SNP GS based similarity	SNP GS based similarity rank	INDEL GS based similarity	INDEL GS based similarity rank	Rank change between INDEL and SNP based score	STR GS based similarity	STR GS based similarity rank	Rank change between STR and SNP based score
American.Eskimo.Dog	Airedale.Terrier	0.111014	4	0.151814	3	1	0.130392	3	1
American.Eskimo.Dog	Akita	0.095137	21	0.126741	15	6	0.10042	16	5
American.Eskimo.Dog	Alaskan.Malamute	0.099656	16	0.12993	14	2	0.104616	11	5
American.Eskimo.Dog	American.Staffordshire.Terrier	0.063928	64	0.075021	61	3	0.064441	57	7
American.Eskimo.Dog	Australian.Shepherd	0.057961	67	0.067552	65	2	0.055306	61	6
American.Eskimo.Dog	Basset.Hound	0.083615	43	0.101567	38	5	0.084449	33	10
American.Eskimo.Dog	Beagle	0.042953	72	0.045221	73	-1	0.041088	72	0
American.Eskimo.Dog	Bernese.Mountain.Dog	0.09597	20	0.125475	16	4	0.097202	17	3
American.Eskimo.Dog	Bichon.Frise	0.060032	66	0.06167	67	-1	0.048739	65	1
American.Eskimo.Dog	Border.Collie	0.053277	70	0.056339	70	0	0.042558	71	-1
American.Eskimo.Dog	Border.Terrier	0.104962	9	0.145265	4	5	0.129073	4	5
American.Eskimo.Dog	Boston.Terrier	0.042127	73	0.050412	72	1	0.048351	66	7
American.Eskimo.Dog	Bouvier.Des.Flandres	0.083879	41	0.10361	37	4	0.079667	38	3
American.Eskimo.Dog	Boxer	0.10034	13	0.138922	9	4	0.106815	9	4
American.Eskimo.Dog	Briard	0.093408	25	0.113559	22	3	0.093073	21	4
American.Eskimo.Dog	Bull.Terrier	0.107865	6	0.159346	2	4	0.140443	2	4
American.Eskimo.Dog	Bullmastiff	0.084175	39	0.107886	31	8	0.08602	31	8
American.Eskimo.Dog	Cairn.Terrier	0.083075	44	0.103879	36	8	0.07197	48	-4
American.Eskimo.Dog	Chesapeake.Bay.Retriever	0.065638	62	0.076093	60	2	0.055185	62	0
American.Eskimo.Dog	Chihuahua	0.07077	58	0.078313	59	-1	0.069152	52	6
American.Eskimo.Dog	Chinese.Shar.pei	0.070144	60	0.087943	54	6	0.051433	64	-4
American.Eskimo.Dog	Chow.Chow	0.100301	14	0.136523	12	2	0.102527	13	1
American.Eskimo.Dog	Collie	0.104749	10	0.144287	5	5	0.107797	8	2
American.Eskimo.Dog	Dachshund	0.041354	74	0.042903	75	-1	0.034824	74	0
American.Eskimo.Dog	Dalmatian	0.07727	51	0.092302	50	1	0.068876	55	-4
American.Eskimo.Dog	Doberman.Pinscher	0.100722	11	0.110795	29	-18	0.089469	25	-14
American.Eskimo.Dog	English.Bulldog	0.083728	42	0.111658	28	14	0.09586	19	23
American.Eskimo.Dog	English.Cocker.Spaniel	0.093416	24	0.112406	25	-1	0.092625	22	2
American.Eskimo.Dog	English.Setter	0.077315	50	0.090394	51	-1	0.072689	46	4
American.Eskimo.Dog	English.Springer.Spaniel	0.062993	65	0.071207	63	2	0.04794	67	-2
American.Eskimo.Dog	Field.Spaniel	0.106137	7	0.140819	6	1	0.104492	12	-5
American.Eskimo.Dog	Flat.coated.Retriever	0.081682	45	0.099303	41	4	0.083243	34	11
American.Eskimo.Dog	French.Bulldog	0.055117	68	0.06636	66	2	0.052449	63	5
American.Eskimo.Dog	German.Shepherd.Dog	0.05338	69	0.060921	68	1	0.045179	69	0
American.Eskimo.Dog	German.Shorthaired.Pointer	0.087466	36	0.098748	42	-6	0.069235	51	-15
American.Eskimo.Dog	Giant.Schnauzer	0.074555	56	0.087962	53	3	0.069722	50	6
American.Eskimo.Dog	Golden.Retriever	0.041338	75	0.045008	74	1	0.028937	75	0
American.Eskimo.Dog	Great.Dane	0.076756	53	0.088766	52	1	0.078274	41	12
American.Eskimo.Dog	Greyhound	0.070609	59	0.058607	69	-10	0.04412	70	-11
American.Eskimo.Dog	Irish.Setter	0.080747	47	0.09973	39	8	0.07834	40	7
American.Eskimo.Dog	Irish.Water.Spaniel	0.084027	40	0.106823	32	8	0.079893	36	4
American.Eskimo.Dog	Irish.Wolfhound	0.085137	37	0.092343	49	-12	0.064897	56	-19
American.Eskimo.Dog	Keeshond	0.093716	23	0.105874	33	-10	0.087349	30	-7
American.Eskimo.Dog	Labrador.Retriever	0.048687	71	0.051552	71	0	0.039016	73	-2
American.Eskimo.Dog	Leonberger	0.09696	19	0.122175	17	2	0.096419	18	1
American.Eskimo.Dog	Lhasa.Apso	0.085059	38	0.095338	44	-6	0.072565	47	-9
American.Eskimo.Dog	Maltese	0.071971	57	0.081002	57	0	0.061186	58	-1
American.Eskimo.Dog	Manchester.Terrier	0.100717	12	0.139764	7	5	0.105403	10	2
American.Eskimo.Dog	Miniature.Pinscher	0.087751	35	0.099336	40	-5	0.079844	37	-2
American.Eskimo.Dog	Miniature.Schnauzer	0.108696	5	0.13969	8	-3	0.1101	7	-2
American.Eskimo.Dog	Newfoundland	0.08798	34	0.104723	34	0	0.07467	43	-9
American.Eskimo.Dog	Norwich.Terrier	0.11278	3	0.136019	13	-10	0.102322	14	-11
American.Eskimo.Dog	Old.English.Sheepdog	0.077827	49	0.094694	46	3	0.075678	42	7
American.Eskimo.Dog	Pembroke.Welsh.Corgi	0.088476	33	0.111882	26	7	0.087667	28	5
American.Eskimo.Dog	Pointer	0.076269	54	0.067854	64	-10	0.056364	60	-6
American.Eskimo.Dog	Pomeranian	0.100213	15	0.112952	24	-9	0.084954	32	-17
American.Eskimo.Dog	Rhodesian.Ridgeback	0.065002	63	0.080015	58	5	0.045902	68	-5
American.Eskimo.Dog	Rottweiler	0.091546	28	0.093697	47	-19	0.068893	54	-26
American.Eskimo.Dog	Samoyed	0.11966	1	0.137499	10	-9	0.101198	15	-14
American.Eskimo.Dog	Scottish.Terrier	0.1051	8	0.137431	11	-3	0.111622	5	3
American.Eskimo.Dog	Shetland.Sheepdog	0.092839	27	0.113447	23	4	0.095802	20	7
American.Eskimo.Dog	Shih.Tzu	0.098376	17	0.117514	20	-3	0.090253	24	-7
American.Eskimo.Dog	Soft.Coated.Wheaten.Terrier	0.098063	18	0.12009	19	-1	0.111375	6	12
American.Eskimo.Dog	St..Bernard	0.076792	52	0.096781	43	9	0.07283	45	7
American.Eskimo.Dog	Staffordshire.Bull.Terrier	0.081456	46	0.104553	35	11	0.080276	35	11
American.Eskimo.Dog	Standard.Schnauzer	0.091297	29	0.095255	45	-16	0.078693	39	-10
American.Eskimo.Dog	Sussex.Spaniel	0.118117	2	0.18041	1	1	0.144021	1	1
American.Eskimo.Dog	Tibetan.Spaniel	0.092964	26	0.115538	21	5	0.087653	29	-3
American.Eskimo.Dog	Tibetan.Terrier	0.090423	31	0.10869	30	1	0.0917	23	8
American.Eskimo.Dog	Vizsla	0.069347	61	0.074827	62	-1	0.057271	59	2
American.Eskimo.Dog	Weimaraner	0.08034	48	0.093483	48	0	0.071038	49	-1
American.Eskimo.Dog	Welsh.Springer.Spaniel	0.094434	22	0.121909	18	4	0.089109	26	-4
American.Eskimo.Dog	Welsh.Terrier	0.089988	32	0.111724	27	5	0.08828	27	5
American.Eskimo.Dog	West.Highland.White.Terrier	0.090948	30	0.086591	55	-25	0.073307	44	-14
American.Eskimo.Dog	Yorkshire.Terrier	0.07626	55	0.082386	56	-1	0.06904	53	2
