# Supplementary material for: Systematically identifying genetic signatures including novel SNP-clusters, nonsense variants, frame-shift INDELs, and long STR expansions that potentially link to unknown phenotypes existing in dog breeds
Source: BMC Genomics. 2023 Jun 5;24:302. doi: 10.1186/s12864-023-09390-6 (PMC10240460; doi:10.1186/s12864-023-09390-6)
Supplement: Supplementary file 12 — Additional file 12: Data S10. Detailed list of SNP, INDEL and STR based GS similarity scores for each breed. This zip file contains 76 text files each corresponds to one valid breed involved in this study. Each text file contains detailed pairwise similarity scores calculated using genome-wide SNP, INDEL and STR GS. [file 12864_2023_9390_MOESM12_ESM.zip › Australian.Shepherd.txt]

#Breed1	Breed2	SNP GS based similarity	SNP GS based similarity rank	INDEL GS based similarity	INDEL GS based similarity rank	Rank change between INDEL and SNP based score	STR GS based similarity	STR GS based similarity rank	Rank change between STR and SNP based score
Australian.Shepherd	Airedale.Terrier	0.092094	7	0.114585	9	-2	0.106487	2	5
Australian.Shepherd	Akita	0.070528	47	0.096803	21	26	0.072749	25	22
Australian.Shepherd	Alaskan.Malamute	0.079219	19	0.10516	15	4	0.080298	18	1
Australian.Shepherd	American.Eskimo.Dog	0.057961	62	0.067552	58	4	0.055306	55	7
Australian.Shepherd	American.Staffordshire.Terrier	0.057684	63	0.070824	54	9	0.049507	62	1
Australian.Shepherd	Basset.Hound	0.074826	34	0.087027	33	1	0.067422	37	-3
Australian.Shepherd	Beagle	0.037691	73	0.041798	73	0	0.032632	73	0
Australian.Shepherd	Bernese.Mountain.Dog	0.085474	12	0.107564	14	-2	0.079369	20	-8
Australian.Shepherd	Bichon.Frise	0.045447	70	0.049225	69	1	0.040211	67	3
Australian.Shepherd	Border.Collie	0.072569	39	0.071361	52	-13	0.067957	36	3
Australian.Shepherd	Border.Terrier	0.093132	5	0.117212	5	0	0.105078	4	1
Australian.Shepherd	Boston.Terrier	0.045326	71	0.04583	71	0	0.038834	69	2
Australian.Shepherd	Bouvier.Des.Flandres	0.071673	43	0.080292	45	-2	0.06409	42	1
Australian.Shepherd	Boxer	0.084113	14	0.116055	6	8	0.091739	8	6
Australian.Shepherd	Briard	0.077393	25	0.094897	25	0	0.070507	29	-4
Australian.Shepherd	Bull.Terrier	0.091455	8	0.124197	3	5	0.106334	3	5
Australian.Shepherd	Bullmastiff	0.080877	17	0.100804	19	-2	0.081517	17	0
Australian.Shepherd	Cairn.Terrier	0.076274	32	0.089274	31	1	0.066104	40	-8
Australian.Shepherd	Chesapeake.Bay.Retriever	0.058917	59	0.064259	63	-4	0.0541	57	2
Australian.Shepherd	Chihuahua	0.061816	55	0.067522	59	-4	0.054315	56	-1
Australian.Shepherd	Chinese.Shar.pei	0.055886	67	0.069782	55	12	0.053253	58	9
Australian.Shepherd	Chow.Chow	0.078249	24	0.11028	12	12	0.083439	16	8
Australian.Shepherd	Collie	0.126449	1	0.138789	2	-1	0.100582	6	-5
Australian.Shepherd	Dachshund	0.032696	74	0.033774	75	-1	0.021367	74	0
Australian.Shepherd	Dalmatian	0.071718	42	0.086875	34	8	0.061173	46	-4
Australian.Shepherd	Doberman.Pinscher	0.084468	13	0.093952	26	-13	0.076544	22	-9
Australian.Shepherd	English.Bulldog	0.076446	31	0.101943	17	14	0.084148	15	16
Australian.Shepherd	English.Cocker.Spaniel	0.079023	20	0.095092	24	-4	0.076824	21	-1
Australian.Shepherd	English.Setter	0.070692	46	0.083014	42	4	0.062477	44	2
Australian.Shepherd	English.Springer.Spaniel	0.056969	65	0.06178	64	1	0.051614	61	4
Australian.Shepherd	Field.Spaniel	0.090341	10	0.118835	4	6	0.092955	7	3
Australian.Shepherd	Flat.coated.Retriever	0.071518	44	0.084066	40	4	0.072864	24	20
Australian.Shepherd	French.Bulldog	0.047615	69	0.053321	68	1	0.038131	70	-1
Australian.Shepherd	German.Shepherd.Dog	0.054279	68	0.060318	67	1	0.043977	66	2
Australian.Shepherd	German.Shorthaired.Pointer	0.071183	45	0.077488	47	-2	0.055879	54	-9
Australian.Shepherd	Giant.Schnauzer	0.067199	52	0.074877	50	2	0.059725	49	3
Australian.Shepherd	Golden.Retriever	0.031723	75	0.035826	74	1	0.020907	75	0
Australian.Shepherd	Great.Dane	0.056964	66	0.070966	53	13	0.070467	30	36
Australian.Shepherd	Greyhound	0.058839	60	0.045693	72	-12	0.035175	72	-12
Australian.Shepherd	Irish.Setter	0.069952	48	0.083943	41	7	0.071325	27	21
Australian.Shepherd	Irish.Water.Spaniel	0.07458	36	0.085444	38	-2	0.071802	26	10
Australian.Shepherd	Irish.Wolfhound	0.077253	28	0.085543	37	-9	0.056991	52	-24
Australian.Shepherd	Keeshond	0.078438	23	0.081496	44	-21	0.067183	39	-16
Australian.Shepherd	Labrador.Retriever	0.044045	72	0.047396	70	2	0.038123	71	1
Australian.Shepherd	Leonberger	0.077267	27	0.093284	27	0	0.069809	32	-5
Australian.Shepherd	Lhasa.Apso	0.064831	54	0.076383	48	6	0.056042	53	1
Australian.Shepherd	Maltese	0.057659	64	0.061289	65	-1	0.052338	59	5
Australian.Shepherd	Manchester.Terrier	0.081933	15	0.115254	7	8	0.084407	14	1
Australian.Shepherd	Miniature.Pinscher	0.068771	51	0.078978	46	5	0.060242	48	3
Australian.Shepherd	Miniature.Schnauzer	0.088252	11	0.114894	8	3	0.090199	10	1
Australian.Shepherd	Newfoundland	0.076667	29	0.086351	36	-7	0.059353	50	-21
Australian.Shepherd	Norwich.Terrier	0.09299	6	0.111904	11	-5	0.087853	11	-5
Australian.Shepherd	Old.English.Sheepdog	0.076583	30	0.089592	30	0	0.069666	33	-3
Australian.Shepherd	Pembroke.Welsh.Corgi	0.094226	4	0.103621	16	-12	0.087336	12	-8
Australian.Shepherd	Pointer	0.066646	53	0.061122	66	-13	0.045231	65	-12
Australian.Shepherd	Pomeranian	0.072324	41	0.081891	43	-2	0.070088	31	10
Australian.Shepherd	Rhodesian.Ridgeback	0.059849	58	0.066375	60	-2	0.039884	68	-10
Australian.Shepherd	Rottweiler	0.077377	26	0.075041	49	-23	0.061125	47	-21
Australian.Shepherd	Samoyed	0.075621	33	0.089866	29	4	0.064994	41	-8
Australian.Shepherd	Scottish.Terrier	0.091176	9	0.113777	10	-1	0.100596	5	4
Australian.Shepherd	Shetland.Sheepdog	0.098999	3	0.107798	13	-10	0.090378	9	-6
Australian.Shepherd	Shih.Tzu	0.074681	35	0.09867	20	15	0.076516	23	12
Australian.Shepherd	Soft.Coated.Wheaten.Terrier	0.080929	16	0.095836	22	-6	0.087259	13	3
Australian.Shepherd	St..Bernard	0.060705	57	0.068072	57	0	0.048745	63	-6
Australian.Shepherd	Staffordshire.Bull.Terrier	0.069107	50	0.085318	39	11	0.070522	28	22
Australian.Shepherd	Standard.Schnauzer	0.069849	49	0.074525	51	-2	0.062974	43	6
Australian.Shepherd	Sussex.Spaniel	0.100058	2	0.145729	1	1	0.116821	1	1
Australian.Shepherd	Tibetan.Spaniel	0.072373	40	0.091088	28	12	0.067256	38	2
Australian.Shepherd	Tibetan.Terrier	0.072976	37	0.087836	32	5	0.068302	35	2
Australian.Shepherd	Vizsla	0.061759	56	0.064588	62	-6	0.047803	64	-8
Australian.Shepherd	Weimaraner	0.072923	38	0.086813	35	3	0.062237	45	-7
Australian.Shepherd	Welsh.Springer.Spaniel	0.079938	18	0.101688	18	0	0.079425	19	-1
Australian.Shepherd	Welsh.Terrier	0.078967	21	0.095786	23	-2	0.068881	34	-13
Australian.Shepherd	West.Highland.White.Terrier	0.078845	22	0.06869	56	-34	0.058024	51	-29
Australian.Shepherd	Yorkshire.Terrier	0.05833	61	0.066092	61	0	0.052317	60	1
