# Supplementary material for: Systematically identifying genetic signatures including novel SNP-clusters, nonsense variants, frame-shift INDELs, and long STR expansions that potentially link to unknown phenotypes existing in dog breeds
Source: BMC Genomics. 2023 Jun 5;24:302. doi: 10.1186/s12864-023-09390-6 (PMC10240460; doi:10.1186/s12864-023-09390-6)
Supplement: Supplementary file 12 — Additional file 12: Data S10. Detailed list of SNP, INDEL and STR based GS similarity scores for each breed. This zip file contains 76 text files each corresponds to one valid breed involved in this study. Each text file contains detailed pairwise similarity scores calculated using genome-wide SNP, INDEL and STR GS. [file 12864_2023_9390_MOESM12_ESM.zip › Basset.Hound.txt]

#Breed1	Breed2	SNP GS based similarity	SNP GS based similarity rank	INDEL GS based similarity	INDEL GS based similarity rank	Rank change between INDEL and SNP based score	STR GS based similarity	STR GS based similarity rank	Rank change between STR and SNP based score
Basset.Hound	Airedale.Terrier	0.148776	3	0.221086	3	0	0.178314	4	-1
Basset.Hound	Akita	0.117519	34	0.179686	16	18	0.138825	18	16
Basset.Hound	Alaskan.Malamute	0.128208	18	0.186309	14	4	0.146139	13	5
Basset.Hound	American.Eskimo.Dog	0.083615	63	0.101567	61	2	0.084449	61	2
Basset.Hound	American.Staffordshire.Terrier	0.085657	62	0.114629	56	6	0.089869	54	8
Basset.Hound	Australian.Shepherd	0.074826	66	0.087027	67	-1	0.067422	66	0
Basset.Hound	Beagle	0.066848	71	0.069895	73	-2	0.056928	72	-1
Basset.Hound	Bernese.Mountain.Dog	0.135097	13	0.186033	15	-2	0.142123	15	-2
Basset.Hound	Bichon.Frise	0.074452	67	0.087087	66	1	0.06345	70	-3
Basset.Hound	Border.Collie	0.066841	72	0.072598	72	0	0.054781	73	-1
Basset.Hound	Border.Terrier	0.138741	11	0.19711	9	2	0.159085	9	2
Basset.Hound	Boston.Terrier	0.063278	73	0.084426	69	4	0.066748	67	6
Basset.Hound	Bouvier.Des.Flandres	0.109988	45	0.142098	38	7	0.109779	39	6
Basset.Hound	Boxer	0.141009	7	0.214864	5	2	0.167771	5	2
Basset.Hound	Briard	0.122213	27	0.157798	30	-3	0.119481	32	-5
Basset.Hound	Bull.Terrier	0.1403	8	0.226706	2	6	0.183343	3	5
Basset.Hound	Bullmastiff	0.120631	28	0.174659	20	8	0.134095	24	4
Basset.Hound	Cairn.Terrier	0.114611	36	0.151372	34	2	0.113034	36	0
Basset.Hound	Chesapeake.Bay.Retriever	0.09117	59	0.111207	59	0	0.085676	59	0
Basset.Hound	Chihuahua	0.087716	61	0.100974	62	-1	0.085186	60	1
Basset.Hound	Chinese.Shar.pei	0.091199	58	0.13249	46	12	0.088639	56	2
Basset.Hound	Chow.Chow	0.128481	17	0.205583	8	9	0.161931	8	9
Basset.Hound	Collie	0.13903	10	0.206965	7	3	0.150985	12	-2
Basset.Hound	Dachshund	0.053418	74	0.054894	75	-1	0.044137	74	0
Basset.Hound	Dalmatian	0.110407	44	0.137082	42	2	0.108038	40	4
Basset.Hound	Doberman.Pinscher	0.142065	6	0.172252	25	-19	0.135076	21	-15
Basset.Hound	English.Bulldog	0.117938	33	0.175629	18	15	0.137901	19	14
Basset.Hound	English.Cocker.Spaniel	0.129795	16	0.162512	29	-13	0.118426	34	-18
Basset.Hound	English.Setter	0.099289	53	0.125458	51	2	0.09892	50	3
Basset.Hound	English.Springer.Spaniel	0.083216	64	0.100442	63	1	0.076827	64	0
Basset.Hound	Field.Spaniel	0.155303	2	0.210678	6	-4	0.164173	6	-4
Basset.Hound	Flat.coated.Retriever	0.114371	38	0.147891	35	3	0.110966	38	0
Basset.Hound	French.Bulldog	0.068696	69	0.095454	65	4	0.074418	65	4
Basset.Hound	German.Shepherd.Dog	0.073797	68	0.08636	68	0	0.063612	69	-1
Basset.Hound	German.Shorthaired.Pointer	0.11958	30	0.142381	37	-7	0.10336	43	-13
Basset.Hound	Giant.Schnauzer	0.099664	52	0.125793	50	2	0.099448	49	3
Basset.Hound	Golden.Retriever	0.048668	75	0.060223	74	1	0.041572	75	0
Basset.Hound	Great.Dane	0.09135	57	0.117311	54	3	0.09042	53	4
Basset.Hound	Greyhound	0.088739	60	0.081364	70	-10	0.056928	72	-12
Basset.Hound	Irish.Setter	0.111599	39	0.141754	39	0	0.113004	37	2
Basset.Hound	Irish.Water.Spaniel	0.122719	25	0.164607	28	-3	0.125675	27	-2
Basset.Hound	Irish.Wolfhound	0.11908	31	0.137725	41	-10	0.091883	52	-21
Basset.Hound	Keeshond	0.115841	35	0.15203	32	3	0.120128	31	4
Basset.Hound	Labrador.Retriever	0.067887	70	0.079022	71	-1	0.061045	71	-1
Basset.Hound	Leonberger	0.125262	22	0.172472	24	-2	0.131893	25	-3
Basset.Hound	Lhasa.Apso	0.10491	48	0.136988	43	5	0.10664	41	7
Basset.Hound	Maltese	0.092804	56	0.114193	57	-1	0.086347	58	-2
Basset.Hound	Manchester.Terrier	0.147333	4	0.220016	4	0	0.162082	7	-3
Basset.Hound	Miniature.Pinscher	0.110678	42	0.13836	40	2	0.103416	42	0
Basset.Hound	Miniature.Schnauzer	0.133703	14	0.194608	10	4	0.152212	11	3
Basset.Hound	Newfoundland	0.110617	43	0.133481	44	-1	0.102124	45	-2
Basset.Hound	Norwich.Terrier	0.145539	5	0.192993	11	-6	0.145301	14	-9
Basset.Hound	Old.English.Sheepdog	0.108168	47	0.142902	36	11	0.114853	35	12
Basset.Hound	Pembroke.Welsh.Corgi	0.132862	15	0.175161	19	-4	0.139178	17	-2
Basset.Hound	Pointer	0.110827	41	0.099735	64	-23	0.08029	62	-21
Basset.Hound	Pomeranian	0.101181	51	0.12734	49	2	0.102447	44	7
Basset.Hound	Rhodesian.Ridgeback	0.083174	65	0.113131	58	7	0.064519	68	-3
Basset.Hound	Rottweiler	0.118378	32	0.12389	52	-20	0.093564	51	-19
Basset.Hound	Samoyed	0.111122	40	0.151718	33	7	0.11854	33	7
Basset.Hound	Scottish.Terrier	0.137048	12	0.19083	12	0	0.15847	10	2
Basset.Hound	Shetland.Sheepdog	0.123881	24	0.170559	26	-2	0.134344	23	1
Basset.Hound	Shih.Tzu	0.125747	20	0.178072	17	3	0.135774	20	0
Basset.Hound	Soft.Coated.Wheaten.Terrier	0.127658	19	0.17457	21	-2	0.141898	16	3
Basset.Hound	St..Bernard	0.104503	49	0.131963	48	1	0.100914	46	3
Basset.Hound	Staffordshire.Bull.Terrier	0.1144	37	0.164932	27	10	0.124614	28	9
Basset.Hound	Standard.Schnauzer	0.103151	50	0.117784	53	-3	0.088353	57	-7
Basset.Hound	Sussex.Spaniel	0.171003	1	0.264532	1	0	0.19678	2	-1
Basset.Hound	Tibetan.Spaniel	0.1204	29	0.173292	22	7	0.122227	29	0
Basset.Hound	Tibetan.Terrier	0.122546	26	0.15765	31	-5	0.120769	30	-4
Basset.Hound	Vizsla	0.094251	54	0.104673	60	-6	0.077245	63	-9
Basset.Hound	Weimaraner	0.108933	46	0.132198	47	-1	0.100695	47	-1
Basset.Hound	Welsh.Springer.Spaniel	0.140126	9	0.188495	13	-4	0.135057	22	-13
Basset.Hound	Welsh.Terrier	0.125418	21	0.173124	23	-2	0.12686	26	-5
Basset.Hound	West.Highland.White.Terrier	0.124635	23	0.132577	45	-22	0.100387	48	-25
Basset.Hound	Yorkshire.Terrier	0.092875	55	0.114815	55	0	0.088915	55	0
