# Supplementary material for: Systematically identifying genetic signatures including novel SNP-clusters, nonsense variants, frame-shift INDELs, and long STR expansions that potentially link to unknown phenotypes existing in dog breeds
Source: BMC Genomics. 2023 Jun 5;24:302. doi: 10.1186/s12864-023-09390-6 (PMC10240460; doi:10.1186/s12864-023-09390-6)
Supplement: Supplementary file 12 — Additional file 12: Data S10. Detailed list of SNP, INDEL and STR based GS similarity scores for each breed. This zip file contains 76 text files each corresponds to one valid breed involved in this study. Each text file contains detailed pairwise similarity scores calculated using genome-wide SNP, INDEL and STR GS. [file 12864_2023_9390_MOESM12_ESM.zip › Beagle.txt]

#Breed1	Breed2	SNP GS based similarity	SNP GS based similarity rank	INDEL GS based similarity	INDEL GS based similarity rank	Rank change between INDEL and SNP based score	STR GS based similarity	STR GS based similarity rank	Rank change between STR and SNP based score
Beagle	Airedale.Terrier	0.070682	1	0.088783	3	-2	0.080513	1	0
Beagle	Akita	0.04899	45	0.064572	25	20	0.044768	44	1
Beagle	Alaskan.Malamute	0.056093	21	0.068923	18	3	0.057868	12	9
Beagle	American.Eskimo.Dog	0.042953	59	0.045221	61	-2	0.041088	53	6
Beagle	American.Staffordshire.Terrier	0.044571	57	0.048703	54	3	0.037104	57	0
Beagle	Australian.Shepherd	0.037691	69	0.041798	65	4	0.032632	64	5
Beagle	Basset.Hound	0.066848	4	0.069895	15	-11	0.056928	14	-10
Beagle	Bernese.Mountain.Dog	0.054777	26	0.065553	21	5	0.050648	27	-1
Beagle	Bichon.Frise	0.0436	58	0.043274	63	-5	0.028854	69	-11
Beagle	Border.Collie	0.034845	70	0.035143	70	0	0.030232	68	2
Beagle	Border.Terrier	0.063586	6	0.078239	6	0	0.068767	5	1
Beagle	Boston.Terrier	0.037951	68	0.039851	69	-1	0.035485	59	9
Beagle	Bouvier.Des.Flandres	0.048743	46	0.053595	45	1	0.043132	49	-3
Beagle	Boxer	0.057254	20	0.077066	7	13	0.055861	16	4
Beagle	Briard	0.054531	27	0.062553	29	-2	0.043833	47	-20
Beagle	Bull.Terrier	0.067469	3	0.090218	1	2	0.078936	2	1
Beagle	Bullmastiff	0.053766	30	0.06359	26	4	0.053986	22	8
Beagle	Cairn.Terrier	0.05014	42	0.061986	31	11	0.046264	36	6
Beagle	Chesapeake.Bay.Retriever	0.038261	67	0.040103	67	0	0.032483	65	2
Beagle	Chihuahua	0.047785	49	0.050048	52	-3	0.037003	58	-9
Beagle	Chinese.Shar.pei	0.04107	64	0.051608	50	14	0.028508	70	-6
Beagle	Chow.Chow	0.055717	24	0.072762	10	14	0.055772	18	6
Beagle	Collie	0.061215	12	0.081988	5	7	0.056874	15	-3
Beagle	Dachshund	0.025427	74	0.024951	75	-1	0.02206	75	-1
Beagle	Dalmatian	0.0512	39	0.058721	37	2	0.049235	29	10
Beagle	Doberman.Pinscher	0.059548	17	0.066546	19	-2	0.05775	13	4
Beagle	English.Bulldog	0.061319	11	0.069434	16	-5	0.060472	9	2
Beagle	English.Cocker.Spaniel	0.060176	14	0.063223	27	-13	0.059834	10	4
Beagle	English.Setter	0.045952	52	0.051778	49	3	0.043994	46	6
Beagle	English.Springer.Spaniel	0.041106	63	0.043149	64	-1	0.037463	55	8
Beagle	Field.Spaniel	0.067574	2	0.082688	4	-2	0.065969	7	-5
Beagle	Flat.coated.Retriever	0.048501	47	0.051841	48	-1	0.05418	21	26
Beagle	French.Bulldog	0.032484	71	0.040242	66	5	0.026442	71	0
Beagle	German.Shepherd.Dog	0.026568	73	0.026482	73	0	0.030552	67	6
Beagle	German.Shorthaired.Pointer	0.054324	28	0.060515	32	-4	0.044722	45	-17
Beagle	Giant.Schnauzer	0.041547	60	0.046743	59	1	0.042793	50	10
Beagle	Golden.Retriever	0.023872	75	0.028129	72	3	0.025902	74	1
Beagle	Great.Dane	0.045073	56	0.048926	53	3	0.04708	34	22
Beagle	Greyhound	0.040704	65	0.025697	74	-9	0.026159	72	-7
Beagle	Irish.Setter	0.050483	41	0.059201	35	6	0.045838	37	4
Beagle	Irish.Water.Spaniel	0.055869	22	0.065031	24	-2	0.045052	42	-20
Beagle	Irish.Wolfhound	0.053658	32	0.055909	43	-11	0.037245	56	-24
Beagle	Keeshond	0.049234	44	0.053554	46	-2	0.046527	35	9
Beagle	Labrador.Retriever	0.030568	72	0.034551	71	1	0.034272	61	11
Beagle	Leonberger	0.052706	36	0.063017	28	8	0.048299	32	4
Beagle	Lhasa.Apso	0.041394	62	0.045954	60	2	0.03311	62	0
Beagle	Maltese	0.048296	48	0.048347	55	-7	0.048419	31	17
Beagle	Manchester.Terrier	0.059586	16	0.072783	9	7	0.055851	17	-1
Beagle	Miniature.Pinscher	0.05208	37	0.057471	41	-4	0.04801	33	4
Beagle	Miniature.Schnauzer	0.058426	18	0.07233	11	7	0.059441	11	7
Beagle	Newfoundland	0.053255	33	0.058149	39	-6	0.041356	52	-19
Beagle	Norwich.Terrier	0.06025	13	0.072805	8	5	0.054843	20	-7
Beagle	Old.English.Sheepdog	0.049811	43	0.058031	40	3	0.045737	39	4
Beagle	Pembroke.Welsh.Corgi	0.062939	8	0.069965	14	-6	0.066982	6	2
Beagle	Pointer	0.045719	53	0.039997	68	-15	0.031132	66	-13
Beagle	Pomeranian	0.04567	54	0.047873	57	-3	0.044819	43	11
Beagle	Rhodesian.Ridgeback	0.040641	66	0.047257	58	8	0.026065	73	-7
Beagle	Rottweiler	0.062256	10	0.058698	38	-28	0.045837	38	-28
Beagle	Samoyed	0.055746	23	0.065085	22	1	0.055253	19	4
Beagle	Scottish.Terrier	0.063568	7	0.072169	13	-6	0.069336	4	3
Beagle	Shetland.Sheepdog	0.051575	38	0.058931	36	2	0.051257	25	13
Beagle	Shih.Tzu	0.053142	34	0.065046	23	11	0.052179	24	10
Beagle	Soft.Coated.Wheaten.Terrier	0.062301	9	0.072222	12	-3	0.06384	8	1
Beagle	St..Bernard	0.045233	55	0.056106	42	13	0.038674	54	1
Beagle	Staffordshire.Bull.Terrier	0.052832	35	0.060147	33	2	0.049187	30	5
Beagle	Standard.Schnauzer	0.04691	50	0.050173	51	-1	0.045476	41	9
Beagle	Sussex.Spaniel	0.066442	5	0.089592	2	3	0.07161	3	2
Beagle	Tibetan.Spaniel	0.053689	31	0.062549	30	1	0.043278	48	-17
Beagle	Tibetan.Terrier	0.054138	29	0.060057	34	-5	0.050322	28	1
Beagle	Vizsla	0.041409	61	0.044062	62	-1	0.032902	63	-2
Beagle	Weimaraner	0.051126	40	0.053048	47	-7	0.045552	40	0
Beagle	Welsh.Springer.Spaniel	0.05988	15	0.069222	17	-2	0.051198	26	-11
Beagle	Welsh.Terrier	0.055587	25	0.066049	20	5	0.052279	23	2
Beagle	West.Highland.White.Terrier	0.058357	19	0.048192	56	-37	0.035383	60	-41
Beagle	Yorkshire.Terrier	0.046597	51	0.055873	44	7	0.042407	51	0
