# Supplementary material for: Systematically identifying genetic signatures including novel SNP-clusters, nonsense variants, frame-shift INDELs, and long STR expansions that potentially link to unknown phenotypes existing in dog breeds
Source: BMC Genomics. 2023 Jun 5;24:302. doi: 10.1186/s12864-023-09390-6 (PMC10240460; doi:10.1186/s12864-023-09390-6)
Supplement: Supplementary file 12 — Additional file 12: Data S10. Detailed list of SNP, INDEL and STR based GS similarity scores for each breed. This zip file contains 76 text files each corresponds to one valid breed involved in this study. Each text file contains detailed pairwise similarity scores calculated using genome-wide SNP, INDEL and STR GS. [file 12864_2023_9390_MOESM12_ESM.zip › Bernese.Mountain.Dog.txt]

#Breed1	Breed2	SNP GS based similarity	SNP GS based similarity rank	INDEL GS based similarity	INDEL GS based similarity rank	Rank change between INDEL and SNP based score	STR GS based similarity	STR GS based similarity rank	Rank change between STR and SNP based score
Bernese.Mountain.Dog	Airedale.Terrier	0.172739	4	0.269097	4	0	0.227116	3	1
Bernese.Mountain.Dog	Akita	0.147476	20	0.233402	11	9	0.179327	14	6
Bernese.Mountain.Dog	Alaskan.Malamute	0.152093	15	0.231014	13	2	0.190766	10	5
Bernese.Mountain.Dog	American.Eskimo.Dog	0.09597	64	0.125475	62	2	0.097202	62	2
Bernese.Mountain.Dog	American.Staffordshire.Terrier	0.111638	52	0.148172	51	1	0.113293	52	0
Bernese.Mountain.Dog	Australian.Shepherd	0.085474	67	0.107564	68	-1	0.079369	68	-1
Bernese.Mountain.Dog	Basset.Hound	0.135097	36	0.186033	31	5	0.142123	36	0
Bernese.Mountain.Dog	Beagle	0.054777	74	0.065553	74	0	0.050648	74	0
Bernese.Mountain.Dog	Bichon.Frise	0.074473	72	0.094247	71	1	0.071424	70	2
Bernese.Mountain.Dog	Border.Collie	0.078475	70	0.089713	72	-2	0.067909	72	-2
Bernese.Mountain.Dog	Border.Terrier	0.169044	5	0.248705	7	-2	0.207292	5	0
Bernese.Mountain.Dog	Boston.Terrier	0.081256	69	0.109082	67	2	0.089819	65	4
Bernese.Mountain.Dog	Bouvier.Des.Flandres	0.130985	38	0.175888	35	3	0.145386	33	5
Bernese.Mountain.Dog	Boxer	0.176778	2	0.275391	3	-1	0.218716	4	-2
Bernese.Mountain.Dog	Briard	0.142412	24	0.196132	24	0	0.154391	24	0
Bernese.Mountain.Dog	Bull.Terrier	0.174483	3	0.277963	2	1	0.227898	2	1
Bernese.Mountain.Dog	Bullmastiff	0.149348	18	0.210049	18	0	0.173149	17	1
Bernese.Mountain.Dog	Cairn.Terrier	0.121713	46	0.171706	39	7	0.129528	40	6
Bernese.Mountain.Dog	Chesapeake.Bay.Retriever	0.101354	61	0.129819	60	1	0.102054	60	1
Bernese.Mountain.Dog	Chihuahua	0.088101	66	0.112938	64	2	0.106091	57	9
Bernese.Mountain.Dog	Chinese.Shar.pei	0.100514	62	0.151952	49	13	0.104703	58	4
Bernese.Mountain.Dog	Chow.Chow	0.149536	17	0.241519	9	8	0.190597	11	6
Bernese.Mountain.Dog	Collie	0.163438	9	0.249027	6	3	0.191367	9	0
Bernese.Mountain.Dog	Dachshund	0.050726	75	0.05521	75	0	0.042065	75	0
Bernese.Mountain.Dog	Dalmatian	0.116145	50	0.15313	47	3	0.127141	42	8
Bernese.Mountain.Dog	Doberman.Pinscher	0.164171	8	0.204635	19	-11	0.166337	18	-10
Bernese.Mountain.Dog	English.Bulldog	0.14734	21	0.222392	14	7	0.175746	16	5
Bernese.Mountain.Dog	English.Cocker.Spaniel	0.147115	22	0.191377	27	-5	0.151499	28	-6
Bernese.Mountain.Dog	English.Setter	0.111029	54	0.148023	52	2	0.116024	51	3
Bernese.Mountain.Dog	English.Springer.Spaniel	0.093447	65	0.123209	63	2	0.096467	63	2
Bernese.Mountain.Dog	Field.Spaniel	0.167148	7	0.244955	8	-1	0.191618	8	-1
Bernese.Mountain.Dog	Flat.coated.Retriever	0.140679	27	0.185308	32	-5	0.150008	30	-3
Bernese.Mountain.Dog	French.Bulldog	0.101355	60	0.142288	56	4	0.107358	56	4
Bernese.Mountain.Dog	German.Shepherd.Dog	0.077483	71	0.097749	70	1	0.068261	71	0
Bernese.Mountain.Dog	German.Shorthaired.Pointer	0.128209	42	0.16521	41	1	0.12343	47	-5
Bernese.Mountain.Dog	Giant.Schnauzer	0.108505	55	0.14349	55	0	0.119265	50	5
Bernese.Mountain.Dog	Golden.Retriever	0.058312	73	0.073773	73	0	0.051809	73	0
Bernese.Mountain.Dog	Great.Dane	0.121749	45	0.151941	50	-5	0.12711	43	2
Bernese.Mountain.Dog	Greyhound	0.104838	56	0.110798	65	-9	0.079085	69	-13
Bernese.Mountain.Dog	Irish.Setter	0.128235	41	0.173578	37	4	0.146425	32	9
Bernese.Mountain.Dog	Irish.Water.Spaniel	0.137386	32	0.187336	30	2	0.149685	31	1
Bernese.Mountain.Dog	Irish.Wolfhound	0.136223	34	0.161221	43	-9	0.108164	55	-21
Bernese.Mountain.Dog	Keeshond	0.129682	40	0.175361	36	4	0.142598	35	5
Bernese.Mountain.Dog	Labrador.Retriever	0.08195	68	0.102579	69	-1	0.081575	66	2
Bernese.Mountain.Dog	Leonberger	0.15687	11	0.212703	16	-5	0.164984	19	-8
Bernese.Mountain.Dog	Lhasa.Apso	0.118606	48	0.16	45	3	0.128638	41	7
Bernese.Mountain.Dog	Maltese	0.104717	57	0.129991	59	-2	0.10413	59	-2
Bernese.Mountain.Dog	Manchester.Terrier	0.161014	10	0.250537	5	5	0.199114	6	4
Bernese.Mountain.Dog	Miniature.Pinscher	0.123867	44	0.160584	44	0	0.123349	48	-4
Bernese.Mountain.Dog	Miniature.Schnauzer	0.153456	13	0.219492	15	-2	0.178393	15	-2
Bernese.Mountain.Dog	Newfoundland	0.138746	29	0.172344	38	-9	0.130202	39	-10
Bernese.Mountain.Dog	Norwich.Terrier	0.168199	6	0.23572	10	-4	0.183392	12	-6
Bernese.Mountain.Dog	Old.English.Sheepdog	0.120849	47	0.164734	42	5	0.135042	38	9
Bernese.Mountain.Dog	Pembroke.Welsh.Corgi	0.136486	33	0.189239	29	4	0.158849	22	11
Bernese.Mountain.Dog	Pointer	0.111563	53	0.110655	66	-13	0.090726	64	-11
Bernese.Mountain.Dog	Pomeranian	0.114642	51	0.153029	48	3	0.124713	46	5
Bernese.Mountain.Dog	Rhodesian.Ridgeback	0.099195	63	0.131958	58	5	0.080223	67	-4
Bernese.Mountain.Dog	Rottweiler	0.149594	16	0.159123	46	-30	0.127099	44	-28
Bernese.Mountain.Dog	Samoyed	0.137407	31	0.193396	26	5	0.15444	23	8
Bernese.Mountain.Dog	Scottish.Terrier	0.156192	12	0.233032	12	0	0.198403	7	5
Bernese.Mountain.Dog	Shetland.Sheepdog	0.143293	23	0.20205	21	2	0.16427	20	3
Bernese.Mountain.Dog	Shih.Tzu	0.137437	30	0.197407	23	7	0.15402	25	5
Bernese.Mountain.Dog	Soft.Coated.Wheaten.Terrier	0.153062	14	0.204334	20	-6	0.183167	13	1
Bernese.Mountain.Dog	St..Bernard	0.140564	28	0.177189	34	-6	0.139638	37	-9
Bernese.Mountain.Dog	Staffordshire.Bull.Terrier	0.1355	35	0.191214	28	7	0.142998	34	1
Bernese.Mountain.Dog	Standard.Schnauzer	0.118461	49	0.14433	54	-5	0.112224	53	-4
Bernese.Mountain.Dog	Sussex.Spaniel	0.192269	1	0.312767	1	0	0.250956	1	0
Bernese.Mountain.Dog	Tibetan.Spaniel	0.133659	37	0.194765	25	12	0.15104	29	8
Bernese.Mountain.Dog	Tibetan.Terrier	0.130681	39	0.180612	33	6	0.152146	27	12
Bernese.Mountain.Dog	Vizsla	0.103034	58	0.128644	61	-3	0.098662	61	-3
Bernese.Mountain.Dog	Weimaraner	0.12414	43	0.165811	40	3	0.126665	45	-2
Bernese.Mountain.Dog	Welsh.Springer.Spaniel	0.148705	19	0.212303	17	2	0.162166	21	-2
Bernese.Mountain.Dog	Welsh.Terrier	0.142367	25	0.200047	22	3	0.153449	26	-1
Bernese.Mountain.Dog	West.Highland.White.Terrier	0.14091	26	0.144792	53	-27	0.12187	49	-23
Bernese.Mountain.Dog	Yorkshire.Terrier	0.101944	59	0.13346	57	2	0.110562	54	5
