# Supplementary material for: Systematically identifying genetic signatures including novel SNP-clusters, nonsense variants, frame-shift INDELs, and long STR expansions that potentially link to unknown phenotypes existing in dog breeds
Source: BMC Genomics. 2023 Jun 5;24:302. doi: 10.1186/s12864-023-09390-6 (PMC10240460; doi:10.1186/s12864-023-09390-6)
Supplement: Supplementary file 12 — Additional file 12: Data S10. Detailed list of SNP, INDEL and STR based GS similarity scores for each breed. This zip file contains 76 text files each corresponds to one valid breed involved in this study. Each text file contains detailed pairwise similarity scores calculated using genome-wide SNP, INDEL and STR GS. [file 12864_2023_9390_MOESM12_ESM.zip › Bichon.Frise.txt]

#Breed1	Breed2	SNP GS based similarity	SNP GS based similarity rank	INDEL GS based similarity	INDEL GS based similarity rank	Rank change between INDEL and SNP based score	STR GS based similarity	STR GS based similarity rank	Rank change between STR and SNP based score
Bichon.Frise	Airedale.Terrier	0.09127	2	0.120484	2	0	0.092339	2	0
Bichon.Frise	Akita	0.068163	44	0.088418	24	20	0.060925	32	12
Bichon.Frise	Alaskan.Malamute	0.073075	26	0.094681	18	8	0.071266	18	8
Bichon.Frise	American.Eskimo.Dog	0.060032	55	0.06167	61	-6	0.048739	56	-1
Bichon.Frise	American.Staffordshire.Terrier	0.050576	64	0.061951	60	4	0.047746	57	7
Bichon.Frise	Australian.Shepherd	0.045447	67	0.049225	67	0	0.040211	64	3
Bichon.Frise	Basset.Hound	0.074452	25	0.087087	25	0	0.06345	29	-4
Bichon.Frise	Beagle	0.0436	68	0.043274	71	-3	0.028854	70	-2
Bichon.Frise	Bernese.Mountain.Dog	0.074473	24	0.094247	20	4	0.071424	17	7
Bichon.Frise	Border.Collie	0.039952	71	0.039986	73	-2	0.025274	73	-2
Bichon.Frise	Border.Terrier	0.082786	11	0.105861	8	3	0.082064	9	2
Bichon.Frise	Boston.Terrier	0.031588	74	0.040122	72	2	0.035734	67	7
Bichon.Frise	Bouvier.Des.Flandres	0.067883	45	0.077987	38	7	0.057276	39	6
Bichon.Frise	Boxer	0.075601	21	0.108865	6	15	0.081058	10	11
Bichon.Frise	Briard	0.072283	29	0.081065	34	-5	0.065361	25	4
Bichon.Frise	Bull.Terrier	0.077327	17	0.115503	3	14	0.091943	3	14
Bichon.Frise	Bullmastiff	0.066914	46	0.086375	27	19	0.061467	30	16
Bichon.Frise	Cairn.Terrier	0.066281	47	0.077395	41	6	0.052735	52	-5
Bichon.Frise	Chesapeake.Bay.Retriever	0.053803	61	0.061135	63	-2	0.04388	62	-1
Bichon.Frise	Chihuahua	0.068269	42	0.073121	49	-7	0.058183	37	5
Bichon.Frise	Chinese.Shar.pei	0.05178	63	0.063641	57	6	0.043377	63	0
Bichon.Frise	Chow.Chow	0.070333	33	0.095885	16	17	0.073444	14	19
Bichon.Frise	Collie	0.078609	16	0.105039	9	7	0.082217	8	8
Bichon.Frise	Dachshund	0.038296	72	0.038221	74	-2	0.024279	74	-2
Bichon.Frise	Dalmatian	0.059138	56	0.067982	53	3	0.054393	47	9
Bichon.Frise	Doberman.Pinscher	0.083994	9	0.097533	14	-5	0.063884	28	-19
Bichon.Frise	English.Bulldog	0.058689	57	0.082169	32	25	0.060231	33	24
Bichon.Frise	English.Cocker.Spaniel	0.072454	28	0.08689	26	2	0.071614	16	12
Bichon.Frise	English.Setter	0.062953	52	0.07502	45	7	0.055525	44	8
Bichon.Frise	English.Springer.Spaniel	0.046304	66	0.050966	66	0	0.031922	68	-2
Bichon.Frise	Field.Spaniel	0.089027	3	0.110708	4	-1	0.083692	7	-4
Bichon.Frise	Flat.coated.Retriever	0.068245	43	0.081301	33	10	0.056583	42	1
Bichon.Frise	French.Bulldog	0.038017	73	0.053171	65	8	0.027911	71	2
Bichon.Frise	German.Shepherd.Dog	0.040862	70	0.046395	68	2	0.028925	69	1
Bichon.Frise	German.Shorthaired.Pointer	0.071203	32	0.075617	43	-11	0.053349	51	-19
Bichon.Frise	Giant.Schnauzer	0.061199	53	0.06688	54	-1	0.049095	55	-2
Bichon.Frise	Golden.Retriever	0.031422	75	0.036418	75	0	0.026975	72	3
Bichon.Frise	Great.Dane	0.056758	60	0.062284	59	1	0.054116	49	11
Bichon.Frise	Greyhound	0.04823	65	0.043676	70	-5	0.024186	75	-10
Bichon.Frise	Irish.Setter	0.068991	40	0.080824	36	4	0.067266	23	17
Bichon.Frise	Irish.Water.Spaniel	0.06565	48	0.080121	37	11	0.055836	43	5
Bichon.Frise	Irish.Wolfhound	0.069294	38	0.071492	51	-13	0.044903	61	-23
Bichon.Frise	Keeshond	0.071244	31	0.084545	29	2	0.05667	41	-10
Bichon.Frise	Labrador.Retriever	0.04242	69	0.045451	69	0	0.038328	65	4
Bichon.Frise	Leonberger	0.07276	27	0.088494	23	4	0.06461	26	1
Bichon.Frise	Lhasa.Apso	0.069175	39	0.077635	40	-1	0.057553	38	1
Bichon.Frise	Maltese	0.081683	12	0.086342	28	-16	0.06403	27	-15
Bichon.Frise	Manchester.Terrier	0.083581	10	0.11023	5	5	0.083864	6	4
Bichon.Frise	Miniature.Pinscher	0.070287	34	0.077651	39	-5	0.05979	35	-1
Bichon.Frise	Miniature.Schnauzer	0.085828	5	0.102667	10	-5	0.085164	5	0
Bichon.Frise	Newfoundland	0.069437	36	0.076092	42	-6	0.055007	46	-10
Bichon.Frise	Norwich.Terrier	0.084135	8	0.10106	12	-4	0.077685	11	-3
Bichon.Frise	Old.English.Sheepdog	0.064742	50	0.074539	46	4	0.05984	34	16
Bichon.Frise	Pembroke.Welsh.Corgi	0.076228	18	0.094255	19	-1	0.074008	13	5
Bichon.Frise	Pointer	0.069559	35	0.061558	62	-27	0.046221	58	-23
Bichon.Frise	Pomeranian	0.068894	41	0.074317	48	-7	0.052183	53	-12
Bichon.Frise	Rhodesian.Ridgeback	0.052433	62	0.058497	64	-2	0.038276	66	-4
Bichon.Frise	Rottweiler	0.074919	22	0.066147	55	-33	0.046031	59	-37
Bichon.Frise	Samoyed	0.072141	30	0.08443	30	0	0.061334	31	-1
Bichon.Frise	Scottish.Terrier	0.087325	4	0.108246	7	-3	0.089861	4	0
Bichon.Frise	Shetland.Sheepdog	0.069388	37	0.082681	31	6	0.069306	20	17
Bichon.Frise	Shih.Tzu	0.085137	6	0.096682	15	-9	0.073206	15	-9
Bichon.Frise	Soft.Coated.Wheaten.Terrier	0.075741	20	0.093228	21	-1	0.075815	12	8
Bichon.Frise	St..Bernard	0.060831	54	0.070448	52	2	0.055486	45	9
Bichon.Frise	Staffordshire.Bull.Terrier	0.057095	59	0.072701	50	9	0.052058	54	5
Bichon.Frise	Standard.Schnauzer	0.074512	23	0.08105	35	-12	0.057216	40	-17
Bichon.Frise	Sussex.Spaniel	0.096397	1	0.13456	1	0	0.094156	1	0
Bichon.Frise	Tibetan.Spaniel	0.079442	15	0.095712	17	-2	0.068152	21	-6
Bichon.Frise	Tibetan.Terrier	0.079527	14	0.089041	22	-8	0.069508	19	-5
Bichon.Frise	Vizsla	0.058061	58	0.062889	58	0	0.044933	60	-2
Bichon.Frise	Weimaraner	0.065372	49	0.07448	47	2	0.054237	48	1
Bichon.Frise	Welsh.Springer.Spaniel	0.084917	7	0.098517	13	-6	0.066864	24	-17
Bichon.Frise	Welsh.Terrier	0.080146	13	0.101325	11	2	0.067911	22	-9
Bichon.Frise	West.Highland.White.Terrier	0.076007	19	0.065942	56	-37	0.053433	50	-31
Bichon.Frise	Yorkshire.Terrier	0.064341	51	0.075042	44	7	0.059185	36	15
