# Supplementary material for: Systematically identifying genetic signatures including novel SNP-clusters, nonsense variants, frame-shift INDELs, and long STR expansions that potentially link to unknown phenotypes existing in dog breeds
Source: BMC Genomics. 2023 Jun 5;24:302. doi: 10.1186/s12864-023-09390-6 (PMC10240460; doi:10.1186/s12864-023-09390-6)
Supplement: Supplementary file 12 — Additional file 12: Data S10. Detailed list of SNP, INDEL and STR based GS similarity scores for each breed. This zip file contains 76 text files each corresponds to one valid breed involved in this study. Each text file contains detailed pairwise similarity scores calculated using genome-wide SNP, INDEL and STR GS. [file 12864_2023_9390_MOESM12_ESM.zip › Border.Collie.txt]

#Breed1	Breed2	SNP GS based similarity	SNP GS based similarity rank	INDEL GS based similarity	INDEL GS based similarity rank	Rank change between INDEL and SNP based score	STR GS based similarity	STR GS based similarity rank	Rank change between STR and SNP based score
Border.Collie	Airedale.Terrier	0.086592	6	0.110094	4	2	0.095054	2	4
Border.Collie	Akita	0.065692	44	0.087309	22	22	0.059892	35	9
Border.Collie	Alaskan.Malamute	0.068503	34	0.084839	25	9	0.071272	16	18
Border.Collie	American.Eskimo.Dog	0.053277	61	0.056339	63	-2	0.042558	61	0
Border.Collie	American.Staffordshire.Terrier	0.047785	67	0.051039	66	1	0.0375	65	2
Border.Collie	Australian.Shepherd	0.072569	24	0.071361	46	-22	0.067957	22	2
Border.Collie	Basset.Hound	0.066841	41	0.072598	43	-2	0.054781	46	-5
Border.Collie	Beagle	0.034845	73	0.035143	73	0	0.030232	69	4
Border.Collie	Bernese.Mountain.Dog	0.078475	14	0.089713	17	-3	0.067909	23	-9
Border.Collie	Bichon.Frise	0.039952	69	0.039986	71	-2	0.025274	73	-4
Border.Collie	Border.Terrier	0.082152	10	0.104848	8	2	0.088526	5	5
Border.Collie	Boston.Terrier	0.037338	72	0.043602	70	2	0.035375	67	5
Border.Collie	Bouvier.Des.Flandres	0.0634	48	0.072616	42	6	0.059642	37	11
Border.Collie	Boxer	0.079959	12	0.107187	6	6	0.079279	10	2
Border.Collie	Briard	0.072484	25	0.083915	29	-4	0.062236	32	-7
Border.Collie	Bull.Terrier	0.085908	7	0.121162	3	4	0.105383	1	6
Border.Collie	Bullmastiff	0.070322	30	0.083533	31	-1	0.062655	30	0
Border.Collie	Cairn.Terrier	0.070314	31	0.08017	33	-2	0.062716	29	2
Border.Collie	Chesapeake.Bay.Retriever	0.050561	65	0.059182	60	5	0.042178	62	3
Border.Collie	Chihuahua	0.052192	62	0.057135	62	0	0.052582	50	12
Border.Collie	Chinese.Shar.pei	0.055181	60	0.070033	50	10	0.044539	59	1
Border.Collie	Chow.Chow	0.073402	21	0.100577	12	9	0.070338	18	3
Border.Collie	Collie	0.107602	1	0.121773	2	-1	0.085145	8	-7
Border.Collie	Dachshund	0.026462	74	0.027399	74	0	0.025794	72	2
Border.Collie	Dalmatian	0.058331	57	0.066109	55	2	0.051288	53	4
Border.Collie	Doberman.Pinscher	0.079497	13	0.090986	16	-3	0.074008	13	0
Border.Collie	English.Bulldog	0.068291	37	0.087734	21	16	0.078579	11	26
Border.Collie	English.Cocker.Spaniel	0.069756	32	0.084581	26	6	0.060871	33	-1
Border.Collie	English.Setter	0.060799	53	0.068851	54	-1	0.051056	54	-1
Border.Collie	English.Springer.Spaniel	0.048262	66	0.055377	64	2	0.04194	63	3
Border.Collie	Field.Spaniel	0.082354	9	0.105907	7	2	0.083835	9	0
Border.Collie	Flat.coated.Retriever	0.06237	50	0.077019	40	10	0.069946	19	31
Border.Collie	French.Bulldog	0.038344	70	0.043683	69	1	0.028991	71	-1
Border.Collie	German.Shepherd.Dog	0.038209	71	0.038264	72	-1	0.022415	74	-3
Border.Collie	German.Shorthaired.Pointer	0.063625	47	0.070796	47	0	0.049611	57	-10
Border.Collie	Giant.Schnauzer	0.061184	52	0.069975	51	1	0.052563	51	1
Border.Collie	Golden.Retriever	0.025143	75	0.025374	75	0	0.020785	75	0
Border.Collie	Great.Dane	0.057517	58	0.062049	58	0	0.050856	55	3
Border.Collie	Greyhound	0.060291	55	0.047589	67	-12	0.035832	66	-11
Border.Collie	Irish.Setter	0.062003	51	0.072068	45	6	0.058386	39	12
Border.Collie	Irish.Water.Spaniel	0.071374	27	0.086754	23	4	0.064454	25	2
Border.Collie	Irish.Wolfhound	0.07633	17	0.077197	39	-22	0.054942	45	-28
Border.Collie	Keeshond	0.068501	35	0.077525	38	-3	0.059842	36	-1
Border.Collie	Labrador.Retriever	0.040259	68	0.044186	68	0	0.034917	68	0
Border.Collie	Leonberger	0.073273	22	0.089188	18	4	0.070435	17	5
Border.Collie	Lhasa.Apso	0.060703	54	0.070313	48	6	0.048371	58	-4
Border.Collie	Maltese	0.063818	46	0.070117	49	-3	0.049875	56	-10
Border.Collie	Manchester.Terrier	0.083792	8	0.104705	9	-1	0.072049	14	-6
Border.Collie	Miniature.Pinscher	0.066759	42	0.079409	35	7	0.062628	31	11
Border.Collie	Miniature.Schnauzer	0.074787	19	0.092485	13	6	0.068323	21	-2
Border.Collie	Newfoundland	0.066852	40	0.080132	34	6	0.056614	42	-2
Border.Collie	Norwich.Terrier	0.082072	11	0.103809	10	1	0.071769	15	-4
Border.Collie	Old.English.Sheepdog	0.077969	15	0.083549	30	-15	0.059914	34	-19
Border.Collie	Pembroke.Welsh.Corgi	0.089983	3	0.102323	11	-8	0.092751	3	0
Border.Collie	Pointer	0.059453	56	0.059717	59	-3	0.039712	64	-8
Border.Collie	Pomeranian	0.06924	33	0.072237	44	-11	0.055913	44	-11
Border.Collie	Rhodesian.Ridgeback	0.056146	59	0.062126	57	2	0.029296	70	-11
Border.Collie	Rottweiler	0.072846	23	0.06953	53	-30	0.059452	38	-15
Border.Collie	Samoyed	0.075544	18	0.084223	28	-10	0.064224	26	-8
Border.Collie	Scottish.Terrier	0.087021	5	0.10778	5	0	0.088649	4	1
Border.Collie	Shetland.Sheepdog	0.088719	4	0.092431	14	-10	0.074086	12	-8
Border.Collie	Shih.Tzu	0.072323	26	0.088301	19	7	0.063901	28	-2
Border.Collie	Soft.Coated.Wheaten.Terrier	0.07765	16	0.09163	15	1	0.086659	7	9
Border.Collie	St..Bernard	0.062902	49	0.06959	52	-3	0.05402	48	1
Border.Collie	Staffordshire.Bull.Terrier	0.065926	43	0.079064	36	7	0.058333	40	3
Border.Collie	Standard.Schnauzer	0.068064	39	0.077877	37	2	0.056596	43	-4
Border.Collie	Sussex.Spaniel	0.090109	2	0.129194	1	1	0.08713	6	-4
Border.Collie	Tibetan.Spaniel	0.068244	38	0.084472	27	11	0.064208	27	11
Border.Collie	Tibetan.Terrier	0.068431	36	0.081739	32	4	0.068642	20	16
Border.Collie	Vizsla	0.051719	64	0.0531	65	-1	0.043153	60	4
Border.Collie	Weimaraner	0.063989	45	0.073364	41	4	0.053036	49	-4
Border.Collie	Welsh.Springer.Spaniel	0.073502	20	0.088102	20	0	0.067732	24	-4
Border.Collie	Welsh.Terrier	0.070935	28	0.085542	24	4	0.057957	41	-13
Border.Collie	West.Highland.White.Terrier	0.070877	29	0.063147	56	-27	0.052048	52	-23
Border.Collie	Yorkshire.Terrier	0.051897	63	0.057907	61	2	0.054314	47	16
