# Supplementary material for: Systematically identifying genetic signatures including novel SNP-clusters, nonsense variants, frame-shift INDELs, and long STR expansions that potentially link to unknown phenotypes existing in dog breeds
Source: BMC Genomics. 2023 Jun 5;24:302. doi: 10.1186/s12864-023-09390-6 (PMC10240460; doi:10.1186/s12864-023-09390-6)
Supplement: Supplementary file 12 — Additional file 12: Data S10. Detailed list of SNP, INDEL and STR based GS similarity scores for each breed. This zip file contains 76 text files each corresponds to one valid breed involved in this study. Each text file contains detailed pairwise similarity scores calculated using genome-wide SNP, INDEL and STR GS. [file 12864_2023_9390_MOESM12_ESM.zip › Border.Terrier.txt]

#Breed1	Breed2	SNP GS based similarity	SNP GS based similarity rank	INDEL GS based similarity	INDEL GS based similarity rank	Rank change between INDEL and SNP based score	STR GS based similarity	STR GS based similarity rank	Rank change between STR and SNP based score
Border.Terrier	Airedale.Terrier	0.19837	5	0.305596	4	1	0.276257	3	2
Border.Terrier	Akita	0.148092	30	0.236694	17	13	0.187712	23	7
Border.Terrier	Alaskan.Malamute	0.162134	19	0.247732	14	5	0.207507	14	5
Border.Terrier	American.Eskimo.Dog	0.104962	65	0.145265	59	6	0.129073	56	9
Border.Terrier	American.Staffordshire.Terrier	0.121976	52	0.157332	55	-3	0.123715	59	-7
Border.Terrier	Australian.Shepherd	0.093132	67	0.117212	68	-1	0.105078	64	3
Border.Terrier	Basset.Hound	0.138741	41	0.19711	33	8	0.159085	36	5
Border.Terrier	Beagle	0.063586	74	0.078239	74	0	0.068767	73	1
Border.Terrier	Bernese.Mountain.Dog	0.169044	14	0.248705	13	1	0.207292	15	-1
Border.Terrier	Bichon.Frise	0.082786	71	0.105861	70	1	0.082064	72	-1
Border.Terrier	Border.Collie	0.082152	72	0.104848	72	0	0.088526	71	1
Border.Terrier	Boston.Terrier	0.08929	68	0.118365	67	1	0.104729	65	3
Border.Terrier	Bouvier.Des.Flandres	0.13965	38	0.196273	35	3	0.170468	31	7
Border.Terrier	Boxer	0.199486	3	0.309008	3	0	0.254977	4	-1
Border.Terrier	Briard	0.145885	32	0.217681	25	7	0.182009	26	6
Border.Terrier	Bull.Terrier	0.211489	2	0.320028	2	0	0.290345	1	1
Border.Terrier	Bullmastiff	0.165183	17	0.237913	16	1	0.190775	19	-2
Border.Terrier	Cairn.Terrier	0.141875	36	0.19655	34	2	0.160845	35	1
Border.Terrier	Chesapeake.Bay.Retriever	0.113947	58	0.153456	58	0	0.128603	57	1
Border.Terrier	Chihuahua	0.104973	64	0.13333	63	1	0.130993	54	10
Border.Terrier	Chinese.Shar.pei	0.112477	59	0.170814	48	11	0.123168	60	-1
Border.Terrier	Chow.Chow	0.163307	18	0.271787	9	9	0.22086	8	10
Border.Terrier	Collie	0.178356	9	0.274592	8	1	0.212436	12	-3
Border.Terrier	Dachshund	0.053666	75	0.068867	75	0	0.053858	75	0
Border.Terrier	Dalmatian	0.124944	51	0.170517	49	2	0.14214	48	3
Border.Terrier	Doberman.Pinscher	0.178141	10	0.230994	19	-9	0.200426	16	-6
Border.Terrier	English.Bulldog	0.174927	12	0.250879	11	1	0.220703	9	3
Border.Terrier	English.Cocker.Spaniel	0.15038	28	0.207979	30	-2	0.170781	30	-2
Border.Terrier	English.Setter	0.128186	49	0.178131	45	4	0.151303	43	6
Border.Terrier	English.Springer.Spaniel	0.09481	66	0.128426	64	2	0.106495	63	3
Border.Terrier	Field.Spaniel	0.185618	7	0.281794	5	2	0.231992	6	1
Border.Terrier	Flat.coated.Retriever	0.14141	37	0.198123	32	5	0.173584	29	8
Border.Terrier	French.Bulldog	0.107083	62	0.145241	60	2	0.10927	62	0
Border.Terrier	German.Shepherd.Dog	0.086759	69	0.11627	69	0	0.094077	70	-1
Border.Terrier	German.Shorthaired.Pointer	0.134898	43	0.183549	41	2	0.144196	46	-3
Border.Terrier	Giant.Schnauzer	0.121601	53	0.168639	52	1	0.143006	47	6
Border.Terrier	Golden.Retriever	0.064399	73	0.083776	73	0	0.062288	74	-1
Border.Terrier	Great.Dane	0.115093	56	0.156291	56	0	0.144946	45	11
Border.Terrier	Greyhound	0.125952	50	0.119436	66	-16	0.095779	68	-18
Border.Terrier	Irish.Setter	0.139356	39	0.194813	36	3	0.170125	32	7
Border.Terrier	Irish.Water.Spaniel	0.142486	35	0.206107	31	4	0.162149	34	1
Border.Terrier	Irish.Wolfhound	0.154263	26	0.190764	39	-13	0.130306	55	-29
Border.Terrier	Keeshond	0.138954	40	0.193338	37	3	0.157836	37	3
Border.Terrier	Labrador.Retriever	0.083008	70	0.105162	71	-1	0.094415	69	1
Border.Terrier	Leonberger	0.156964	21	0.228052	21	0	0.19307	17	4
Border.Terrier	Lhasa.Apso	0.120569	54	0.172801	47	7	0.138776	52	2
Border.Terrier	Maltese	0.106019	63	0.144549	61	2	0.124832	58	5
Border.Terrier	Manchester.Terrier	0.181985	8	0.277144	6	2	0.219263	10	-2
Border.Terrier	Miniature.Pinscher	0.13168	46	0.178049	46	0	0.147809	44	2
Border.Terrier	Miniature.Schnauzer	0.167821	15	0.250737	12	3	0.21023	13	2
Border.Terrier	Newfoundland	0.145384	33	0.193278	38	-5	0.15486	40	-7
Border.Terrier	Norwich.Terrier	0.199278	4	0.265324	10	-6	0.215893	11	-7
Border.Terrier	Old.English.Sheepdog	0.137118	42	0.19062	40	2	0.155844	38	4
Border.Terrier	Pembroke.Welsh.Corgi	0.155048	25	0.212174	28	-3	0.187736	22	3
Border.Terrier	Pointer	0.111775	60	0.122718	65	-5	0.101219	66	-6
Border.Terrier	Pomeranian	0.119743	55	0.161674	54	1	0.140781	49	6
Border.Terrier	Rhodesian.Ridgeback	0.114245	57	0.154564	57	0	0.099389	67	-10
Border.Terrier	Rottweiler	0.156697	22	0.180863	43	-21	0.155375	39	-17
Border.Terrier	Samoyed	0.146587	31	0.213129	27	4	0.175002	28	3
Border.Terrier	Scottish.Terrier	0.188458	6	0.275559	7	-1	0.252261	5	1
Border.Terrier	Shetland.Sheepdog	0.155439	24	0.220744	24	0	0.192324	18	6
Border.Terrier	Shih.Tzu	0.154136	27	0.225854	22	5	0.185701	24	3
Border.Terrier	Soft.Coated.Wheaten.Terrier	0.176697	11	0.234336	18	-7	0.221634	7	4
Border.Terrier	St..Bernard	0.132161	45	0.18308	42	3	0.154424	41	4
Border.Terrier	Staffordshire.Bull.Terrier	0.160046	20	0.225149	23	-3	0.18107	27	-7
Border.Terrier	Standard.Schnauzer	0.132778	44	0.167407	53	-9	0.137472	53	-9
Border.Terrier	Sussex.Spaniel	0.211951	1	0.345322	1	0	0.281311	2	-1
Border.Terrier	Tibetan.Spaniel	0.144013	34	0.211405	29	5	0.163246	33	1
Border.Terrier	Tibetan.Terrier	0.149512	29	0.213252	26	3	0.187835	21	8
Border.Terrier	Vizsla	0.108369	61	0.1374	62	-1	0.112061	61	0
Border.Terrier	Weimaraner	0.128577	48	0.178303	44	4	0.153751	42	6
Border.Terrier	Welsh.Springer.Spaniel	0.156168	23	0.229345	20	3	0.184955	25	-2
Border.Terrier	Welsh.Terrier	0.172934	13	0.238952	15	-2	0.187903	20	-7
Border.Terrier	West.Highland.White.Terrier	0.165291	16	0.169846	50	-34	0.140732	50	-34
Border.Terrier	Yorkshire.Terrier	0.129526	47	0.168988	51	-4	0.140008	51	-4
