# Supplementary material for: Systematically identifying genetic signatures including novel SNP-clusters, nonsense variants, frame-shift INDELs, and long STR expansions that potentially link to unknown phenotypes existing in dog breeds
Source: BMC Genomics. 2023 Jun 5;24:302. doi: 10.1186/s12864-023-09390-6 (PMC10240460; doi:10.1186/s12864-023-09390-6)
Supplement: Supplementary file 12 — Additional file 12: Data S10. Detailed list of SNP, INDEL and STR based GS similarity scores for each breed. This zip file contains 76 text files each corresponds to one valid breed involved in this study. Each text file contains detailed pairwise similarity scores calculated using genome-wide SNP, INDEL and STR GS. [file 12864_2023_9390_MOESM12_ESM.zip › Bouvier.Des.Flandres.txt]

#Breed1	Breed2	SNP GS based similarity	SNP GS based similarity rank	INDEL GS based similarity	INDEL GS based similarity rank	Rank change between INDEL and SNP based score	STR GS based similarity	STR GS based similarity rank	Rank change between STR and SNP based score
Bouvier.Des.Flandres	Airedale.Terrier	0.150466	3	0.222123	3	0	0.183248	3	0
Bouvier.Des.Flandres	Akita	0.109674	42	0.175485	16	26	0.13775	17	25
Bouvier.Des.Flandres	Alaskan.Malamute	0.122414	24	0.177593	12	12	0.139339	16	8
Bouvier.Des.Flandres	American.Eskimo.Dog	0.083879	64	0.10361	62	2	0.079667	59	5
Bouvier.Des.Flandres	American.Staffordshire.Terrier	0.092137	57	0.111922	57	0	0.086541	57	0
Bouvier.Des.Flandres	Australian.Shepherd	0.071673	68	0.080292	68	0	0.06409	69	-1
Bouvier.Des.Flandres	Basset.Hound	0.109988	41	0.142098	37	4	0.109779	37	4
Bouvier.Des.Flandres	Beagle	0.048743	74	0.053595	74	0	0.043132	73	1
Bouvier.Des.Flandres	Bernese.Mountain.Dog	0.130985	13	0.175888	15	-2	0.145386	12	1
Bouvier.Des.Flandres	Bichon.Frise	0.067883	70	0.077987	71	-1	0.057276	72	-2
Bouvier.Des.Flandres	Border.Collie	0.0634	72	0.072616	72	0	0.059642	70	2
Bouvier.Des.Flandres	Border.Terrier	0.13965	9	0.196273	8	1	0.170468	5	4
Bouvier.Des.Flandres	Boston.Terrier	0.074105	67	0.085407	67	0	0.070598	64	3
Bouvier.Des.Flandres	Boxer	0.143901	6	0.213043	4	2	0.172668	4	2
Bouvier.Des.Flandres	Briard	0.135668	11	0.170082	19	-8	0.135029	18	-7
Bouvier.Des.Flandres	Bull.Terrier	0.153543	2	0.230611	2	0	0.195297	2	0
Bouvier.Des.Flandres	Bullmastiff	0.129796	16	0.173885	17	-1	0.134808	19	-3
Bouvier.Des.Flandres	Cairn.Terrier	0.110435	40	0.145794	33	7	0.113242	35	5
Bouvier.Des.Flandres	Chesapeake.Bay.Retriever	0.086654	61	0.106746	60	1	0.078505	60	1
Bouvier.Des.Flandres	Chihuahua	0.088961	58	0.111157	58	0	0.094616	52	6
Bouvier.Des.Flandres	Chinese.Shar.pei	0.084942	63	0.121377	53	10	0.084451	58	5
Bouvier.Des.Flandres	Chow.Chow	0.123099	22	0.195768	9	13	0.156008	9	13
Bouvier.Des.Flandres	Collie	0.141376	8	0.204548	6	2	0.158962	7	1
Bouvier.Des.Flandres	Dachshund	0.047198	75	0.05144	75	0	0.042093	75	0
Bouvier.Des.Flandres	Dalmatian	0.106016	46	0.129866	45	1	0.097979	50	-4
Bouvier.Des.Flandres	Doberman.Pinscher	0.132675	12	0.157376	25	-13	0.125337	25	-13
Bouvier.Des.Flandres	English.Bulldog	0.127633	19	0.176032	14	5	0.149529	11	8
Bouvier.Des.Flandres	English.Cocker.Spaniel	0.114868	32	0.14402	35	-3	0.107937	39	-7
Bouvier.Des.Flandres	English.Setter	0.100851	50	0.130923	44	6	0.103492	46	4
Bouvier.Des.Flandres	English.Springer.Spaniel	0.076472	66	0.092499	65	1	0.069806	65	1
Bouvier.Des.Flandres	Field.Spaniel	0.145639	4	0.196457	7	-3	0.152689	10	-6
Bouvier.Des.Flandres	Flat.coated.Retriever	0.113652	34	0.146483	32	2	0.121274	29	5
Bouvier.Des.Flandres	French.Bulldog	0.08051	65	0.104458	61	4	0.076613	61	4
Bouvier.Des.Flandres	German.Shepherd.Dog	0.067868	71	0.078841	69	2	0.057781	71	0
Bouvier.Des.Flandres	German.Shorthaired.Pointer	0.108482	43	0.135462	42	1	0.103672	45	-2
Bouvier.Des.Flandres	Giant.Schnauzer	0.100822	51	0.124431	51	0	0.105421	41	10
Bouvier.Des.Flandres	Golden.Retriever	0.049508	73	0.060994	73	0	0.042572	74	-1
Bouvier.Des.Flandres	Great.Dane	0.098397	56	0.124959	50	6	0.101035	48	8
Bouvier.Des.Flandres	Greyhound	0.102876	47	0.088021	66	-19	0.068119	66	-19
Bouvier.Des.Flandres	Irish.Setter	0.112224	35	0.140666	40	-5	0.116392	33	2
Bouvier.Des.Flandres	Irish.Water.Spaniel	0.122292	25	0.16484	22	3	0.132233	22	3
Bouvier.Des.Flandres	Irish.Wolfhound	0.127634	18	0.14137	39	-21	0.093938	53	-35
Bouvier.Des.Flandres	Keeshond	0.116066	30	0.145467	34	-4	0.113599	34	-4
Bouvier.Des.Flandres	Labrador.Retriever	0.068445	69	0.078623	70	-1	0.071834	62	7
Bouvier.Des.Flandres	Leonberger	0.123039	23	0.163302	23	0	0.133571	20	3
Bouvier.Des.Flandres	Lhasa.Apso	0.100677	52	0.134251	43	9	0.103322	47	5
Bouvier.Des.Flandres	Maltese	0.098816	55	0.116567	54	1	0.086811	56	-1
Bouvier.Des.Flandres	Manchester.Terrier	0.143315	7	0.207168	5	2	0.15686	8	-1
Bouvier.Des.Flandres	Miniature.Pinscher	0.100499	53	0.129014	46	7	0.098783	49	4
Bouvier.Des.Flandres	Miniature.Schnauzer	0.129907	15	0.176447	13	2	0.14427	13	2
Bouvier.Des.Flandres	Newfoundland	0.117949	28	0.141839	38	-10	0.106832	40	-12
Bouvier.Des.Flandres	Norwich.Terrier	0.144564	5	0.185731	11	-6	0.141053	14	-9
Bouvier.Des.Flandres	Old.English.Sheepdog	0.111592	37	0.142105	36	1	0.108944	38	-1
Bouvier.Des.Flandres	Pembroke.Welsh.Corgi	0.118478	27	0.153666	27	0	0.13205	23	4
Bouvier.Des.Flandres	Pointer	0.099832	54	0.096165	64	-10	0.067864	67	-13
Bouvier.Des.Flandres	Pomeranian	0.102102	49	0.125339	49	0	0.104547	42	7
Bouvier.Des.Flandres	Rhodesian.Ridgeback	0.088069	59	0.114309	56	3	0.067202	68	-9
Bouvier.Des.Flandres	Rottweiler	0.123391	21	0.127362	48	-27	0.103895	44	-23
Bouvier.Des.Flandres	Samoyed	0.1109	39	0.153993	26	13	0.122337	27	12
Bouvier.Des.Flandres	Scottish.Terrier	0.138964	10	0.192199	10	0	0.164428	6	4
Bouvier.Des.Flandres	Shetland.Sheepdog	0.111272	38	0.148836	31	7	0.121712	28	10
Bouvier.Des.Flandres	Shih.Tzu	0.117549	29	0.159348	24	5	0.125209	26	3
Bouvier.Des.Flandres	Soft.Coated.Wheaten.Terrier	0.130263	14	0.166313	20	-6	0.140452	15	-1
Bouvier.Des.Flandres	St..Bernard	0.10241	48	0.127737	47	1	0.104089	43	5
Bouvier.Des.Flandres	Staffordshire.Bull.Terrier	0.114864	33	0.150416	30	3	0.119604	30	3
Bouvier.Des.Flandres	Standard.Schnauzer	0.107495	45	0.123649	52	-7	0.097047	51	-6
Bouvier.Des.Flandres	Sussex.Spaniel	0.16123	1	0.248202	1	0	0.195707	1	0
Bouvier.Des.Flandres	Tibetan.Spaniel	0.107679	44	0.150783	29	15	0.111897	36	8
Bouvier.Des.Flandres	Tibetan.Terrier	0.11558	31	0.151863	28	3	0.11893	31	0
Bouvier.Des.Flandres	Vizsla	0.086255	62	0.097029	63	-1	0.07142	63	-1
Bouvier.Des.Flandres	Weimaraner	0.112114	36	0.139015	41	-5	0.11859	32	4
Bouvier.Des.Flandres	Welsh.Springer.Spaniel	0.129456	17	0.173029	18	-1	0.132349	21	-4
Bouvier.Des.Flandres	Welsh.Terrier	0.125479	20	0.166129	21	-1	0.130758	24	-4
Bouvier.Des.Flandres	West.Highland.White.Terrier	0.120422	26	0.114972	55	-29	0.093421	54	-28
Bouvier.Des.Flandres	Yorkshire.Terrier	0.087818	60	0.107108	59	1	0.092451	55	5
