# Supplementary material for: Systematically identifying genetic signatures including novel SNP-clusters, nonsense variants, frame-shift INDELs, and long STR expansions that potentially link to unknown phenotypes existing in dog breeds
Source: BMC Genomics. 2023 Jun 5;24:302. doi: 10.1186/s12864-023-09390-6 (PMC10240460; doi:10.1186/s12864-023-09390-6)
Supplement: Supplementary file 12 — Additional file 12: Data S10. Detailed list of SNP, INDEL and STR based GS similarity scores for each breed. This zip file contains 76 text files each corresponds to one valid breed involved in this study. Each text file contains detailed pairwise similarity scores calculated using genome-wide SNP, INDEL and STR GS. [file 12864_2023_9390_MOESM12_ESM.zip › Boxer.txt]

#Breed1	Breed2	SNP GS based similarity	SNP GS based similarity rank	INDEL GS based similarity	INDEL GS based similarity rank	Rank change between INDEL and SNP based score	STR GS based similarity	STR GS based similarity rank	Rank change between STR and SNP based score
Boxer	Airedale.Terrier	0.214703	3	0.332587	3	0	0.273688	3	0
Boxer	Akita	0.155956	30	0.264211	17	13	0.200534	17	13
Boxer	Alaskan.Malamute	0.163574	20	0.2661	16	4	0.212202	16	4
Boxer	American.Eskimo.Dog	0.10034	66	0.138922	65	1	0.106815	64	2
Boxer	American.Staffordshire.Terrier	0.171103	17	0.202399	38	-21	0.153422	41	-24
Boxer	Australian.Shepherd	0.084113	70	0.116055	70	0	0.091739	69	1
Boxer	Basset.Hound	0.141009	41	0.214864	33	8	0.167771	35	6
Boxer	Beagle	0.057254	74	0.077066	74	0	0.055861	74	0
Boxer	Bernese.Mountain.Dog	0.176778	16	0.275391	13	3	0.218716	13	3
Boxer	Bichon.Frise	0.075601	72	0.108865	71	1	0.081058	71	1
Boxer	Border.Collie	0.079959	71	0.107187	72	-1	0.079279	72	-1
Boxer	Border.Terrier	0.199486	7	0.309008	4	3	0.254977	4	3
Boxer	Boston.Terrier	0.12694	54	0.143923	63	-9	0.12171	61	-7
Boxer	Bouvier.Des.Flandres	0.143901	37	0.213043	34	3	0.172668	31	6
Boxer	Briard	0.157421	29	0.239344	24	5	0.187161	27	2
Boxer	Bull.Terrier	0.258177	1	0.36697	2	-1	0.308789	1	0
Boxer	Bullmastiff	0.204905	5	0.268822	14	-9	0.213698	15	-10
Boxer	Cairn.Terrier	0.141593	40	0.209818	36	4	0.160443	38	2
Boxer	Chesapeake.Bay.Retriever	0.116361	60	0.164585	59	1	0.1266	59	1
Boxer	Chihuahua	0.100649	65	0.142621	64	1	0.124662	60	5
Boxer	Chinese.Shar.pei	0.128184	53	0.18497	47	6	0.126751	58	-5
Boxer	Chow.Chow	0.161327	21	0.28492	10	11	0.222237	12	9
Boxer	Collie	0.193308	9	0.307852	5	4	0.230774	8	1
Boxer	Dachshund	0.046939	75	0.066736	75	0	0.051002	75	0
Boxer	Dalmatian	0.13015	50	0.177252	53	-3	0.14167	50	0
Boxer	Doberman.Pinscher	0.1854	13	0.252395	20	-7	0.199195	19	-6
Boxer	English.Bulldog	0.243493	2	0.290699	8	-6	0.226011	9	-7
Boxer	English.Cocker.Spaniel	0.154343	32	0.233422	26	6	0.187681	26	6
Boxer	English.Setter	0.114939	61	0.178294	52	9	0.141188	51	10
Boxer	English.Springer.Spaniel	0.095529	67	0.144949	61	6	0.11315	62	5
Boxer	Field.Spaniel	0.188257	12	0.294693	7	5	0.231628	7	5
Boxer	Flat.coated.Retriever	0.158989	26	0.220906	31	-5	0.174406	30	-4
Boxer	French.Bulldog	0.16102	22	0.184811	48	-26	0.134235	54	-32
Boxer	German.Shepherd.Dog	0.084805	69	0.116095	69	0	0.08935	70	-1
Boxer	German.Shorthaired.Pointer	0.131358	49	0.19066	45	4	0.136197	52	-3
Boxer	Giant.Schnauzer	0.13213	48	0.182954	49	-1	0.153887	40	8
Boxer	Golden.Retriever	0.065355	73	0.088367	73	0	0.067562	73	0
Boxer	Great.Dane	0.128786	51	0.172089	55	-4	0.147679	45	6
Boxer	Greyhound	0.125533	55	0.129596	66	-11	0.095023	68	-13
Boxer	Irish.Setter	0.128783	52	0.201957	39	13	0.172099	32	20
Boxer	Irish.Water.Spaniel	0.142593	39	0.217205	32	7	0.167528	36	3
Boxer	Irish.Wolfhound	0.160885	23	0.201357	40	-17	0.133393	55	-32
Boxer	Keeshond	0.138256	43	0.211308	35	8	0.164933	37	6
Boxer	Labrador.Retriever	0.089572	68	0.123454	68	0	0.097997	67	1
Boxer	Leonberger	0.163833	19	0.248625	21	-2	0.188329	24	-5
Boxer	Lhasa.Apso	0.123232	56	0.189864	46	10	0.145562	46	10
Boxer	Maltese	0.104967	64	0.152249	60	4	0.127719	57	7
Boxer	Manchester.Terrier	0.189361	11	0.30184	6	5	0.231927	6	5
Boxer	Miniature.Pinscher	0.134763	45	0.193772	43	2	0.150557	44	1
Boxer	Miniature.Schnauzer	0.180695	15	0.280438	12	3	0.222584	11	4
Boxer	Newfoundland	0.15073	34	0.196823	41	-7	0.151406	43	-9
Boxer	Norwich.Terrier	0.198075	8	0.286877	9	-1	0.21608	14	-6
Boxer	Old.English.Sheepdog	0.144547	36	0.209524	37	-1	0.16814	34	2
Boxer	Pembroke.Welsh.Corgi	0.159025	24	0.229103	28	-4	0.194002	22	2
Boxer	Pointer	0.114663	62	0.128097	67	-5	0.104568	65	-3
Boxer	Pomeranian	0.119152	58	0.175171	54	4	0.142928	48	10
Boxer	Rhodesian.Ridgeback	0.120082	57	0.165721	58	-1	0.103265	66	-9
Boxer	Rottweiler	0.157852	27	0.182029	50	-23	0.142891	49	-22
Boxer	Samoyed	0.143595	38	0.228491	29	9	0.18019	29	9
Boxer	Scottish.Terrier	0.184685	14	0.284239	11	3	0.243254	5	9
Boxer	Shetland.Sheepdog	0.155633	31	0.235351	25	6	0.197787	20	11
Boxer	Shih.Tzu	0.152094	33	0.244201	23	10	0.188597	23	10
Boxer	Soft.Coated.Wheaten.Terrier	0.192803	10	0.266295	15	-5	0.225077	10	0
Boxer	St..Bernard	0.13485	44	0.192707	44	0	0.151669	42	2
Boxer	Staffordshire.Bull.Terrier	0.204678	6	0.258207	18	-12	0.200206	18	-12
Boxer	Standard.Schnauzer	0.132596	47	0.180516	51	-4	0.144442	47	0
Boxer	Sussex.Spaniel	0.210775	4	0.37204	1	3	0.288606	2	2
Boxer	Tibetan.Spaniel	0.140884	42	0.231362	27	15	0.170329	33	9
Boxer	Tibetan.Terrier	0.150063	35	0.227045	30	5	0.184619	28	7
Boxer	Vizsla	0.105934	63	0.144494	62	1	0.111218	63	0
Boxer	Weimaraner	0.134354	46	0.196222	42	4	0.157249	39	7
Boxer	Welsh.Springer.Spaniel	0.159024	25	0.254074	19	6	0.196063	21	4
Boxer	Welsh.Terrier	0.170167	18	0.247388	22	-4	0.188207	25	-7
Boxer	West.Highland.White.Terrier	0.157545	28	0.171402	56	-28	0.136072	53	-25
Boxer	Yorkshire.Terrier	0.118235	59	0.166405	57	2	0.131267	56	3
