# Supplementary material for: Systematically identifying genetic signatures including novel SNP-clusters, nonsense variants, frame-shift INDELs, and long STR expansions that potentially link to unknown phenotypes existing in dog breeds
Source: BMC Genomics. 2023 Jun 5;24:302. doi: 10.1186/s12864-023-09390-6 (PMC10240460; doi:10.1186/s12864-023-09390-6)
Supplement: Supplementary file 12 — Additional file 12: Data S10. Detailed list of SNP, INDEL and STR based GS similarity scores for each breed. This zip file contains 76 text files each corresponds to one valid breed involved in this study. Each text file contains detailed pairwise similarity scores calculated using genome-wide SNP, INDEL and STR GS. [file 12864_2023_9390_MOESM12_ESM.zip › Bull.Terrier.txt]

#Breed1	Breed2	SNP GS based similarity	SNP GS based similarity rank	INDEL GS based similarity	INDEL GS based similarity rank	Rank change between INDEL and SNP based score	STR GS based similarity	STR GS based similarity rank	Rank change between STR and SNP based score
Bull.Terrier	Airedale.Terrier	0.222358	5	0.351119	3	2	0.315618	2	3
Bull.Terrier	Akita	0.160315	28	0.285444	14	14	0.23227	15	13
Bull.Terrier	Alaskan.Malamute	0.169009	23	0.278146	16	7	0.233775	14	9
Bull.Terrier	American.Eskimo.Dog	0.107865	65	0.159346	60	5	0.140443	56	9
Bull.Terrier	American.Staffordshire.Terrier	0.193501	14	0.220324	37	-23	0.175081	39	-25
Bull.Terrier	Australian.Shepherd	0.091455	68	0.124197	68	0	0.106334	66	2
Bull.Terrier	Basset.Hound	0.1403	43	0.226706	34	9	0.183343	36	7
Bull.Terrier	Beagle	0.067469	74	0.090218	74	0	0.078936	73	1
Bull.Terrier	Bernese.Mountain.Dog	0.174483	17	0.277963	17	0	0.227898	18	-1
Bull.Terrier	Bichon.Frise	0.077327	72	0.115503	72	0	0.091943	72	0
Bull.Terrier	Border.Collie	0.085908	70	0.121162	70	0	0.105383	67	3
Bull.Terrier	Border.Terrier	0.211489	7	0.320028	6	1	0.290345	4	3
Bull.Terrier	Boston.Terrier	0.123192	56	0.14557	64	-8	0.137779	60	-4
Bull.Terrier	Bouvier.Des.Flandres	0.153543	32	0.230611	31	1	0.195297	31	1
Bull.Terrier	Boxer	0.258177	1	0.36697	2	-1	0.308789	3	-2
Bull.Terrier	Briard	0.15241	34	0.242415	27	7	0.198886	30	4
Bull.Terrier	Bullmastiff	0.211928	6	0.294694	12	-6	0.238106	13	-7
Bull.Terrier	Cairn.Terrier	0.148657	39	0.221916	36	3	0.177831	37	2
Bull.Terrier	Chesapeake.Bay.Retriever	0.110033	63	0.153798	62	1	0.125548	63	0
Bull.Terrier	Chihuahua	0.09863	67	0.144116	65	2	0.135538	61	6
Bull.Terrier	Chinese.Shar.pei	0.121975	58	0.190851	51	7	0.138724	58	0
Bull.Terrier	Chow.Chow	0.171191	20	0.312273	7	13	0.255695	10	10
Bull.Terrier	Collie	0.203043	10	0.327709	4	6	0.258976	8	2
Bull.Terrier	Dachshund	0.05151	75	0.076488	75	0	0.061768	75	0
Bull.Terrier	Dalmatian	0.13364	48	0.192903	48	0	0.151294	54	-6
Bull.Terrier	Doberman.Pinscher	0.192067	15	0.262266	21	-6	0.221952	20	-5
Bull.Terrier	English.Bulldog	0.242352	2	0.310847	8	-6	0.27671	5	-3
Bull.Terrier	English.Cocker.Spaniel	0.150997	35	0.231314	30	5	0.193501	33	2
Bull.Terrier	English.Setter	0.126324	53	0.205063	43	10	0.172331	41	12
Bull.Terrier	English.Springer.Spaniel	0.099367	66	0.15097	63	3	0.131318	62	4
Bull.Terrier	Field.Spaniel	0.200011	12	0.325805	5	7	0.269861	7	5
Bull.Terrier	Flat.coated.Retriever	0.157112	30	0.229808	33	-3	0.194235	32	-2
Bull.Terrier	French.Bulldog	0.143328	41	0.176867	57	-16	0.13891	57	-16
Bull.Terrier	German.Shepherd.Dog	0.079809	71	0.120074	71	0	0.092228	71	0
Bull.Terrier	German.Shorthaired.Pointer	0.13777	45	0.204467	44	1	0.159016	49	-4
Bull.Terrier	Giant.Schnauzer	0.126021	54	0.188671	52	2	0.156337	50	4
Bull.Terrier	Golden.Retriever	0.06986	73	0.099149	73	0	0.075319	74	-1
Bull.Terrier	Great.Dane	0.129448	52	0.181661	54	-2	0.173374	40	12
Bull.Terrier	Greyhound	0.130402	51	0.129854	67	-16	0.10159	70	-19
Bull.Terrier	Irish.Setter	0.135527	47	0.21526	40	7	0.189205	34	13
Bull.Terrier	Irish.Water.Spaniel	0.159896	29	0.250038	25	4	0.206679	25	4
Bull.Terrier	Irish.Wolfhound	0.170894	21	0.214653	41	-20	0.148073	55	-34
Bull.Terrier	Keeshond	0.14168	42	0.224095	35	7	0.189161	35	7
Bull.Terrier	Labrador.Retriever	0.088671	69	0.123579	69	0	0.103683	68	1
Bull.Terrier	Leonberger	0.173687	18	0.267294	19	-1	0.218625	21	-3
Bull.Terrier	Lhasa.Apso	0.120993	60	0.192433	49	11	0.155825	51	9
Bull.Terrier	Maltese	0.109886	64	0.16692	59	5	0.137884	59	5
Bull.Terrier	Manchester.Terrier	0.195581	13	0.309468	9	4	0.252286	11	2
Bull.Terrier	Miniature.Pinscher	0.138232	44	0.204011	45	-1	0.169997	43	1
Bull.Terrier	Miniature.Schnauzer	0.179877	16	0.288441	13	3	0.243156	12	4
Bull.Terrier	Newfoundland	0.152767	33	0.218905	38	-5	0.168979	44	-11
Bull.Terrier	Norwich.Terrier	0.209461	8	0.29798	11	-3	0.232094	16	-8
Bull.Terrier	Old.English.Sheepdog	0.149515	38	0.215847	39	-1	0.176438	38	0
Bull.Terrier	Pembroke.Welsh.Corgi	0.166261	24	0.241737	28	-4	0.2224	19	5
Bull.Terrier	Pointer	0.119331	61	0.142834	66	-5	0.116961	65	-4
Bull.Terrier	Pomeranian	0.122354	57	0.184598	53	4	0.165874	46	11
Bull.Terrier	Rhodesian.Ridgeback	0.121897	59	0.17542	58	1	0.102089	69	-10
Bull.Terrier	Rottweiler	0.165309	25	0.194916	47	-22	0.167521	45	-20
Bull.Terrier	Samoyed	0.147265	40	0.239831	29	11	0.199049	28	12
Bull.Terrier	Scottish.Terrier	0.200478	11	0.30724	10	1	0.274302	6	5
Bull.Terrier	Shetland.Sheepdog	0.161521	27	0.252488	24	3	0.212951	23	4
Bull.Terrier	Shih.Tzu	0.153583	31	0.256568	22	9	0.211538	24	7
Bull.Terrier	Soft.Coated.Wheaten.Terrier	0.203609	9	0.274796	18	-9	0.258068	9	0
Bull.Terrier	St..Bernard	0.137204	46	0.201475	46	0	0.163484	47	-1
Bull.Terrier	Staffordshire.Bull.Terrier	0.240308	3	0.284397	15	-12	0.228456	17	-14
Bull.Terrier	Standard.Schnauzer	0.131735	50	0.176924	56	-6	0.152393	53	-3
Bull.Terrier	Sussex.Spaniel	0.227422	4	0.398969	1	3	0.324385	1	3
Bull.Terrier	Tibetan.Spaniel	0.150139	37	0.249801	26	11	0.198896	29	8
Bull.Terrier	Tibetan.Terrier	0.150531	36	0.230583	32	4	0.199894	27	9
Bull.Terrier	Vizsla	0.110187	62	0.156115	61	1	0.125252	64	-2
Bull.Terrier	Weimaraner	0.132549	49	0.207939	42	7	0.171681	42	7
Bull.Terrier	Welsh.Springer.Spaniel	0.164322	26	0.264965	20	6	0.21755	22	4
Bull.Terrier	Welsh.Terrier	0.17354	19	0.252822	23	-4	0.203817	26	-7
Bull.Terrier	West.Highland.White.Terrier	0.170815	22	0.192125	50	-28	0.162699	48	-26
Bull.Terrier	Yorkshire.Terrier	0.125376	55	0.177345	55	0	0.153079	52	3
