# Supplementary material for: Systematically identifying genetic signatures including novel SNP-clusters, nonsense variants, frame-shift INDELs, and long STR expansions that potentially link to unknown phenotypes existing in dog breeds
Source: BMC Genomics. 2023 Jun 5;24:302. doi: 10.1186/s12864-023-09390-6 (PMC10240460; doi:10.1186/s12864-023-09390-6)
Supplement: Supplementary file 12 — Additional file 12: Data S10. Detailed list of SNP, INDEL and STR based GS similarity scores for each breed. This zip file contains 76 text files each corresponds to one valid breed involved in this study. Each text file contains detailed pairwise similarity scores calculated using genome-wide SNP, INDEL and STR GS. [file 12864_2023_9390_MOESM12_ESM.zip › Bullmastiff.txt]

#Breed1	Breed2	SNP GS based similarity	SNP GS based similarity rank	INDEL GS based similarity	INDEL GS based similarity rank	Rank change between INDEL and SNP based score	STR GS based similarity	STR GS based similarity rank	Rank change between STR and SNP based score
Bullmastiff	Airedale.Terrier	0.175251	5	0.258703	4	1	0.209288	4	1
Bullmastiff	Akita	0.126886	34	0.20607	18	16	0.155608	20	14
Bullmastiff	Alaskan.Malamute	0.137124	23	0.212208	15	8	0.165786	16	7
Bullmastiff	American.Eskimo.Dog	0.084175	67	0.107886	65	2	0.08602	61	6
Bullmastiff	American.Staffordshire.Terrier	0.13386	27	0.152518	44	-17	0.110427	50	-23
Bullmastiff	Australian.Shepherd	0.080877	68	0.100804	66	2	0.081517	67	1
Bullmastiff	Basset.Hound	0.120631	45	0.174659	34	11	0.134095	35	10
Bullmastiff	Beagle	0.053766	74	0.06359	74	0	0.053986	74	0
Bullmastiff	Bernese.Mountain.Dog	0.149348	16	0.210049	17	-1	0.173149	14	2
Bullmastiff	Bichon.Frise	0.066914	72	0.086375	71	1	0.061467	72	0
Bullmastiff	Border.Collie	0.070322	70	0.083533	72	-2	0.062655	71	-1
Bullmastiff	Border.Terrier	0.165183	9	0.237913	8	1	0.190775	7	2
Bullmastiff	Boston.Terrier	0.109885	52	0.120211	61	-9	0.085205	63	-11
Bullmastiff	Bouvier.Des.Flandres	0.129796	31	0.173885	35	-4	0.134808	34	-3
Bullmastiff	Boxer	0.204905	3	0.268822	3	0	0.213698	3	0
Bullmastiff	Briard	0.127968	32	0.178148	31	1	0.137865	31	1
Bullmastiff	Bull.Terrier	0.211928	2	0.294694	2	0	0.238106	1	1
Bullmastiff	Cairn.Terrier	0.124978	37	0.172425	36	1	0.124791	38	-1
Bullmastiff	Chesapeake.Bay.Retriever	0.103129	58	0.130911	59	-1	0.100672	59	-1
Bullmastiff	Chihuahua	0.086671	65	0.115488	62	3	0.105925	56	9
Bullmastiff	Chinese.Shar.pei	0.100179	61	0.146807	49	12	0.106857	54	7
Bullmastiff	Chow.Chow	0.135411	26	0.232949	11	15	0.181671	11	15
Bullmastiff	Collie	0.158444	12	0.241829	6	6	0.185447	9	3
Bullmastiff	Dachshund	0.038673	75	0.051096	75	0	0.033549	75	0
Bullmastiff	Dalmatian	0.12068	44	0.155726	42	2	0.121158	41	3
Bullmastiff	Doberman.Pinscher	0.15135	15	0.199338	22	-7	0.152156	22	-7
Bullmastiff	English.Bulldog	0.219699	1	0.249684	5	-4	0.192415	5	-4
Bullmastiff	English.Cocker.Spaniel	0.127155	33	0.177451	32	1	0.135186	33	0
Bullmastiff	English.Setter	0.107602	54	0.150154	46	8	0.119044	42	12
Bullmastiff	English.Springer.Spaniel	0.084421	66	0.113247	63	3	0.085785	62	4
Bullmastiff	Field.Spaniel	0.157268	13	0.237091	10	3	0.182172	10	3
Bullmastiff	Flat.coated.Retriever	0.139109	22	0.178665	30	-8	0.138663	30	-8
Bullmastiff	French.Bulldog	0.123029	41	0.146236	51	-10	0.104874	58	-17
Bullmastiff	German.Shepherd.Dog	0.069598	71	0.091525	70	1	0.068707	70	1
Bullmastiff	German.Shorthaired.Pointer	0.111419	50	0.152177	45	5	0.113136	48	2
Bullmastiff	Giant.Schnauzer	0.107157	55	0.141719	54	1	0.113907	47	8
Bullmastiff	Golden.Retriever	0.058993	73	0.074623	73	0	0.055959	73	0
Bullmastiff	Great.Dane	0.116646	47	0.144959	53	-6	0.114145	46	1
Bullmastiff	Greyhound	0.106475	56	0.100448	67	-11	0.074424	69	-13
Bullmastiff	Irish.Setter	0.116474	48	0.167135	38	10	0.139859	28	20
Bullmastiff	Irish.Water.Spaniel	0.131811	29	0.18243	27	2	0.14148	27	2
Bullmastiff	Irish.Wolfhound	0.143458	19	0.162542	39	-20	0.110292	51	-32
Bullmastiff	Keeshond	0.122696	42	0.174962	33	9	0.134079	36	6
Bullmastiff	Labrador.Retriever	0.079206	69	0.091606	69	0	0.074895	68	1
Bullmastiff	Leonberger	0.148911	17	0.210425	16	1	0.163905	17	0
Bullmastiff	Lhasa.Apso	0.103046	59	0.146665	50	9	0.115995	44	15
Bullmastiff	Maltese	0.091009	63	0.124609	60	3	0.094344	60	3
Bullmastiff	Manchester.Terrier	0.166804	8	0.237986	7	1	0.187122	8	0
Bullmastiff	Miniature.Pinscher	0.109997	51	0.148546	48	3	0.111092	49	2
Bullmastiff	Miniature.Schnauzer	0.152238	14	0.22481	12	2	0.17911	12	2
Bullmastiff	Newfoundland	0.139784	21	0.169028	37	-16	0.122381	40	-19
Bullmastiff	Norwich.Terrier	0.171089	6	0.221486	13	-7	0.167656	15	-9
Bullmastiff	Old.English.Sheepdog	0.12214	43	0.157421	40	3	0.127232	37	6
Bullmastiff	Pembroke.Welsh.Corgi	0.142984	20	0.191678	23	-3	0.15986	18	2
Bullmastiff	Pointer	0.095949	62	0.100136	68	-6	0.083028	65	-3
Bullmastiff	Pomeranian	0.102847	60	0.134205	57	3	0.107022	53	7
Bullmastiff	Rhodesian.Ridgeback	0.109875	53	0.138681	56	-3	0.082293	66	-13
Bullmastiff	Rottweiler	0.1365	24	0.149701	47	-23	0.114366	45	-21
Bullmastiff	Samoyed	0.123546	39	0.18171	28	11	0.142571	26	13
Bullmastiff	Scottish.Terrier	0.16239	10	0.237373	9	1	0.192397	6	4
Bullmastiff	Shetland.Sheepdog	0.130428	30	0.186975	26	4	0.152685	21	9
Bullmastiff	Shih.Tzu	0.126054	35	0.190016	24	11	0.151504	23	12
Bullmastiff	Soft.Coated.Wheaten.Terrier	0.169138	7	0.216743	14	-7	0.178014	13	-6
Bullmastiff	St..Bernard	0.123254	40	0.153483	43	-3	0.118847	43	-3
Bullmastiff	Staffordshire.Bull.Terrier	0.160185	11	0.19936	21	-10	0.158956	19	-8
Bullmastiff	Standard.Schnauzer	0.118075	46	0.145353	52	-6	0.106652	55	-9
Bullmastiff	Sussex.Spaniel	0.177709	4	0.295815	1	3	0.231379	2	2
Bullmastiff	Tibetan.Spaniel	0.124167	38	0.187856	25	13	0.13969	29	9
Bullmastiff	Tibetan.Terrier	0.125633	36	0.178766	29	7	0.137418	32	4
Bullmastiff	Vizsla	0.090124	64	0.109436	64	0	0.083639	64	0
Bullmastiff	Weimaraner	0.112334	49	0.156351	41	8	0.123488	39	10
Bullmastiff	Welsh.Springer.Spaniel	0.136346	25	0.203511	19	6	0.151471	24	1
Bullmastiff	Welsh.Terrier	0.146192	18	0.20047	20	-2	0.149924	25	-7
Bullmastiff	West.Highland.White.Terrier	0.132133	28	0.140198	55	-27	0.107076	52	-24
Bullmastiff	Yorkshire.Terrier	0.105631	57	0.133089	58	-1	0.105128	57	0
