# Supplementary material for: Systematically identifying genetic signatures including novel SNP-clusters, nonsense variants, frame-shift INDELs, and long STR expansions that potentially link to unknown phenotypes existing in dog breeds
Source: BMC Genomics. 2023 Jun 5;24:302. doi: 10.1186/s12864-023-09390-6 (PMC10240460; doi:10.1186/s12864-023-09390-6)
Supplement: Supplementary file 12 — Additional file 12: Data S10. Detailed list of SNP, INDEL and STR based GS similarity scores for each breed. This zip file contains 76 text files each corresponds to one valid breed involved in this study. Each text file contains detailed pairwise similarity scores calculated using genome-wide SNP, INDEL and STR GS. [file 12864_2023_9390_MOESM12_ESM.zip › Cairn.Terrier.txt]

#Breed1	Breed2	SNP GS based similarity	SNP GS based similarity rank	INDEL GS based similarity	INDEL GS based similarity rank	Rank change between INDEL and SNP based score	STR GS based similarity	STR GS based similarity rank	Rank change between STR and SNP based score
Cairn.Terrier	Airedale.Terrier	0.14638	6	0.212603	4	2	0.16198	4	2
Cairn.Terrier	Akita	0.111106	35	0.17124	15	20	0.126703	17	18
Cairn.Terrier	Alaskan.Malamute	0.11608	29	0.16497	20	9	0.12597	18	11
Cairn.Terrier	American.Eskimo.Dog	0.083075	64	0.103879	61	3	0.07197	62	2
Cairn.Terrier	American.Staffordshire.Terrier	0.089217	57	0.112705	56	1	0.081745	57	0
Cairn.Terrier	Australian.Shepherd	0.076274	66	0.089274	65	1	0.066104	65	1
Cairn.Terrier	Basset.Hound	0.114611	31	0.151372	32	-1	0.113034	30	1
Cairn.Terrier	Beagle	0.05014	74	0.061986	74	0	0.046264	73	1
Cairn.Terrier	Bernese.Mountain.Dog	0.121713	21	0.171706	14	7	0.129528	16	5
Cairn.Terrier	Bichon.Frise	0.066281	72	0.077395	71	1	0.052735	72	0
Cairn.Terrier	Border.Collie	0.070314	68	0.08017	69	-1	0.062716	69	-1
Cairn.Terrier	Border.Terrier	0.141875	9	0.19655	9	0	0.160845	5	4
Cairn.Terrier	Boston.Terrier	0.068168	69	0.088401	67	2	0.067831	64	5
Cairn.Terrier	Bouvier.Des.Flandres	0.110435	37	0.145794	36	1	0.113242	29	8
Cairn.Terrier	Boxer	0.141593	10	0.209818	6	4	0.160443	6	4
Cairn.Terrier	Briard	0.118411	25	0.155892	28	-3	0.117869	26	-1
Cairn.Terrier	Bull.Terrier	0.148657	5	0.221916	3	2	0.177831	2	3
Cairn.Terrier	Bullmastiff	0.124978	15	0.172425	13	2	0.124791	19	-4
Cairn.Terrier	Chesapeake.Bay.Retriever	0.084064	63	0.10353	62	1	0.080786	58	5
Cairn.Terrier	Chihuahua	0.086256	61	0.104202	60	1	0.090142	52	9
Cairn.Terrier	Chinese.Shar.pei	0.087871	60	0.122109	50	10	0.085161	55	5
Cairn.Terrier	Chow.Chow	0.12222	18	0.190891	10	8	0.140057	11	7
Cairn.Terrier	Collie	0.14604	7	0.210037	5	2	0.149548	8	-1
Cairn.Terrier	Dachshund	0.045804	75	0.053711	75	0	0.038712	75	0
Cairn.Terrier	Dalmatian	0.106088	41	0.134455	42	-1	0.105075	37	4
Cairn.Terrier	Doberman.Pinscher	0.130297	12	0.165471	19	-7	0.121277	23	-11
Cairn.Terrier	English.Bulldog	0.11962	23	0.170963	16	7	0.130697	15	8
Cairn.Terrier	English.Cocker.Spaniel	0.117224	28	0.154282	30	-2	0.104627	38	-10
Cairn.Terrier	English.Setter	0.104123	46	0.134516	41	5	0.097669	45	1
Cairn.Terrier	English.Springer.Spaniel	0.074519	67	0.090876	64	3	0.06529	67	0
Cairn.Terrier	Field.Spaniel	0.144032	8	0.198163	8	0	0.151154	7	1
Cairn.Terrier	Flat.coated.Retriever	0.110156	38	0.147484	34	4	0.112833	31	7
Cairn.Terrier	French.Bulldog	0.077029	65	0.107408	59	6	0.072961	61	4
Cairn.Terrier	German.Shepherd.Dog	0.066679	71	0.081737	68	3	0.06371	68	3
Cairn.Terrier	German.Shorthaired.Pointer	0.105316	43	0.133398	43	0	0.094852	47	-4
Cairn.Terrier	Giant.Schnauzer	0.090243	54	0.118314	53	1	0.087538	54	0
Cairn.Terrier	Golden.Retriever	0.052458	73	0.066455	73	0	0.0437	74	-1
Cairn.Terrier	Great.Dane	0.089449	56	0.112468	57	-1	0.093716	49	7
Cairn.Terrier	Greyhound	0.088283	59	0.078433	70	-11	0.053544	71	-12
Cairn.Terrier	Irish.Setter	0.099767	47	0.131926	45	2	0.108759	35	12
Cairn.Terrier	Irish.Water.Spaniel	0.113044	33	0.153271	31	2	0.111728	32	1
Cairn.Terrier	Irish.Wolfhound	0.12207	19	0.144192	37	-18	0.093452	50	-31
Cairn.Terrier	Keeshond	0.10535	42	0.137386	40	2	0.106932	36	6
Cairn.Terrier	Labrador.Retriever	0.067271	70	0.076162	72	-2	0.061014	70	0
Cairn.Terrier	Leonberger	0.118354	26	0.16376	22	4	0.120156	25	1
Cairn.Terrier	Lhasa.Apso	0.095651	52	0.125133	49	3	0.097468	46	6
Cairn.Terrier	Maltese	0.088674	58	0.110976	58	0	0.079338	60	-2
Cairn.Terrier	Manchester.Terrier	0.13223	11	0.190689	11	0	0.14415	10	1
Cairn.Terrier	Miniature.Pinscher	0.104169	45	0.130864	46	-1	0.100173	43	2
Cairn.Terrier	Miniature.Schnauzer	0.125626	14	0.173549	12	2	0.131665	14	0
Cairn.Terrier	Newfoundland	0.109381	39	0.140603	38	1	0.103004	41	-2
Cairn.Terrier	Norwich.Terrier	0.174126	3	0.20842	7	-4	0.14682	9	-6
Cairn.Terrier	Old.English.Sheepdog	0.111731	34	0.138197	39	-5	0.103086	40	-6
Cairn.Terrier	Pembroke.Welsh.Corgi	0.123663	16	0.160655	23	-7	0.133903	13	3
Cairn.Terrier	Pointer	0.095881	51	0.088882	66	-15	0.065665	66	-15
Cairn.Terrier	Pomeranian	0.095381	53	0.119948	52	1	0.084183	56	-3
Cairn.Terrier	Rhodesian.Ridgeback	0.090031	55	0.114732	55	0	0.070318	63	-8
Cairn.Terrier	Rottweiler	0.117641	27	0.132042	44	-17	0.098558	44	-17
Cairn.Terrier	Samoyed	0.107569	40	0.146497	35	5	0.103714	39	1
Cairn.Terrier	Scottish.Terrier	0.190656	2	0.223469	2	0	0.177118	3	-1
Cairn.Terrier	Shetland.Sheepdog	0.11998	22	0.15795	27	-5	0.121943	22	0
Cairn.Terrier	Shih.Tzu	0.118421	24	0.164523	21	3	0.12309	21	3
Cairn.Terrier	Soft.Coated.Wheaten.Terrier	0.128726	13	0.169099	17	-4	0.138063	12	1
Cairn.Terrier	St..Bernard	0.097775	49	0.12773	47	2	0.094229	48	1
Cairn.Terrier	Staffordshire.Bull.Terrier	0.113428	32	0.155403	29	3	0.110295	34	-2
Cairn.Terrier	Standard.Schnauzer	0.104887	44	0.127504	48	-4	0.091671	51	-7
Cairn.Terrier	Sussex.Spaniel	0.155681	4	0.242838	1	3	0.184258	1	3
Cairn.Terrier	Tibetan.Spaniel	0.116054	30	0.159441	26	4	0.111114	33	-3
Cairn.Terrier	Tibetan.Terrier	0.110864	36	0.148445	33	3	0.115188	28	8
Cairn.Terrier	Vizsla	0.085807	62	0.103449	63	-1	0.080127	59	3
Cairn.Terrier	Weimaraner	0.097053	50	0.120936	51	-1	0.102446	42	8
Cairn.Terrier	Welsh.Springer.Spaniel	0.123524	17	0.16759	18	-1	0.123991	20	-3
Cairn.Terrier	Welsh.Terrier	0.121931	20	0.159599	25	-5	0.120204	24	-4
Cairn.Terrier	West.Highland.White.Terrier	0.209974	1	0.160416	24	-23	0.116175	27	-26
Cairn.Terrier	Yorkshire.Terrier	0.098866	48	0.116517	54	-6	0.089141	53	-5
