# Supplementary material for: Systematically identifying genetic signatures including novel SNP-clusters, nonsense variants, frame-shift INDELs, and long STR expansions that potentially link to unknown phenotypes existing in dog breeds
Source: BMC Genomics. 2023 Jun 5;24:302. doi: 10.1186/s12864-023-09390-6 (PMC10240460; doi:10.1186/s12864-023-09390-6)
Supplement: Supplementary file 12 — Additional file 12: Data S10. Detailed list of SNP, INDEL and STR based GS similarity scores for each breed. This zip file contains 76 text files each corresponds to one valid breed involved in this study. Each text file contains detailed pairwise similarity scores calculated using genome-wide SNP, INDEL and STR GS. [file 12864_2023_9390_MOESM12_ESM.zip › Chesapeake.Bay.Retriever.txt]

#Breed1	Breed2	SNP GS based similarity	SNP GS based similarity rank	INDEL GS based similarity	INDEL GS based similarity rank	Rank change between INDEL and SNP based score	STR GS based similarity	STR GS based similarity rank	Rank change between STR and SNP based score
Chesapeake.Bay.Retriever	Airedale.Terrier	0.111497	4	0.151905	5	-1	0.125696	4	0
Chesapeake.Bay.Retriever	Akita	0.085078	44	0.120587	22	22	0.094861	23	21
Chesapeake.Bay.Retriever	Alaskan.Malamute	0.092758	27	0.132608	14	13	0.101713	17	10
Chesapeake.Bay.Retriever	American.Eskimo.Dog	0.065638	64	0.076093	63	1	0.055185	62	2
Chesapeake.Bay.Retriever	American.Staffordshire.Terrier	0.078149	53	0.087601	52	1	0.068797	56	-3
Chesapeake.Bay.Retriever	Australian.Shepherd	0.058917	67	0.064259	66	1	0.0541	64	3
Chesapeake.Bay.Retriever	Basset.Hound	0.09117	31	0.111207	33	-2	0.085676	33	-2
Chesapeake.Bay.Retriever	Beagle	0.038261	74	0.040103	74	0	0.032483	73	1
Chesapeake.Bay.Retriever	Bernese.Mountain.Dog	0.101354	15	0.129819	16	-1	0.102054	16	-1
Chesapeake.Bay.Retriever	Bichon.Frise	0.053803	69	0.061135	68	1	0.04388	70	-1
Chesapeake.Bay.Retriever	Border.Collie	0.050561	71	0.059182	70	1	0.042178	71	0
Chesapeake.Bay.Retriever	Border.Terrier	0.113947	3	0.153456	4	-1	0.128603	2	1
Chesapeake.Bay.Retriever	Boston.Terrier	0.052508	70	0.058292	71	-1	0.049398	67	3
Chesapeake.Bay.Retriever	Bouvier.Des.Flandres	0.086654	42	0.106746	35	7	0.078505	41	1
Chesapeake.Bay.Retriever	Boxer	0.116361	2	0.164585	2	0	0.1266	3	-1
Chesapeake.Bay.Retriever	Briard	0.093143	26	0.117854	24	2	0.090481	26	0
Chesapeake.Bay.Retriever	Bull.Terrier	0.110033	6	0.153798	3	3	0.125548	5	1
Chesapeake.Bay.Retriever	Bullmastiff	0.103129	12	0.130911	15	-3	0.100672	18	-6
Chesapeake.Bay.Retriever	Cairn.Terrier	0.084064	45	0.10353	41	4	0.080786	40	5
Chesapeake.Bay.Retriever	Chihuahua	0.065933	63	0.075841	64	-1	0.060788	60	3
Chesapeake.Bay.Retriever	Chinese.Shar.pei	0.062269	66	0.084686	57	9	0.061279	59	7
Chesapeake.Bay.Retriever	Chow.Chow	0.092037	30	0.138217	10	20	0.107085	12	18
Chesapeake.Bay.Retriever	Collie	0.106819	9	0.148504	6	3	0.108369	10	-1
Chesapeake.Bay.Retriever	Dachshund	0.036766	75	0.039292	75	0	0.02687	75	0
Chesapeake.Bay.Retriever	Dalmatian	0.080879	51	0.097063	47	4	0.074934	45	6
Chesapeake.Bay.Retriever	Doberman.Pinscher	0.106286	10	0.127659	18	-8	0.099598	19	-9
Chesapeake.Bay.Retriever	English.Bulldog	0.101577	14	0.128092	17	-3	0.098953	20	-6
Chesapeake.Bay.Retriever	English.Cocker.Spaniel	0.094424	24	0.117503	26	-2	0.085663	34	-10
Chesapeake.Bay.Retriever	English.Setter	0.083031	47	0.102695	43	4	0.072999	47	0
Chesapeake.Bay.Retriever	English.Springer.Spaniel	0.069378	61	0.076687	62	-1	0.054549	63	-2
Chesapeake.Bay.Retriever	Field.Spaniel	0.111069	5	0.146567	7	-2	0.111281	7	-2
Chesapeake.Bay.Retriever	Flat.coated.Retriever	0.092071	29	0.105833	38	-9	0.081861	37	-8
Chesapeake.Bay.Retriever	French.Bulldog	0.065248	65	0.079515	60	5	0.057686	61	4
Chesapeake.Bay.Retriever	German.Shepherd.Dog	0.049455	72	0.054865	72	0	0.037943	72	0
Chesapeake.Bay.Retriever	German.Shorthaired.Pointer	0.086869	40	0.100522	46	-6	0.070957	53	-13
Chesapeake.Bay.Retriever	Giant.Schnauzer	0.073614	56	0.087514	53	3	0.076484	43	13
Chesapeake.Bay.Retriever	Golden.Retriever	0.043069	73	0.046687	73	0	0.031344	74	-1
Chesapeake.Bay.Retriever	Great.Dane	0.074179	55	0.085325	56	-1	0.073534	46	9
Chesapeake.Bay.Retriever	Greyhound	0.068585	62	0.063169	67	-5	0.047535	68	-6
Chesapeake.Bay.Retriever	Irish.Setter	0.088236	37	0.104764	39	-2	0.088068	28	9
Chesapeake.Bay.Retriever	Irish.Water.Spaniel	0.102936	13	0.118556	23	-10	0.09187	25	-12
Chesapeake.Bay.Retriever	Irish.Wolfhound	0.095077	23	0.102834	42	-19	0.072678	48	-25
Chesapeake.Bay.Retriever	Keeshond	0.082099	50	0.106279	37	13	0.082136	36	14
Chesapeake.Bay.Retriever	Labrador.Retriever	0.05691	68	0.060743	69	-1	0.045122	69	-1
Chesapeake.Bay.Retriever	Leonberger	0.098977	20	0.125312	19	1	0.095249	21	-1
Chesapeake.Bay.Retriever	Lhasa.Apso	0.083339	46	0.101595	45	1	0.076864	42	4
Chesapeake.Bay.Retriever	Maltese	0.072054	58	0.084355	58	0	0.07216	50	8
Chesapeake.Bay.Retriever	Manchester.Terrier	0.101316	16	0.13688	11	5	0.105109	13	3
Chesapeake.Bay.Retriever	Miniature.Pinscher	0.082453	49	0.095334	49	0	0.071783	51	-2
Chesapeake.Bay.Retriever	Miniature.Schnauzer	0.101219	17	0.135559	12	5	0.104866	15	2
Chesapeake.Bay.Retriever	Newfoundland	0.100252	19	0.113109	31	-12	0.085765	32	-13
Chesapeake.Bay.Retriever	Norwich.Terrier	0.109777	7	0.138452	9	-2	0.10761	11	-4
Chesapeake.Bay.Retriever	Old.English.Sheepdog	0.087809	38	0.104075	40	-2	0.084232	35	3
Chesapeake.Bay.Retriever	Pembroke.Welsh.Corgi	0.095467	22	0.117285	28	-6	0.109839	9	13
Chesapeake.Bay.Retriever	Pointer	0.085277	43	0.067302	65	-22	0.052454	66	-23
Chesapeake.Bay.Retriever	Pomeranian	0.076244	54	0.090688	51	3	0.071777	52	2
Chesapeake.Bay.Retriever	Rhodesian.Ridgeback	0.071961	59	0.085539	55	4	0.053087	65	-6
Chesapeake.Bay.Retriever	Rottweiler	0.096999	21	0.096025	48	-27	0.072253	49	-28
Chesapeake.Bay.Retriever	Samoyed	0.082889	48	0.110877	34	14	0.081212	39	9
Chesapeake.Bay.Retriever	Scottish.Terrier	0.108065	8	0.140806	8	0	0.115892	6	2
Chesapeake.Bay.Retriever	Shetland.Sheepdog	0.087461	39	0.112243	32	7	0.086211	31	8
Chesapeake.Bay.Retriever	Shih.Tzu	0.092132	28	0.120881	21	7	0.095154	22	6
Chesapeake.Bay.Retriever	Soft.Coated.Wheaten.Terrier	0.100496	18	0.123771	20	-2	0.111056	8	10
Chesapeake.Bay.Retriever	St..Bernard	0.078439	52	0.092043	50	2	0.069915	55	-3
Chesapeake.Bay.Retriever	Staffordshire.Bull.Terrier	0.089707	32	0.113995	29	3	0.089776	27	5
Chesapeake.Bay.Retriever	Standard.Schnauzer	0.089659	33	0.101632	44	-11	0.07535	44	-11
Chesapeake.Bay.Retriever	Sussex.Spaniel	0.121896	1	0.178142	1	0	0.139065	1	0
Chesapeake.Bay.Retriever	Tibetan.Spaniel	0.086714	41	0.117626	25	16	0.086512	30	11
Chesapeake.Bay.Retriever	Tibetan.Terrier	0.089096	35	0.113985	30	5	0.092303	24	11
Chesapeake.Bay.Retriever	Vizsla	0.073391	57	0.077076	61	-4	0.063296	58	-1
Chesapeake.Bay.Retriever	Weimaraner	0.088665	36	0.106623	36	0	0.081617	38	-2
Chesapeake.Bay.Retriever	Welsh.Springer.Spaniel	0.103598	11	0.135141	13	-2	0.105046	14	-3
Chesapeake.Bay.Retriever	Welsh.Terrier	0.094398	25	0.117323	27	-2	0.086521	29	-4
Chesapeake.Bay.Retriever	West.Highland.White.Terrier	0.089527	34	0.086067	54	-20	0.070283	54	-20
Chesapeake.Bay.Retriever	Yorkshire.Terrier	0.071209	60	0.082996	59	1	0.064123	57	3
