# Supplementary material for: Systematically identifying genetic signatures including novel SNP-clusters, nonsense variants, frame-shift INDELs, and long STR expansions that potentially link to unknown phenotypes existing in dog breeds
Source: BMC Genomics. 2023 Jun 5;24:302. doi: 10.1186/s12864-023-09390-6 (PMC10240460; doi:10.1186/s12864-023-09390-6)
Supplement: Supplementary file 12 — Additional file 12: Data S10. Detailed list of SNP, INDEL and STR based GS similarity scores for each breed. This zip file contains 76 text files each corresponds to one valid breed involved in this study. Each text file contains detailed pairwise similarity scores calculated using genome-wide SNP, INDEL and STR GS. [file 12864_2023_9390_MOESM12_ESM.zip › Chihuahua.txt]

#Breed1	Breed2	SNP GS based similarity	SNP GS based similarity rank	INDEL GS based similarity	INDEL GS based similarity rank	Rank change between INDEL and SNP based score	STR GS based similarity	STR GS based similarity rank	Rank change between STR and SNP based score
Chihuahua	Airedale.Terrier	0.106664	3	0.14555	2	1	0.137546	2	1
Chihuahua	Akita	0.088433	25	0.121472	13	12	0.096035	26	-1
Chihuahua	Alaskan.Malamute	0.091424	19	0.120552	14	5	0.107307	14	5
Chihuahua	American.Eskimo.Dog	0.07077	58	0.078313	58	0	0.069152	55	3
Chihuahua	American.Staffordshire.Terrier	0.060568	67	0.072705	62	5	0.052875	68	-1
Chihuahua	Australian.Shepherd	0.061816	65	0.067522	66	-1	0.054315	67	-2
Chihuahua	Basset.Hound	0.087716	29	0.100974	34	-5	0.085186	36	-7
Chihuahua	Beagle	0.047785	72	0.050048	72	0	0.037003	74	-2
Chihuahua	Bernese.Mountain.Dog	0.088101	28	0.112938	22	6	0.106091	15	13
Chihuahua	Bichon.Frise	0.068269	60	0.073121	61	-1	0.058183	63	-3
Chihuahua	Border.Collie	0.052192	69	0.057135	70	-1	0.052582	70	-1
Chihuahua	Border.Terrier	0.104973	4	0.13333	5	-1	0.130993	4	0
Chihuahua	Boston.Terrier	0.047584	73	0.056807	71	2	0.052658	69	4
Chihuahua	Bouvier.Des.Flandres	0.088961	24	0.111157	24	0	0.094616	29	-5
Chihuahua	Boxer	0.100649	10	0.142621	4	6	0.124662	6	4
Chihuahua	Briard	0.085512	37	0.101606	33	4	0.093757	30	7
Chihuahua	Bull.Terrier	0.09863	12	0.144116	3	9	0.135538	3	9
Chihuahua	Bullmastiff	0.086671	33	0.115488	19	14	0.105925	16	17
Chihuahua	Cairn.Terrier	0.086256	35	0.104202	32	3	0.090142	33	2
Chihuahua	Chesapeake.Bay.Retriever	0.065933	61	0.075841	60	1	0.060788	60	1
Chihuahua	Chinese.Shar.pei	0.06504	62	0.085214	52	10	0.06051	62	0
Chihuahua	Chow.Chow	0.092459	16	0.129376	10	6	0.11098	9	7
Chihuahua	Collie	0.097608	13	0.132243	7	6	0.109879	10	3
Chihuahua	Dachshund	0.042893	74	0.041146	74	0	0.039067	73	1
Chihuahua	Dalmatian	0.082195	43	0.092739	47	-4	0.077784	47	-4
Chihuahua	Doberman.Pinscher	0.099998	11	0.115302	20	-9	0.103323	19	-8
Chihuahua	English.Bulldog	0.080602	47	0.114144	21	26	0.1095	12	35
Chihuahua	English.Cocker.Spaniel	0.090339	22	0.106345	28	-6	0.083722	38	-16
Chihuahua	English.Setter	0.080773	46	0.091065	48	-2	0.0818	40	6
Chihuahua	English.Springer.Spaniel	0.061838	64	0.071163	65	-1	0.064653	58	6
Chihuahua	Field.Spaniel	0.102176	8	0.132977	6	2	0.113289	8	0
Chihuahua	Flat.coated.Retriever	0.080088	50	0.096293	40	10	0.099997	21	29
Chihuahua	French.Bulldog	0.049321	71	0.065834	67	4	0.06078	61	10
Chihuahua	German.Shepherd.Dog	0.058632	68	0.065535	68	0	0.054965	65	3
Chihuahua	German.Shorthaired.Pointer	0.081811	44	0.094458	45	-1	0.069121	56	-12
Chihuahua	Giant.Schnauzer	0.076018	54	0.085514	51	3	0.079233	45	9
Chihuahua	Golden.Retriever	0.032717	75	0.036826	75	0	0.030978	75	0
Chihuahua	Great.Dane	0.07142	57	0.081118	57	0	0.07744	49	8
Chihuahua	Greyhound	0.061726	66	0.049513	73	-7	0.041475	72	-6
Chihuahua	Irish.Setter	0.081807	45	0.099703	37	8	0.096523	25	20
Chihuahua	Irish.Water.Spaniel	0.087642	31	0.106731	26	5	0.098267	23	8
Chihuahua	Irish.Wolfhound	0.084396	40	0.093895	46	-6	0.067801	57	-17
Chihuahua	Keeshond	0.083968	41	0.09975	36	5	0.091386	31	10
Chihuahua	Labrador.Retriever	0.051611	70	0.057966	69	1	0.054389	66	4
Chihuahua	Leonberger	0.093645	15	0.117559	16	-1	0.099321	22	-7
Chihuahua	Lhasa.Apso	0.086958	32	0.099808	35	-3	0.079685	43	-11
Chihuahua	Maltese	0.080247	49	0.084586	53	-4	0.072911	52	-3
Chihuahua	Manchester.Terrier	0.102364	7	0.131985	8	-1	0.107794	13	-6
Chihuahua	Miniature.Pinscher	0.085224	38	0.09482	44	-6	0.080987	41	-3
Chihuahua	Miniature.Schnauzer	0.102098	9	0.127768	11	-2	0.114838	7	2
Chihuahua	Newfoundland	0.084485	39	0.097615	39	0	0.079621	44	-5
Chihuahua	Norwich.Terrier	0.108028	2	0.12215	12	-10	0.104921	18	-16
Chihuahua	Old.English.Sheepdog	0.080571	48	0.094994	42	6	0.0803	42	6
Chihuahua	Pembroke.Welsh.Corgi	0.088278	26	0.105652	31	-5	0.102253	20	6
Chihuahua	Pointer	0.079964	51	0.071657	64	-13	0.057022	64	-13
Chihuahua	Pomeranian	0.085788	36	0.095952	41	-5	0.081963	39	-3
Chihuahua	Rhodesian.Ridgeback	0.063634	63	0.077653	59	4	0.046531	71	-8
Chihuahua	Rottweiler	0.092025	18	0.084532	54	-36	0.07229	53	-35
Chihuahua	Samoyed	0.087699	30	0.106042	29	1	0.090239	32	-2
Chihuahua	Scottish.Terrier	0.103767	5	0.130546	9	-4	0.127791	5	0
Chihuahua	Shetland.Sheepdog	0.088194	27	0.116753	17	10	0.105337	17	10
Chihuahua	Shih.Tzu	0.102504	6	0.119803	15	-9	0.095652	27	-21
Chihuahua	Soft.Coated.Wheaten.Terrier	0.086481	34	0.10582	30	4	0.109648	11	23
Chihuahua	St..Bernard	0.072876	56	0.087346	49	7	0.073167	51	5
Chihuahua	Staffordshire.Bull.Terrier	0.077338	53	0.099636	38	15	0.084882	37	16
Chihuahua	Standard.Schnauzer	0.078852	52	0.08668	50	2	0.077465	48	4
Chihuahua	Sussex.Spaniel	0.111495	1	0.159178	1	0	0.137922	1	0
Chihuahua	Tibetan.Spaniel	0.092336	17	0.108424	25	-8	0.087544	34	-17
Chihuahua	Tibetan.Terrier	0.090646	21	0.106627	27	-6	0.095028	28	-7
Chihuahua	Vizsla	0.068472	59	0.072439	63	-4	0.0617	59	0
Chihuahua	Weimaraner	0.082981	42	0.094988	43	-1	0.07893	46	-4
Chihuahua	Welsh.Springer.Spaniel	0.094091	14	0.116206	18	-4	0.097197	24	-10
Chihuahua	Welsh.Terrier	0.089798	23	0.111914	23	0	0.086856	35	-12
Chihuahua	West.Highland.White.Terrier	0.090725	20	0.083118	55	-35	0.070389	54	-34
Chihuahua	Yorkshire.Terrier	0.073025	55	0.08129	56	-1	0.074664	50	5
