# Supplementary material for: Systematically identifying genetic signatures including novel SNP-clusters, nonsense variants, frame-shift INDELs, and long STR expansions that potentially link to unknown phenotypes existing in dog breeds
Source: BMC Genomics. 2023 Jun 5;24:302. doi: 10.1186/s12864-023-09390-6 (PMC10240460; doi:10.1186/s12864-023-09390-6)
Supplement: Supplementary file 12 — Additional file 12: Data S10. Detailed list of SNP, INDEL and STR based GS similarity scores for each breed. This zip file contains 76 text files each corresponds to one valid breed involved in this study. Each text file contains detailed pairwise similarity scores calculated using genome-wide SNP, INDEL and STR GS. [file 12864_2023_9390_MOESM12_ESM.zip › Chinese.Shar.pei.txt]

#Breed1	Breed2	SNP GS based similarity	SNP GS based similarity rank	INDEL GS based similarity	INDEL GS based similarity rank	Rank change between INDEL and SNP based score	STR GS based similarity	STR GS based similarity rank	Rank change between STR and SNP based score
Chinese.Shar.pei	Airedale.Terrier	0.124365	8	0.191441	4	4	0.140137	4	4
Chinese.Shar.pei	Akita	0.193345	2	0.205961	3	-1	0.141078	3	-1
Chinese.Shar.pei	Alaskan.Malamute	0.161547	3	0.182725	8	-5	0.116448	12	-9
Chinese.Shar.pei	American.Eskimo.Dog	0.070144	58	0.087943	60	-2	0.051433	67	-9
Chinese.Shar.pei	American.Staffordshire.Terrier	0.06851	59	0.096107	58	1	0.066006	57	2
Chinese.Shar.pei	Australian.Shepherd	0.055886	67	0.069782	69	-2	0.053253	64	3
Chinese.Shar.pei	Basset.Hound	0.091199	35	0.13249	32	3	0.088639	33	2
Chinese.Shar.pei	Beagle	0.04107	73	0.051608	74	-1	0.028508	74	-1
Chinese.Shar.pei	Bernese.Mountain.Dog	0.100514	23	0.151952	16	7	0.104703	20	3
Chinese.Shar.pei	Bichon.Frise	0.05178	70	0.063641	72	-2	0.043377	72	-2
Chinese.Shar.pei	Border.Collie	0.055181	68	0.070033	68	0	0.044539	71	-3
Chinese.Shar.pei	Border.Terrier	0.112477	14	0.170814	10	4	0.123168	8	6
Chinese.Shar.pei	Boston.Terrier	0.051712	71	0.07122	66	5	0.047979	69	2
Chinese.Shar.pei	Bouvier.Des.Flandres	0.084942	43	0.121377	38	5	0.084451	37	6
Chinese.Shar.pei	Boxer	0.128184	5	0.18497	7	-2	0.126751	7	-2
Chinese.Shar.pei	Briard	0.089432	38	0.13404	29	9	0.096225	28	10
Chinese.Shar.pei	Bull.Terrier	0.121975	10	0.190851	5	5	0.138724	5	5
Chinese.Shar.pei	Bullmastiff	0.100179	24	0.146807	20	4	0.106857	15	9
Chinese.Shar.pei	Cairn.Terrier	0.087871	41	0.122109	37	4	0.085161	36	5
Chinese.Shar.pei	Chesapeake.Bay.Retriever	0.062269	65	0.084686	62	3	0.061279	59	6
Chinese.Shar.pei	Chihuahua	0.06504	64	0.085214	61	3	0.06051	60	4
Chinese.Shar.pei	Chow.Chow	0.235562	1	0.241163	1	0	0.164526	1	0
Chinese.Shar.pei	Collie	0.113162	13	0.173859	9	4	0.118558	10	3
Chinese.Shar.pei	Dachshund	0.031551	75	0.040171	75	0	0.020312	75	0
Chinese.Shar.pei	Dalmatian	0.082635	45	0.110525	46	-1	0.077539	43	2
Chinese.Shar.pei	Doberman.Pinscher	0.110175	15	0.144937	22	-7	0.100505	24	-9
Chinese.Shar.pei	English.Bulldog	0.105224	20	0.158368	14	6	0.117283	11	9
Chinese.Shar.pei	English.Cocker.Spaniel	0.090755	36	0.130001	33	3	0.092935	30	6
Chinese.Shar.pei	English.Setter	0.073865	56	0.103345	54	2	0.066764	55	1
Chinese.Shar.pei	English.Springer.Spaniel	0.054272	69	0.079377	65	4	0.054982	62	7
Chinese.Shar.pei	Field.Spaniel	0.109737	16	0.166113	11	5	0.119301	9	7
Chinese.Shar.pei	Flat.coated.Retriever	0.090006	37	0.128426	34	3	0.092784	31	6
Chinese.Shar.pei	French.Bulldog	0.066149	61	0.099864	55	6	0.061826	58	3
Chinese.Shar.pei	German.Shepherd.Dog	0.057065	66	0.070832	67	-1	0.049734	68	-2
Chinese.Shar.pei	German.Shorthaired.Pointer	0.084577	44	0.112697	44	0	0.072212	49	-5
Chinese.Shar.pei	Giant.Schnauzer	0.07923	50	0.105235	49	1	0.076613	45	5
Chinese.Shar.pei	Golden.Retriever	0.035026	74	0.05181	73	1	0.037453	73	1
Chinese.Shar.pei	Great.Dane	0.073734	57	0.10441	52	5	0.077275	44	13
Chinese.Shar.pei	Greyhound	0.065778	62	0.065583	71	-9	0.052478	65	-3
Chinese.Shar.pei	Irish.Setter	0.079406	48	0.115303	41	7	0.083094	39	9
Chinese.Shar.pei	Irish.Water.Spaniel	0.091233	34	0.136291	28	6	0.085547	34	0
Chinese.Shar.pei	Irish.Wolfhound	0.092897	32	0.11519	42	-10	0.068687	54	-22
Chinese.Shar.pei	Keeshond	0.0934	31	0.123862	36	-5	0.085508	35	-4
Chinese.Shar.pei	Labrador.Retriever	0.050768	72	0.069649	70	2	0.047862	70	2
Chinese.Shar.pei	Leonberger	0.101904	22	0.144048	23	-1	0.104953	18	4
Chinese.Shar.pei	Lhasa.Apso	0.109374	17	0.12485	35	-18	0.081137	40	-23
Chinese.Shar.pei	Maltese	0.074938	55	0.097366	57	-2	0.066198	56	-1
Chinese.Shar.pei	Manchester.Terrier	0.118897	12	0.186722	6	6	0.127931	6	6
Chinese.Shar.pei	Miniature.Pinscher	0.079372	49	0.110215	47	2	0.070732	50	-1
Chinese.Shar.pei	Miniature.Schnauzer	0.104918	21	0.1545	15	6	0.106492	16	5
Chinese.Shar.pei	Newfoundland	0.089147	39	0.11961	39	0	0.078432	42	-3
Chinese.Shar.pei	Norwich.Terrier	0.124326	9	0.16555	12	-3	0.108307	14	-5
Chinese.Shar.pei	Old.English.Sheepdog	0.081353	47	0.117754	40	7	0.083468	38	9
Chinese.Shar.pei	Pembroke.Welsh.Corgi	0.09636	28	0.137088	27	1	0.105068	17	11
Chinese.Shar.pei	Pointer	0.076666	53	0.080901	64	-11	0.054437	63	-10
Chinese.Shar.pei	Pomeranian	0.077904	52	0.099644	56	-4	0.075943	46	6
Chinese.Shar.pei	Rhodesian.Ridgeback	0.065197	63	0.092335	59	4	0.051474	66	-3
Chinese.Shar.pei	Rottweiler	0.098744	26	0.11303	43	-17	0.078945	41	-15
Chinese.Shar.pei	Samoyed	0.121705	11	0.145698	21	-10	0.100197	25	-14
Chinese.Shar.pei	Scottish.Terrier	0.107005	18	0.163757	13	5	0.113405	13	5
Chinese.Shar.pei	Shetland.Sheepdog	0.091412	33	0.139164	25	8	0.096668	27	6
Chinese.Shar.pei	Shih.Tzu	0.127052	7	0.149821	18	-11	0.103214	21	-14
Chinese.Shar.pei	Soft.Coated.Wheaten.Terrier	0.09771	27	0.138353	26	1	0.102465	22	5
Chinese.Shar.pei	St..Bernard	0.081442	46	0.111374	45	1	0.073372	48	-2
Chinese.Shar.pei	Staffordshire.Bull.Terrier	0.088705	40	0.133088	31	9	0.092043	32	8
Chinese.Shar.pei	Standard.Schnauzer	0.086872	42	0.104674	51	-9	0.070662	51	-9
Chinese.Shar.pei	Sussex.Spaniel	0.131163	4	0.218892	2	2	0.151429	2	2
Chinese.Shar.pei	Tibetan.Spaniel	0.127249	6	0.150367	17	-11	0.101559	23	-17
Chinese.Shar.pei	Tibetan.Terrier	0.106731	19	0.133895	30	-11	0.094167	29	-10
Chinese.Shar.pei	Vizsla	0.066668	60	0.084546	63	-3	0.057991	61	-1
Chinese.Shar.pei	Weimaraner	0.079178	51	0.109111	48	3	0.074517	47	4
Chinese.Shar.pei	Welsh.Springer.Spaniel	0.099748	25	0.149281	19	6	0.099396	26	-1
Chinese.Shar.pei	Welsh.Terrier	0.094581	30	0.141861	24	6	0.104708	19	11
Chinese.Shar.pei	West.Highland.White.Terrier	0.095977	29	0.105077	50	-21	0.069505	53	-24
Chinese.Shar.pei	Yorkshire.Terrier	0.075176	54	0.104271	53	1	0.070017	52	2
