# Supplementary material for: Systematically identifying genetic signatures including novel SNP-clusters, nonsense variants, frame-shift INDELs, and long STR expansions that potentially link to unknown phenotypes existing in dog breeds
Source: BMC Genomics. 2023 Jun 5;24:302. doi: 10.1186/s12864-023-09390-6 (PMC10240460; doi:10.1186/s12864-023-09390-6)
Supplement: Supplementary file 12 — Additional file 12: Data S10. Detailed list of SNP, INDEL and STR based GS similarity scores for each breed. This zip file contains 76 text files each corresponds to one valid breed involved in this study. Each text file contains detailed pairwise similarity scores calculated using genome-wide SNP, INDEL and STR GS. [file 12864_2023_9390_MOESM12_ESM.zip › Chow.Chow.txt]

#Breed1	Breed2	SNP GS based similarity	SNP GS based similarity rank	INDEL GS based similarity	INDEL GS based similarity rank	Rank change between INDEL and SNP based score	STR GS based similarity	STR GS based similarity rank	Rank change between STR and SNP based score
Chow.Chow	Airedale.Terrier	0.173683	9	0.299642	4	5	0.243628	3	6
Chow.Chow	Akita	0.288023	1	0.323931	2	-1	0.242171	4	-3
Chow.Chow	Alaskan.Malamute	0.241474	2	0.286397	5	-3	0.217188	7	-5
Chow.Chow	American.Eskimo.Dog	0.100301	57	0.136523	61	-4	0.102527	61	-4
Chow.Chow	American.Staffordshire.Terrier	0.092663	62	0.151412	57	5	0.117947	55	7
Chow.Chow	Australian.Shepherd	0.078249	67	0.11028	66	1	0.083439	67	0
Chow.Chow	Basset.Hound	0.128481	36	0.205583	30	6	0.161931	29	7
Chow.Chow	Beagle	0.055717	73	0.072762	74	-1	0.055772	74	-1
Chow.Chow	Bernese.Mountain.Dog	0.149536	21	0.241519	16	5	0.190597	12	9
Chow.Chow	Bichon.Frise	0.070333	70	0.095885	72	-2	0.073444	71	-1
Chow.Chow	Border.Collie	0.073402	69	0.100577	71	-2	0.070338	72	-3
Chow.Chow	Border.Terrier	0.163307	13	0.271787	9	4	0.22086	6	7
Chow.Chow	Boston.Terrier	0.067465	72	0.10747	69	3	0.09623	65	7
Chow.Chow	Bouvier.Des.Flandres	0.123099	40	0.195768	35	5	0.156008	33	7
Chow.Chow	Boxer	0.161327	15	0.28492	6	9	0.222237	5	10
Chow.Chow	Briard	0.13349	29	0.212654	28	1	0.161454	30	-1
Chow.Chow	Bull.Terrier	0.171191	10	0.312273	3	7	0.255695	2	8
Chow.Chow	Bullmastiff	0.135411	27	0.232949	21	6	0.181671	17	10
Chow.Chow	Cairn.Terrier	0.12222	41	0.190891	38	3	0.140057	39	2
Chow.Chow	Chesapeake.Bay.Retriever	0.092037	64	0.138217	60	4	0.107085	59	5
Chow.Chow	Chihuahua	0.092459	63	0.129376	64	-1	0.11098	57	6
Chow.Chow	Chinese.Shar.pei	0.235562	3	0.241163	17	-14	0.164526	27	-24
Chow.Chow	Collie	0.166132	12	0.281394	7	5	0.206583	11	1
Chow.Chow	Dachshund	0.04832	75	0.064257	75	0	0.046686	75	0
Chow.Chow	Dalmatian	0.117642	44	0.176194	44	0	0.13299	43	1
Chow.Chow	Doberman.Pinscher	0.160106	16	0.228975	23	-7	0.175107	23	-7
Chow.Chow	English.Bulldog	0.130236	34	0.233887	20	14	0.184588	14	20
Chow.Chow	English.Cocker.Spaniel	0.13095	32	0.205029	32	0	0.157844	31	1
Chow.Chow	English.Setter	0.108847	53	0.171333	47	6	0.130769	44	9
Chow.Chow	English.Springer.Spaniel	0.081797	65	0.129903	63	2	0.098179	63	2
Chow.Chow	Field.Spaniel	0.162926	14	0.271075	10	4	0.210555	9	5
Chow.Chow	Flat.coated.Retriever	0.124943	38	0.193665	36	2	0.154922	34	4
Chow.Chow	French.Bulldog	0.079731	66	0.142384	59	7	0.105795	60	6
Chow.Chow	German.Shepherd.Dog	0.077694	68	0.108999	67	1	0.07663	69	-1
Chow.Chow	German.Shorthaired.Pointer	0.117791	43	0.176468	43	0	0.12357	51	-8
Chow.Chow	Giant.Schnauzer	0.109505	52	0.164259	51	1	0.127881	47	5
Chow.Chow	Golden.Retriever	0.048422	74	0.083195	73	1	0.057253	73	1
Chow.Chow	Great.Dane	0.101062	56	0.154062	54	2	0.128212	46	10
Chow.Chow	Greyhound	0.094352	60	0.10898	68	-8	0.078682	68	-8
Chow.Chow	Irish.Setter	0.116763	45	0.187466	39	6	0.145312	38	7
Chow.Chow	Irish.Water.Spaniel	0.127069	37	0.204009	33	4	0.153474	35	2
Chow.Chow	Irish.Wolfhound	0.132841	30	0.177855	42	-12	0.108451	58	-28
Chow.Chow	Keeshond	0.131641	31	0.192702	37	-6	0.153277	36	-5
Chow.Chow	Labrador.Retriever	0.068549	71	0.104177	70	1	0.074948	70	1
Chow.Chow	Leonberger	0.14588	22	0.231727	22	0	0.17781	20	2
Chow.Chow	Lhasa.Apso	0.166694	11	0.205199	31	-20	0.148271	37	-26
Chow.Chow	Maltese	0.103635	55	0.151605	56	-1	0.115313	56	-1
Chow.Chow	Manchester.Terrier	0.160064	17	0.275111	8	9	0.209616	10	7
Chow.Chow	Miniature.Pinscher	0.114295	48	0.174018	45	3	0.124201	50	-2
Chow.Chow	Miniature.Schnauzer	0.151649	20	0.245456	14	6	0.190154	13	7
Chow.Chow	Newfoundland	0.123714	39	0.179816	41	-2	0.130645	45	-6
Chow.Chow	Norwich.Terrier	0.175798	8	0.25517	12	-4	0.183788	16	-8
Chow.Chow	Old.English.Sheepdog	0.115906	46	0.183339	40	6	0.135887	41	5
Chow.Chow	Pembroke.Welsh.Corgi	0.139479	25	0.215933	25	0	0.175853	21	4
Chow.Chow	Pointer	0.106009	54	0.123923	65	-11	0.097431	64	-10
Chow.Chow	Pomeranian	0.114335	47	0.164388	50	-3	0.126662	49	-2
Chow.Chow	Rhodesian.Ridgeback	0.097028	59	0.147807	58	1	0.086382	66	-7
Chow.Chow	Rottweiler	0.133591	28	0.16462	49	-21	0.123336	52	-24
Chow.Chow	Samoyed	0.181299	7	0.234072	19	-12	0.174292	24	-17
Chow.Chow	Scottish.Terrier	0.159954	18	0.263437	11	7	0.210831	8	10
Chow.Chow	Shetland.Sheepdog	0.12942	35	0.211147	29	6	0.16942	26	9
Chow.Chow	Shih.Tzu	0.186313	6	0.24805	13	-7	0.184561	15	-9
Chow.Chow	Soft.Coated.Wheaten.Terrier	0.140714	24	0.216015	24	0	0.175749	22	2
Chow.Chow	St..Bernard	0.111465	50	0.170384	48	2	0.135059	42	8
Chow.Chow	Staffordshire.Bull.Terrier	0.120344	42	0.203391	34	8	0.156544	32	10
Chow.Chow	Standard.Schnauzer	0.114159	49	0.15664	53	-4	0.120203	53	-4
Chow.Chow	Sussex.Spaniel	0.191366	4	0.34861	1	3	0.263688	1	3
Chow.Chow	Tibetan.Spaniel	0.189739	5	0.242545	15	-10	0.17924	19	-14
Chow.Chow	Tibetan.Terrier	0.159016	19	0.215602	26	-7	0.17204	25	-6
Chow.Chow	Vizsla	0.094257	61	0.131462	62	-1	0.098819	62	-1
Chow.Chow	Weimaraner	0.111032	51	0.173189	46	5	0.136709	40	11
Chow.Chow	Welsh.Springer.Spaniel	0.141615	23	0.234354	18	5	0.179709	18	5
Chow.Chow	Welsh.Terrier	0.130627	33	0.215311	27	6	0.164368	28	5
Chow.Chow	West.Highland.White.Terrier	0.137998	26	0.157845	52	-26	0.127225	48	-22
Chow.Chow	Yorkshire.Terrier	0.099804	58	0.151846	55	3	0.118837	54	4
