# Supplementary material for: Systematically identifying genetic signatures including novel SNP-clusters, nonsense variants, frame-shift INDELs, and long STR expansions that potentially link to unknown phenotypes existing in dog breeds
Source: BMC Genomics. 2023 Jun 5;24:302. doi: 10.1186/s12864-023-09390-6 (PMC10240460; doi:10.1186/s12864-023-09390-6)
Supplement: Supplementary file 12 — Additional file 12: Data S10. Detailed list of SNP, INDEL and STR based GS similarity scores for each breed. This zip file contains 76 text files each corresponds to one valid breed involved in this study. Each text file contains detailed pairwise similarity scores calculated using genome-wide SNP, INDEL and STR GS. [file 12864_2023_9390_MOESM12_ESM.zip › Dachshund.txt]

#Breed1	Breed2	SNP GS based similarity	SNP GS based similarity rank	INDEL GS based similarity	INDEL GS based similarity rank	Rank change between INDEL and SNP based score	STR GS based similarity	STR GS based similarity rank	Rank change between STR and SNP based score
Dachshund	Airedale.Terrier	0.057694	4	0.074258	4	0	0.055123	4	0
Dachshund	Akita	0.043514	49	0.054245	27	22	0.039789	35	14
Dachshund	Alaskan.Malamute	0.047269	33	0.06188	15	18	0.047201	15	18
Dachshund	American.Eskimo.Dog	0.041354	52	0.042903	54	-2	0.034824	44	8
Dachshund	American.Staffordshire.Terrier	0.029522	69	0.036196	65	4	0.022157	67	2
Dachshund	Australian.Shepherd	0.032696	65	0.033774	68	-3	0.021367	70	-5
Dachshund	Basset.Hound	0.053418	11	0.054894	23	-12	0.044137	24	-13
Dachshund	Beagle	0.025427	72	0.024951	74	-2	0.02206	69	3
Dachshund	Bernese.Mountain.Dog	0.050726	17	0.05521	22	-5	0.042065	30	-13
Dachshund	Bichon.Frise	0.038296	58	0.038221	62	-4	0.024279	65	-7
Dachshund	Border.Collie	0.026462	70	0.027399	72	-2	0.025794	64	6
Dachshund	Border.Terrier	0.053666	10	0.068867	7	3	0.053858	6	4
Dachshund	Boston.Terrier	0.025795	71	0.029182	70	1	0.022679	66	5
Dachshund	Bouvier.Des.Flandres	0.047198	34	0.05144	37	-3	0.042093	29	5
Dachshund	Boxer	0.046939	35	0.066736	11	24	0.051002	8	27
Dachshund	Briard	0.046044	38	0.054453	26	12	0.040254	33	5
Dachshund	Bull.Terrier	0.05151	14	0.076488	2	12	0.061768	1	13
Dachshund	Bullmastiff	0.038673	57	0.051096	39	18	0.033549	47	10
Dachshund	Cairn.Terrier	0.045804	40	0.053711	30	10	0.038712	39	1
Dachshund	Chesapeake.Bay.Retriever	0.036766	60	0.039292	61	-1	0.02687	63	-3
Dachshund	Chihuahua	0.042893	50	0.041146	57	-7	0.039067	38	12
Dachshund	Chinese.Shar.pei	0.031551	67	0.040171	59	8	0.020312	71	-4
Dachshund	Chow.Chow	0.04832	26	0.064257	12	14	0.046686	16	10
Dachshund	Collie	0.052024	13	0.068133	9	4	0.044604	20	-7
Dachshund	Dalmatian	0.04441	44	0.049388	43	1	0.028452	61	-17
Dachshund	Doberman.Pinscher	0.053171	12	0.057728	21	-9	0.044468	22	-10
Dachshund	English.Bulldog	0.041487	51	0.061042	17	34	0.04592	17	34
Dachshund	English.Cocker.Spaniel	0.056519	6	0.063976	13	-7	0.050709	9	-3
Dachshund	English.Setter	0.045832	39	0.049663	42	-3	0.033436	48	-9
Dachshund	English.Springer.Spaniel	0.034891	63	0.040441	58	5	0.028636	60	3
Dachshund	Field.Spaniel	0.063024	1	0.074914	3	-2	0.058493	3	-2
Dachshund	Flat.coated.Retriever	0.043739	47	0.045679	48	-1	0.045454	19	28
Dachshund	French.Bulldog	0.022067	74	0.029934	69	5	0.017322	73	1
Dachshund	German.Shepherd.Dog	0.030251	68	0.028528	71	-3	0.016555	74	-6
Dachshund	German.Shorthaired.Pointer	0.049977	19	0.053647	31	-12	0.035213	43	-24
Dachshund	Giant.Schnauzer	0.040639	55	0.041955	55	0	0.033163	49	6
Dachshund	Golden.Retriever	0.016347	75	0.016996	75	0	0.010526	75	0
Dachshund	Great.Dane	0.0331	64	0.038171	63	1	0.031939	54	10
Dachshund	Greyhound	0.032242	66	0.025729	73	-7	0.019987	72	-6
Dachshund	Irish.Setter	0.045702	41	0.053779	29	12	0.042525	28	13
Dachshund	Irish.Water.Spaniel	0.040779	53	0.044439	51	2	0.041399	31	22
Dachshund	Irish.Wolfhound	0.044904	43	0.045649	49	-6	0.028984	58	-15
Dachshund	Keeshond	0.049984	18	0.052479	34	-16	0.043659	25	-7
Dachshund	Labrador.Retriever	0.022513	73	0.034113	66	7	0.027777	62	11
Dachshund	Leonberger	0.051078	16	0.058086	20	-4	0.038277	40	-24
Dachshund	Lhasa.Apso	0.043821	46	0.048135	45	1	0.032147	53	-7
Dachshund	Maltese	0.047834	29	0.047225	46	-17	0.039669	36	-7
Dachshund	Manchester.Terrier	0.048808	24	0.063283	14	10	0.044154	23	1
Dachshund	Miniature.Pinscher	0.047653	31	0.051009	40	-9	0.039295	37	-6
Dachshund	Miniature.Schnauzer	0.056383	8	0.068766	8	0	0.049191	11	-3
Dachshund	Newfoundland	0.049451	21	0.051605	36	-15	0.032198	52	-31
Dachshund	Norwich.Terrier	0.05639	7	0.069164	6	1	0.045823	18	-11
Dachshund	Old.English.Sheepdog	0.040762	54	0.048848	44	10	0.036106	41	13
Dachshund	Pembroke.Welsh.Corgi	0.057126	5	0.061282	16	-11	0.049275	10	-5
Dachshund	Pointer	0.04555	42	0.03408	67	-25	0.030114	55	-13
Dachshund	Pomeranian	0.048475	25	0.053529	32	-7	0.034583	45	-20
Dachshund	Rhodesian.Ridgeback	0.035094	62	0.037438	64	-2	0.022128	68	-6
Dachshund	Rottweiler	0.047744	30	0.04581	47	-17	0.029176	57	-27
Dachshund	Samoyed	0.046406	37	0.05396	28	9	0.041126	32	5
Dachshund	Scottish.Terrier	0.054783	9	0.071588	5	4	0.059412	2	7
Dachshund	Shetland.Sheepdog	0.047514	32	0.051193	38	-6	0.044488	21	11
Dachshund	Shih.Tzu	0.051116	15	0.054482	25	-10	0.047773	13	2
Dachshund	Soft.Coated.Wheaten.Terrier	0.049916	20	0.060494	18	2	0.048519	12	8
Dachshund	St..Bernard	0.035902	61	0.041699	56	5	0.032533	51	10
Dachshund	Staffordshire.Bull.Terrier	0.038726	56	0.053082	33	23	0.034087	46	10
Dachshund	Standard.Schnauzer	0.043829	45	0.044138	52	-7	0.028824	59	-14
Dachshund	Sussex.Spaniel	0.06061	2	0.078881	1	1	0.053984	5	-3
Dachshund	Tibetan.Spaniel	0.048914	23	0.058584	19	4	0.047724	14	9
Dachshund	Tibetan.Terrier	0.046807	36	0.050267	41	-5	0.039805	34	2
Dachshund	Vizsla	0.043713	48	0.039479	60	-12	0.029373	56	-8
Dachshund	Weimaraner	0.048088	28	0.051988	35	-7	0.042931	27	1
Dachshund	Welsh.Springer.Spaniel	0.058621	3	0.067922	10	-7	0.05123	7	-4
Dachshund	Welsh.Terrier	0.049342	22	0.054536	24	-2	0.043287	26	-4
Dachshund	West.Highland.White.Terrier	0.048124	27	0.044031	53	-26	0.032616	50	-23
Dachshund	Yorkshire.Terrier	0.037637	59	0.044654	50	9	0.035981	42	17
