# Supplementary material for: Systematically identifying genetic signatures including novel SNP-clusters, nonsense variants, frame-shift INDELs, and long STR expansions that potentially link to unknown phenotypes existing in dog breeds
Source: BMC Genomics. 2023 Jun 5;24:302. doi: 10.1186/s12864-023-09390-6 (PMC10240460; doi:10.1186/s12864-023-09390-6)
Supplement: Supplementary file 12 — Additional file 12: Data S10. Detailed list of SNP, INDEL and STR based GS similarity scores for each breed. This zip file contains 76 text files each corresponds to one valid breed involved in this study. Each text file contains detailed pairwise similarity scores calculated using genome-wide SNP, INDEL and STR GS. [file 12864_2023_9390_MOESM12_ESM.zip › Dalmatian.txt]

#Breed1	Breed2	SNP GS based similarity	SNP GS based similarity rank	INDEL GS based similarity	INDEL GS based similarity rank	Rank change between INDEL and SNP based score	STR GS based similarity	STR GS based similarity rank	Rank change between STR and SNP based score
Dalmatian	Airedale.Terrier	0.138099	3	0.194046	2	1	0.156732	2	1
Dalmatian	Akita	0.107381	32	0.15787	16	16	0.116338	22	10
Dalmatian	Alaskan.Malamute	0.11101	24	0.158644	15	9	0.125058	17	7
Dalmatian	American.Eskimo.Dog	0.07727	65	0.092302	63	2	0.068876	62	3
Dalmatian	American.Staffordshire.Terrier	0.088385	56	0.103597	56	0	0.076643	58	-2
Dalmatian	Australian.Shepherd	0.071718	67	0.086875	65	2	0.061173	66	1
Dalmatian	Basset.Hound	0.110407	25	0.137082	30	-5	0.108038	29	-4
Dalmatian	Beagle	0.0512	73	0.058721	73	0	0.049235	73	0
Dalmatian	Bernese.Mountain.Dog	0.116145	19	0.15313	19	0	0.127141	15	4
Dalmatian	Bichon.Frise	0.059138	70	0.067982	71	-1	0.054393	69	1
Dalmatian	Border.Collie	0.058331	72	0.066109	72	0	0.051288	72	0
Dalmatian	Border.Terrier	0.124944	12	0.170517	11	1	0.14214	6	6
Dalmatian	Boston.Terrier	0.06202	69	0.076213	67	2	0.059098	67	2
Dalmatian	Bouvier.Des.Flandres	0.106016	37	0.129866	38	-1	0.097979	40	-3
Dalmatian	Boxer	0.13015	7	0.177252	7	0	0.14167	7	0
Dalmatian	Briard	0.108174	30	0.138119	29	1	0.106272	31	-1
Dalmatian	Bull.Terrier	0.13364	4	0.192903	3	1	0.151294	3	1
Dalmatian	Bullmastiff	0.12068	15	0.155726	17	-2	0.121158	19	-4
Dalmatian	Cairn.Terrier	0.106088	36	0.134455	32	4	0.105075	34	2
Dalmatian	Chesapeake.Bay.Retriever	0.080879	62	0.097063	60	2	0.074934	60	2
Dalmatian	Chihuahua	0.082195	60	0.092739	62	-2	0.077784	56	4
Dalmatian	Chinese.Shar.pei	0.082635	59	0.110525	49	10	0.077539	57	2
Dalmatian	Chow.Chow	0.117642	17	0.176194	9	8	0.13299	11	6
Dalmatian	Collie	0.125281	11	0.182501	4	7	0.130181	12	-1
Dalmatian	Dachshund	0.04441	75	0.049388	75	0	0.028452	75	0
Dalmatian	Doberman.Pinscher	0.130175	6	0.152708	20	-14	0.116111	23	-17
Dalmatian	English.Bulldog	0.121841	14	0.164561	13	1	0.133101	10	4
Dalmatian	English.Cocker.Spaniel	0.116557	18	0.148101	23	-5	0.121696	18	0
Dalmatian	English.Setter	0.102208	47	0.126077	41	6	0.096865	42	5
Dalmatian	English.Springer.Spaniel	0.078232	64	0.090606	64	0	0.062626	65	-1
Dalmatian	Field.Spaniel	0.133313	5	0.18174	5	0	0.137986	8	-3
Dalmatian	Flat.coated.Retriever	0.106366	35	0.132535	36	-1	0.106072	32	3
Dalmatian	French.Bulldog	0.073163	66	0.086589	66	0	0.063796	64	2
Dalmatian	German.Shepherd.Dog	0.058871	71	0.071905	70	1	0.052816	70	1
Dalmatian	German.Shorthaired.Pointer	0.105298	38	0.124469	44	-6	0.087014	47	-9
Dalmatian	Giant.Schnauzer	0.088392	55	0.105767	54	1	0.086585	48	7
Dalmatian	Golden.Retriever	0.046964	74	0.053788	74	0	0.03429	74	0
Dalmatian	Great.Dane	0.08912	54	0.105666	55	-1	0.085076	49	5
Dalmatian	Greyhound	0.082002	61	0.074716	68	-7	0.051684	71	-10
Dalmatian	Irish.Setter	0.10378	42	0.126118	40	2	0.104406	35	7
Dalmatian	Irish.Water.Spaniel	0.111697	23	0.140114	27	-4	0.114701	24	-1
Dalmatian	Irish.Wolfhound	0.107239	33	0.120949	45	-12	0.080597	52	-19
Dalmatian	Keeshond	0.104245	41	0.130416	37	4	0.099435	39	2
Dalmatian	Labrador.Retriever	0.062818	68	0.073506	69	-1	0.057357	68	0
Dalmatian	Leonberger	0.115212	20	0.149725	22	-2	0.118777	20	0
Dalmatian	Lhasa.Apso	0.093769	50	0.117553	47	3	0.088498	45	5
Dalmatian	Maltese	0.086431	58	0.10181	57	1	0.080124	54	4
Dalmatian	Manchester.Terrier	0.129008	8	0.176588	8	0	0.135096	9	-1
Dalmatian	Miniature.Pinscher	0.109386	27	0.133286	35	-8	0.10178	37	-10
Dalmatian	Miniature.Schnauzer	0.125303	10	0.16519	12	-2	0.128936	14	-4
Dalmatian	Newfoundland	0.108299	29	0.133751	34	-5	0.106885	30	-1
Dalmatian	Norwich.Terrier	0.140007	2	0.181543	6	-4	0.143253	5	-3
Dalmatian	Old.English.Sheepdog	0.102578	45	0.124941	43	2	0.094238	43	2
Dalmatian	Pembroke.Welsh.Corgi	0.115134	21	0.150271	21	0	0.129713	13	8
Dalmatian	Pointer	0.10251	46	0.094955	61	-15	0.075554	59	-13
Dalmatian	Pomeranian	0.092606	51	0.108577	51	0	0.084891	50	1
Dalmatian	Rhodesian.Ridgeback	0.080544	63	0.10158	58	5	0.065669	63	0
Dalmatian	Rottweiler	0.10707	34	0.106079	53	-19	0.087028	46	-12
Dalmatian	Samoyed	0.100137	48	0.127116	39	9	0.101243	38	10
Dalmatian	Scottish.Terrier	0.125304	9	0.170911	10	-1	0.146288	4	5
Dalmatian	Shetland.Sheepdog	0.108556	28	0.14542	24	4	0.112206	27	1
Dalmatian	Shih.Tzu	0.113317	22	0.144709	26	-4	0.112686	26	-4
Dalmatian	Soft.Coated.Wheaten.Terrier	0.11776	16	0.153892	18	-2	0.126233	16	0
Dalmatian	St..Bernard	0.089894	53	0.108908	50	3	0.084291	51	2
Dalmatian	Staffordshire.Bull.Terrier	0.108005	31	0.133784	33	-2	0.109515	28	3
Dalmatian	Standard.Schnauzer	0.103724	43	0.125663	42	1	0.097056	41	2
Dalmatian	Sussex.Spaniel	0.150631	1	0.221358	1	0	0.165684	1	0
Dalmatian	Tibetan.Spaniel	0.103334	44	0.139255	28	16	0.103628	36	8
Dalmatian	Tibetan.Terrier	0.105049	39	0.134573	31	8	0.106056	33	6
Dalmatian	Vizsla	0.091088	52	0.101065	59	-7	0.079722	55	-3
Dalmatian	Weimaraner	0.098671	49	0.117856	46	3	0.089377	44	5
Dalmatian	Welsh.Springer.Spaniel	0.124137	13	0.159312	14	-1	0.117783	21	-8
Dalmatian	Welsh.Terrier	0.110279	26	0.144945	25	1	0.11307	25	1
Dalmatian	West.Highland.White.Terrier	0.104732	40	0.108052	52	-12	0.074875	61	-21
Dalmatian	Yorkshire.Terrier	0.087919	57	0.112099	48	9	0.08047	53	4
