# Supplementary material for: Systematically identifying genetic signatures including novel SNP-clusters, nonsense variants, frame-shift INDELs, and long STR expansions that potentially link to unknown phenotypes existing in dog breeds
Source: BMC Genomics. 2023 Jun 5;24:302. doi: 10.1186/s12864-023-09390-6 (PMC10240460; doi:10.1186/s12864-023-09390-6)
Supplement: Supplementary file 12 — Additional file 12: Data S10. Detailed list of SNP, INDEL and STR based GS similarity scores for each breed. This zip file contains 76 text files each corresponds to one valid breed involved in this study. Each text file contains detailed pairwise similarity scores calculated using genome-wide SNP, INDEL and STR GS. [file 12864_2023_9390_MOESM12_ESM.zip › Doberman.Pinscher.txt]

#Breed1	Breed2	SNP GS based similarity	SNP GS based similarity rank	INDEL GS based similarity	INDEL GS based similarity rank	Rank change between INDEL and SNP based score	STR GS based similarity	STR GS based similarity rank	Rank change between STR and SNP based score
Doberman.Pinscher	Airedale.Terrier	0.186082	3	0.244928	4	-1	0.209611	3	0
Doberman.Pinscher	Akita	0.146923	27	0.206327	15	12	0.15498	18	9
Doberman.Pinscher	Alaskan.Malamute	0.154856	18	0.209695	12	6	0.168348	13	5
Doberman.Pinscher	American.Eskimo.Dog	0.100722	63	0.110795	64	-1	0.089469	62	1
Doberman.Pinscher	American.Staffordshire.Terrier	0.10871	60	0.128253	58	2	0.09894	60	0
Doberman.Pinscher	Australian.Shepherd	0.084468	69	0.093952	71	-2	0.076544	66	3
Doberman.Pinscher	Basset.Hound	0.142065	32	0.172252	33	-1	0.135076	33	-1
Doberman.Pinscher	Beagle	0.059548	74	0.066546	74	0	0.05775	73	1
Doberman.Pinscher	Bernese.Mountain.Dog	0.164171	11	0.204635	16	-5	0.166337	15	-4
Doberman.Pinscher	Bichon.Frise	0.083994	70	0.097533	68	2	0.063884	72	-2
Doberman.Pinscher	Border.Collie	0.079497	72	0.090986	72	0	0.074008	68	4
Doberman.Pinscher	Border.Terrier	0.178141	6	0.230994	7	-1	0.200426	4	2
Doberman.Pinscher	Boston.Terrier	0.08007	71	0.095733	69	2	0.078372	65	6
Doberman.Pinscher	Bouvier.Des.Flandres	0.132675	43	0.157376	44	-1	0.125337	40	3
Doberman.Pinscher	Boxer	0.1854	4	0.252395	3	1	0.199195	5	-1
Doberman.Pinscher	Briard	0.147901	25	0.18407	26	-1	0.142674	27	-2
Doberman.Pinscher	Bull.Terrier	0.192067	2	0.262266	2	0	0.221952	2	0
Doberman.Pinscher	Bullmastiff	0.15135	22	0.199338	18	4	0.152156	20	2
Doberman.Pinscher	Cairn.Terrier	0.130297	45	0.165471	37	8	0.121277	43	2
Doberman.Pinscher	Chesapeake.Bay.Retriever	0.106286	62	0.127659	59	3	0.099598	57	5
Doberman.Pinscher	Chihuahua	0.099998	64	0.115302	62	2	0.103323	55	9
Doberman.Pinscher	Chinese.Shar.pei	0.110175	58	0.144937	52	6	0.100505	56	2
Doberman.Pinscher	Chow.Chow	0.160106	13	0.228975	9	4	0.175107	10	3
Doberman.Pinscher	Collie	0.164364	10	0.22521	11	-1	0.169131	12	-2
Doberman.Pinscher	Dachshund	0.053171	75	0.057728	75	0	0.044468	75	0
Doberman.Pinscher	Dalmatian	0.130175	46	0.152708	49	-3	0.116111	48	-2
Doberman.Pinscher	English.Bulldog	0.152937	21	0.207275	14	7	0.167275	14	7
Doberman.Pinscher	English.Cocker.Spaniel	0.146133	29	0.177022	31	-2	0.139535	29	0
Doberman.Pinscher	English.Setter	0.124018	50	0.153387	48	2	0.118326	47	3
Doberman.Pinscher	English.Springer.Spaniel	0.091291	66	0.108094	66	0	0.092485	61	5
Doberman.Pinscher	Field.Spaniel	0.178107	7	0.229071	8	-1	0.180224	9	-2
Doberman.Pinscher	Flat.coated.Retriever	0.138996	35	0.172611	32	3	0.142873	26	9
Doberman.Pinscher	French.Bulldog	0.091209	67	0.11735	61	6	0.086788	64	3
Doberman.Pinscher	German.Shepherd.Dog	0.093312	65	0.105481	67	-2	0.071125	70	-5
Doberman.Pinscher	German.Shorthaired.Pointer	0.138034	36	0.16156	40	-4	0.112377	53	-17
Doberman.Pinscher	Giant.Schnauzer	0.133456	42	0.145541	51	-9	0.113245	50	-8
Doberman.Pinscher	Golden.Retriever	0.061755	73	0.071645	73	0	0.053795	74	-1
Doberman.Pinscher	Great.Dane	0.115892	54	0.139027	54	0	0.113144	51	3
Doberman.Pinscher	Greyhound	0.111257	57	0.109605	65	-8	0.073843	69	-12
Doberman.Pinscher	Irish.Setter	0.135822	39	0.164977	38	1	0.141452	28	11
Doberman.Pinscher	Irish.Water.Spaniel	0.146672	28	0.18046	28	0	0.136998	32	-4
Doberman.Pinscher	Irish.Wolfhound	0.150124	23	0.180881	27	-4	0.122421	42	-19
Doberman.Pinscher	Keeshond	0.129589	47	0.155057	47	0	0.11874	46	1
Doberman.Pinscher	Labrador.Retriever	0.084595	68	0.095653	70	-2	0.068497	71	-3
Doberman.Pinscher	Leonberger	0.158159	16	0.197966	20	-4	0.153448	19	-3
Doberman.Pinscher	Lhasa.Apso	0.119346	53	0.139952	53	0	0.11407	49	4
Doberman.Pinscher	Maltese	0.113121	55	0.130737	57	-2	0.104772	54	1
Doberman.Pinscher	Manchester.Terrier	0.185043	5	0.231125	6	-1	0.174996	11	-6
Doberman.Pinscher	Miniature.Pinscher	0.133846	41	0.163754	39	2	0.121206	44	-3
Doberman.Pinscher	Miniature.Schnauzer	0.159596	14	0.207289	13	1	0.159358	17	-3
Doberman.Pinscher	Newfoundland	0.139324	33	0.166184	36	-3	0.128655	36	-3
Doberman.Pinscher	Norwich.Terrier	0.177488	8	0.233769	5	3	0.190097	7	1
Doberman.Pinscher	Old.English.Sheepdog	0.124625	49	0.161455	41	8	0.123182	41	8
Doberman.Pinscher	Pembroke.Welsh.Corgi	0.147805	26	0.191379	22	4	0.163304	16	10
Doberman.Pinscher	Pointer	0.123001	51	0.114055	63	-12	0.088343	63	-12
Doberman.Pinscher	Pomeranian	0.120252	52	0.147373	50	2	0.112604	52	0
Doberman.Pinscher	Rhodesian.Ridgeback	0.11209	56	0.134687	55	1	0.075409	67	-11
Doberman.Pinscher	Rottweiler	0.153932	20	0.168646	34	-14	0.145917	24	-4
Doberman.Pinscher	Samoyed	0.144134	31	0.179729	29	2	0.139433	30	1
Doberman.Pinscher	Scottish.Terrier	0.172238	9	0.228759	10	-1	0.193405	6	3
Doberman.Pinscher	Shetland.Sheepdog	0.146037	30	0.186392	24	6	0.148349	23	7
Doberman.Pinscher	Shih.Tzu	0.155893	17	0.198067	19	-2	0.151215	22	-5
Doberman.Pinscher	Soft.Coated.Wheaten.Terrier	0.161944	12	0.204229	17	-5	0.186044	8	4
Doberman.Pinscher	St..Bernard	0.126238	48	0.157175	45	3	0.121149	45	3
Doberman.Pinscher	Staffordshire.Bull.Terrier	0.136118	38	0.17714	30	8	0.134636	34	4
Doberman.Pinscher	Standard.Schnauzer	0.130987	44	0.15759	43	1	0.12748	37	7
Doberman.Pinscher	Sussex.Spaniel	0.204848	1	0.28878	1	0	0.222127	1	0
Doberman.Pinscher	Tibetan.Spaniel	0.136968	37	0.184876	25	12	0.127096	38	-1
Doberman.Pinscher	Tibetan.Terrier	0.139157	34	0.168201	35	-1	0.13755	31	3
Doberman.Pinscher	Vizsla	0.109749	59	0.133046	56	3	0.098949	59	0
Doberman.Pinscher	Weimaraner	0.134148	40	0.159827	42	-2	0.126597	39	1
Doberman.Pinscher	Welsh.Springer.Spaniel	0.15435	19	0.191188	23	-4	0.143979	25	-6
Doberman.Pinscher	Welsh.Terrier	0.1589	15	0.193429	21	-6	0.151595	21	-6
Doberman.Pinscher	West.Highland.White.Terrier	0.14927	24	0.157067	46	-22	0.130838	35	-11
Doberman.Pinscher	Yorkshire.Terrier	0.107701	61	0.12571	60	1	0.099151	58	3
