# Supplementary material for: Systematically identifying genetic signatures including novel SNP-clusters, nonsense variants, frame-shift INDELs, and long STR expansions that potentially link to unknown phenotypes existing in dog breeds
Source: BMC Genomics. 2023 Jun 5;24:302. doi: 10.1186/s12864-023-09390-6 (PMC10240460; doi:10.1186/s12864-023-09390-6)
Supplement: Supplementary file 12 — Additional file 12: Data S10. Detailed list of SNP, INDEL and STR based GS similarity scores for each breed. This zip file contains 76 text files each corresponds to one valid breed involved in this study. Each text file contains detailed pairwise similarity scores calculated using genome-wide SNP, INDEL and STR GS. [file 12864_2023_9390_MOESM12_ESM.zip › English.Cocker.Spaniel.txt]

#Breed1	Breed2	SNP GS based similarity	SNP GS based similarity rank	INDEL GS based similarity	INDEL GS based similarity rank	Rank change between INDEL and SNP based score	STR GS based similarity	STR GS based similarity rank	Rank change between STR and SNP based score
English.Cocker.Spaniel	Airedale.Terrier	0.161206	4	0.231376	4	0	0.190293	4	0
English.Cocker.Spaniel	Akita	0.124999	34	0.185181	17	17	0.137131	22	12
English.Cocker.Spaniel	Alaskan.Malamute	0.131338	23	0.189667	15	8	0.15402	14	9
English.Cocker.Spaniel	American.Eskimo.Dog	0.093416	60	0.112406	63	-3	0.092625	59	1
English.Cocker.Spaniel	American.Staffordshire.Terrier	0.089421	65	0.117186	60	5	0.088431	60	5
English.Cocker.Spaniel	Australian.Shepherd	0.079023	66	0.095092	66	0	0.076824	66	0
English.Cocker.Spaniel	Basset.Hound	0.129795	26	0.162512	30	-4	0.118426	35	-9
English.Cocker.Spaniel	Beagle	0.060176	73	0.063223	75	-2	0.059834	73	0
English.Cocker.Spaniel	Bernese.Mountain.Dog	0.147115	12	0.191377	14	-2	0.151499	17	-5
English.Cocker.Spaniel	Bichon.Frise	0.072454	69	0.08689	70	-1	0.071614	68	1
English.Cocker.Spaniel	Border.Collie	0.069756	71	0.084581	72	-1	0.060871	72	-1
English.Cocker.Spaniel	Border.Terrier	0.15038	9	0.207979	10	-1	0.170781	7	2
English.Cocker.Spaniel	Boston.Terrier	0.067409	72	0.088052	69	3	0.077017	65	7
English.Cocker.Spaniel	Bouvier.Des.Flandres	0.114868	45	0.14402	42	3	0.107937	47	-2
English.Cocker.Spaniel	Boxer	0.154343	6	0.233422	3	3	0.187681	5	1
English.Cocker.Spaniel	Briard	0.132259	22	0.167858	26	-4	0.131124	28	-6
English.Cocker.Spaniel	Bull.Terrier	0.150997	8	0.231314	5	3	0.193501	3	5
English.Cocker.Spaniel	Bullmastiff	0.127155	29	0.177451	20	9	0.135186	23	6
English.Cocker.Spaniel	Cairn.Terrier	0.117224	40	0.154282	35	5	0.104627	51	-11
English.Cocker.Spaniel	Chesapeake.Bay.Retriever	0.094424	59	0.117503	59	0	0.085663	61	-2
English.Cocker.Spaniel	Chihuahua	0.090339	63	0.106345	64	-1	0.083722	62	1
English.Cocker.Spaniel	Chinese.Shar.pei	0.090755	62	0.130001	55	7	0.092935	58	4
English.Cocker.Spaniel	Chow.Chow	0.13095	25	0.205029	11	14	0.157844	10	15
English.Cocker.Spaniel	Collie	0.149553	10	0.211903	7	3	0.155741	13	-3
English.Cocker.Spaniel	Dachshund	0.056519	75	0.063976	74	1	0.050709	75	0
English.Cocker.Spaniel	Dalmatian	0.116557	42	0.148101	37	5	0.121696	33	9
English.Cocker.Spaniel	Doberman.Pinscher	0.146133	13	0.177022	21	-8	0.139535	20	-7
English.Cocker.Spaniel	English.Bulldog	0.121675	37	0.181719	18	19	0.142574	19	18
English.Cocker.Spaniel	English.Setter	0.113234	49	0.138928	46	3	0.111094	43	6
English.Cocker.Spaniel	English.Springer.Spaniel	0.12613	32	0.137068	49	-17	0.097281	56	-24
English.Cocker.Spaniel	Field.Spaniel	0.251136	1	0.287753	1	0	0.225933	1	0
English.Cocker.Spaniel	Flat.coated.Retriever	0.126627	31	0.16222	31	0	0.133483	25	6
English.Cocker.Spaniel	French.Bulldog	0.076039	67	0.106224	65	2	0.080576	64	3
English.Cocker.Spaniel	German.Shepherd.Dog	0.073983	68	0.091779	67	1	0.067211	70	-2
English.Cocker.Spaniel	German.Shorthaired.Pointer	0.125041	33	0.147074	39	-6	0.103446	52	-19
English.Cocker.Spaniel	Giant.Schnauzer	0.112024	51	0.138938	45	6	0.111536	41	10
English.Cocker.Spaniel	Golden.Retriever	0.057695	74	0.069012	73	1	0.052153	74	0
English.Cocker.Spaniel	Great.Dane	0.093289	61	0.113914	62	-1	0.104974	48	13
English.Cocker.Spaniel	Greyhound	0.089606	64	0.086216	71	-7	0.065221	71	-7
English.Cocker.Spaniel	Irish.Setter	0.12945	28	0.158737	32	-4	0.121236	34	-6
English.Cocker.Spaniel	Irish.Water.Spaniel	0.134098	20	0.170964	25	-5	0.132603	26	-6
English.Cocker.Spaniel	Irish.Wolfhound	0.127009	30	0.147397	38	-8	0.09749	55	-25
English.Cocker.Spaniel	Keeshond	0.117089	41	0.149855	36	5	0.114142	37	4
English.Cocker.Spaniel	Labrador.Retriever	0.07146	70	0.089421	68	2	0.071378	69	1
English.Cocker.Spaniel	Leonberger	0.13544	17	0.181214	19	-2	0.143102	18	-1
English.Cocker.Spaniel	Lhasa.Apso	0.108753	53	0.138265	48	5	0.109999	44	9
English.Cocker.Spaniel	Maltese	0.103005	56	0.118413	58	-2	0.095463	57	-1
English.Cocker.Spaniel	Manchester.Terrier	0.14505	14	0.209735	9	5	0.160425	9	5
English.Cocker.Spaniel	Miniature.Pinscher	0.116317	43	0.143071	43	0	0.111405	42	1
English.Cocker.Spaniel	Miniature.Schnauzer	0.148331	11	0.194766	13	-2	0.157007	12	-1
English.Cocker.Spaniel	Newfoundland	0.114297	48	0.146007	40	8	0.116444	36	12
English.Cocker.Spaniel	Norwich.Terrier	0.156777	5	0.202569	12	-7	0.161487	8	-3
English.Cocker.Spaniel	Old.English.Sheepdog	0.116191	44	0.144496	41	3	0.112886	39	5
English.Cocker.Spaniel	Pembroke.Welsh.Corgi	0.136428	16	0.17675	23	-7	0.152849	16	0
English.Cocker.Spaniel	Pointer	0.118767	39	0.116731	61	-22	0.083579	63	-24
English.Cocker.Spaniel	Pomeranian	0.106874	54	0.132152	54	0	0.104847	50	4
English.Cocker.Spaniel	Rhodesian.Ridgeback	0.094468	58	0.124135	56	2	0.076155	67	-9
English.Cocker.Spaniel	Rottweiler	0.134932	18	0.140641	44	-26	0.112201	40	-22
English.Cocker.Spaniel	Samoyed	0.118893	38	0.15729	33	5	0.126867	30	8
English.Cocker.Spaniel	Scottish.Terrier	0.152511	7	0.212483	6	1	0.182467	6	1
English.Cocker.Spaniel	Shetland.Sheepdog	0.124039	35	0.162849	29	6	0.129564	29	6
English.Cocker.Spaniel	Shih.Tzu	0.132709	21	0.176854	22	-1	0.138096	21	0
English.Cocker.Spaniel	Soft.Coated.Wheaten.Terrier	0.137792	15	0.185683	16	-1	0.157117	11	4
English.Cocker.Spaniel	St..Bernard	0.106213	55	0.136949	50	5	0.1001	53	2
English.Cocker.Spaniel	Staffordshire.Bull.Terrier	0.114839	46	0.156158	34	12	0.124578	31	15
English.Cocker.Spaniel	Standard.Schnauzer	0.112734	50	0.133224	52	-2	0.10902	45	5
English.Cocker.Spaniel	Sussex.Spaniel	0.20923	2	0.278768	2	0	0.214041	2	0
English.Cocker.Spaniel	Tibetan.Spaniel	0.123872	36	0.165487	27	9	0.122107	32	4
English.Cocker.Spaniel	Tibetan.Terrier	0.129518	27	0.164892	28	-1	0.132359	27	0
English.Cocker.Spaniel	Vizsla	0.101804	57	0.119109	57	0	0.09801	54	3
English.Cocker.Spaniel	Weimaraner	0.114833	47	0.138549	47	0	0.113949	38	9
English.Cocker.Spaniel	Welsh.Springer.Spaniel	0.180844	3	0.210027	8	-5	0.15357	15	-12
English.Cocker.Spaniel	Welsh.Terrier	0.130962	24	0.174558	24	0	0.134365	24	0
English.Cocker.Spaniel	West.Highland.White.Terrier	0.134912	19	0.135873	51	-32	0.108064	46	-27
English.Cocker.Spaniel	Yorkshire.Terrier	0.109259	52	0.133081	53	-1	0.104966	49	3
