# Supplementary material for: Systematically identifying genetic signatures including novel SNP-clusters, nonsense variants, frame-shift INDELs, and long STR expansions that potentially link to unknown phenotypes existing in dog breeds
Source: BMC Genomics. 2023 Jun 5;24:302. doi: 10.1186/s12864-023-09390-6 (PMC10240460; doi:10.1186/s12864-023-09390-6)
Supplement: Supplementary file 12 — Additional file 12: Data S10. Detailed list of SNP, INDEL and STR based GS similarity scores for each breed. This zip file contains 76 text files each corresponds to one valid breed involved in this study. Each text file contains detailed pairwise similarity scores calculated using genome-wide SNP, INDEL and STR GS. [file 12864_2023_9390_MOESM12_ESM.zip › English.Setter.txt]

#Breed1	Breed2	SNP GS based similarity	SNP GS based similarity rank	INDEL GS based similarity	INDEL GS based similarity rank	Rank change between INDEL and SNP based score	STR GS based similarity	STR GS based similarity rank	Rank change between STR and SNP based score
English.Setter	Airedale.Terrier	0.129187	6	0.184854	4	2	0.152847	3	3
English.Setter	Akita	0.099656	41	0.149052	20	21	0.10846	27	14
English.Setter	Alaskan.Malamute	0.103953	34	0.153609	14	20	0.124209	13	21
English.Setter	American.Eskimo.Dog	0.077315	60	0.090394	64	-4	0.072689	61	-1
English.Setter	American.Staffordshire.Terrier	0.07142	65	0.093696	61	4	0.074845	57	8
English.Setter	Australian.Shepherd	0.070692	66	0.083014	66	0	0.062477	64	2
English.Setter	Basset.Hound	0.099289	42	0.125458	42	0	0.09892	37	5
English.Setter	Beagle	0.045952	74	0.051778	74	0	0.043994	74	0
English.Setter	Bernese.Mountain.Dog	0.111029	23	0.148023	22	1	0.116024	19	4
English.Setter	Bichon.Frise	0.062953	67	0.07502	67	0	0.055525	67	0
English.Setter	Border.Collie	0.060799	69	0.068851	71	-2	0.051056	71	-2
English.Setter	Border.Terrier	0.128186	8	0.178131	8	0	0.151303	4	4
English.Setter	Boston.Terrier	0.050835	73	0.066245	72	1	0.055146	68	5
English.Setter	Bouvier.Des.Flandres	0.100851	39	0.130923	35	4	0.103492	31	8
English.Setter	Boxer	0.114939	18	0.178294	7	11	0.141188	7	11
English.Setter	Briard	0.111463	22	0.147495	23	-1	0.104027	30	-8
English.Setter	Bull.Terrier	0.126324	9	0.205063	2	7	0.172331	1	8
English.Setter	Bullmastiff	0.107602	28	0.150154	18	10	0.119044	16	12
English.Setter	Cairn.Terrier	0.104123	33	0.134516	30	3	0.097669	39	-6
English.Setter	Chesapeake.Bay.Retriever	0.083031	57	0.102695	56	1	0.072999	60	-3
English.Setter	Chihuahua	0.080773	58	0.091065	63	-5	0.0818	52	6
English.Setter	Chinese.Shar.pei	0.073865	63	0.103345	55	8	0.066764	63	0
English.Setter	Chow.Chow	0.108847	25	0.171333	10	15	0.130769	10	15
English.Setter	Collie	0.122285	13	0.181324	5	8	0.134047	9	4
English.Setter	Dachshund	0.045832	75	0.049663	75	0	0.033436	75	0
English.Setter	Dalmatian	0.102208	38	0.126077	41	-3	0.096865	40	-2
English.Setter	Doberman.Pinscher	0.124018	12	0.153387	15	-3	0.118326	17	-5
English.Setter	English.Bulldog	0.093766	46	0.140534	25	21	0.113431	23	23
English.Setter	English.Cocker.Spaniel	0.113234	19	0.138928	27	-8	0.111094	25	-6
English.Setter	English.Springer.Spaniel	0.083487	55	0.093262	62	-7	0.072551	62	-7
English.Setter	Field.Spaniel	0.143006	2	0.188213	3	-1	0.146651	6	-4
English.Setter	Flat.coated.Retriever	0.103418	36	0.128299	39	-3	0.107855	28	8
English.Setter	French.Bulldog	0.05755	71	0.088147	65	6	0.061204	65	6
English.Setter	German.Shepherd.Dog	0.058812	70	0.069447	70	0	0.05416	69	1
English.Setter	German.Shorthaired.Pointer	0.120939	14	0.130107	36	-22	0.092131	43	-29
English.Setter	Giant.Schnauzer	0.089116	52	0.113185	50	2	0.08951	45	7
English.Setter	Golden.Retriever	0.054234	72	0.062119	73	-1	0.045114	73	-1
English.Setter	Great.Dane	0.075375	62	0.094716	60	2	0.081215	54	8
English.Setter	Greyhound	0.073561	64	0.071448	68	-4	0.047951	72	-8
English.Setter	Irish.Setter	0.136913	3	0.158959	12	-9	0.128255	11	-8
English.Setter	Irish.Water.Spaniel	0.119188	15	0.149372	19	-4	0.114614	21	-6
English.Setter	Irish.Wolfhound	0.103769	35	0.121481	45	-10	0.074722	58	-23
English.Setter	Keeshond	0.096414	45	0.127735	40	5	0.098233	38	7
English.Setter	Labrador.Retriever	0.061548	68	0.069963	69	-1	0.055876	66	2
English.Setter	Leonberger	0.111582	21	0.148991	21	0	0.115949	20	1
English.Setter	Lhasa.Apso	0.089488	51	0.113743	49	2	0.092076	44	7
English.Setter	Maltese	0.084293	54	0.100999	57	-3	0.080094	56	-2
English.Setter	Manchester.Terrier	0.130499	5	0.175912	9	-4	0.138056	8	-3
English.Setter	Miniature.Pinscher	0.093095	47	0.117369	46	1	0.089509	46	1
English.Setter	Miniature.Schnauzer	0.115289	17	0.154746	13	4	0.122445	14	3
English.Setter	Newfoundland	0.107248	29	0.133048	31	-2	0.095435	41	-12
English.Setter	Norwich.Terrier	0.128629	7	0.161287	11	-4	0.119473	15	-8
English.Setter	Old.English.Sheepdog	0.092551	48	0.115386	47	1	0.088415	47	1
English.Setter	Pembroke.Welsh.Corgi	0.105251	31	0.136958	29	2	0.114267	22	9
English.Setter	Pointer	0.132253	4	0.113875	48	-44	0.083537	51	-47
English.Setter	Pomeranian	0.083262	56	0.104073	53	3	0.086629	50	6
English.Setter	Rhodesian.Ridgeback	0.078564	59	0.100291	58	1	0.053089	70	-11
English.Setter	Rottweiler	0.112149	20	0.122385	43	-23	0.092616	42	-22
English.Setter	Samoyed	0.098598	44	0.131979	32	12	0.103117	33	11
English.Setter	Scottish.Terrier	0.125701	10	0.178676	6	4	0.148181	5	5
English.Setter	Shetland.Sheepdog	0.098678	43	0.129963	37	6	0.102973	34	9
English.Setter	Shih.Tzu	0.108073	26	0.143382	24	2	0.110821	26	0
English.Setter	Soft.Coated.Wheaten.Terrier	0.110916	24	0.151416	17	7	0.127764	12	12
English.Setter	St..Bernard	0.08629	53	0.112418	51	2	0.087335	49	4
English.Setter	Staffordshire.Bull.Terrier	0.089743	50	0.129284	38	12	0.099624	35	15
English.Setter	Standard.Schnauzer	0.091956	49	0.10782	52	-3	0.081286	53	-4
English.Setter	Sussex.Spaniel	0.152627	1	0.215066	1	0	0.170566	2	-1
English.Setter	Tibetan.Spaniel	0.10033	40	0.131886	33	7	0.09951	36	4
English.Setter	Tibetan.Terrier	0.10507	32	0.13833	28	4	0.111431	24	8
English.Setter	Vizsla	0.115695	16	0.121603	44	-28	0.087802	48	-32
English.Setter	Weimaraner	0.108023	27	0.131807	34	-7	0.10324	32	-5
English.Setter	Welsh.Springer.Spaniel	0.124654	11	0.153156	16	-5	0.117719	18	-7
English.Setter	Welsh.Terrier	0.105606	30	0.139328	26	4	0.106838	29	1
English.Setter	West.Highland.White.Terrier	0.103139	37	0.103882	54	-17	0.080152	55	-18
English.Setter	Yorkshire.Terrier	0.075688	61	0.097136	59	2	0.074017	59	2
