# Supplementary material for: Systematically identifying genetic signatures including novel SNP-clusters, nonsense variants, frame-shift INDELs, and long STR expansions that potentially link to unknown phenotypes existing in dog breeds
Source: BMC Genomics. 2023 Jun 5;24:302. doi: 10.1186/s12864-023-09390-6 (PMC10240460; doi:10.1186/s12864-023-09390-6)
Supplement: Supplementary file 12 — Additional file 12: Data S10. Detailed list of SNP, INDEL and STR based GS similarity scores for each breed. This zip file contains 76 text files each corresponds to one valid breed involved in this study. Each text file contains detailed pairwise similarity scores calculated using genome-wide SNP, INDEL and STR GS. [file 12864_2023_9390_MOESM12_ESM.zip › English.Springer.Spaniel.txt]

#Breed1	Breed2	SNP GS based similarity	SNP GS based similarity rank	INDEL GS based similarity	INDEL GS based similarity rank	Rank change between INDEL and SNP based score	STR GS based similarity	STR GS based similarity rank	Rank change between STR and SNP based score
English.Springer.Spaniel	Airedale.Terrier	0.113111	4	0.165941	3	1	0.138859	1	3
English.Springer.Spaniel	Akita	0.071776	49	0.107278	27	22	0.081172	29	20
English.Springer.Spaniel	Alaskan.Malamute	0.085263	24	0.118389	17	7	0.098171	11	13
English.Springer.Spaniel	American.Eskimo.Dog	0.062993	62	0.071207	62	0	0.04794	64	-2
English.Springer.Spaniel	American.Staffordshire.Terrier	0.06287	63	0.080195	54	9	0.062045	53	10
English.Springer.Spaniel	Australian.Shepherd	0.056969	65	0.06178	66	-1	0.051614	62	3
English.Springer.Spaniel	Basset.Hound	0.083216	31	0.100442	33	-2	0.076827	32	-1
English.Springer.Spaniel	Beagle	0.041106	73	0.043149	73	0	0.037463	72	1
English.Springer.Spaniel	Bernese.Mountain.Dog	0.093447	16	0.123209	14	2	0.096467	14	2
English.Springer.Spaniel	Bichon.Frise	0.046304	71	0.050966	71	0	0.031922	73	-2
English.Springer.Spaniel	Border.Collie	0.048262	69	0.055377	69	0	0.04194	69	0
English.Springer.Spaniel	Border.Terrier	0.09481	15	0.128426	12	3	0.106495	8	7
English.Springer.Spaniel	Boston.Terrier	0.042737	72	0.046592	72	0	0.039053	71	1
English.Springer.Spaniel	Bouvier.Des.Flandres	0.076472	45	0.092499	39	6	0.069806	41	4
English.Springer.Spaniel	Boxer	0.095529	12	0.144949	6	6	0.11315	5	7
English.Springer.Spaniel	Briard	0.084838	26	0.105262	29	-3	0.073482	35	-9
English.Springer.Spaniel	Bull.Terrier	0.099367	9	0.15097	4	5	0.131318	3	6
English.Springer.Spaniel	Bullmastiff	0.084421	28	0.113247	22	6	0.085785	25	3
English.Springer.Spaniel	Cairn.Terrier	0.074519	48	0.090876	43	5	0.06529	49	-1
English.Springer.Spaniel	Chesapeake.Bay.Retriever	0.069378	53	0.076687	59	-6	0.054549	61	-8
English.Springer.Spaniel	Chihuahua	0.061838	64	0.071163	63	1	0.064653	50	14
English.Springer.Spaniel	Chinese.Shar.pei	0.054272	66	0.079377	56	10	0.054982	60	6
English.Springer.Spaniel	Chow.Chow	0.081797	33	0.129903	10	23	0.098179	10	23
English.Springer.Spaniel	Collie	0.094989	14	0.142067	7	7	0.101548	9	5
English.Springer.Spaniel	Dachshund	0.034891	75	0.040441	74	1	0.028636	75	0
English.Springer.Spaniel	Dalmatian	0.078232	39	0.090606	44	-5	0.062626	52	-13
English.Springer.Spaniel	Doberman.Pinscher	0.091291	19	0.108094	26	-7	0.092485	18	1
English.Springer.Spaniel	English.Bulldog	0.076228	46	0.108523	25	21	0.091144	20	26
English.Springer.Spaniel	English.Cocker.Spaniel	0.12613	3	0.137068	8	-5	0.097281	12	-9
English.Springer.Spaniel	English.Setter	0.083487	30	0.093262	38	-8	0.072551	37	-7
English.Springer.Spaniel	Field.Spaniel	0.147484	1	0.176171	2	-1	0.127752	4	-3
English.Springer.Spaniel	Flat.coated.Retriever	0.080403	34	0.097248	35	-1	0.081196	28	6
English.Springer.Spaniel	French.Bulldog	0.052242	67	0.066834	64	3	0.047215	65	2
English.Springer.Spaniel	German.Shepherd.Dog	0.046691	70	0.056103	68	2	0.042303	68	2
English.Springer.Spaniel	German.Shorthaired.Pointer	0.085546	23	0.094366	36	-13	0.069776	42	-19
English.Springer.Spaniel	Giant.Schnauzer	0.070372	52	0.084663	51	1	0.066135	47	5
English.Springer.Spaniel	Golden.Retriever	0.036014	74	0.039765	75	-1	0.028692	74	0
English.Springer.Spaniel	Great.Dane	0.063925	60	0.076367	60	0	0.062805	51	9
English.Springer.Spaniel	Greyhound	0.068188	55	0.059361	67	-12	0.046817	66	-11
English.Springer.Spaniel	Irish.Setter	0.097605	10	0.116829	19	-9	0.092031	19	-9
English.Springer.Spaniel	Irish.Water.Spaniel	0.099459	8	0.118306	18	-10	0.086086	24	-16
English.Springer.Spaniel	Irish.Wolfhound	0.080022	35	0.088991	46	-11	0.060734	57	-22
English.Springer.Spaniel	Keeshond	0.077484	42	0.098269	34	8	0.077724	31	11
English.Springer.Spaniel	Labrador.Retriever	0.049375	68	0.052938	70	-2	0.04004	70	-2
English.Springer.Spaniel	Leonberger	0.088312	22	0.115566	21	1	0.089973	21	1
English.Springer.Spaniel	Lhasa.Apso	0.065188	59	0.086031	48	11	0.061479	56	3
English.Springer.Spaniel	Maltese	0.067191	56	0.078424	57	-1	0.057201	58	-2
English.Springer.Spaniel	Manchester.Terrier	0.095004	13	0.129386	11	2	0.092963	17	-4
English.Springer.Spaniel	Miniature.Pinscher	0.076859	44	0.09132	41	3	0.070499	39	5
English.Springer.Spaniel	Miniature.Schnauzer	0.109141	5	0.145141	5	0	0.108506	7	-2
English.Springer.Spaniel	Newfoundland	0.077619	40	0.093427	37	3	0.071231	38	2
English.Springer.Spaniel	Norwich.Terrier	0.104844	7	0.127449	13	-6	0.094632	16	-9
English.Springer.Spaniel	Old.English.Sheepdog	0.075865	47	0.091668	40	7	0.07428	34	13
English.Springer.Spaniel	Pembroke.Welsh.Corgi	0.092863	18	0.115911	20	-2	0.097231	13	5
English.Springer.Spaniel	Pointer	0.077572	41	0.064572	65	-24	0.049965	63	-22
English.Springer.Spaniel	Pomeranian	0.071546	50	0.084109	52	-2	0.061609	55	-5
English.Springer.Spaniel	Rhodesian.Ridgeback	0.063462	61	0.077521	58	3	0.045613	67	-6
English.Springer.Spaniel	Rottweiler	0.084438	27	0.086625	47	-20	0.068342	45	-18
English.Springer.Spaniel	Samoyed	0.077304	43	0.101449	32	11	0.075805	33	10
English.Springer.Spaniel	Scottish.Terrier	0.09733	11	0.135356	9	2	0.112425	6	5
English.Springer.Spaniel	Shetland.Sheepdog	0.08357	29	0.103507	31	-2	0.07842	30	-1
English.Springer.Spaniel	Shih.Tzu	0.08189	32	0.109406	24	8	0.084231	26	6
English.Springer.Spaniel	Soft.Coated.Wheaten.Terrier	0.093331	17	0.119194	16	1	0.095497	15	2
English.Springer.Spaniel	St..Bernard	0.066022	58	0.080961	53	5	0.068998	43	15
English.Springer.Spaniel	Staffordshire.Bull.Terrier	0.068195	54	0.090955	42	12	0.070007	40	14
English.Springer.Spaniel	Standard.Schnauzer	0.078324	38	0.08581	49	-11	0.068848	44	-6
English.Springer.Spaniel	Sussex.Spaniel	0.137073	2	0.179459	1	1	0.135879	2	0
English.Springer.Spaniel	Tibetan.Spaniel	0.078693	37	0.103645	30	7	0.072878	36	1
English.Springer.Spaniel	Tibetan.Terrier	0.08866	21	0.106325	28	-7	0.083834	27	-6
English.Springer.Spaniel	Vizsla	0.071072	51	0.075162	61	-10	0.056448	59	-8
English.Springer.Spaniel	Weimaraner	0.079068	36	0.089831	45	-9	0.068233	46	-10
English.Springer.Spaniel	Welsh.Springer.Spaniel	0.10632	6	0.122089	15	-9	0.086611	23	-17
English.Springer.Spaniel	Welsh.Terrier	0.090823	20	0.110989	23	-3	0.087185	22	-2
English.Springer.Spaniel	West.Highland.White.Terrier	0.084937	25	0.085369	50	-25	0.065704	48	-23
English.Springer.Spaniel	Yorkshire.Terrier	0.066149	57	0.08011	55	2	0.061731	54	3
