# Supplementary material for: Systematically identifying genetic signatures including novel SNP-clusters, nonsense variants, frame-shift INDELs, and long STR expansions that potentially link to unknown phenotypes existing in dog breeds
Source: BMC Genomics. 2023 Jun 5;24:302. doi: 10.1186/s12864-023-09390-6 (PMC10240460; doi:10.1186/s12864-023-09390-6)
Supplement: Supplementary file 12 — Additional file 12: Data S10. Detailed list of SNP, INDEL and STR based GS similarity scores for each breed. This zip file contains 76 text files each corresponds to one valid breed involved in this study. Each text file contains detailed pairwise similarity scores calculated using genome-wide SNP, INDEL and STR GS. [file 12864_2023_9390_MOESM12_ESM.zip › Flat.coated.Retriever.txt]

#Breed1	Breed2	SNP GS based similarity	SNP GS based similarity rank	INDEL GS based similarity	INDEL GS based similarity rank	Rank change between INDEL and SNP based score	STR GS based similarity	STR GS based similarity rank	Rank change between STR and SNP based score
Flat.coated.Retriever	Airedale.Terrier	0.155182	5	0.218758	4	1	0.18534	3	2
Flat.coated.Retriever	Akita	0.120127	33	0.180006	15	18	0.129232	28	5
Flat.coated.Retriever	Alaskan.Malamute	0.122819	28	0.176924	17	11	0.146409	16	12
Flat.coated.Retriever	American.Eskimo.Dog	0.081682	65	0.099303	63	2	0.083243	61	4
Flat.coated.Retriever	American.Staffordshire.Terrier	0.09315	59	0.1141	57	2	0.086156	58	1
Flat.coated.Retriever	Australian.Shepherd	0.071518	69	0.084066	70	-1	0.072864	65	4
Flat.coated.Retriever	Basset.Hound	0.114371	37	0.147891	36	1	0.110966	39	-2
Flat.coated.Retriever	Beagle	0.048501	74	0.051841	74	0	0.05418	74	0
Flat.coated.Retriever	Bernese.Mountain.Dog	0.140679	10	0.185308	12	-2	0.150008	14	-4
Flat.coated.Retriever	Bichon.Frise	0.068245	71	0.081301	71	0	0.056583	73	-2
Flat.coated.Retriever	Border.Collie	0.06237	73	0.077019	73	0	0.069946	68	5
Flat.coated.Retriever	Border.Terrier	0.14141	9	0.198123	10	-1	0.173584	6	3
Flat.coated.Retriever	Boston.Terrier	0.070869	70	0.086128	69	1	0.076521	64	6
Flat.coated.Retriever	Bouvier.Des.Flandres	0.113652	40	0.146483	38	2	0.121274	33	7
Flat.coated.Retriever	Boxer	0.158989	3	0.220906	3	0	0.174406	5	-2
Flat.coated.Retriever	Briard	0.120087	34	0.159439	31	3	0.129968	26	8
Flat.coated.Retriever	Bull.Terrier	0.157112	4	0.229808	2	2	0.194235	1	3
Flat.coated.Retriever	Bullmastiff	0.139109	12	0.178665	16	-4	0.138663	20	-8
Flat.coated.Retriever	Cairn.Terrier	0.110156	45	0.147484	37	8	0.112833	38	7
Flat.coated.Retriever	Chesapeake.Bay.Retriever	0.092071	61	0.105833	61	0	0.081861	62	-1
Flat.coated.Retriever	Chihuahua	0.080088	67	0.096293	65	2	0.099997	48	19
Flat.coated.Retriever	Chinese.Shar.pei	0.090006	62	0.128426	48	14	0.092784	56	6
Flat.coated.Retriever	Chow.Chow	0.124943	24	0.193665	11	13	0.154922	10	14
Flat.coated.Retriever	Collie	0.143411	8	0.201806	7	1	0.152807	11	-3
Flat.coated.Retriever	Dachshund	0.043739	75	0.045679	75	0	0.045454	75	0
Flat.coated.Retriever	Dalmatian	0.106366	47	0.132535	45	2	0.106072	46	1
Flat.coated.Retriever	Doberman.Pinscher	0.138996	13	0.172611	20	-7	0.142873	17	-4
Flat.coated.Retriever	English.Bulldog	0.131246	17	0.174587	19	-2	0.146942	15	2
Flat.coated.Retriever	English.Cocker.Spaniel	0.126627	22	0.16222	27	-5	0.133483	22	0
Flat.coated.Retriever	English.Setter	0.103418	50	0.128299	49	1	0.107855	43	7
Flat.coated.Retriever	English.Springer.Spaniel	0.080403	66	0.097248	64	2	0.081196	63	3
Flat.coated.Retriever	Field.Spaniel	0.148503	6	0.202944	6	0	0.160735	9	-3
Flat.coated.Retriever	French.Bulldog	0.079285	68	0.101234	62	6	0.072671	66	2
Flat.coated.Retriever	German.Shepherd.Dog	0.064114	72	0.07816	72	0	0.062325	70	2
Flat.coated.Retriever	German.Shorthaired.Pointer	0.113551	41	0.13979	41	0	0.095654	53	-12
Flat.coated.Retriever	Giant.Schnauzer	0.096466	53	0.121622	53	0	0.099027	49	4
Flat.coated.Retriever	Golden.Retriever	0.095594	55	0.095903	66	-11	0.061325	71	-16
Flat.coated.Retriever	Great.Dane	0.094933	56	0.119765	54	2	0.108869	41	15
Flat.coated.Retriever	Greyhound	0.093381	58	0.089417	67	-9	0.06601	69	-11
Flat.coated.Retriever	Irish.Setter	0.120652	32	0.151347	33	-1	0.123314	31	1
Flat.coated.Retriever	Irish.Water.Spaniel	0.130301	18	0.169025	23	-5	0.129863	27	-9
Flat.coated.Retriever	Irish.Wolfhound	0.124452	26	0.146226	39	-13	0.098288	51	-25
Flat.coated.Retriever	Keeshond	0.116793	35	0.148149	35	0	0.118777	35	0
Flat.coated.Retriever	Labrador.Retriever	0.114648	36	0.124963	51	-15	0.089132	57	-21
Flat.coated.Retriever	Leonberger	0.12715	20	0.170447	21	-1	0.1314	24	-4
Flat.coated.Retriever	Lhasa.Apso	0.09395	57	0.118696	55	2	0.097441	52	5
Flat.coated.Retriever	Maltese	0.086227	64	0.106483	60	4	0.084251	60	4
Flat.coated.Retriever	Manchester.Terrier	0.140384	11	0.201065	8	3	0.152706	12	-1
Flat.coated.Retriever	Miniature.Pinscher	0.104668	49	0.130192	47	2	0.103261	47	2
Flat.coated.Retriever	Miniature.Schnauzer	0.126986	21	0.17643	18	3	0.142856	18	3
Flat.coated.Retriever	Newfoundland	0.13218	16	0.161333	29	-13	0.125853	30	-14
Flat.coated.Retriever	Norwich.Terrier	0.159295	2	0.209441	5	-3	0.16735	7	-5
Flat.coated.Retriever	Old.English.Sheepdog	0.110962	44	0.140734	40	4	0.107602	44	0
Flat.coated.Retriever	Pembroke.Welsh.Corgi	0.122535	30	0.162832	26	4	0.152503	13	17
Flat.coated.Retriever	Pointer	0.100861	51	0.087552	68	-17	0.072634	67	-16
Flat.coated.Retriever	Pomeranian	0.098054	52	0.122174	52	0	0.098762	50	2
Flat.coated.Retriever	Rhodesian.Ridgeback	0.087912	63	0.112572	58	5	0.059086	72	-9
Flat.coated.Retriever	Rottweiler	0.12492	25	0.138219	42	-17	0.109781	40	-15
Flat.coated.Retriever	Samoyed	0.113789	39	0.154554	32	7	0.117389	37	2
Flat.coated.Retriever	Scottish.Terrier	0.145652	7	0.200419	9	-2	0.183343	4	3
Flat.coated.Retriever	Shetland.Sheepdog	0.125448	23	0.169375	22	1	0.141931	19	4
Flat.coated.Retriever	Shih.Tzu	0.122575	29	0.161839	28	1	0.130652	25	4
Flat.coated.Retriever	Soft.Coated.Wheaten.Terrier	0.135972	14	0.180712	14	0	0.165895	8	6
Flat.coated.Retriever	St..Bernard	0.104874	48	0.133041	44	4	0.095552	54	-6
Flat.coated.Retriever	Staffordshire.Bull.Terrier	0.12388	27	0.167084	25	2	0.122398	32	-5
Flat.coated.Retriever	Standard.Schnauzer	0.106388	46	0.131591	46	0	0.117985	36	10
Flat.coated.Retriever	Sussex.Spaniel	0.166425	1	0.251546	1	0	0.193962	2	-1
Flat.coated.Retriever	Tibetan.Spaniel	0.114037	38	0.160922	30	8	0.120367	34	4
Flat.coated.Retriever	Tibetan.Terrier	0.112076	43	0.149011	34	9	0.126501	29	14
Flat.coated.Retriever	Vizsla	0.092346	60	0.111418	59	1	0.084442	59	1
Flat.coated.Retriever	Weimaraner	0.112665	42	0.137943	43	-1	0.108428	42	0
Flat.coated.Retriever	Welsh.Springer.Spaniel	0.135293	15	0.18101	13	2	0.13495	21	-6
Flat.coated.Retriever	Welsh.Terrier	0.12764	19	0.167107	24	-5	0.132292	23	-4
Flat.coated.Retriever	West.Highland.White.Terrier	0.121573	31	0.127046	50	-19	0.106903	45	-14
Flat.coated.Retriever	Yorkshire.Terrier	0.096117	54	0.116979	56	-2	0.093772	55	-1
