# Supplementary material for: Systematically identifying genetic signatures including novel SNP-clusters, nonsense variants, frame-shift INDELs, and long STR expansions that potentially link to unknown phenotypes existing in dog breeds
Source: BMC Genomics. 2023 Jun 5;24:302. doi: 10.1186/s12864-023-09390-6 (PMC10240460; doi:10.1186/s12864-023-09390-6)
Supplement: Supplementary file 12 — Additional file 12: Data S10. Detailed list of SNP, INDEL and STR based GS similarity scores for each breed. This zip file contains 76 text files each corresponds to one valid breed involved in this study. Each text file contains detailed pairwise similarity scores calculated using genome-wide SNP, INDEL and STR GS. [file 12864_2023_9390_MOESM12_ESM.zip › French.Bulldog.txt]

#Breed1	Breed2	SNP GS based similarity	SNP GS based similarity rank	INDEL GS based similarity	INDEL GS based similarity rank	Rank change between INDEL and SNP based score	STR GS based similarity	STR GS based similarity rank	Rank change between STR and SNP based score
French.Bulldog	Airedale.Terrier	0.112153	9	0.161282	5	4	0.126586	5	4
French.Bulldog	Akita	0.076594	38	0.129885	19	19	0.087965	23	15
French.Bulldog	Alaskan.Malamute	0.083115	27	0.125736	21	6	0.097978	16	11
French.Bulldog	American.Eskimo.Dog	0.055117	62	0.06636	63	-1	0.052449	63	-1
French.Bulldog	American.Staffordshire.Terrier	0.113013	8	0.119144	24	-16	0.081946	29	-21
French.Bulldog	Australian.Shepherd	0.047615	68	0.053321	68	0	0.038131	67	1
French.Bulldog	Basset.Hound	0.068696	50	0.095454	44	6	0.074418	35	15
French.Bulldog	Beagle	0.032484	73	0.040242	73	0	0.026442	73	0
French.Bulldog	Bernese.Mountain.Dog	0.101355	15	0.142288	14	1	0.107358	9	6
French.Bulldog	Bichon.Frise	0.038017	72	0.053171	69	3	0.027911	72	0
French.Bulldog	Border.Collie	0.038344	71	0.043683	72	-1	0.028991	71	0
French.Bulldog	Border.Terrier	0.107083	12	0.145241	10	2	0.10927	8	4
French.Bulldog	Boston.Terrier	0.138187	5	0.129195	20	-15	0.085532	25	-20
French.Bulldog	Bouvier.Des.Flandres	0.08051	30	0.104458	34	-4	0.076613	32	-2
French.Bulldog	Boxer	0.16102	2	0.184811	2	0	0.134235	3	-1
French.Bulldog	Briard	0.078661	34	0.105342	33	1	0.070625	42	-8
French.Bulldog	Bull.Terrier	0.143328	3	0.176867	4	-1	0.13891	2	1
French.Bulldog	Bullmastiff	0.123029	6	0.146236	9	-3	0.104874	13	-7
French.Bulldog	Cairn.Terrier	0.077029	37	0.107408	30	7	0.072961	37	0
French.Bulldog	Chesapeake.Bay.Retriever	0.065248	55	0.079515	59	-4	0.057686	59	-4
French.Bulldog	Chihuahua	0.049321	67	0.065834	64	3	0.06078	57	10
French.Bulldog	Chinese.Shar.pei	0.066149	53	0.099864	38	15	0.061826	55	-2
French.Bulldog	Chow.Chow	0.079731	32	0.142384	13	19	0.105795	11	21
French.Bulldog	Collie	0.095434	19	0.142979	12	7	0.099117	15	4
French.Bulldog	Dachshund	0.022067	75	0.029934	75	0	0.017322	75	0
French.Bulldog	Dalmatian	0.073163	44	0.086589	54	-10	0.063796	51	-7
French.Bulldog	Doberman.Pinscher	0.091209	21	0.11735	26	-5	0.086788	24	-3
French.Bulldog	English.Bulldog	0.199329	1	0.207464	1	0	0.153885	1	0
French.Bulldog	English.Cocker.Spaniel	0.076039	39	0.106224	31	8	0.080576	30	9
French.Bulldog	English.Setter	0.05755	61	0.088147	51	10	0.061204	56	5
French.Bulldog	English.Springer.Spaniel	0.052242	65	0.066834	62	3	0.047215	64	1
French.Bulldog	Field.Spaniel	0.101194	16	0.143571	11	5	0.112182	7	9
French.Bulldog	Flat.coated.Retriever	0.079285	33	0.101234	37	-4	0.072671	39	-6
French.Bulldog	German.Shepherd.Dog	0.038445	70	0.051053	70	0	0.034248	69	1
French.Bulldog	German.Shorthaired.Pointer	0.065348	54	0.093466	45	9	0.063337	52	2
French.Bulldog	Giant.Schnauzer	0.068473	51	0.086194	55	-4	0.065423	47	4
French.Bulldog	Golden.Retriever	0.029415	74	0.03684	74	0	0.02342	74	0
French.Bulldog	Great.Dane	0.068741	49	0.087444	53	-4	0.068568	46	3
French.Bulldog	Greyhound	0.067027	52	0.065088	65	-13	0.036869	68	-16
French.Bulldog	Irish.Setter	0.061276	60	0.09206	48	12	0.07546	34	26
French.Bulldog	Irish.Water.Spaniel	0.075324	40	0.105668	32	8	0.077962	31	9
French.Bulldog	Irish.Wolfhound	0.086513	25	0.096506	43	-18	0.062904	53	-28
French.Bulldog	Keeshond	0.070502	45	0.099445	39	6	0.069441	43	2
French.Bulldog	Labrador.Retriever	0.04059	69	0.049623	71	-2	0.030581	70	-1
French.Bulldog	Leonberger	0.08983	23	0.122986	23	0	0.093179	21	2
French.Bulldog	Lhasa.Apso	0.061598	59	0.080984	58	1	0.064855	49	10
French.Bulldog	Maltese	0.054675	63	0.071705	61	2	0.057071	60	3
French.Bulldog	Manchester.Terrier	0.10236	14	0.151997	6	8	0.105832	10	4
French.Bulldog	Miniature.Pinscher	0.073449	43	0.091515	49	-6	0.062504	54	-11
French.Bulldog	Miniature.Schnauzer	0.10115	17	0.141583	15	2	0.103972	14	3
French.Bulldog	Newfoundland	0.08202	29	0.097338	41	-12	0.07066	41	-12
French.Bulldog	Norwich.Terrier	0.10716	11	0.132561	16	-5	0.097706	17	-6
French.Bulldog	Old.English.Sheepdog	0.077153	36	0.09711	42	-6	0.074145	36	0
French.Bulldog	Pembroke.Welsh.Corgi	0.088621	24	0.113276	29	-5	0.093737	20	4
French.Bulldog	Pointer	0.054045	64	0.053429	67	-3	0.040137	66	-2
French.Bulldog	Pomeranian	0.064077	56	0.084173	56	0	0.068774	45	11
French.Bulldog	Rhodesian.Ridgeback	0.06951	48	0.089995	50	-2	0.052573	62	-14
French.Bulldog	Rottweiler	0.085353	26	0.093373	46	-20	0.064318	50	-24
French.Bulldog	Samoyed	0.069616	47	0.10141	36	11	0.075699	33	14
French.Bulldog	Scottish.Terrier	0.10959	10	0.149554	8	2	0.121117	6	4
French.Bulldog	Shetland.Sheepdog	0.082437	28	0.117868	25	3	0.082042	28	0
French.Bulldog	Shih.Tzu	0.077749	35	0.113455	27	8	0.083712	26	9
French.Bulldog	Soft.Coated.Wheaten.Terrier	0.105954	13	0.124686	22	-9	0.096796	18	-5
French.Bulldog	St..Bernard	0.080071	31	0.098474	40	-9	0.065124	48	-17
French.Bulldog	Staffordshire.Bull.Terrier	0.140535	4	0.149851	7	-3	0.105112	12	-8
French.Bulldog	Standard.Schnauzer	0.070149	46	0.081628	57	-11	0.058027	58	-12
French.Bulldog	Sussex.Spaniel	0.113216	7	0.183947	3	4	0.133259	4	3
French.Bulldog	Tibetan.Spaniel	0.075182	41	0.113392	28	13	0.083217	27	14
French.Bulldog	Tibetan.Terrier	0.073923	42	0.10223	35	7	0.072751	38	4
French.Bulldog	Vizsla	0.049724	66	0.062603	66	0	0.046845	65	1
French.Bulldog	Weimaraner	0.063161	57	0.087649	52	5	0.069082	44	13
French.Bulldog	Welsh.Springer.Spaniel	0.092487	20	0.13228	17	3	0.095228	19	1
French.Bulldog	Welsh.Terrier	0.095903	18	0.130741	18	0	0.090296	22	-4
French.Bulldog	West.Highland.White.Terrier	0.090283	22	0.09231	47	-25	0.071822	40	-18
French.Bulldog	Yorkshire.Terrier	0.061768	58	0.075263	60	-2	0.056577	61	-3
