# Supplementary material for: Systematically identifying genetic signatures including novel SNP-clusters, nonsense variants, frame-shift INDELs, and long STR expansions that potentially link to unknown phenotypes existing in dog breeds
Source: BMC Genomics. 2023 Jun 5;24:302. doi: 10.1186/s12864-023-09390-6 (PMC10240460; doi:10.1186/s12864-023-09390-6)
Supplement: Supplementary file 12 — Additional file 12: Data S10. Detailed list of SNP, INDEL and STR based GS similarity scores for each breed. This zip file contains 76 text files each corresponds to one valid breed involved in this study. Each text file contains detailed pairwise similarity scores calculated using genome-wide SNP, INDEL and STR GS. [file 12864_2023_9390_MOESM12_ESM.zip › German.Shepherd.Dog.txt]

#Breed1	Breed2	SNP GS based similarity	SNP GS based similarity rank	INDEL GS based similarity	INDEL GS based similarity rank	Rank change between INDEL and SNP based score	STR GS based similarity	STR GS based similarity rank	Rank change between STR and SNP based score
German.Shepherd.Dog	Airedale.Terrier	0.081091	10	0.115408	5	5	0.08107	6	4
German.Shepherd.Dog	Akita	0.071117	33	0.099636	14	19	0.071389	14	19
German.Shepherd.Dog	Alaskan.Malamute	0.078216	17	0.102474	12	5	0.069396	19	-2
German.Shepherd.Dog	American.Eskimo.Dog	0.05338	64	0.060921	61	3	0.045179	58	6
German.Shepherd.Dog	American.Staffordshire.Terrier	0.043285	67	0.057339	63	4	0.039985	64	3
German.Shepherd.Dog	Australian.Shepherd	0.054279	62	0.060318	62	0	0.043977	61	1
German.Shepherd.Dog	Basset.Hound	0.073797	29	0.08636	31	-2	0.063612	32	-3
German.Shepherd.Dog	Beagle	0.026568	74	0.026482	75	-1	0.030552	68	6
German.Shepherd.Dog	Bernese.Mountain.Dog	0.077483	19	0.097749	18	1	0.068261	22	-3
German.Shepherd.Dog	Bichon.Frise	0.040862	69	0.046395	70	-1	0.028925	71	-2
German.Shepherd.Dog	Border.Collie	0.038209	72	0.038264	72	0	0.022415	73	-1
German.Shepherd.Dog	Border.Terrier	0.086759	4	0.11627	3	1	0.094077	2	2
German.Shepherd.Dog	Boston.Terrier	0.042065	68	0.049856	68	0	0.031692	67	1
German.Shepherd.Dog	Bouvier.Des.Flandres	0.067868	42	0.078841	41	1	0.057781	39	3
German.Shepherd.Dog	Boxer	0.084805	6	0.116095	4	2	0.08935	4	2
German.Shepherd.Dog	Briard	0.081993	7	0.097914	17	-10	0.071342	15	-8
German.Shepherd.Dog	Bull.Terrier	0.079809	13	0.120074	2	11	0.092228	3	10
German.Shepherd.Dog	Bullmastiff	0.069598	35	0.091525	26	9	0.068707	20	15
German.Shepherd.Dog	Cairn.Terrier	0.066679	44	0.081737	37	7	0.06371	31	13
German.Shepherd.Dog	Chesapeake.Bay.Retriever	0.049455	65	0.054865	65	0	0.037943	65	0
German.Shepherd.Dog	Chihuahua	0.058632	57	0.065535	56	1	0.054965	43	14
German.Shepherd.Dog	Chinese.Shar.pei	0.057065	60	0.070832	49	11	0.049734	50	10
German.Shepherd.Dog	Chow.Chow	0.077694	18	0.108999	8	10	0.07663	10	8
German.Shepherd.Dog	Collie	0.087047	3	0.111231	7	-4	0.076103	11	-8
German.Shepherd.Dog	Dachshund	0.030251	73	0.028528	74	-1	0.016555	75	-2
German.Shepherd.Dog	Dalmatian	0.058871	54	0.071905	48	6	0.052816	45	9
German.Shepherd.Dog	Doberman.Pinscher	0.093312	2	0.105481	10	-8	0.071125	16	-14
German.Shepherd.Dog	English.Bulldog	0.065401	46	0.0949	22	24	0.074092	13	33
German.Shepherd.Dog	English.Cocker.Spaniel	0.073983	28	0.091779	25	3	0.067211	25	3
German.Shepherd.Dog	English.Setter	0.058812	56	0.069447	53	3	0.05416	44	12
German.Shepherd.Dog	English.Springer.Spaniel	0.046691	66	0.056103	64	2	0.042303	63	3
German.Shepherd.Dog	Field.Spaniel	0.079925	12	0.10234	13	-1	0.07801	9	3
German.Shepherd.Dog	Flat.coated.Retriever	0.064114	47	0.07816	43	4	0.062325	35	12
German.Shepherd.Dog	French.Bulldog	0.038445	70	0.051053	67	3	0.034248	66	4
German.Shepherd.Dog	German.Shorthaired.Pointer	0.068277	41	0.080857	38	3	0.050671	48	-7
German.Shepherd.Dog	Giant.Schnauzer	0.063591	49	0.070044	51	-2	0.043033	62	-13
German.Shepherd.Dog	Golden.Retriever	0.026435	75	0.030793	73	2	0.019438	74	1
German.Shepherd.Dog	Great.Dane	0.05886	55	0.065606	55	0	0.044234	60	-5
German.Shepherd.Dog	Greyhound	0.056799	61	0.048125	69	-8	0.030528	69	-8
German.Shepherd.Dog	Irish.Setter	0.066522	45	0.080648	39	6	0.057447	40	5
German.Shepherd.Dog	Irish.Water.Spaniel	0.069086	37	0.083287	35	2	0.060129	37	0
German.Shepherd.Dog	Irish.Wolfhound	0.075233	24	0.083768	34	-10	0.044764	59	-35
German.Shepherd.Dog	Keeshond	0.079635	15	0.090656	29	-14	0.064029	29	-14
German.Shepherd.Dog	Labrador.Retriever	0.038242	71	0.039514	71	0	0.027619	72	-1
German.Shepherd.Dog	Leonberger	0.081114	9	0.095596	20	-11	0.067609	24	-15
German.Shepherd.Dog	Lhasa.Apso	0.063623	48	0.076964	45	3	0.055025	42	6
German.Shepherd.Dog	Maltese	0.058897	53	0.06429	57	-4	0.049469	52	1
German.Shepherd.Dog	Manchester.Terrier	0.078873	16	0.107701	9	7	0.075779	12	4
German.Shepherd.Dog	Miniature.Pinscher	0.06916	36	0.082581	36	0	0.051124	46	-10
German.Shepherd.Dog	Miniature.Schnauzer	0.076691	21	0.098127	16	5	0.071011	18	3
German.Shepherd.Dog	Newfoundland	0.074686	27	0.088792	30	-3	0.06276	34	-7
German.Shepherd.Dog	Norwich.Terrier	0.085458	5	0.105257	11	-6	0.078476	8	-3
German.Shepherd.Dog	Old.English.Sheepdog	0.06893	39	0.079851	40	-1	0.059427	38	1
German.Shepherd.Dog	Pembroke.Welsh.Corgi	0.077227	20	0.095242	21	-1	0.068294	21	-1
German.Shepherd.Dog	Pointer	0.061202	52	0.052398	66	-14	0.030507	70	-18
German.Shepherd.Dog	Pomeranian	0.067477	43	0.070019	52	-9	0.046775	55	-12
German.Shepherd.Dog	Rhodesian.Ridgeback	0.053454	63	0.061114	60	3	0.045402	56	7
German.Shepherd.Dog	Rottweiler	0.080449	11	0.07703	44	-33	0.049051	53	-42
German.Shepherd.Dog	Samoyed	0.074715	26	0.084848	33	-7	0.065568	26	0
German.Shepherd.Dog	Scottish.Terrier	0.081483	8	0.112418	6	2	0.082521	5	3
German.Shepherd.Dog	Shetland.Sheepdog	0.076457	22	0.093526	24	-2	0.071119	17	5
German.Shepherd.Dog	Shih.Tzu	0.075154	25	0.09354	23	2	0.067951	23	2
German.Shepherd.Dog	Soft.Coated.Wheaten.Terrier	0.079739	14	0.098341	15	-1	0.079216	7	7
German.Shepherd.Dog	St..Bernard	0.068776	40	0.076254	46	-6	0.056287	41	-1
German.Shepherd.Dog	Staffordshire.Bull.Terrier	0.062807	50	0.086356	32	18	0.064216	28	22
German.Shepherd.Dog	Standard.Schnauzer	0.071012	34	0.076134	47	-13	0.0509	47	-13
German.Shepherd.Dog	Sussex.Spaniel	0.095058	1	0.136996	1	0	0.097034	1	0
German.Shepherd.Dog	Tibetan.Spaniel	0.073498	30	0.090766	28	2	0.062116	36	-6
German.Shepherd.Dog	Tibetan.Terrier	0.068968	38	0.078652	42	-4	0.063747	30	8
German.Shepherd.Dog	Vizsla	0.058247	58	0.061723	59	-1	0.045385	57	1
German.Shepherd.Dog	Weimaraner	0.061421	51	0.070616	50	1	0.04964	51	0
German.Shepherd.Dog	Welsh.Springer.Spaniel	0.076407	23	0.097622	19	4	0.063263	33	-10
German.Shepherd.Dog	Welsh.Terrier	0.073193	31	0.091342	27	4	0.065248	27	4
German.Shepherd.Dog	West.Highland.White.Terrier	0.072435	32	0.065989	54	-22	0.049903	49	-17
German.Shepherd.Dog	Yorkshire.Terrier	0.057348	59	0.063111	58	1	0.048484	54	5
