# Supplementary material for: Systematically identifying genetic signatures including novel SNP-clusters, nonsense variants, frame-shift INDELs, and long STR expansions that potentially link to unknown phenotypes existing in dog breeds
Source: BMC Genomics. 2023 Jun 5;24:302. doi: 10.1186/s12864-023-09390-6 (PMC10240460; doi:10.1186/s12864-023-09390-6)
Supplement: Supplementary file 12 — Additional file 12: Data S10. Detailed list of SNP, INDEL and STR based GS similarity scores for each breed. This zip file contains 76 text files each corresponds to one valid breed involved in this study. Each text file contains detailed pairwise similarity scores calculated using genome-wide SNP, INDEL and STR GS. [file 12864_2023_9390_MOESM12_ESM.zip › German.Shorthaired.Pointer.txt]

#Breed1	Breed2	SNP GS based similarity	SNP GS based similarity rank	INDEL GS based similarity	INDEL GS based similarity rank	Rank change between INDEL and SNP based score	STR GS based similarity	STR GS based similarity rank	Rank change between STR and SNP based score
German.Shorthaired.Pointer	Airedale.Terrier	0.140812	3	0.196943	3	0	0.153711	3	0
German.Shorthaired.Pointer	Akita	0.11088	40	0.161156	17	23	0.114673	18	22
German.Shorthaired.Pointer	Alaskan.Malamute	0.118119	30	0.163523	14	16	0.120301	15	15
German.Shorthaired.Pointer	American.Eskimo.Dog	0.087466	59	0.098748	62	-3	0.069235	62	-3
German.Shorthaired.Pointer	American.Staffordshire.Terrier	0.086946	60	0.10662	60	0	0.084088	49	11
German.Shorthaired.Pointer	Australian.Shepherd	0.071183	67	0.077488	67	0	0.055879	68	-1
German.Shorthaired.Pointer	Basset.Hound	0.11958	25	0.142381	32	-7	0.10336	29	-4
German.Shorthaired.Pointer	Beagle	0.054324	74	0.060515	74	0	0.044722	72	2
German.Shorthaired.Pointer	Bernese.Mountain.Dog	0.128209	13	0.16521	13	0	0.12343	12	1
German.Shorthaired.Pointer	Bichon.Frise	0.071203	66	0.075617	68	-2	0.053349	69	-3
German.Shorthaired.Pointer	Border.Collie	0.063625	71	0.070796	71	0	0.049611	71	0
German.Shorthaired.Pointer	Border.Terrier	0.134898	8	0.183549	5	3	0.144196	5	3
German.Shorthaired.Pointer	Boston.Terrier	0.06243	72	0.074938	69	3	0.056305	67	5
German.Shorthaired.Pointer	Bouvier.Des.Flandres	0.108482	43	0.135462	37	6	0.103672	27	16
German.Shorthaired.Pointer	Boxer	0.131358	12	0.19066	4	8	0.136197	6	6
German.Shorthaired.Pointer	Briard	0.118455	27	0.14441	29	-2	0.099278	36	-9
German.Shorthaired.Pointer	Bull.Terrier	0.13777	6	0.204467	2	4	0.159016	2	4
German.Shorthaired.Pointer	Bullmastiff	0.111419	39	0.152177	24	15	0.113136	19	20
German.Shorthaired.Pointer	Cairn.Terrier	0.105316	46	0.133398	38	8	0.094852	41	5
German.Shorthaired.Pointer	Chesapeake.Bay.Retriever	0.086869	61	0.100522	61	0	0.070957	60	1
German.Shorthaired.Pointer	Chihuahua	0.081811	64	0.094458	63	1	0.069121	63	1
German.Shorthaired.Pointer	Chinese.Shar.pei	0.084577	63	0.112697	53	10	0.072212	59	4
German.Shorthaired.Pointer	Chow.Chow	0.117791	32	0.176468	10	22	0.12357	11	21
German.Shorthaired.Pointer	Collie	0.126931	14	0.182232	6	8	0.129146	8	6
German.Shorthaired.Pointer	Dachshund	0.049977	75	0.053647	75	0	0.035213	75	0
German.Shorthaired.Pointer	Dalmatian	0.105298	47	0.124469	45	2	0.087014	46	1
German.Shorthaired.Pointer	Doberman.Pinscher	0.138034	5	0.16156	16	-11	0.112377	21	-16
German.Shorthaired.Pointer	English.Bulldog	0.106178	44	0.155929	20	24	0.115495	16	28
German.Shorthaired.Pointer	English.Cocker.Spaniel	0.125041	16	0.147074	26	-10	0.103446	28	-12
German.Shorthaired.Pointer	English.Setter	0.120939	23	0.130107	43	-20	0.092131	43	-20
German.Shorthaired.Pointer	English.Springer.Spaniel	0.085546	62	0.094366	64	-2	0.069776	61	1
German.Shorthaired.Pointer	Field.Spaniel	0.146326	2	0.182216	7	-5	0.144306	4	-2
German.Shorthaired.Pointer	Flat.coated.Retriever	0.113551	35	0.13979	33	2	0.095654	39	-4
German.Shorthaired.Pointer	French.Bulldog	0.065348	70	0.093466	65	5	0.063337	64	6
German.Shorthaired.Pointer	German.Shepherd.Dog	0.068277	69	0.080857	66	3	0.050671	70	-1
German.Shorthaired.Pointer	Giant.Schnauzer	0.097733	53	0.119211	49	4	0.088964	44	9
German.Shorthaired.Pointer	Golden.Retriever	0.055796	73	0.06127	73	0	0.039483	74	-1
German.Shorthaired.Pointer	Great.Dane	0.093242	56	0.107779	58	-2	0.083916	51	5
German.Shorthaired.Pointer	Greyhound	0.078676	65	0.06939	72	-7	0.044084	73	-8
German.Shorthaired.Pointer	Irish.Setter	0.121109	21	0.137492	35	-14	0.1062	25	-4
German.Shorthaired.Pointer	Irish.Water.Spaniel	0.124959	17	0.155784	21	-4	0.110255	23	-6
German.Shorthaired.Pointer	Irish.Wolfhound	0.116988	33	0.130871	42	-9	0.081435	54	-21
German.Shorthaired.Pointer	Keeshond	0.105874	45	0.129502	44	1	0.095461	40	5
German.Shorthaired.Pointer	Labrador.Retriever	0.071173	68	0.074924	70	-2	0.063208	65	3
German.Shorthaired.Pointer	Leonberger	0.124745	18	0.155975	19	-1	0.122949	13	5
German.Shorthaired.Pointer	Lhasa.Apso	0.098366	52	0.115692	50	2	0.083648	52	0
German.Shorthaired.Pointer	Maltese	0.095251	55	0.107043	59	-4	0.0756	58	-3
German.Shorthaired.Pointer	Manchester.Terrier	0.125966	15	0.17682	9	6	0.122025	14	1
German.Shorthaired.Pointer	Miniature.Pinscher	0.110379	42	0.131264	41	1	0.096639	38	4
German.Shorthaired.Pointer	Miniature.Schnauzer	0.132807	10	0.175132	11	-1	0.128219	9	1
German.Shorthaired.Pointer	Newfoundland	0.110798	41	0.131384	40	1	0.101481	33	8
German.Shorthaired.Pointer	Norwich.Terrier	0.138934	4	0.177576	8	-4	0.12364	10	-6
German.Shorthaired.Pointer	Old.English.Sheepdog	0.10268	50	0.133248	39	11	0.09349	42	8
German.Shorthaired.Pointer	Pembroke.Welsh.Corgi	0.119003	26	0.149809	25	1	0.112921	20	6
German.Shorthaired.Pointer	Pointer	0.136387	7	0.111901	54	-47	0.084004	50	-43
German.Shorthaired.Pointer	Pomeranian	0.104133	49	0.12145	47	2	0.082538	53	-4
German.Shorthaired.Pointer	Rhodesian.Ridgeback	0.089451	58	0.110856	55	3	0.062876	66	-8
German.Shorthaired.Pointer	Rottweiler	0.120979	22	0.120962	48	-26	0.08441	48	-26
German.Shorthaired.Pointer	Samoyed	0.113318	36	0.142964	31	5	0.102609	31	5
German.Shorthaired.Pointer	Scottish.Terrier	0.131531	11	0.174296	12	-1	0.134733	7	4
German.Shorthaired.Pointer	Shetland.Sheepdog	0.11318	38	0.146074	27	11	0.103028	30	8
German.Shorthaired.Pointer	Shih.Tzu	0.121545	20	0.15776	18	2	0.109561	24	-4
German.Shorthaired.Pointer	Soft.Coated.Wheaten.Terrier	0.124292	19	0.153572	23	-4	0.115042	17	2
German.Shorthaired.Pointer	St..Bernard	0.097394	54	0.121995	46	8	0.087103	45	9
German.Shorthaired.Pointer	Staffordshire.Bull.Terrier	0.099512	51	0.137505	34	17	0.100113	34	17
German.Shorthaired.Pointer	Standard.Schnauzer	0.104755	48	0.11511	52	-4	0.084608	47	1
German.Shorthaired.Pointer	Sussex.Spaniel	0.161344	1	0.232716	1	0	0.168583	1	0
German.Shorthaired.Pointer	Tibetan.Spaniel	0.11844	28	0.155758	22	6	0.099972	35	-7
German.Shorthaired.Pointer	Tibetan.Terrier	0.118141	29	0.144499	28	1	0.105441	26	3
German.Shorthaired.Pointer	Vizsla	0.117942	31	0.11561	51	-20	0.0791	55	-24
German.Shorthaired.Pointer	Weimaraner	0.119663	24	0.135993	36	-12	0.102294	32	-8
German.Shorthaired.Pointer	Welsh.Springer.Spaniel	0.133556	9	0.162837	15	-6	0.110604	22	-13
German.Shorthaired.Pointer	Welsh.Terrier	0.113223	37	0.143337	30	7	0.098707	37	0
German.Shorthaired.Pointer	West.Highland.White.Terrier	0.114131	34	0.108734	56	-22	0.078712	56	-22
German.Shorthaired.Pointer	Yorkshire.Terrier	0.089541	57	0.107795	57	0	0.078353	57	0
