# Supplementary material for: Systematically identifying genetic signatures including novel SNP-clusters, nonsense variants, frame-shift INDELs, and long STR expansions that potentially link to unknown phenotypes existing in dog breeds
Source: BMC Genomics. 2023 Jun 5;24:302. doi: 10.1186/s12864-023-09390-6 (PMC10240460; doi:10.1186/s12864-023-09390-6)
Supplement: Supplementary file 12 — Additional file 12: Data S10. Detailed list of SNP, INDEL and STR based GS similarity scores for each breed. This zip file contains 76 text files each corresponds to one valid breed involved in this study. Each text file contains detailed pairwise similarity scores calculated using genome-wide SNP, INDEL and STR GS. [file 12864_2023_9390_MOESM12_ESM.zip › Giant.Schnauzer.txt]

#Breed1	Breed2	SNP GS based similarity	SNP GS based similarity rank	INDEL GS based similarity	INDEL GS based similarity rank	Rank change between INDEL and SNP based score	STR GS based similarity	STR GS based similarity rank	Rank change between STR and SNP based score
Giant.Schnauzer	Airedale.Terrier	0.136081	2	0.185567	3	-1	0.149898	4	-2
Giant.Schnauzer	Akita	0.096391	45	0.143	18	27	0.104481	27	18
Giant.Schnauzer	Alaskan.Malamute	0.101169	30	0.145019	16	14	0.116274	16	14
Giant.Schnauzer	American.Eskimo.Dog	0.074555	63	0.087962	60	3	0.069722	62	1
Giant.Schnauzer	American.Staffordshire.Terrier	0.084391	56	0.098286	56	0	0.077347	55	1
Giant.Schnauzer	Australian.Shepherd	0.067199	67	0.074877	66	1	0.059725	67	0
Giant.Schnauzer	Basset.Hound	0.099664	34	0.125793	33	1	0.099448	33	1
Giant.Schnauzer	Beagle	0.041547	74	0.046743	74	0	0.042793	73	1
Giant.Schnauzer	Bernese.Mountain.Dog	0.108505	21	0.14349	17	4	0.119265	13	8
Giant.Schnauzer	Bichon.Frise	0.061199	69	0.06688	72	-3	0.049095	71	-2
Giant.Schnauzer	Border.Collie	0.061184	70	0.069975	70	0	0.052563	69	1
Giant.Schnauzer	Border.Terrier	0.121601	11	0.168639	6	5	0.143006	5	6
Giant.Schnauzer	Boston.Terrier	0.057794	72	0.07319	67	5	0.062015	66	6
Giant.Schnauzer	Bouvier.Des.Flandres	0.100822	32	0.124431	35	-3	0.105421	26	6
Giant.Schnauzer	Boxer	0.13213	4	0.182954	4	0	0.153887	3	1
Giant.Schnauzer	Briard	0.108009	22	0.136804	26	-4	0.10673	23	-1
Giant.Schnauzer	Bull.Terrier	0.126021	7	0.188671	2	5	0.156337	2	5
Giant.Schnauzer	Bullmastiff	0.107157	23	0.141719	19	4	0.113907	19	4
Giant.Schnauzer	Cairn.Terrier	0.090243	49	0.118314	42	7	0.087538	46	3
Giant.Schnauzer	Chesapeake.Bay.Retriever	0.073614	64	0.087514	62	2	0.076484	58	6
Giant.Schnauzer	Chihuahua	0.076018	62	0.085514	64	-2	0.079233	53	9
Giant.Schnauzer	Chinese.Shar.pei	0.07923	59	0.105235	52	7	0.076613	57	2
Giant.Schnauzer	Chow.Chow	0.109505	20	0.164259	10	10	0.127881	12	8
Giant.Schnauzer	Collie	0.114041	13	0.160395	12	1	0.118473	15	-2
Giant.Schnauzer	Dachshund	0.040639	75	0.041955	75	0	0.033163	74	1
Giant.Schnauzer	Dalmatian	0.088392	52	0.105767	51	1	0.086585	48	4
Giant.Schnauzer	Doberman.Pinscher	0.133456	3	0.145541	15	-12	0.113245	20	-17
Giant.Schnauzer	English.Bulldog	0.105863	25	0.141196	20	5	0.118733	14	11
Giant.Schnauzer	English.Cocker.Spaniel	0.112024	17	0.138938	23	-6	0.111536	21	-4
Giant.Schnauzer	English.Setter	0.089116	51	0.113185	46	5	0.08951	43	8
Giant.Schnauzer	English.Springer.Spaniel	0.070372	65	0.084663	65	0	0.066135	63	2
Giant.Schnauzer	Field.Spaniel	0.131297	5	0.17527	5	0	0.130903	9	-4
Giant.Schnauzer	Flat.coated.Retriever	0.096466	44	0.121622	37	7	0.099027	34	10
Giant.Schnauzer	French.Bulldog	0.068473	66	0.086194	63	3	0.065423	64	2
Giant.Schnauzer	German.Shepherd.Dog	0.063591	68	0.070044	69	-1	0.043033	72	-4
Giant.Schnauzer	German.Shorthaired.Pointer	0.097733	42	0.119211	39	3	0.088964	44	-2
Giant.Schnauzer	Golden.Retriever	0.045194	73	0.052736	73	0	0.027362	75	-2
Giant.Schnauzer	Great.Dane	0.084839	55	0.097622	57	-2	0.08581	50	5
Giant.Schnauzer	Greyhound	0.081864	58	0.071917	68	-10	0.064041	65	-7
Giant.Schnauzer	Irish.Setter	0.097282	43	0.123896	36	7	0.10057	31	12
Giant.Schnauzer	Irish.Water.Spaniel	0.101826	29	0.130868	29	0	0.100642	30	-1
Giant.Schnauzer	Irish.Wolfhound	0.102617	27	0.113678	45	-18	0.078819	54	-27
Giant.Schnauzer	Keeshond	0.093154	47	0.110423	49	-2	0.088791	45	2
Giant.Schnauzer	Labrador.Retriever	0.05987	71	0.06746	71	0	0.051174	70	1
Giant.Schnauzer	Leonberger	0.11276	15	0.140074	22	-7	0.115792	17	-2
Giant.Schnauzer	Lhasa.Apso	0.089826	50	0.112699	48	2	0.086043	49	1
Giant.Schnauzer	Maltese	0.085746	54	0.099836	55	-1	0.074977	59	-5
Giant.Schnauzer	Manchester.Terrier	0.124425	8	0.166785	8	0	0.134536	7	1
Giant.Schnauzer	Miniature.Pinscher	0.098471	38	0.118795	40	-2	0.090359	41	-3
Giant.Schnauzer	Miniature.Schnauzer	0.124419	9	0.164409	9	0	0.133421	8	1
Giant.Schnauzer	Newfoundland	0.100801	33	0.119669	38	-5	0.093115	39	-6
Giant.Schnauzer	Norwich.Terrier	0.130778	6	0.162641	11	-5	0.128442	11	-5
Giant.Schnauzer	Old.English.Sheepdog	0.092847	48	0.117839	43	5	0.095242	38	10
Giant.Schnauzer	Pembroke.Welsh.Corgi	0.102509	28	0.132888	27	1	0.114124	18	10
Giant.Schnauzer	Pointer	0.093306	46	0.087652	61	-15	0.071295	60	-14
Giant.Schnauzer	Pomeranian	0.097808	40	0.113719	44	-4	0.092413	40	0
Giant.Schnauzer	Rhodesian.Ridgeback	0.078854	60	0.097449	58	2	0.055701	68	-8
Giant.Schnauzer	Rottweiler	0.113642	14	0.112985	47	-33	0.08668	47	-33
Giant.Schnauzer	Samoyed	0.098931	37	0.127811	31	6	0.100096	32	5
Giant.Schnauzer	Scottish.Terrier	0.122509	10	0.167757	7	3	0.142799	6	4
Giant.Schnauzer	Shetland.Sheepdog	0.099211	35	0.125876	32	3	0.099026	35	0
Giant.Schnauzer	Shih.Tzu	0.11	19	0.141169	21	-2	0.106497	24	-5
Giant.Schnauzer	Soft.Coated.Wheaten.Terrier	0.112432	16	0.147802	14	2	0.129061	10	6
Giant.Schnauzer	St..Bernard	0.087414	53	0.109118	50	3	0.080743	52	1
Giant.Schnauzer	Staffordshire.Bull.Terrier	0.100976	31	0.131799	28	3	0.098199	36	-5
Giant.Schnauzer	Standard.Schnauzer	0.111496	18	0.124784	34	-16	0.090076	42	-24
Giant.Schnauzer	Sussex.Spaniel	0.138278	1	0.205778	1	0	0.167123	1	0
Giant.Schnauzer	Tibetan.Spaniel	0.098101	39	0.138718	25	14	0.103234	28	11
Giant.Schnauzer	Tibetan.Terrier	0.099191	36	0.127983	30	6	0.10279	29	7
Giant.Schnauzer	Vizsla	0.077927	61	0.089103	59	2	0.069881	61	0
Giant.Schnauzer	Weimaraner	0.097775	41	0.118689	41	0	0.097663	37	4
Giant.Schnauzer	Welsh.Springer.Spaniel	0.115628	12	0.14824	13	-1	0.108365	22	-10
Giant.Schnauzer	Welsh.Terrier	0.106964	24	0.138928	24	0	0.106206	25	-1
Giant.Schnauzer	West.Highland.White.Terrier	0.103222	26	0.102662	53	-27	0.077205	56	-30
Giant.Schnauzer	Yorkshire.Terrier	0.083955	57	0.100469	54	3	0.083239	51	6
