# Supplementary material for: Systematically identifying genetic signatures including novel SNP-clusters, nonsense variants, frame-shift INDELs, and long STR expansions that potentially link to unknown phenotypes existing in dog breeds
Source: BMC Genomics. 2023 Jun 5;24:302. doi: 10.1186/s12864-023-09390-6 (PMC10240460; doi:10.1186/s12864-023-09390-6)
Supplement: Supplementary file 12 — Additional file 12: Data S10. Detailed list of SNP, INDEL and STR based GS similarity scores for each breed. This zip file contains 76 text files each corresponds to one valid breed involved in this study. Each text file contains detailed pairwise similarity scores calculated using genome-wide SNP, INDEL and STR GS. [file 12864_2023_9390_MOESM12_ESM.zip › Golden.Retriever.txt]

#Breed1	Breed2	SNP GS based similarity	SNP GS based similarity rank	INDEL GS based similarity	INDEL GS based similarity rank	Rank change between INDEL and SNP based score	STR GS based similarity	STR GS based similarity rank	Rank change between STR and SNP based score
Golden.Retriever	Airedale.Terrier	0.072679	2	0.096763	3	-1	0.071443	2	0
Golden.Retriever	Akita	0.046409	51	0.073255	20	31	0.045062	34	17
Golden.Retriever	Alaskan.Malamute	0.054006	31	0.077006	14	17	0.060011	12	19
Golden.Retriever	American.Eskimo.Dog	0.041338	62	0.045008	64	-2	0.028937	63	-1
Golden.Retriever	American.Staffordshire.Terrier	0.039635	63	0.050855	56	7	0.031928	55	8
Golden.Retriever	Australian.Shepherd	0.031723	68	0.035826	69	-1	0.020907	71	-3
Golden.Retriever	Basset.Hound	0.048668	46	0.060223	43	3	0.041572	40	6
Golden.Retriever	Beagle	0.023872	74	0.028129	73	1	0.025902	68	6
Golden.Retriever	Bernese.Mountain.Dog	0.058312	19	0.073773	19	0	0.051809	24	-5
Golden.Retriever	Bichon.Frise	0.031422	69	0.036418	68	1	0.026975	67	2
Golden.Retriever	Border.Collie	0.025143	73	0.025374	74	-1	0.020785	72	1
Golden.Retriever	Border.Terrier	0.064399	9	0.083776	9	0	0.062288	10	-1
Golden.Retriever	Boston.Terrier	0.02786	71	0.034789	70	1	0.029267	62	9
Golden.Retriever	Bouvier.Des.Flandres	0.049508	42	0.060994	42	0	0.042572	38	4
Golden.Retriever	Boxer	0.065355	8	0.088367	6	2	0.067562	4	4
Golden.Retriever	Briard	0.053879	32	0.064397	33	-1	0.045363	31	1
Golden.Retriever	Bull.Terrier	0.06986	4	0.099149	2	2	0.075319	1	3
Golden.Retriever	Bullmastiff	0.058993	17	0.074623	18	-1	0.055959	17	0
Golden.Retriever	Cairn.Terrier	0.052458	36	0.066455	31	5	0.0437	37	-1
Golden.Retriever	Chesapeake.Bay.Retriever	0.043069	59	0.046687	61	-2	0.031344	56	3
Golden.Retriever	Chihuahua	0.032717	67	0.036826	67	0	0.030978	58	9
Golden.Retriever	Chinese.Shar.pei	0.035026	66	0.05181	53	13	0.037453	47	19
Golden.Retriever	Chow.Chow	0.048422	48	0.083195	10	38	0.057253	15	33
Golden.Retriever	Collie	0.066774	6	0.094164	5	1	0.065541	6	0
Golden.Retriever	Dachshund	0.016347	75	0.016996	75	0	0.010526	75	0
Golden.Retriever	Dalmatian	0.046964	50	0.053788	49	1	0.03429	53	-3
Golden.Retriever	Doberman.Pinscher	0.061755	12	0.071645	21	-9	0.053795	18	-6
Golden.Retriever	English.Bulldog	0.060777	14	0.07994	12	2	0.063808	7	7
Golden.Retriever	English.Cocker.Spaniel	0.057695	20	0.069012	25	-5	0.052153	22	-2
Golden.Retriever	English.Setter	0.054234	30	0.062119	37	-7	0.045114	33	-3
Golden.Retriever	English.Springer.Spaniel	0.036014	65	0.039765	65	0	0.028692	64	1
Golden.Retriever	Field.Spaniel	0.067052	5	0.086712	8	-3	0.06323	9	-4
Golden.Retriever	Flat.coated.Retriever	0.095594	1	0.095903	4	-3	0.061325	11	-10
Golden.Retriever	French.Bulldog	0.029415	70	0.03684	66	4	0.02342	69	1
Golden.Retriever	German.Shepherd.Dog	0.026435	72	0.030793	72	0	0.019438	74	-2
Golden.Retriever	German.Shorthaired.Pointer	0.055796	25	0.06127	40	-15	0.039483	45	-20
Golden.Retriever	Giant.Schnauzer	0.045194	55	0.052736	50	5	0.027362	66	-11
Golden.Retriever	Great.Dane	0.042838	60	0.047109	60	0	0.034212	54	6
Golden.Retriever	Greyhound	0.038962	64	0.031708	71	-7	0.021439	70	-6
Golden.Retriever	Irish.Setter	0.056858	22	0.061068	41	-19	0.048017	27	-5
Golden.Retriever	Irish.Water.Spaniel	0.058556	18	0.070569	23	-5	0.045482	30	-12
Golden.Retriever	Irish.Wolfhound	0.055239	27	0.062894	36	-9	0.042489	39	-12
Golden.Retriever	Keeshond	0.04951	41	0.061952	38	3	0.04517	32	9
Golden.Retriever	Labrador.Retriever	0.050626	39	0.050319	58	-19	0.030105	61	-22
Golden.Retriever	Leonberger	0.057649	21	0.070991	22	-1	0.050024	25	-4
Golden.Retriever	Lhasa.Apso	0.045519	53	0.061482	39	14	0.046536	28	25
Golden.Retriever	Maltese	0.043385	58	0.050781	57	1	0.035891	51	7
Golden.Retriever	Manchester.Terrier	0.063705	10	0.087034	7	3	0.063636	8	2
Golden.Retriever	Miniature.Pinscher	0.046244	52	0.054685	48	4	0.037401	48	4
Golden.Retriever	Miniature.Schnauzer	0.059047	16	0.076075	16	0	0.052716	21	-5
Golden.Retriever	Newfoundland	0.059912	15	0.063491	35	-20	0.044457	36	-21
Golden.Retriever	Norwich.Terrier	0.063255	11	0.077855	13	-2	0.058074	14	-3
Golden.Retriever	Old.English.Sheepdog	0.048914	45	0.057921	46	-1	0.041166	43	2
Golden.Retriever	Pembroke.Welsh.Corgi	0.055217	28	0.066158	32	-4	0.056197	16	12
Golden.Retriever	Pointer	0.055148	29	0.0465	62	-33	0.030447	60	-31
Golden.Retriever	Pomeranian	0.048043	49	0.051605	54	-5	0.034907	52	-3
Golden.Retriever	Rhodesian.Ridgeback	0.04444	56	0.052276	51	5	0.019631	73	-17
Golden.Retriever	Rottweiler	0.055565	26	0.056305	47	-21	0.037495	46	-20
Golden.Retriever	Samoyed	0.05112	38	0.066759	30	8	0.041428	41	-3
Golden.Retriever	Scottish.Terrier	0.066525	7	0.082592	11	-4	0.065918	5	2
Golden.Retriever	Shetland.Sheepdog	0.05002	40	0.063631	34	6	0.05186	23	17
Golden.Retriever	Shih.Tzu	0.049208	44	0.067343	28	16	0.04826	26	18
Golden.Retriever	Soft.Coated.Wheaten.Terrier	0.055858	24	0.069842	24	0	0.058822	13	11
Golden.Retriever	St..Bernard	0.044196	57	0.051048	55	2	0.031316	57	0
Golden.Retriever	Staffordshire.Bull.Terrier	0.051651	37	0.067191	29	8	0.041236	42	-5
Golden.Retriever	Standard.Schnauzer	0.049343	43	0.051998	52	-9	0.036989	49	-6
Golden.Retriever	Sussex.Spaniel	0.070868	3	0.105547	1	2	0.069572	3	0
Golden.Retriever	Tibetan.Spaniel	0.048484	47	0.067886	27	20	0.04078	44	3
Golden.Retriever	Tibetan.Terrier	0.052957	34	0.068339	26	8	0.045773	29	5
Golden.Retriever	Vizsla	0.045401	54	0.046227	63	-9	0.028154	65	-11
Golden.Retriever	Weimaraner	0.052627	35	0.059007	44	-9	0.044912	35	0
Golden.Retriever	Welsh.Springer.Spaniel	0.061656	13	0.076625	15	-2	0.052804	20	-7
Golden.Retriever	Welsh.Terrier	0.05624	23	0.075206	17	6	0.053627	19	4
Golden.Retriever	West.Highland.White.Terrier	0.053742	33	0.05808	45	-12	0.036473	50	-17
Golden.Retriever	Yorkshire.Terrier	0.042713	61	0.048656	59	2	0.030448	59	2
