# Supplementary material for: Systematically identifying genetic signatures including novel SNP-clusters, nonsense variants, frame-shift INDELs, and long STR expansions that potentially link to unknown phenotypes existing in dog breeds
Source: BMC Genomics. 2023 Jun 5;24:302. doi: 10.1186/s12864-023-09390-6 (PMC10240460; doi:10.1186/s12864-023-09390-6)
Supplement: Supplementary file 12 — Additional file 12: Data S10. Detailed list of SNP, INDEL and STR based GS similarity scores for each breed. This zip file contains 76 text files each corresponds to one valid breed involved in this study. Each text file contains detailed pairwise similarity scores calculated using genome-wide SNP, INDEL and STR GS. [file 12864_2023_9390_MOESM12_ESM.zip › Great.Dane.txt]

#Breed1	Breed2	SNP GS based similarity	SNP GS based similarity rank	INDEL GS based similarity	INDEL GS based similarity rank	Rank change between INDEL and SNP based score	STR GS based similarity	STR GS based similarity rank	Rank change between STR and SNP based score
Great.Dane	Airedale.Terrier	0.121951	6	0.172511	3	3	0.160681	3	3
Great.Dane	Akita	0.095044	34	0.143077	16	18	0.112237	22	12
Great.Dane	Alaskan.Malamute	0.099441	26	0.137262	18	8	0.127122	14	12
Great.Dane	American.Eskimo.Dog	0.076756	58	0.088766	58	0	0.078274	55	3
Great.Dane	American.Staffordshire.Terrier	0.092305	39	0.10235	49	-10	0.083092	50	-11
Great.Dane	Australian.Shepherd	0.056964	71	0.070966	67	4	0.070467	61	10
Great.Dane	Basset.Hound	0.09135	42	0.117311	34	8	0.09042	40	2
Great.Dane	Beagle	0.045073	73	0.048926	73	0	0.04708	72	1
Great.Dane	Bernese.Mountain.Dog	0.121749	8	0.151941	12	-4	0.12711	15	-7
Great.Dane	Bichon.Frise	0.056758	72	0.062284	71	1	0.054116	68	4
Great.Dane	Border.Collie	0.057517	70	0.062049	72	-2	0.050856	71	-1
Great.Dane	Border.Terrier	0.115093	13	0.156291	9	4	0.144946	6	7
Great.Dane	Boston.Terrier	0.057653	69	0.068111	69	0	0.065529	63	6
Great.Dane	Bouvier.Des.Flandres	0.098397	28	0.124959	27	1	0.101035	30	-2
Great.Dane	Boxer	0.128786	3	0.172089	4	-1	0.147679	5	-2
Great.Dane	Briard	0.09751	30	0.122589	29	1	0.099727	31	-1
Great.Dane	Bull.Terrier	0.129448	2	0.181661	2	0	0.173374	1	1
Great.Dane	Bullmastiff	0.116646	10	0.144959	14	-4	0.114145	20	-10
Great.Dane	Cairn.Terrier	0.089449	45	0.112468	39	6	0.093716	37	8
Great.Dane	Chesapeake.Bay.Retriever	0.074179	60	0.085325	61	-1	0.073534	60	0
Great.Dane	Chihuahua	0.07142	63	0.081118	62	1	0.07744	57	6
Great.Dane	Chinese.Shar.pei	0.073734	61	0.10441	48	13	0.077275	58	3
Great.Dane	Chow.Chow	0.101062	24	0.154062	11	13	0.128212	12	12
Great.Dane	Collie	0.114065	15	0.165552	5	10	0.131901	10	5
Great.Dane	Dachshund	0.0331	75	0.038171	75	0	0.031939	75	0
Great.Dane	Dalmatian	0.08912	47	0.105666	47	0	0.085076	47	0
Great.Dane	Doberman.Pinscher	0.115892	12	0.139027	17	-5	0.113144	21	-9
Great.Dane	English.Bulldog	0.106463	19	0.136785	19	0	0.127314	13	6
Great.Dane	English.Cocker.Spaniel	0.093289	36	0.113914	36	0	0.104974	28	8
Great.Dane	English.Setter	0.075375	59	0.094716	56	3	0.081215	52	7
Great.Dane	English.Springer.Spaniel	0.063925	66	0.076367	65	1	0.062805	65	1
Great.Dane	Field.Spaniel	0.114765	14	0.158949	8	6	0.131946	9	5
Great.Dane	Flat.coated.Retriever	0.094933	35	0.119765	30	5	0.108869	23	12
Great.Dane	French.Bulldog	0.068741	65	0.087444	60	5	0.068568	62	3
Great.Dane	German.Shepherd.Dog	0.05886	68	0.065606	70	-2	0.044234	73	-5
Great.Dane	German.Shorthaired.Pointer	0.093242	37	0.107779	44	-7	0.083916	49	-12
Great.Dane	Giant.Schnauzer	0.084839	51	0.097622	53	-2	0.08581	45	6
Great.Dane	Golden.Retriever	0.042838	74	0.047109	74	0	0.034212	74	0
Great.Dane	Greyhound	0.091934	40	0.078705	64	-24	0.052421	69	-29
Great.Dane	Irish.Setter	0.090645	44	0.110814	40	4	0.09832	33	11
Great.Dane	Irish.Water.Spaniel	0.096087	31	0.119161	32	-1	0.097498	35	-4
Great.Dane	Irish.Wolfhound	0.122685	5	0.122669	28	-23	0.084239	48	-43
Great.Dane	Keeshond	0.08812	49	0.113826	37	12	0.09775	34	15
Great.Dane	Labrador.Retriever	0.062087	67	0.069281	68	-1	0.051905	70	-3
Great.Dane	Leonberger	0.117855	9	0.143305	15	-6	0.117852	19	-10
Great.Dane	Lhasa.Apso	0.080753	55	0.100668	52	3	0.077659	56	-1
Great.Dane	Maltese	0.071862	62	0.087586	59	3	0.075977	59	3
Great.Dane	Manchester.Terrier	0.121942	7	0.16381	6	1	0.132946	7	0
Great.Dane	Miniature.Pinscher	0.084219	53	0.101382	50	3	0.082892	51	2
Great.Dane	Miniature.Schnauzer	0.112571	17	0.151452	13	4	0.132665	8	9
Great.Dane	Newfoundland	0.103306	22	0.119746	31	-9	0.086088	44	-22
Great.Dane	Norwich.Terrier	0.123859	4	0.154758	10	-6	0.121196	17	-13
Great.Dane	Old.English.Sheepdog	0.088398	48	0.110617	41	7	0.096328	36	12
Great.Dane	Pembroke.Welsh.Corgi	0.098401	27	0.125761	26	1	0.119359	18	9
Great.Dane	Pointer	0.080663	56	0.073553	66	-10	0.059955	66	-10
Great.Dane	Pomeranian	0.08916	46	0.107163	45	1	0.089945	41	5
Great.Dane	Rhodesian.Ridgeback	0.084332	52	0.095396	54	-2	0.064658	64	-12
Great.Dane	Rottweiler	0.112649	16	0.108419	43	-27	0.093559	38	-22
Great.Dane	Samoyed	0.093042	38	0.11861	33	5	0.102904	29	9
Great.Dane	Scottish.Terrier	0.116207	11	0.160269	7	4	0.156376	4	7
Great.Dane	Shetland.Sheepdog	0.100643	25	0.134701	20	5	0.121688	16	9
Great.Dane	Shih.Tzu	0.095868	32	0.128148	25	7	0.105637	27	5
Great.Dane	Soft.Coated.Wheaten.Terrier	0.108781	18	0.133778	21	-3	0.129468	11	7
Great.Dane	St..Bernard	0.098292	29	0.112518	38	-9	0.089621	42	-13
Great.Dane	Staffordshire.Bull.Terrier	0.104911	21	0.130326	24	-3	0.098477	32	-11
Great.Dane	Standard.Schnauzer	0.090807	43	0.100885	51	-8	0.090966	39	4
Great.Dane	Sussex.Spaniel	0.133297	1	0.20429	1	0	0.165963	2	-1
Great.Dane	Tibetan.Spaniel	0.083305	54	0.109327	42	12	0.085286	46	8
Great.Dane	Tibetan.Terrier	0.091469	41	0.115386	35	6	0.107168	25	16
Great.Dane	Vizsla	0.071099	64	0.079725	63	1	0.055433	67	-3
Great.Dane	Weimaraner	0.086729	50	0.106722	46	4	0.086204	43	7
Great.Dane	Welsh.Springer.Spaniel	0.101941	23	0.132987	22	1	0.10862	24	-1
Great.Dane	Welsh.Terrier	0.105002	20	0.131508	23	-3	0.106741	26	-6
Great.Dane	West.Highland.White.Terrier	0.095796	33	0.090161	57	-24	0.080567	53	-20
Great.Dane	Yorkshire.Terrier	0.077024	57	0.095382	55	2	0.07906	54	3
