# Supplementary material for: Systematically identifying genetic signatures including novel SNP-clusters, nonsense variants, frame-shift INDELs, and long STR expansions that potentially link to unknown phenotypes existing in dog breeds
Source: BMC Genomics. 2023 Jun 5;24:302. doi: 10.1186/s12864-023-09390-6 (PMC10240460; doi:10.1186/s12864-023-09390-6)
Supplement: Supplementary file 12 — Additional file 12: Data S10. Detailed list of SNP, INDEL and STR based GS similarity scores for each breed. This zip file contains 76 text files each corresponds to one valid breed involved in this study. Each text file contains detailed pairwise similarity scores calculated using genome-wide SNP, INDEL and STR GS. [file 12864_2023_9390_MOESM12_ESM.zip › Greyhound.txt]

#Breed1	Breed2	SNP GS based similarity	SNP GS based similarity rank	INDEL GS based similarity	INDEL GS based similarity rank	Rank change between INDEL and SNP based score	STR GS based similarity	STR GS based similarity rank	Rank change between STR and SNP based score
Greyhound	Airedale.Terrier	0.126953	3	0.129145	4	-1	0.093705	5	-2
Greyhound	Akita	0.084216	46	0.101076	19	27	0.072107	22	24
Greyhound	Alaskan.Malamute	0.094651	30	0.096367	25	5	0.069542	23	7
Greyhound	American.Eskimo.Dog	0.070609	60	0.058607	64	-4	0.04412	60	0
Greyhound	American.Staffordshire.Terrier	0.083488	47	0.069512	52	-5	0.047567	55	-8
Greyhound	Australian.Shepherd	0.058839	69	0.045693	71	-2	0.035175	68	1
Greyhound	Basset.Hound	0.088739	38	0.081364	42	-4	0.056928	44	-6
Greyhound	Beagle	0.040704	73	0.025697	75	-2	0.026159	72	1
Greyhound	Bernese.Mountain.Dog	0.104838	19	0.110798	11	8	0.079085	9	10
Greyhound	Bichon.Frise	0.04823	72	0.043676	72	0	0.024186	73	-1
Greyhound	Border.Collie	0.060291	68	0.047589	70	-2	0.035832	67	1
Greyhound	Border.Terrier	0.125952	4	0.119436	7	-3	0.095779	3	1
Greyhound	Boston.Terrier	0.061348	67	0.052209	66	1	0.038228	64	3
Greyhound	Bouvier.Des.Flandres	0.102876	21	0.088021	34	-13	0.068119	28	-7
Greyhound	Boxer	0.125533	5	0.129596	3	2	0.095023	4	1
Greyhound	Briard	0.099461	24	0.099912	22	2	0.066819	29	-5
Greyhound	Bull.Terrier	0.130402	2	0.129854	2	0	0.10159	2	0
Greyhound	Bullmastiff	0.106475	16	0.100448	21	-5	0.074424	19	-3
Greyhound	Cairn.Terrier	0.088283	40	0.078433	46	-6	0.053544	47	-7
Greyhound	Chesapeake.Bay.Retriever	0.068585	61	0.063169	60	1	0.047535	56	5
Greyhound	Chihuahua	0.061726	66	0.049513	67	-1	0.041475	63	3
Greyhound	Chinese.Shar.pei	0.065778	65	0.065583	58	7	0.052478	48	17
Greyhound	Chow.Chow	0.094352	31	0.10898	15	16	0.078682	11	20
Greyhound	Collie	0.112588	9	0.120576	5	4	0.083236	6	3
Greyhound	Dachshund	0.032242	75	0.025729	74	1	0.019987	75	0
Greyhound	Dalmatian	0.082002	50	0.074716	47	3	0.051684	51	-1
Greyhound	Doberman.Pinscher	0.111257	11	0.109605	13	-2	0.073843	20	-9
Greyhound	English.Bulldog	0.10466	20	0.106215	16	4	0.077658	13	7
Greyhound	English.Cocker.Spaniel	0.089606	37	0.086216	36	1	0.065221	31	6
Greyhound	English.Setter	0.073561	55	0.071448	51	4	0.047951	54	1
Greyhound	English.Springer.Spaniel	0.068188	62	0.059361	63	-1	0.046817	59	3
Greyhound	Field.Spaniel	0.108676	14	0.105811	17	-3	0.076572	17	-3
Greyhound	Flat.coated.Retriever	0.093381	32	0.089417	31	1	0.06601	30	2
Greyhound	French.Bulldog	0.067027	63	0.065088	59	4	0.036869	65	-2
Greyhound	German.Shepherd.Dog	0.056799	70	0.048125	69	1	0.030528	71	-1
Greyhound	German.Shorthaired.Pointer	0.078676	54	0.06939	53	1	0.044084	61	-7
Greyhound	Giant.Schnauzer	0.081864	51	0.071917	50	1	0.064041	33	18
Greyhound	Golden.Retriever	0.038962	74	0.031708	73	1	0.021439	74	0
Greyhound	Great.Dane	0.091934	34	0.078705	45	-11	0.052421	50	-16
Greyhound	Irish.Setter	0.082492	48	0.082205	40	8	0.054006	46	2
Greyhound	Irish.Water.Spaniel	0.094826	29	0.087183	35	-6	0.063549	34	-5
Greyhound	Irish.Wolfhound	0.133614	1	0.11977	6	-5	0.068606	25	-24
Greyhound	Keeshond	0.088015	42	0.081947	41	1	0.061608	38	4
Greyhound	Labrador.Retriever	0.055478	71	0.053737	65	6	0.033638	69	2
Greyhound	Leonberger	0.105194	17	0.098856	24	-7	0.069129	24	-7
Greyhound	Lhasa.Apso	0.0714	58	0.06591	57	1	0.047997	53	5
Greyhound	Maltese	0.072974	56	0.067832	56	0	0.048041	52	4
Greyhound	Manchester.Terrier	0.107891	15	0.111268	10	5	0.078792	10	5
Greyhound	Miniature.Pinscher	0.080735	53	0.072602	49	4	0.047318	57	-4
Greyhound	Miniature.Schnauzer	0.104892	18	0.109313	14	4	0.07748	14	4
Greyhound	Newfoundland	0.095819	27	0.085804	37	-10	0.061739	37	-10
Greyhound	Norwich.Terrier	0.111069	12	0.111409	9	3	0.078521	12	0
Greyhound	Old.English.Sheepdog	0.100859	23	0.085356	38	-15	0.05941	42	-19
Greyhound	Pembroke.Welsh.Corgi	0.11231	10	0.100696	20	-10	0.077458	15	-5
Greyhound	Pointer	0.070935	59	0.048735	68	-9	0.03343	70	-11
Greyhound	Pomeranian	0.080959	52	0.069099	54	-2	0.058413	43	9
Greyhound	Rhodesian.Ridgeback	0.082289	49	0.068176	55	-6	0.036624	66	-17
Greyhound	Rottweiler	0.108738	13	0.110172	12	1	0.072247	21	-8
Greyhound	Samoyed	0.088104	41	0.088555	33	8	0.062052	36	5
Greyhound	Scottish.Terrier	0.116079	7	0.112674	8	-1	0.08071	8	-1
Greyhound	Shetland.Sheepdog	0.097566	25	0.092563	28	-3	0.076745	16	9
Greyhound	Shih.Tzu	0.092049	33	0.099659	23	10	0.060395	40	-7
Greyhound	Soft.Coated.Wheaten.Terrier	0.115466	8	0.103676	18	-10	0.082943	7	1
Greyhound	St..Bernard	0.084807	45	0.080412	44	1	0.055904	45	0
Greyhound	Staffordshire.Bull.Terrier	0.096631	26	0.091546	29	-3	0.060044	41	-15
Greyhound	Standard.Schnauzer	0.085378	44	0.074295	48	-4	0.061231	39	5
Greyhound	Sussex.Spaniel	0.124649	6	0.14455	1	5	0.104901	1	5
Greyhound	Tibetan.Spaniel	0.086143	43	0.093319	27	16	0.06287	35	8
Greyhound	Tibetan.Terrier	0.088306	39	0.080567	43	-4	0.068256	26	13
Greyhound	Vizsla	0.066633	64	0.063015	61	3	0.043558	62	2
Greyhound	Weimaraner	0.091336	35	0.084401	39	-4	0.052477	49	-14
Greyhound	Welsh.Springer.Spaniel	0.089855	36	0.094891	26	10	0.068207	27	9
Greyhound	Welsh.Terrier	0.10111	22	0.090304	30	-8	0.064392	32	-10
Greyhound	West.Highland.White.Terrier	0.095535	28	0.089074	32	-4	0.076177	18	10
Greyhound	Yorkshire.Terrier	0.072468	57	0.062487	62	-5	0.047107	58	-1
