# Supplementary material for: Systematically identifying genetic signatures including novel SNP-clusters, nonsense variants, frame-shift INDELs, and long STR expansions that potentially link to unknown phenotypes existing in dog breeds
Source: BMC Genomics. 2023 Jun 5;24:302. doi: 10.1186/s12864-023-09390-6 (PMC10240460; doi:10.1186/s12864-023-09390-6)
Supplement: Supplementary file 12 — Additional file 12: Data S10. Detailed list of SNP, INDEL and STR based GS similarity scores for each breed. This zip file contains 76 text files each corresponds to one valid breed involved in this study. Each text file contains detailed pairwise similarity scores calculated using genome-wide SNP, INDEL and STR GS. [file 12864_2023_9390_MOESM12_ESM.zip › Irish.Setter.txt]

#Breed1	Breed2	SNP GS based similarity	SNP GS based similarity rank	INDEL GS based similarity	INDEL GS based similarity rank	Rank change between INDEL and SNP based score	STR GS based similarity	STR GS based similarity rank	Rank change between STR and SNP based score
Irish.Setter	Airedale.Terrier	0.141501	3	0.204531	3	0	0.179843	3	0
Irish.Setter	Akita	0.111694	38	0.169161	16	22	0.131432	21	17
Irish.Setter	Alaskan.Malamute	0.116958	27	0.178306	12	15	0.146599	10	17
Irish.Setter	American.Eskimo.Dog	0.080747	63	0.09973	62	1	0.07834	63	0
Irish.Setter	American.Staffordshire.Terrier	0.071354	65	0.098827	64	1	0.082158	61	4
Irish.Setter	Australian.Shepherd	0.069952	66	0.083943	66	0	0.071325	65	1
Irish.Setter	Basset.Hound	0.111599	39	0.141754	36	3	0.113004	37	2
Irish.Setter	Beagle	0.050483	74	0.059201	74	0	0.045838	74	0
Irish.Setter	Bernese.Mountain.Dog	0.128235	15	0.173578	15	0	0.146425	11	4
Irish.Setter	Bichon.Frise	0.068991	67	0.080824	68	-1	0.067266	67	0
Irish.Setter	Border.Collie	0.062003	70	0.072068	72	-2	0.058386	70	0
Irish.Setter	Border.Terrier	0.139356	4	0.194813	6	-2	0.170125	6	-2
Irish.Setter	Boston.Terrier	0.058902	72	0.080479	70	2	0.069058	66	6
Irish.Setter	Bouvier.Des.Flandres	0.112224	36	0.140666	37	-1	0.116392	33	3
Irish.Setter	Boxer	0.128783	14	0.201957	5	9	0.172099	5	9
Irish.Setter	Briard	0.124506	18	0.15957	23	-5	0.128616	22	-4
Irish.Setter	Bull.Terrier	0.135527	10	0.21526	2	8	0.189205	2	8
Irish.Setter	Bullmastiff	0.116474	30	0.167135	17	13	0.139859	17	13
Irish.Setter	Cairn.Terrier	0.099767	50	0.131926	43	7	0.108759	39	11
Irish.Setter	Chesapeake.Bay.Retriever	0.088236	58	0.104764	61	-3	0.088068	57	1
Irish.Setter	Chihuahua	0.081807	62	0.099703	63	-1	0.096523	53	9
Irish.Setter	Chinese.Shar.pei	0.079406	64	0.115303	54	10	0.083094	60	4
Irish.Setter	Chow.Chow	0.116763	29	0.187466	9	20	0.145312	13	16
Irish.Setter	Collie	0.127275	17	0.185183	11	6	0.141321	15	2
Irish.Setter	Dachshund	0.045702	75	0.053779	75	0	0.042525	75	0
Irish.Setter	Dalmatian	0.10378	45	0.126118	46	-1	0.104406	45	0
Irish.Setter	Doberman.Pinscher	0.135822	9	0.164977	18	-9	0.141452	14	-5
Irish.Setter	English.Bulldog	0.104111	44	0.160757	21	23	0.138098	19	25
Irish.Setter	English.Cocker.Spaniel	0.12945	13	0.158737	25	-12	0.121236	31	-18
Irish.Setter	English.Setter	0.136913	7	0.158959	24	-17	0.128255	24	-17
Irish.Setter	English.Springer.Spaniel	0.097605	52	0.116829	53	-1	0.092031	55	-3
Irish.Setter	Field.Spaniel	0.156079	2	0.2035	4	-2	0.168488	7	-5
Irish.Setter	Flat.coated.Retriever	0.120652	21	0.151347	29	-8	0.123314	27	-6
Irish.Setter	French.Bulldog	0.061276	71	0.09206	65	6	0.07546	64	7
Irish.Setter	German.Shepherd.Dog	0.066522	69	0.080648	69	0	0.057447	71	-2
Irish.Setter	German.Shorthaired.Pointer	0.121109	20	0.137492	40	-20	0.1062	42	-22
Irish.Setter	Giant.Schnauzer	0.097282	53	0.123896	48	5	0.10057	46	7
Irish.Setter	Golden.Retriever	0.056858	73	0.061068	73	0	0.048017	73	0
Irish.Setter	Great.Dane	0.090645	57	0.110814	58	-1	0.09832	50	7
Irish.Setter	Greyhound	0.082492	61	0.082205	67	-6	0.054006	72	-11
Irish.Setter	Irish.Water.Spaniel	0.127381	16	0.162573	19	-3	0.123193	28	-12
Irish.Setter	Irish.Wolfhound	0.116908	28	0.135114	41	-13	0.097335	51	-23
Irish.Setter	Keeshond	0.104963	43	0.137914	39	4	0.107051	41	2
Irish.Setter	Labrador.Retriever	0.067887	68	0.076598	71	-3	0.065994	68	0
Irish.Setter	Leonberger	0.118047	26	0.156102	27	-1	0.128281	23	3
Irish.Setter	Lhasa.Apso	0.098552	51	0.1289	44	7	0.105467	43	8
Irish.Setter	Maltese	0.096244	55	0.111162	56	-1	0.080089	62	-7
Irish.Setter	Manchester.Terrier	0.13276	11	0.189005	8	3	0.151753	8	3
Irish.Setter	Miniature.Pinscher	0.100946	49	0.122462	49	0	0.099522	48	1
Irish.Setter	Miniature.Schnauzer	0.131855	12	0.185188	10	2	0.149536	9	3
Irish.Setter	Newfoundland	0.113119	35	0.141838	35	0	0.112333	38	-3
Irish.Setter	Norwich.Terrier	0.136088	8	0.176535	13	-5	0.140868	16	-8
Irish.Setter	Old.English.Sheepdog	0.10297	46	0.132243	42	4	0.105108	44	2
Irish.Setter	Pembroke.Welsh.Corgi	0.119023	24	0.157673	26	-2	0.139633	18	6
Irish.Setter	Pointer	0.119426	23	0.110966	57	-34	0.086328	58	-35
Irish.Setter	Pomeranian	0.09464	56	0.119535	51	5	0.094133	54	2
Irish.Setter	Rhodesian.Ridgeback	0.085707	60	0.10969	60	0	0.063577	69	-9
Irish.Setter	Rottweiler	0.119935	22	0.12738	45	-23	0.107106	40	-18
Irish.Setter	Samoyed	0.110875	41	0.14403	34	7	0.122243	30	11
Irish.Setter	Scottish.Terrier	0.137626	5	0.193557	7	-2	0.174464	4	1
Irish.Setter	Shetland.Sheepdog	0.108824	42	0.14665	33	9	0.116261	34	8
Irish.Setter	Shih.Tzu	0.114557	33	0.152799	28	5	0.11914	32	1
Irish.Setter	Soft.Coated.Wheaten.Terrier	0.123278	19	0.16186	20	-1	0.145991	12	7
Irish.Setter	St..Bernard	0.096801	54	0.124177	47	7	0.097307	52	2
Irish.Setter	Staffordshire.Bull.Terrier	0.100995	48	0.150243	30	18	0.122421	29	19
Irish.Setter	Standard.Schnauzer	0.101964	47	0.119468	52	-5	0.098478	49	-2
Irish.Setter	Sussex.Spaniel	0.170062	1	0.250673	1	0	0.200116	1	0
Irish.Setter	Tibetan.Spaniel	0.11125	40	0.148189	31	9	0.114615	35	5
Irish.Setter	Tibetan.Terrier	0.114812	32	0.148095	32	0	0.124921	26	6
Irish.Setter	Vizsla	0.114861	31	0.122149	50	-19	0.088392	56	-25
Irish.Setter	Weimaraner	0.113456	34	0.140434	38	-4	0.113013	36	-2
Irish.Setter	Welsh.Springer.Spaniel	0.137055	6	0.174175	14	-8	0.137232	20	-14
Irish.Setter	Welsh.Terrier	0.118917	25	0.159661	22	3	0.126748	25	0
Irish.Setter	West.Highland.White.Terrier	0.112194	37	0.113539	55	-18	0.099543	47	-10
Irish.Setter	Yorkshire.Terrier	0.085926	59	0.110154	59	0	0.085915	59	0
