# Supplementary material for: Systematically identifying genetic signatures including novel SNP-clusters, nonsense variants, frame-shift INDELs, and long STR expansions that potentially link to unknown phenotypes existing in dog breeds
Source: BMC Genomics. 2023 Jun 5;24:302. doi: 10.1186/s12864-023-09390-6 (PMC10240460; doi:10.1186/s12864-023-09390-6)
Supplement: Supplementary file 12 — Additional file 12: Data S10. Detailed list of SNP, INDEL and STR based GS similarity scores for each breed. This zip file contains 76 text files each corresponds to one valid breed involved in this study. Each text file contains detailed pairwise similarity scores calculated using genome-wide SNP, INDEL and STR GS. [file 12864_2023_9390_MOESM12_ESM.zip › Irish.Water.Spaniel.txt]

#Breed1	Breed2	SNP GS based similarity	SNP GS based similarity rank	INDEL GS based similarity	INDEL GS based similarity rank	Rank change between INDEL and SNP based score	STR GS based similarity	STR GS based similarity rank	Rank change between STR and SNP based score
Irish.Water.Spaniel	Airedale.Terrier	0.155939	5	0.227065	3	2	0.180255	3	2
Irish.Water.Spaniel	Akita	0.117022	40	0.187157	16	24	0.141666	19	21
Irish.Water.Spaniel	Alaskan.Malamute	0.127569	23	0.186117	17	6	0.143518	18	5
Irish.Water.Spaniel	American.Eskimo.Dog	0.084027	65	0.106823	62	3	0.079893	62	3
Irish.Water.Spaniel	American.Staffordshire.Terrier	0.089733	63	0.123054	55	8	0.09768	53	10
Irish.Water.Spaniel	Australian.Shepherd	0.07458	67	0.085444	69	-2	0.071802	66	1
Irish.Water.Spaniel	Basset.Hound	0.122719	33	0.164607	30	3	0.125675	33	0
Irish.Water.Spaniel	Beagle	0.055869	74	0.065031	74	0	0.045052	74	0
Irish.Water.Spaniel	Bernese.Mountain.Dog	0.137386	14	0.187336	15	-1	0.149685	14	0
Irish.Water.Spaniel	Bichon.Frise	0.06565	71	0.080121	71	0	0.055836	72	-1
Irish.Water.Spaniel	Border.Collie	0.071374	68	0.086754	67	1	0.064454	68	0
Irish.Water.Spaniel	Border.Terrier	0.142486	10	0.206107	10	0	0.162149	10	0
Irish.Water.Spaniel	Boston.Terrier	0.065401	72	0.085919	68	4	0.06846	67	5
Irish.Water.Spaniel	Bouvier.Des.Flandres	0.122292	34	0.16484	29	5	0.132233	25	9
Irish.Water.Spaniel	Boxer	0.142593	9	0.217205	4	5	0.167528	6	3
Irish.Water.Spaniel	Briard	0.125119	30	0.167377	28	2	0.127719	31	-1
Irish.Water.Spaniel	Bull.Terrier	0.159896	3	0.250038	2	1	0.206679	2	1
Irish.Water.Spaniel	Bullmastiff	0.131811	18	0.18243	19	-1	0.14148	21	-3
Irish.Water.Spaniel	Cairn.Terrier	0.113044	44	0.153271	39	5	0.111728	42	2
Irish.Water.Spaniel	Chesapeake.Bay.Retriever	0.102936	53	0.118556	59	-6	0.09187	59	-6
Irish.Water.Spaniel	Chihuahua	0.087642	64	0.106731	63	1	0.098267	52	12
Irish.Water.Spaniel	Chinese.Shar.pei	0.091233	61	0.136291	49	12	0.085547	61	0
Irish.Water.Spaniel	Chow.Chow	0.127069	26	0.204009	11	15	0.153474	13	13
Irish.Water.Spaniel	Collie	0.139729	13	0.213807	6	7	0.163181	8	5
Irish.Water.Spaniel	Dachshund	0.040779	75	0.044439	75	0	0.041399	75	0
Irish.Water.Spaniel	Dalmatian	0.111697	46	0.140114	45	1	0.114701	38	8
Irish.Water.Spaniel	Doberman.Pinscher	0.146672	7	0.18046	20	-13	0.136998	22	-15
Irish.Water.Spaniel	English.Bulldog	0.131058	19	0.192884	13	6	0.154489	12	7
Irish.Water.Spaniel	English.Cocker.Spaniel	0.134098	15	0.170964	25	-10	0.132603	24	-9
Irish.Water.Spaniel	English.Setter	0.119188	37	0.149372	42	-5	0.114614	39	-2
Irish.Water.Spaniel	English.Springer.Spaniel	0.099459	55	0.118306	60	-5	0.086086	60	-5
Irish.Water.Spaniel	Field.Spaniel	0.160991	2	0.216887	5	-3	0.176239	4	-2
Irish.Water.Spaniel	Flat.coated.Retriever	0.130301	20	0.169025	27	-7	0.129863	29	-9
Irish.Water.Spaniel	French.Bulldog	0.075324	66	0.105668	64	2	0.077962	63	3
Irish.Water.Spaniel	German.Shepherd.Dog	0.069086	70	0.083287	70	0	0.060129	71	-1
Irish.Water.Spaniel	German.Shorthaired.Pointer	0.124959	31	0.155784	36	-5	0.110255	44	-13
Irish.Water.Spaniel	Giant.Schnauzer	0.101826	54	0.130868	51	3	0.100642	49	5
Irish.Water.Spaniel	Golden.Retriever	0.058556	73	0.070569	73	0	0.045482	73	0
Irish.Water.Spaniel	Great.Dane	0.096087	57	0.119161	58	-1	0.097498	54	3
Irish.Water.Spaniel	Greyhound	0.094826	59	0.087183	66	-7	0.063549	69	-10
Irish.Water.Spaniel	Irish.Setter	0.127381	24	0.162573	33	-9	0.123193	35	-11
Irish.Water.Spaniel	Irish.Wolfhound	0.124594	32	0.146985	43	-11	0.094552	56	-24
Irish.Water.Spaniel	Keeshond	0.11421	43	0.151462	40	3	0.125744	32	11
Irish.Water.Spaniel	Labrador.Retriever	0.069837	69	0.07772	72	-3	0.063471	70	-1
Irish.Water.Spaniel	Leonberger	0.132883	16	0.184367	18	-2	0.141486	20	-4
Irish.Water.Spaniel	Lhasa.Apso	0.105309	50	0.139724	46	4	0.110537	43	7
Irish.Water.Spaniel	Maltese	0.090602	62	0.11548	61	1	0.093506	57	5
Irish.Water.Spaniel	Manchester.Terrier	0.147536	6	0.213557	7	-1	0.164492	7	-1
Irish.Water.Spaniel	Miniature.Pinscher	0.10503	51	0.136418	48	3	0.101342	48	3
Irish.Water.Spaniel	Miniature.Schnauzer	0.139795	12	0.201324	12	0	0.162738	9	3
Irish.Water.Spaniel	Newfoundland	0.125904	28	0.153927	38	-10	0.114376	40	-12
Irish.Water.Spaniel	Norwich.Terrier	0.157361	4	0.212053	8	-4	0.156398	11	-7
Irish.Water.Spaniel	Old.English.Sheepdog	0.114438	42	0.14977	41	1	0.113668	41	1
Irish.Water.Spaniel	Pembroke.Welsh.Corgi	0.132271	17	0.17738	21	-4	0.14463	16	1
Irish.Water.Spaniel	Pointer	0.111278	47	0.10306	65	-18	0.077713	64	-17
Irish.Water.Spaniel	Pomeranian	0.096626	56	0.124645	54	2	0.103136	46	10
Irish.Water.Spaniel	Rhodesian.Ridgeback	0.095749	58	0.12659	53	5	0.072744	65	-7
Irish.Water.Spaniel	Rottweiler	0.129227	21	0.140276	44	-23	0.10827	45	-24
Irish.Water.Spaniel	Samoyed	0.115461	41	0.163663	31	10	0.12437	34	7
Irish.Water.Spaniel	Scottish.Terrier	0.140874	11	0.208813	9	2	0.168814	5	6
Irish.Water.Spaniel	Shetland.Sheepdog	0.119113	38	0.163162	32	6	0.131964	26	12
Irish.Water.Spaniel	Shih.Tzu	0.125145	29	0.176538	22	7	0.131652	28	1
Irish.Water.Spaniel	Soft.Coated.Wheaten.Terrier	0.128672	22	0.174179	24	-2	0.144745	15	7
Irish.Water.Spaniel	St..Bernard	0.106219	49	0.138545	47	2	0.102779	47	2
Irish.Water.Spaniel	Staffordshire.Bull.Terrier	0.120217	36	0.170554	26	10	0.133679	23	13
Irish.Water.Spaniel	Standard.Schnauzer	0.109538	48	0.131598	50	-2	0.099802	51	-3
Irish.Water.Spaniel	Sussex.Spaniel	0.186669	1	0.281198	1	0	0.210911	1	0
Irish.Water.Spaniel	Tibetan.Spaniel	0.112634	45	0.160121	34	11	0.120449	36	9
Irish.Water.Spaniel	Tibetan.Terrier	0.11714	39	0.160002	35	4	0.128498	30	9
Irish.Water.Spaniel	Vizsla	0.104233	52	0.122372	56	-4	0.092063	58	-6
Irish.Water.Spaniel	Weimaraner	0.122	35	0.155248	37	-2	0.11716	37	-2
Irish.Water.Spaniel	Welsh.Springer.Spaniel	0.143096	8	0.187837	14	-6	0.144147	17	-9
Irish.Water.Spaniel	Welsh.Terrier	0.126736	27	0.174387	23	4	0.131725	27	0
Irish.Water.Spaniel	West.Highland.White.Terrier	0.127136	25	0.129265	52	-27	0.094949	55	-30
Irish.Water.Spaniel	Yorkshire.Terrier	0.093352	60	0.121394	57	3	0.099949	50	10
