# Supplementary material for: Systematically identifying genetic signatures including novel SNP-clusters, nonsense variants, frame-shift INDELs, and long STR expansions that potentially link to unknown phenotypes existing in dog breeds
Source: BMC Genomics. 2023 Jun 5;24:302. doi: 10.1186/s12864-023-09390-6 (PMC10240460; doi:10.1186/s12864-023-09390-6)
Supplement: Supplementary file 12 — Additional file 12: Data S10. Detailed list of SNP, INDEL and STR based GS similarity scores for each breed. This zip file contains 76 text files each corresponds to one valid breed involved in this study. Each text file contains detailed pairwise similarity scores calculated using genome-wide SNP, INDEL and STR GS. [file 12864_2023_9390_MOESM12_ESM.zip › Irish.Wolfhound.txt]

#Breed1	Breed2	SNP GS based similarity	SNP GS based similarity rank	INDEL GS based similarity	INDEL GS based similarity rank	Rank change between INDEL and SNP based score	STR GS based similarity	STR GS based similarity rank	Rank change between STR and SNP based score
Irish.Wolfhound	Airedale.Terrier	0.164015	3	0.199136	4	-1	0.141988	3	0
Irish.Wolfhound	Akita	0.124327	32	0.164779	17	15	0.095856	30	2
Irish.Wolfhound	Alaskan.Malamute	0.130629	25	0.164964	16	9	0.110808	15	10
Irish.Wolfhound	American.Eskimo.Dog	0.085137	64	0.092343	64	0	0.064897	62	2
Irish.Wolfhound	American.Staffordshire.Terrier	0.10109	56	0.110515	55	1	0.07489	53	3
Irish.Wolfhound	Australian.Shepherd	0.077253	67	0.085543	67	0	0.056991	67	0
Irish.Wolfhound	Basset.Hound	0.11908	43	0.137725	37	6	0.091883	38	5
Irish.Wolfhound	Beagle	0.053658	74	0.055909	74	0	0.037245	74	0
Irish.Wolfhound	Bernese.Mountain.Dog	0.136223	17	0.161221	20	-3	0.108164	20	-3
Irish.Wolfhound	Bichon.Frise	0.069294	72	0.071492	72	0	0.044903	71	1
Irish.Wolfhound	Border.Collie	0.07633	68	0.077197	71	-3	0.054942	69	-1
Irish.Wolfhound	Border.Terrier	0.154263	8	0.190764	6	2	0.130306	6	2
Irish.Wolfhound	Boston.Terrier	0.075612	69	0.080401	69	0	0.056543	68	1
Irish.Wolfhound	Bouvier.Des.Flandres	0.127634	27	0.14137	35	-8	0.093938	35	-8
Irish.Wolfhound	Boxer	0.160885	4	0.201357	3	1	0.133393	4	0
Irish.Wolfhound	Briard	0.127359	28	0.147838	27	1	0.101421	23	5
Irish.Wolfhound	Bull.Terrier	0.170894	2	0.214653	2	0	0.148073	2	0
Irish.Wolfhound	Bullmastiff	0.143458	13	0.162542	19	-6	0.110292	16	-3
Irish.Wolfhound	Cairn.Terrier	0.12207	37	0.144192	33	4	0.093452	36	1
Irish.Wolfhound	Chesapeake.Bay.Retriever	0.095077	60	0.102834	60	0	0.072678	55	5
Irish.Wolfhound	Chihuahua	0.084396	65	0.093895	63	2	0.067801	60	5
Irish.Wolfhound	Chinese.Shar.pei	0.092897	61	0.11519	53	8	0.068687	58	3
Irish.Wolfhound	Chow.Chow	0.132841	21	0.177855	12	9	0.108451	18	3
Irish.Wolfhound	Collie	0.156238	6	0.186867	8	-2	0.117051	12	-6
Irish.Wolfhound	Dachshund	0.044904	75	0.045649	75	0	0.028984	75	0
Irish.Wolfhound	Dalmatian	0.107239	49	0.120949	50	-1	0.080597	48	1
Irish.Wolfhound	Doberman.Pinscher	0.150124	10	0.180881	11	-1	0.122421	10	0
Irish.Wolfhound	English.Bulldog	0.136522	16	0.167245	13	3	0.113031	14	2
Irish.Wolfhound	English.Cocker.Spaniel	0.127009	29	0.147397	28	1	0.09749	27	2
Irish.Wolfhound	English.Setter	0.103769	51	0.121481	49	2	0.074722	54	-3
Irish.Wolfhound	English.Springer.Spaniel	0.080022	66	0.088991	66	0	0.060734	65	1
Irish.Wolfhound	Field.Spaniel	0.152462	9	0.182728	9	0	0.119351	11	-2
Irish.Wolfhound	Flat.coated.Retriever	0.124452	31	0.146226	31	0	0.098288	26	5
Irish.Wolfhound	French.Bulldog	0.086513	63	0.096506	62	1	0.062904	63	0
Irish.Wolfhound	German.Shepherd.Dog	0.075233	70	0.083768	68	2	0.044764	72	-2
Irish.Wolfhound	German.Shorthaired.Pointer	0.116988	45	0.130871	43	2	0.081435	47	-2
Irish.Wolfhound	Giant.Schnauzer	0.102617	53	0.113678	54	-1	0.078819	51	2
Irish.Wolfhound	Golden.Retriever	0.055239	73	0.062894	73	0	0.042489	73	0
Irish.Wolfhound	Great.Dane	0.122685	36	0.122669	47	-11	0.084239	43	-7
Irish.Wolfhound	Greyhound	0.133614	20	0.11977	52	-32	0.068606	59	-39
Irish.Wolfhound	Irish.Setter	0.116908	46	0.135114	40	6	0.097335	28	18
Irish.Wolfhound	Irish.Water.Spaniel	0.124594	30	0.146985	29	1	0.094552	34	-4
Irish.Wolfhound	Keeshond	0.117733	44	0.136589	38	6	0.083136	44	0
Irish.Wolfhound	Labrador.Retriever	0.070519	71	0.078752	70	1	0.0525	70	1
Irish.Wolfhound	Leonberger	0.138694	14	0.162975	18	-4	0.108183	19	-5
Irish.Wolfhound	Lhasa.Apso	0.103126	52	0.121801	48	4	0.079919	50	2
Irish.Wolfhound	Maltese	0.095225	59	0.104702	58	1	0.069512	57	2
Irish.Wolfhound	Manchester.Terrier	0.147092	11	0.18116	10	1	0.114425	13	-2
Irish.Wolfhound	Miniature.Pinscher	0.105958	50	0.119899	51	-1	0.076804	52	-2
Irish.Wolfhound	Miniature.Schnauzer	0.137532	15	0.166334	14	1	0.10855	17	-2
Irish.Wolfhound	Newfoundland	0.123779	35	0.138757	36	-1	0.095616	31	4
Irish.Wolfhound	Norwich.Terrier	0.157931	5	0.195578	5	0	0.133165	5	0
Irish.Wolfhound	Old.English.Sheepdog	0.119827	39	0.134556	41	-2	0.089665	41	-2
Irish.Wolfhound	Pembroke.Welsh.Corgi	0.134284	18	0.159195	22	-4	0.122665	9	9
Irish.Wolfhound	Pointer	0.100596	57	0.090752	65	-8	0.058686	66	-9
Irish.Wolfhound	Pomeranian	0.101575	55	0.109343	57	-2	0.080228	49	6
Irish.Wolfhound	Rhodesian.Ridgeback	0.1023	54	0.110491	56	-2	0.061684	64	-10
Irish.Wolfhound	Rottweiler	0.133925	19	0.148566	26	-7	0.100427	24	-5
Irish.Wolfhound	Samoyed	0.121157	38	0.141955	34	4	0.091403	39	-1
Irish.Wolfhound	Scottish.Terrier	0.155222	7	0.188893	7	0	0.127387	7	0
Irish.Wolfhound	Shetland.Sheepdog	0.124211	33	0.144819	32	1	0.098786	25	8
Irish.Wolfhound	Shih.Tzu	0.124121	34	0.154148	23	11	0.096567	29	5
Irish.Wolfhound	Soft.Coated.Wheaten.Terrier	0.144671	12	0.165739	15	-3	0.122942	8	4
Irish.Wolfhound	St..Bernard	0.112513	47	0.127172	45	2	0.08206	45	2
Irish.Wolfhound	Staffordshire.Bull.Terrier	0.127915	26	0.146237	30	-4	0.09514	32	-6
Irish.Wolfhound	Standard.Schnauzer	0.111319	48	0.126353	46	2	0.081886	46	2
Irish.Wolfhound	Sussex.Spaniel	0.174466	1	0.228149	1	0	0.149803	1	0
Irish.Wolfhound	Tibetan.Spaniel	0.119185	41	0.150671	24	17	0.090614	40	1
Irish.Wolfhound	Tibetan.Terrier	0.119211	40	0.135957	39	1	0.094906	33	7
Irish.Wolfhound	Vizsla	0.091791	62	0.101668	61	1	0.066928	61	1
Irish.Wolfhound	Weimaraner	0.119102	42	0.1292	44	-2	0.092705	37	5
Irish.Wolfhound	Welsh.Springer.Spaniel	0.131499	23	0.159594	21	2	0.101778	22	1
Irish.Wolfhound	Welsh.Terrier	0.131522	22	0.148976	25	-3	0.104025	21	1
Irish.Wolfhound	West.Highland.White.Terrier	0.1308	24	0.132696	42	-18	0.086769	42	-18
Irish.Wolfhound	Yorkshire.Terrier	0.095515	58	0.102863	59	-1	0.070425	56	2
