# Supplementary material for: Systematically identifying genetic signatures including novel SNP-clusters, nonsense variants, frame-shift INDELs, and long STR expansions that potentially link to unknown phenotypes existing in dog breeds
Source: BMC Genomics. 2023 Jun 5;24:302. doi: 10.1186/s12864-023-09390-6 (PMC10240460; doi:10.1186/s12864-023-09390-6)
Supplement: Supplementary file 12 — Additional file 12: Data S10. Detailed list of SNP, INDEL and STR based GS similarity scores for each breed. This zip file contains 76 text files each corresponds to one valid breed involved in this study. Each text file contains detailed pairwise similarity scores calculated using genome-wide SNP, INDEL and STR GS. [file 12864_2023_9390_MOESM12_ESM.zip › Keeshond.txt]

#Breed1	Breed2	SNP GS based similarity	SNP GS based similarity rank	INDEL GS based similarity	INDEL GS based similarity rank	Rank change between INDEL and SNP based score	STR GS based similarity	STR GS based similarity rank	Rank change between STR and SNP based score
Keeshond	Airedale.Terrier	0.137794	9	0.204138	4	5	0.170271	3	6
Keeshond	Akita	0.118128	27	0.170445	17	10	0.136094	18	9
Keeshond	Alaskan.Malamute	0.125353	18	0.173674	16	2	0.139954	15	3
Keeshond	American.Eskimo.Dog	0.093716	53	0.105874	60	-7	0.087349	56	-3
Keeshond	American.Staffordshire.Terrier	0.081528	64	0.108102	58	6	0.088355	55	9
Keeshond	Australian.Shepherd	0.078438	66	0.081496	70	-4	0.067183	67	-1
Keeshond	Basset.Hound	0.115841	35	0.15203	30	5	0.120128	28	7
Keeshond	Beagle	0.049234	75	0.053554	74	1	0.046527	73	2
Keeshond	Bernese.Mountain.Dog	0.129682	14	0.175361	13	1	0.142598	13	1
Keeshond	Bichon.Frise	0.071244	68	0.084545	68	0	0.05667	72	-4
Keeshond	Border.Collie	0.068501	70	0.077525	71	-1	0.059842	70	0
Keeshond	Border.Terrier	0.138954	6	0.193338	7	-1	0.157836	6	0
Keeshond	Boston.Terrier	0.066327	71	0.085586	67	4	0.076519	64	7
Keeshond	Bouvier.Des.Flandres	0.116066	34	0.145467	34	0	0.113599	34	0
Keeshond	Boxer	0.138256	7	0.211308	3	4	0.164933	4	3
Keeshond	Briard	0.116108	33	0.15378	29	4	0.111105	35	-2
Keeshond	Bull.Terrier	0.14168	3	0.224095	2	1	0.189161	2	1
Keeshond	Bullmastiff	0.122696	21	0.174962	14	7	0.134079	20	1
Keeshond	Cairn.Terrier	0.10535	45	0.137386	39	6	0.106932	39	6
Keeshond	Chesapeake.Bay.Retriever	0.082099	63	0.106279	59	4	0.082136	60	3
Keeshond	Chihuahua	0.083968	62	0.09975	62	0	0.091386	52	10
Keeshond	Chinese.Shar.pei	0.0934	54	0.123862	49	5	0.085508	57	-3
Keeshond	Chow.Chow	0.131641	13	0.192702	8	5	0.153277	8	5
Keeshond	Collie	0.141118	5	0.20117	5	0	0.153987	7	-2
Keeshond	Dachshund	0.049984	73	0.052479	75	-2	0.043659	75	-2
Keeshond	Dalmatian	0.104245	48	0.130416	43	5	0.099435	44	4
Keeshond	Doberman.Pinscher	0.129589	15	0.155057	25	-10	0.11874	31	-16
Keeshond	English.Bulldog	0.111354	40	0.165627	18	22	0.139398	16	24
Keeshond	English.Cocker.Spaniel	0.117089	30	0.149855	32	-2	0.114142	33	-3
Keeshond	English.Setter	0.096414	52	0.127735	46	6	0.098233	46	6
Keeshond	English.Springer.Spaniel	0.077484	67	0.098269	64	3	0.077724	63	4
Keeshond	Field.Spaniel	0.135482	10	0.191537	10	0	0.150077	10	0
Keeshond	Flat.coated.Retriever	0.116793	31	0.148149	33	-2	0.118777	30	1
Keeshond	French.Bulldog	0.070502	69	0.099445	63	6	0.069441	66	3
Keeshond	German.Shepherd.Dog	0.079635	65	0.090656	66	-1	0.064029	68	-3
Keeshond	German.Shorthaired.Pointer	0.105874	44	0.129502	45	-1	0.095461	50	-6
Keeshond	Giant.Schnauzer	0.093154	55	0.110423	57	-2	0.088791	53	2
Keeshond	Golden.Retriever	0.04951	74	0.061952	73	1	0.04517	74	0
Keeshond	Great.Dane	0.08812	59	0.113826	54	5	0.09775	47	12
Keeshond	Greyhound	0.088015	60	0.081947	69	-9	0.061608	69	-9
Keeshond	Irish.Setter	0.104963	47	0.137914	37	10	0.107051	38	9
Keeshond	Irish.Water.Spaniel	0.11421	37	0.151462	31	6	0.125744	24	13
Keeshond	Irish.Wolfhound	0.117733	28	0.136589	40	-12	0.083136	59	-31
Keeshond	Labrador.Retriever	0.061668	72	0.073565	72	0	0.059055	71	1
Keeshond	Leonberger	0.135163	11	0.174491	15	-4	0.138506	17	-6
Keeshond	Lhasa.Apso	0.100447	49	0.124998	48	1	0.095592	49	0
Keeshond	Maltese	0.091495	57	0.112853	56	1	0.083354	58	-1
Keeshond	Manchester.Terrier	0.138214	8	0.197192	6	2	0.152686	9	-1
Keeshond	Miniature.Pinscher	0.108508	42	0.13464	42	0	0.107054	37	5
Keeshond	Miniature.Schnauzer	0.141406	4	0.186594	11	-7	0.148397	11	-7
Keeshond	Newfoundland	0.112658	39	0.137726	38	1	0.104434	41	-2
Keeshond	Norwich.Terrier	0.146603	2	0.19156	9	-7	0.144141	12	-10
Keeshond	Old.English.Sheepdog	0.105108	46	0.138416	36	10	0.103352	42	4
Keeshond	Pembroke.Welsh.Corgi	0.125005	19	0.154804	26	-7	0.135795	19	0
Keeshond	Pointer	0.098922	50	0.097143	65	-15	0.078515	62	-12
Keeshond	Pomeranian	0.113535	38	0.127542	47	-9	0.100896	43	-5
Keeshond	Rhodesian.Ridgeback	0.086842	61	0.114274	53	8	0.073757	65	-4
Keeshond	Rottweiler	0.116745	32	0.121006	51	-19	0.098447	45	-13
Keeshond	Samoyed	0.121634	24	0.153928	28	-4	0.12311	25	-1
Keeshond	Scottish.Terrier	0.132914	12	0.186398	12	0	0.159796	5	7
Keeshond	Shetland.Sheepdog	0.122366	22	0.156873	23	-1	0.13279	21	1
Keeshond	Shih.Tzu	0.127143	17	0.163807	19	-2	0.126103	22	-5
Keeshond	Soft.Coated.Wheaten.Terrier	0.121959	23	0.16218	20	3	0.141396	14	9
Keeshond	St..Bernard	0.09707	51	0.123293	50	1	0.096662	48	3
Keeshond	Staffordshire.Bull.Terrier	0.109067	41	0.155613	24	17	0.122643	26	15
Keeshond	Standard.Schnauzer	0.127434	16	0.135676	41	-25	0.104922	40	-24
Keeshond	Sussex.Spaniel	0.153749	1	0.243429	1	0	0.192634	1	0
Keeshond	Tibetan.Spaniel	0.12313	20	0.158369	22	-2	0.119244	29	-9
Keeshond	Tibetan.Terrier	0.114211	36	0.144814	35	1	0.116285	32	4
Keeshond	Vizsla	0.089639	58	0.105449	61	-3	0.080979	61	-3
Keeshond	Weimaraner	0.10674	43	0.129942	44	-1	0.108028	36	7
Keeshond	Welsh.Springer.Spaniel	0.118322	26	0.161835	21	5	0.126089	23	3
Keeshond	Welsh.Terrier	0.117382	29	0.154407	27	2	0.12056	27	2
Keeshond	West.Highland.White.Terrier	0.118816	25	0.119242	52	-27	0.092172	51	-26
Keeshond	Yorkshire.Terrier	0.092199	56	0.113201	55	1	0.088483	54	2
