# Supplementary material for: Systematically identifying genetic signatures including novel SNP-clusters, nonsense variants, frame-shift INDELs, and long STR expansions that potentially link to unknown phenotypes existing in dog breeds
Source: BMC Genomics. 2023 Jun 5;24:302. doi: 10.1186/s12864-023-09390-6 (PMC10240460; doi:10.1186/s12864-023-09390-6)
Supplement: Supplementary file 12 — Additional file 12: Data S10. Detailed list of SNP, INDEL and STR based GS similarity scores for each breed. This zip file contains 76 text files each corresponds to one valid breed involved in this study. Each text file contains detailed pairwise similarity scores calculated using genome-wide SNP, INDEL and STR GS. [file 12864_2023_9390_MOESM12_ESM.zip › Labrador.Retriever.txt]

#Breed1	Breed2	SNP GS based similarity	SNP GS based similarity rank	INDEL GS based similarity	INDEL GS based similarity rank	Rank change between INDEL and SNP based score	STR GS based similarity	STR GS based similarity rank	Rank change between STR and SNP based score
Labrador.Retriever	Airedale.Terrier	0.091105	4	0.118028	5	-1	0.104899	1	3
Labrador.Retriever	Akita	0.066659	42	0.096048	16	26	0.068556	25	17
Labrador.Retriever	Alaskan.Malamute	0.069596	33	0.092439	20	13	0.075492	16	17
Labrador.Retriever	American.Eskimo.Dog	0.048687	67	0.051552	66	1	0.039016	62	5
Labrador.Retriever	American.Staffordshire.Terrier	0.058301	55	0.063499	57	-2	0.046647	58	-3
Labrador.Retriever	Australian.Shepherd	0.044045	69	0.047396	70	-1	0.038123	66	3
Labrador.Retriever	Basset.Hound	0.067887	39	0.079022	32	7	0.061045	39	0
Labrador.Retriever	Beagle	0.030568	74	0.034551	74	0	0.034272	69	5
Labrador.Retriever	Bernese.Mountain.Dog	0.08195	14	0.102579	13	1	0.081575	11	3
Labrador.Retriever	Bichon.Frise	0.04242	70	0.045451	71	-1	0.038328	65	5
Labrador.Retriever	Border.Collie	0.040259	72	0.044186	72	0	0.034917	68	4
Labrador.Retriever	Border.Terrier	0.083008	12	0.105162	9	3	0.094415	6	6
Labrador.Retriever	Boston.Terrier	0.044322	68	0.050524	67	1	0.038566	63	5
Labrador.Retriever	Bouvier.Des.Flandres	0.068445	37	0.078623	35	2	0.071834	21	16
Labrador.Retriever	Boxer	0.089572	5	0.123454	4	1	0.097997	5	0
Labrador.Retriever	Briard	0.065157	43	0.07793	36	7	0.062268	37	6
Labrador.Retriever	Bull.Terrier	0.088671	6	0.123579	3	3	0.103683	2	4
Labrador.Retriever	Bullmastiff	0.079206	16	0.091606	22	-6	0.074895	18	-2
Labrador.Retriever	Cairn.Terrier	0.067271	40	0.076162	41	-1	0.061014	40	0
Labrador.Retriever	Chesapeake.Bay.Retriever	0.05691	57	0.060743	60	-3	0.045122	59	-2
Labrador.Retriever	Chihuahua	0.051611	63	0.057966	61	2	0.054389	50	13
Labrador.Retriever	Chinese.Shar.pei	0.050768	64	0.069649	50	14	0.047862	57	7
Labrador.Retriever	Chow.Chow	0.068549	36	0.104177	10	26	0.074948	17	19
Labrador.Retriever	Collie	0.07396	23	0.102957	12	11	0.076438	14	9
Labrador.Retriever	Dachshund	0.022513	75	0.034113	75	0	0.027777	74	1
Labrador.Retriever	Dalmatian	0.062818	46	0.073506	47	-1	0.057357	44	2
Labrador.Retriever	Doberman.Pinscher	0.084595	10	0.095653	17	-7	0.068497	26	-16
Labrador.Retriever	English.Bulldog	0.073931	24	0.090571	24	0	0.074244	19	5
Labrador.Retriever	English.Cocker.Spaniel	0.07146	28	0.089421	26	2	0.071378	22	6
Labrador.Retriever	English.Setter	0.061548	49	0.069963	49	0	0.055876	45	4
Labrador.Retriever	English.Springer.Spaniel	0.049375	66	0.052938	65	1	0.04004	61	5
Labrador.Retriever	Field.Spaniel	0.085741	9	0.111035	7	2	0.090388	7	2
Labrador.Retriever	Flat.coated.Retriever	0.114648	2	0.124963	2	0	0.089132	8	-6
Labrador.Retriever	French.Bulldog	0.04059	71	0.049623	69	2	0.030581	72	-1
Labrador.Retriever	German.Shepherd.Dog	0.038242	73	0.039514	73	0	0.027619	75	-2
Labrador.Retriever	German.Shorthaired.Pointer	0.071173	29	0.074924	45	-16	0.063208	35	-6
Labrador.Retriever	Giant.Schnauzer	0.05987	53	0.06746	52	1	0.051174	54	-1
Labrador.Retriever	Golden.Retriever	0.050626	65	0.050319	68	-3	0.030105	73	-8
Labrador.Retriever	Great.Dane	0.062087	47	0.069281	51	-4	0.051905	53	-6
Labrador.Retriever	Greyhound	0.055478	58	0.053737	63	-5	0.033638	70	-12
Labrador.Retriever	Irish.Setter	0.067887	39	0.076598	39	0	0.065994	28	11
Labrador.Retriever	Irish.Water.Spaniel	0.069837	32	0.07772	37	-5	0.063471	34	-2
Labrador.Retriever	Irish.Wolfhound	0.070519	31	0.078752	34	-3	0.0525	52	-21
Labrador.Retriever	Keeshond	0.061668	48	0.073565	46	2	0.059055	42	6
Labrador.Retriever	Leonberger	0.07533	20	0.088109	27	-7	0.06593	29	-9
Labrador.Retriever	Lhasa.Apso	0.053128	61	0.062911	59	2	0.052594	51	10
Labrador.Retriever	Maltese	0.053991	60	0.064177	55	5	0.043221	60	0
Labrador.Retriever	Manchester.Terrier	0.08084	15	0.10656	8	7	0.080349	12	3
Labrador.Retriever	Miniature.Pinscher	0.064948	44	0.075931	42	2	0.063477	33	11
Labrador.Retriever	Miniature.Schnauzer	0.07753	17	0.100227	14	3	0.085635	10	7
Labrador.Retriever	Newfoundland	0.083647	11	0.092735	19	-8	0.060965	41	-30
Labrador.Retriever	Norwich.Terrier	0.088641	7	0.104057	11	-4	0.076094	15	-8
Labrador.Retriever	Old.English.Sheepdog	0.067004	41	0.077047	38	3	0.054418	49	-8
Labrador.Retriever	Pembroke.Welsh.Corgi	0.073793	25	0.086605	30	-5	0.072054	20	5
Labrador.Retriever	Pointer	0.075625	19	0.056808	62	-43	0.038378	64	-45
Labrador.Retriever	Pomeranian	0.068341	38	0.072301	48	-10	0.057528	43	-5
Labrador.Retriever	Rhodesian.Ridgeback	0.05473	59	0.063537	56	3	0.036527	67	-8
Labrador.Retriever	Rottweiler	0.070848	30	0.075337	43	-13	0.055306	47	-17
Labrador.Retriever	Samoyed	0.060762	51	0.078821	33	18	0.064024	32	19
Labrador.Retriever	Scottish.Terrier	0.0867	8	0.112871	6	2	0.101583	3	5
Labrador.Retriever	Shetland.Sheepdog	0.060997	50	0.076436	40	10	0.066941	27	23
Labrador.Retriever	Shih.Tzu	0.069181	34	0.08754	28	6	0.064879	30	4
Labrador.Retriever	Soft.Coated.Wheaten.Terrier	0.077188	18	0.092434	21	-3	0.086181	9	9
Labrador.Retriever	St..Bernard	0.059539	54	0.066448	53	1	0.055836	46	8
Labrador.Retriever	Staffordshire.Bull.Terrier	0.071782	27	0.086811	29	-2	0.062786	36	-9
Labrador.Retriever	Standard.Schnauzer	0.059953	52	0.065128	54	-2	0.048727	56	-4
Labrador.Retriever	Sussex.Spaniel	0.093818	3	0.133626	1	2	0.101528	4	-1
Labrador.Retriever	Tibetan.Spaniel	0.068903	35	0.093447	18	17	0.069192	24	11
Labrador.Retriever	Tibetan.Terrier	0.071969	26	0.089831	25	1	0.06403	31	-5
Labrador.Retriever	Vizsla	0.052119	62	0.053054	64	-2	0.032829	71	-9
Labrador.Retriever	Weimaraner	0.064821	45	0.075105	44	1	0.062178	38	7
Labrador.Retriever	Welsh.Springer.Spaniel	0.082157	13	0.10013	15	-2	0.07786	13	0
Labrador.Retriever	Welsh.Terrier	0.074639	21	0.090906	23	-2	0.070494	23	-2
Labrador.Retriever	West.Highland.White.Terrier	0.074425	22	0.079917	31	-9	0.054563	48	-26
Labrador.Retriever	Yorkshire.Terrier	0.056976	56	0.063407	58	-2	0.050706	55	1
