# Supplementary material for: Systematically identifying genetic signatures including novel SNP-clusters, nonsense variants, frame-shift INDELs, and long STR expansions that potentially link to unknown phenotypes existing in dog breeds
Source: BMC Genomics. 2023 Jun 5;24:302. doi: 10.1186/s12864-023-09390-6 (PMC10240460; doi:10.1186/s12864-023-09390-6)
Supplement: Supplementary file 12 — Additional file 12: Data S10. Detailed list of SNP, INDEL and STR based GS similarity scores for each breed. This zip file contains 76 text files each corresponds to one valid breed involved in this study. Each text file contains detailed pairwise similarity scores calculated using genome-wide SNP, INDEL and STR GS. [file 12864_2023_9390_MOESM12_ESM.zip › Leonberger.txt]

#Breed1	Breed2	SNP GS based similarity	SNP GS based similarity rank	INDEL GS based similarity	INDEL GS based similarity rank	Rank change between INDEL and SNP based score	STR GS based similarity	STR GS based similarity rank	Rank change between STR and SNP based score
Leonberger	Airedale.Terrier	0.170853	3	0.254929	3	0	0.213188	3	0
Leonberger	Akita	0.13458	28	0.203057	15	13	0.151048	20	8
Leonberger	Alaskan.Malamute	0.138078	24	0.201372	16	8	0.159699	17	7
Leonberger	American.Eskimo.Dog	0.09696	63	0.122175	61	2	0.096419	59	4
Leonberger	American.Staffordshire.Terrier	0.104483	56	0.137839	54	2	0.106803	53	3
Leonberger	Australian.Shepherd	0.077267	69	0.093284	69	0	0.069809	68	1
Leonberger	Basset.Hound	0.125262	39	0.172472	33	6	0.131893	35	4
Leonberger	Beagle	0.052706	74	0.063017	74	0	0.048299	74	0
Leonberger	Bernese.Mountain.Dog	0.15687	11	0.212703	13	-2	0.164984	14	-3
Leonberger	Bichon.Frise	0.07276	72	0.088494	71	1	0.06461	72	0
Leonberger	Border.Collie	0.073273	71	0.089188	70	1	0.070435	67	4
Leonberger	Border.Terrier	0.156964	10	0.228052	8	2	0.19307	4	6
Leonberger	Boston.Terrier	0.077751	68	0.103304	65	3	0.085943	64	4
Leonberger	Bouvier.Des.Flandres	0.123039	41	0.163302	38	3	0.133571	34	7
Leonberger	Boxer	0.163833	5	0.248625	4	1	0.188329	6	-1
Leonberger	Briard	0.133855	29	0.179895	29	0	0.14153	28	1
Leonberger	Bull.Terrier	0.173687	2	0.267294	2	0	0.218625	2	0
Leonberger	Bullmastiff	0.148911	14	0.210425	14	0	0.163905	15	-1
Leonberger	Cairn.Terrier	0.118354	43	0.16376	37	6	0.120156	44	-1
Leonberger	Chesapeake.Bay.Retriever	0.098977	62	0.125312	59	3	0.095249	60	2
Leonberger	Chihuahua	0.093645	64	0.117559	63	1	0.099321	58	6
Leonberger	Chinese.Shar.pei	0.101904	59	0.144048	49	10	0.104953	55	4
Leonberger	Chow.Chow	0.14588	18	0.231727	7	11	0.17781	8	10
Leonberger	Collie	0.15995	6	0.243392	5	1	0.184361	7	-1
Leonberger	Dachshund	0.051078	75	0.058086	75	0	0.038277	75	0
Leonberger	Dalmatian	0.115212	49	0.149725	47	2	0.118777	45	4
Leonberger	Doberman.Pinscher	0.158159	9	0.197966	18	-9	0.153448	18	-9
Leonberger	English.Bulldog	0.148278	17	0.215607	12	5	0.169856	11	6
Leonberger	English.Cocker.Spaniel	0.13544	26	0.181214	27	-1	0.143102	27	-1
Leonberger	English.Setter	0.111582	53	0.148991	48	5	0.115949	47	6
Leonberger	English.Springer.Spaniel	0.088312	66	0.115566	64	2	0.089973	63	3
Leonberger	Field.Spaniel	0.159422	8	0.226009	9	-1	0.169267	12	-4
Leonberger	Flat.coated.Retriever	0.12715	37	0.170447	35	2	0.1314	36	1
Leonberger	French.Bulldog	0.08983	65	0.122986	60	5	0.093179	61	4
Leonberger	German.Shepherd.Dog	0.081114	67	0.095596	68	-1	0.067609	70	-3
Leonberger	German.Shorthaired.Pointer	0.124745	40	0.155975	43	-3	0.122949	40	0
Leonberger	Giant.Schnauzer	0.11276	51	0.140074	52	-1	0.115792	48	3
Leonberger	Golden.Retriever	0.057649	73	0.070991	73	0	0.050024	73	0
Leonberger	Great.Dane	0.117855	45	0.143305	51	-6	0.117852	46	-1
Leonberger	Greyhound	0.105194	55	0.098856	67	-12	0.069129	69	-14
Leonberger	Irish.Setter	0.118047	44	0.156102	42	2	0.128281	37	7
Leonberger	Irish.Water.Spaniel	0.132883	31	0.184367	25	6	0.141486	29	2
Leonberger	Irish.Wolfhound	0.138694	21	0.162975	39	-18	0.108183	51	-30
Leonberger	Keeshond	0.135163	27	0.174491	31	-4	0.138506	32	-5
Leonberger	Labrador.Retriever	0.07533	70	0.088109	72	-2	0.06593	71	-1
Leonberger	Lhasa.Apso	0.112854	50	0.15427	45	5	0.122774	41	9
Leonberger	Maltese	0.103526	57	0.1322	56	1	0.10548	54	3
Leonberger	Manchester.Terrier	0.148538	15	0.221567	11	4	0.174524	9	6
Leonberger	Miniature.Pinscher	0.117819	46	0.152611	46	0	0.112579	49	-3
Leonberger	Miniature.Schnauzer	0.141541	19	0.200743	17	2	0.159919	16	3
Leonberger	Newfoundland	0.13879	20	0.168234	36	-16	0.125042	38	-18
Leonberger	Norwich.Terrier	0.165488	4	0.224671	10	-6	0.170505	10	-6
Leonberger	Old.English.Sheepdog	0.117273	48	0.157774	41	7	0.124911	39	9
Leonberger	Pembroke.Welsh.Corgi	0.13226	33	0.178685	30	3	0.15024	21	12
Leonberger	Pointer	0.10864	54	0.100829	66	-12	0.083868	65	-11
Leonberger	Pomeranian	0.1116	52	0.143367	50	2	0.109892	50	2
Leonberger	Rhodesian.Ridgeback	0.101784	60	0.131916	57	3	0.075308	66	-6
Leonberger	Rottweiler	0.155913	12	0.161268	40	-28	0.121879	43	-31
Leonberger	Samoyed	0.132922	30	0.180474	28	2	0.144554	25	5
Leonberger	Scottish.Terrier	0.159939	7	0.23487	6	1	0.192071	5	2
Leonberger	Shetland.Sheepdog	0.13235	32	0.188404	23	9	0.146483	23	9
Leonberger	Shih.Tzu	0.138192	23	0.197193	19	4	0.153182	19	4
Leonberger	Soft.Coated.Wheaten.Terrier	0.148289	16	0.1965	20	-4	0.166737	13	3
Leonberger	St..Bernard	0.149355	13	0.171809	34	-21	0.133821	33	-20
Leonberger	Staffordshire.Bull.Terrier	0.136337	25	0.189059	22	3	0.145209	24	1
Leonberger	Standard.Schnauzer	0.11731	47	0.138939	53	-6	0.101122	57	-10
Leonberger	Sussex.Spaniel	0.178322	1	0.288863	1	0	0.226226	1	0
Leonberger	Tibetan.Spaniel	0.130987	34	0.187066	24	10	0.140847	30	4
Leonberger	Tibetan.Terrier	0.128003	36	0.173295	32	4	0.143285	26	10
Leonberger	Vizsla	0.100203	61	0.118869	62	-1	0.090745	62	-1
Leonberger	Weimaraner	0.121231	42	0.154866	44	-2	0.122566	42	0
Leonberger	Welsh.Springer.Spaniel	0.138358	22	0.194015	21	1	0.146498	22	0
Leonberger	Welsh.Terrier	0.130438	35	0.181768	26	9	0.13892	31	4
Leonberger	West.Highland.White.Terrier	0.126387	38	0.130197	58	-20	0.104151	56	-18
Leonberger	Yorkshire.Terrier	0.103472	58	0.137064	55	3	0.108156	52	6
