# Supplementary material for: Systematically identifying genetic signatures including novel SNP-clusters, nonsense variants, frame-shift INDELs, and long STR expansions that potentially link to unknown phenotypes existing in dog breeds
Source: BMC Genomics. 2023 Jun 5;24:302. doi: 10.1186/s12864-023-09390-6 (PMC10240460; doi:10.1186/s12864-023-09390-6)
Supplement: Supplementary file 12 — Additional file 12: Data S10. Detailed list of SNP, INDEL and STR based GS similarity scores for each breed. This zip file contains 76 text files each corresponds to one valid breed involved in this study. Each text file contains detailed pairwise similarity scores calculated using genome-wide SNP, INDEL and STR GS. [file 12864_2023_9390_MOESM12_ESM.zip › Lhasa.Apso.txt]

#Breed1	Breed2	SNP GS based similarity	SNP GS based similarity rank	INDEL GS based similarity	INDEL GS based similarity rank	Rank change between INDEL and SNP based score	STR GS based similarity	STR GS based similarity rank	Rank change between STR and SNP based score
Lhasa.Apso	Airedale.Terrier	0.132906	8	0.195802	4	4	0.157143	3	5
Lhasa.Apso	Akita	0.144609	4	0.176885	9	-5	0.12503	17	-13
Lhasa.Apso	Alaskan.Malamute	0.141149	6	0.176688	10	-4	0.141438	8	-2
Lhasa.Apso	American.Eskimo.Dog	0.085059	56	0.095338	60	-4	0.072565	61	-5
Lhasa.Apso	American.Staffordshire.Terrier	0.071347	64	0.09379	62	2	0.07419	60	4
Lhasa.Apso	Australian.Shepherd	0.064831	67	0.076383	68	-1	0.056042	67	0
Lhasa.Apso	Basset.Hound	0.10491	31	0.136988	31	0	0.10664	30	1
Lhasa.Apso	Beagle	0.041394	75	0.045954	75	0	0.03311	74	1
Lhasa.Apso	Bernese.Mountain.Dog	0.118606	19	0.16	17	2	0.128638	15	4
Lhasa.Apso	Bichon.Frise	0.069175	65	0.077635	66	-1	0.057553	66	-1
Lhasa.Apso	Border.Collie	0.060703	70	0.070313	69	1	0.048371	71	-1
Lhasa.Apso	Border.Terrier	0.120569	17	0.172801	14	3	0.138776	10	7
Lhasa.Apso	Boston.Terrier	0.053325	71	0.067552	70	1	0.054094	69	2
Lhasa.Apso	Bouvier.Des.Flandres	0.100677	37	0.134251	32	5	0.103322	32	5
Lhasa.Apso	Boxer	0.123232	13	0.189864	6	7	0.145562	6	7
Lhasa.Apso	Briard	0.105068	30	0.137561	30	0	0.107126	29	1
Lhasa.Apso	Bull.Terrier	0.120993	15	0.192433	5	10	0.155825	4	11
Lhasa.Apso	Bullmastiff	0.103046	34	0.146665	22	12	0.115995	22	12
Lhasa.Apso	Cairn.Terrier	0.095651	48	0.125133	39	9	0.097468	37	11
Lhasa.Apso	Chesapeake.Bay.Retriever	0.083339	59	0.101595	57	2	0.076864	58	1
Lhasa.Apso	Chihuahua	0.086958	55	0.099808	59	-4	0.079685	55	0
Lhasa.Apso	Chinese.Shar.pei	0.109374	24	0.12485	41	-17	0.081137	51	-27
Lhasa.Apso	Chow.Chow	0.166694	3	0.205199	3	0	0.148271	5	-2
Lhasa.Apso	Collie	0.114274	21	0.170933	16	5	0.129007	14	7
Lhasa.Apso	Dachshund	0.043821	74	0.048135	74	0	0.032147	75	-1
Lhasa.Apso	Dalmatian	0.093769	52	0.117553	45	7	0.088498	44	8
Lhasa.Apso	Doberman.Pinscher	0.119346	18	0.139952	25	-7	0.11407	24	-6
Lhasa.Apso	English.Bulldog	0.097194	44	0.144398	23	21	0.115301	23	21
Lhasa.Apso	English.Cocker.Spaniel	0.108753	25	0.138265	28	-3	0.109999	28	-3
Lhasa.Apso	English.Setter	0.089488	54	0.113743	48	6	0.092076	42	12
Lhasa.Apso	English.Springer.Spaniel	0.065188	66	0.086031	64	2	0.061479	65	1
Lhasa.Apso	Field.Spaniel	0.123801	12	0.17388	12	0	0.133446	12	0
Lhasa.Apso	Flat.coated.Retriever	0.09395	51	0.118696	44	7	0.097441	38	13
Lhasa.Apso	French.Bulldog	0.061598	69	0.080984	65	4	0.064855	62	7
Lhasa.Apso	German.Shepherd.Dog	0.063623	68	0.076964	67	1	0.055025	68	0
Lhasa.Apso	German.Shorthaired.Pointer	0.098366	43	0.115692	47	-4	0.083648	49	-6
Lhasa.Apso	Giant.Schnauzer	0.089826	53	0.112699	49	4	0.086043	46	7
Lhasa.Apso	Golden.Retriever	0.045519	73	0.061482	73	0	0.046536	73	0
Lhasa.Apso	Great.Dane	0.080753	60	0.100668	58	2	0.077659	57	3
Lhasa.Apso	Greyhound	0.0714	63	0.06591	71	-8	0.047997	72	-9
Lhasa.Apso	Irish.Setter	0.098552	41	0.1289	37	4	0.105467	31	10
Lhasa.Apso	Irish.Water.Spaniel	0.105309	29	0.139724	26	3	0.110537	27	2
Lhasa.Apso	Irish.Wolfhound	0.103126	33	0.121801	42	-9	0.079919	53	-20
Lhasa.Apso	Keeshond	0.100447	38	0.124998	40	-2	0.095592	40	-2
Lhasa.Apso	Labrador.Retriever	0.053128	72	0.062911	72	0	0.052594	70	2
Lhasa.Apso	Leonberger	0.112854	22	0.15427	19	3	0.122774	19	3
Lhasa.Apso	Maltese	0.096891	45	0.112121	50	-5	0.081098	52	-7
Lhasa.Apso	Manchester.Terrier	0.123836	11	0.183665	8	3	0.141369	9	2
Lhasa.Apso	Miniature.Pinscher	0.101972	36	0.125246	38	-2	0.085895	47	-11
Lhasa.Apso	Miniature.Schnauzer	0.124742	10	0.175459	11	-1	0.130366	13	-3
Lhasa.Apso	Newfoundland	0.107361	26	0.130395	36	-10	0.09617	39	-13
Lhasa.Apso	Norwich.Terrier	0.133737	7	0.17294	13	-6	0.126324	16	-9
Lhasa.Apso	Old.English.Sheepdog	0.09609	47	0.121077	43	4	0.091185	43	4
Lhasa.Apso	Pembroke.Welsh.Corgi	0.105945	27	0.138229	29	-2	0.111319	26	1
Lhasa.Apso	Pointer	0.094611	50	0.091078	63	-13	0.063277	64	-14
Lhasa.Apso	Pomeranian	0.098393	42	0.117218	46	-4	0.093432	41	1
Lhasa.Apso	Rhodesian.Ridgeback	0.080246	61	0.105101	54	7	0.064831	63	-2
Lhasa.Apso	Rottweiler	0.099712	40	0.110998	51	-11	0.084705	48	-8
Lhasa.Apso	Samoyed	0.120799	16	0.147406	21	-5	0.11378	25	-9
Lhasa.Apso	Scottish.Terrier	0.12152	14	0.170977	15	-1	0.144414	7	7
Lhasa.Apso	Shetland.Sheepdog	0.100418	39	0.131748	35	4	0.101342	35	4
Lhasa.Apso	Shih.Tzu	0.236467	1	0.241186	1	0	0.180227	1	0
Lhasa.Apso	Soft.Coated.Wheaten.Terrier	0.109626	23	0.144297	24	-1	0.122344	20	3
Lhasa.Apso	St..Bernard	0.084607	57	0.108117	52	5	0.082984	50	7
Lhasa.Apso	Staffordshire.Bull.Terrier	0.095158	49	0.132029	34	15	0.101207	36	13
Lhasa.Apso	Standard.Schnauzer	0.09664	46	0.106964	53	-7	0.088342	45	1
Lhasa.Apso	Sussex.Spaniel	0.143285	5	0.223476	2	3	0.169619	2	3
Lhasa.Apso	Tibetan.Spaniel	0.170047	2	0.186406	7	-5	0.137924	11	-9
Lhasa.Apso	Tibetan.Terrier	0.127699	9	0.153624	20	-11	0.124734	18	-9
Lhasa.Apso	Vizsla	0.07938	62	0.094164	61	1	0.074498	59	3
Lhasa.Apso	Weimaraner	0.103617	32	0.132969	33	-1	0.102616	33	-1
Lhasa.Apso	Welsh.Springer.Spaniel	0.115941	20	0.157158	18	2	0.120467	21	-1
Lhasa.Apso	Welsh.Terrier	0.102876	35	0.139037	27	8	0.102152	34	1
Lhasa.Apso	West.Highland.White.Terrier	0.105509	28	0.104533	55	-27	0.079893	54	-26
Lhasa.Apso	Yorkshire.Terrier	0.083689	58	0.102868	56	2	0.077766	56	2
