# Supplementary material for: Systematically identifying genetic signatures including novel SNP-clusters, nonsense variants, frame-shift INDELs, and long STR expansions that potentially link to unknown phenotypes existing in dog breeds
Source: BMC Genomics. 2023 Jun 5;24:302. doi: 10.1186/s12864-023-09390-6 (PMC10240460; doi:10.1186/s12864-023-09390-6)
Supplement: Supplementary file 12 — Additional file 12: Data S10. Detailed list of SNP, INDEL and STR based GS similarity scores for each breed. This zip file contains 76 text files each corresponds to one valid breed involved in this study. Each text file contains detailed pairwise similarity scores calculated using genome-wide SNP, INDEL and STR GS. [file 12864_2023_9390_MOESM12_ESM.zip › Maltese.txt]

#Breed1	Breed2	SNP GS based similarity	SNP GS based similarity rank	INDEL GS based similarity	INDEL GS based similarity rank	Rank change between INDEL and SNP based score	STR GS based similarity	STR GS based similarity rank	Rank change between STR and SNP based score
Maltese	Airedale.Terrier	0.11922	3	0.163332	3	0	0.140046	2	1
Maltese	Akita	0.099691	23	0.136245	14	9	0.101915	20	3
Maltese	Alaskan.Malamute	0.099577	24	0.14223	11	13	0.107567	13	11
Maltese	American.Eskimo.Dog	0.071971	63	0.081002	63	0	0.061186	62	1
Maltese	American.Staffordshire.Terrier	0.067636	65	0.081261	62	3	0.069393	57	8
Maltese	Australian.Shepherd	0.057659	69	0.061289	72	-3	0.052338	67	2
Maltese	Basset.Hound	0.092804	39	0.114193	34	5	0.086347	33	6
Maltese	Beagle	0.048296	73	0.048347	74	-1	0.048419	71	2
Maltese	Bernese.Mountain.Dog	0.104717	15	0.129991	20	-5	0.10413	18	-3
Maltese	Bichon.Frise	0.081683	54	0.086342	58	-4	0.06403	59	-5
Maltese	Border.Collie	0.063818	67	0.070117	67	0	0.049875	69	-2
Maltese	Border.Terrier	0.106019	13	0.144549	10	3	0.124832	6	7
Maltese	Boston.Terrier	0.051705	72	0.066463	69	3	0.050111	68	4
Maltese	Bouvier.Des.Flandres	0.098816	26	0.116567	31	-5	0.086811	32	-6
Maltese	Boxer	0.104967	14	0.152249	5	9	0.127719	4	10
Maltese	Briard	0.101185	22	0.116727	30	-8	0.093447	31	-9
Maltese	Bull.Terrier	0.109886	8	0.16692	2	6	0.137884	3	5
Maltese	Bullmastiff	0.091009	43	0.124609	23	20	0.094344	28	15
Maltese	Cairn.Terrier	0.088674	46	0.110976	38	8	0.079338	47	-1
Maltese	Chesapeake.Bay.Retriever	0.072054	62	0.084355	60	2	0.07216	55	7
Maltese	Chihuahua	0.080247	57	0.084586	59	-2	0.072911	53	4
Maltese	Chinese.Shar.pei	0.074938	60	0.097366	53	7	0.066198	58	2
Maltese	Chow.Chow	0.103635	16	0.151605	6	10	0.115313	10	6
Maltese	Collie	0.111038	7	0.151019	7	0	0.116408	8	-1
Maltese	Dachshund	0.047834	74	0.047225	75	-1	0.039669	74	0
Maltese	Dalmatian	0.086431	48	0.10181	47	1	0.080124	43	5
Maltese	Doberman.Pinscher	0.113121	4	0.130737	19	-15	0.104772	16	-12
Maltese	English.Bulldog	0.0957	34	0.130864	18	16	0.104545	17	17
Maltese	English.Cocker.Spaniel	0.103005	19	0.118413	27	-8	0.095463	27	-8
Maltese	English.Setter	0.084293	52	0.100999	49	3	0.080094	44	8
Maltese	English.Springer.Spaniel	0.067191	66	0.078424	65	1	0.057201	64	2
Maltese	Field.Spaniel	0.120595	2	0.159761	4	-2	0.12689	5	-3
Maltese	Flat.coated.Retriever	0.086227	49	0.106483	45	4	0.084251	35	14
Maltese	French.Bulldog	0.054675	70	0.071705	66	4	0.057071	65	5
Maltese	German.Shepherd.Dog	0.058897	68	0.06429	70	-2	0.049469	70	-2
Maltese	German.Shorthaired.Pointer	0.095251	35	0.107043	44	-9	0.0756	51	-16
Maltese	Giant.Schnauzer	0.085746	51	0.099836	51	0	0.074977	52	-1
Maltese	Golden.Retriever	0.043385	75	0.050781	73	2	0.035891	75	0
Maltese	Great.Dane	0.071862	64	0.087586	57	7	0.075977	50	14
Maltese	Greyhound	0.072974	61	0.067832	68	-7	0.048041	72	-11
Maltese	Irish.Setter	0.096244	33	0.111162	37	-4	0.080089	45	-12
Maltese	Irish.Water.Spaniel	0.090602	44	0.11548	32	12	0.093506	30	14
Maltese	Irish.Wolfhound	0.095225	37	0.104702	46	-9	0.069512	56	-19
Maltese	Keeshond	0.091495	41	0.112853	35	6	0.083354	39	2
Maltese	Labrador.Retriever	0.053991	71	0.064177	71	0	0.043221	73	-2
Maltese	Leonberger	0.103526	17	0.1322	16	1	0.10548	15	2
Maltese	Lhasa.Apso	0.096891	28	0.112121	36	-8	0.081098	41	-13
Maltese	Manchester.Terrier	0.111213	6	0.147121	9	-3	0.118868	7	-1
Maltese	Miniature.Pinscher	0.096334	31	0.10806	42	-11	0.084493	34	-3
Maltese	Miniature.Schnauzer	0.10799	11	0.140152	12	-1	0.113029	11	0
Maltese	Newfoundland	0.087029	47	0.107357	43	4	0.080471	42	5
Maltese	Norwich.Terrier	0.112912	5	0.137931	13	-8	0.107063	14	-9
Maltese	Old.English.Sheepdog	0.091065	42	0.108144	41	1	0.08253	40	2
Maltese	Pembroke.Welsh.Corgi	0.101563	21	0.124402	24	-3	0.098465	24	-3
Maltese	Pointer	0.086009	50	0.08139	61	-11	0.062395	60	-10
Maltese	Pomeranian	0.094162	38	0.110745	39	-1	0.083992	37	1
Maltese	Rhodesian.Ridgeback	0.075426	58	0.092716	54	4	0.057816	63	-5
Maltese	Rottweiler	0.096323	32	0.100187	50	-18	0.077074	49	-17
Maltese	Samoyed	0.096822	29	0.12322	25	4	0.099158	23	6
Maltese	Scottish.Terrier	0.10912	9	0.147287	8	1	0.115826	9	0
Maltese	Shetland.Sheepdog	0.090567	45	0.117145	29	16	0.095764	26	19
Maltese	Shih.Tzu	0.106492	12	0.131193	17	-5	0.101478	22	-10
Maltese	Soft.Coated.Wheaten.Terrier	0.103328	18	0.129498	22	-4	0.110838	12	6
Maltese	St..Bernard	0.080293	56	0.101382	48	8	0.079667	46	10
Maltese	Staffordshire.Bull.Terrier	0.082971	53	0.108675	40	13	0.083723	38	15
Maltese	Standard.Schnauzer	0.092789	40	0.099315	52	-12	0.072485	54	-14
Maltese	Sussex.Spaniel	0.123644	1	0.178523	1	0	0.142815	1	0
Maltese	Tibetan.Spaniel	0.101581	20	0.12956	21	-1	0.093958	29	-9
Maltese	Tibetan.Terrier	0.099053	25	0.117589	28	-3	0.101687	21	4
Maltese	Vizsla	0.074962	59	0.08068	64	-5	0.055072	66	-7
Maltese	Weimaraner	0.09668	30	0.1144	33	-3	0.084204	36	-6
Maltese	Welsh.Springer.Spaniel	0.108779	10	0.133961	15	-5	0.104058	19	-9
Maltese	Welsh.Terrier	0.097109	27	0.119364	26	1	0.096381	25	2
Maltese	West.Highland.White.Terrier	0.095229	36	0.089994	55	-19	0.061656	61	-25
Maltese	Yorkshire.Terrier	0.081378	55	0.089589	56	-1	0.077659	48	7
