# Supplementary material for: Systematically identifying genetic signatures including novel SNP-clusters, nonsense variants, frame-shift INDELs, and long STR expansions that potentially link to unknown phenotypes existing in dog breeds
Source: BMC Genomics. 2023 Jun 5;24:302. doi: 10.1186/s12864-023-09390-6 (PMC10240460; doi:10.1186/s12864-023-09390-6)
Supplement: Supplementary file 12 — Additional file 12: Data S10. Detailed list of SNP, INDEL and STR based GS similarity scores for each breed. This zip file contains 76 text files each corresponds to one valid breed involved in this study. Each text file contains detailed pairwise similarity scores calculated using genome-wide SNP, INDEL and STR GS. [file 12864_2023_9390_MOESM12_ESM.zip › Manchester.Terrier.txt]

#Breed1	Breed2	SNP GS based similarity	SNP GS based similarity rank	INDEL GS based similarity	INDEL GS based similarity rank	Rank change between INDEL and SNP based score	STR GS based similarity	STR GS based similarity rank	Rank change between STR and SNP based score
Manchester.Terrier	Airedale.Terrier	0.197617	2	0.305596	3	-1	0.244114	3	-1
Manchester.Terrier	Akita	0.147111	30	0.246501	14	16	0.183638	18	12
Manchester.Terrier	Alaskan.Malamute	0.157682	19	0.249729	13	6	0.192326	13	6
Manchester.Terrier	American.Eskimo.Dog	0.100717	65	0.139764	60	5	0.105403	61	4
Manchester.Terrier	American.Staffordshire.Terrier	0.117504	57	0.162	54	3	0.126993	51	6
Manchester.Terrier	Australian.Shepherd	0.081933	70	0.115254	66	4	0.084407	67	3
Manchester.Terrier	Basset.Hound	0.147333	28	0.220016	24	4	0.162082	31	-3
Manchester.Terrier	Beagle	0.059586	74	0.072783	74	0	0.055851	74	0
Manchester.Terrier	Bernese.Mountain.Dog	0.161014	16	0.250537	12	4	0.199114	11	5
Manchester.Terrier	Bichon.Frise	0.083581	68	0.11023	69	-1	0.083864	68	0
Manchester.Terrier	Border.Collie	0.083792	67	0.104705	72	-5	0.072049	72	-5
Manchester.Terrier	Border.Terrier	0.181985	7	0.277144	6	1	0.219263	5	2
Manchester.Terrier	Boston.Terrier	0.08303	69	0.113098	67	2	0.088291	66	3
Manchester.Terrier	Bouvier.Des.Flandres	0.143315	35	0.207168	33	2	0.15686	33	2
Manchester.Terrier	Boxer	0.189361	4	0.30184	4	0	0.231927	4	0
Manchester.Terrier	Briard	0.147979	25	0.219137	26	-1	0.171634	25	0
Manchester.Terrier	Bull.Terrier	0.195581	3	0.309468	2	1	0.252286	2	1
Manchester.Terrier	Bullmastiff	0.166804	13	0.237986	17	-4	0.187122	16	-3
Manchester.Terrier	Cairn.Terrier	0.13223	44	0.190689	39	5	0.14415	38	6
Manchester.Terrier	Chesapeake.Bay.Retriever	0.101316	64	0.13688	61	3	0.105109	62	2
Manchester.Terrier	Chihuahua	0.102364	62	0.131985	63	-1	0.107794	58	4
Manchester.Terrier	Chinese.Shar.pei	0.118897	56	0.186722	41	15	0.127931	50	6
Manchester.Terrier	Chow.Chow	0.160064	18	0.275111	7	11	0.209616	10	8
Manchester.Terrier	Collie	0.175392	9	0.282599	5	4	0.210309	9	0
Manchester.Terrier	Dachshund	0.048808	75	0.063283	75	0	0.044154	75	0
Manchester.Terrier	Dalmatian	0.129008	47	0.176588	46	1	0.135096	43	4
Manchester.Terrier	Doberman.Pinscher	0.185043	6	0.231125	18	-12	0.174996	20	-14
Manchester.Terrier	English.Bulldog	0.163882	14	0.240296	16	-2	0.190159	14	0
Manchester.Terrier	English.Cocker.Spaniel	0.14505	33	0.209735	32	1	0.160425	32	1
Manchester.Terrier	English.Setter	0.130499	45	0.175912	47	-2	0.138056	42	3
Manchester.Terrier	English.Springer.Spaniel	0.095004	66	0.129386	64	2	0.092963	64	2
Manchester.Terrier	Field.Spaniel	0.178273	8	0.272329	8	0	0.21523	6	2
Manchester.Terrier	Flat.coated.Retriever	0.140384	38	0.201065	35	3	0.152706	35	3
Manchester.Terrier	French.Bulldog	0.10236	63	0.151997	57	6	0.105832	60	3
Manchester.Terrier	German.Shepherd.Dog	0.078873	72	0.107701	70	2	0.075779	71	1
Manchester.Terrier	German.Shorthaired.Pointer	0.125966	48	0.17682	45	3	0.122025	54	-6
Manchester.Terrier	Giant.Schnauzer	0.124425	49	0.166785	52	-3	0.134536	44	5
Manchester.Terrier	Golden.Retriever	0.063705	73	0.087034	73	0	0.063636	73	0
Manchester.Terrier	Great.Dane	0.121942	52	0.16381	53	-1	0.132946	47	5
Manchester.Terrier	Greyhound	0.107891	60	0.111268	68	-8	0.078792	70	-10
Manchester.Terrier	Irish.Setter	0.13276	43	0.189005	40	3	0.151753	37	6
Manchester.Terrier	Irish.Water.Spaniel	0.147536	27	0.213557	31	-4	0.164492	28	-1
Manchester.Terrier	Irish.Wolfhound	0.147092	31	0.18116	44	-13	0.114425	57	-26
Manchester.Terrier	Keeshond	0.138214	39	0.197192	36	3	0.152686	36	3
Manchester.Terrier	Labrador.Retriever	0.08084	71	0.10656	71	0	0.080349	69	2
Manchester.Terrier	Leonberger	0.148538	24	0.221567	22	2	0.174524	21	3
Manchester.Terrier	Lhasa.Apso	0.123836	51	0.183665	42	9	0.141369	41	10
Manchester.Terrier	Maltese	0.111213	58	0.147121	59	-1	0.118868	56	2
Manchester.Terrier	Miniature.Pinscher	0.135589	42	0.182001	43	-1	0.129593	49	-7
Manchester.Terrier	Miniature.Schnauzer	0.172455	10	0.262656	9	1	0.210701	8	2
Manchester.Terrier	Newfoundland	0.140755	37	0.194236	38	-1	0.14394	39	-2
Manchester.Terrier	Norwich.Terrier	0.188351	5	0.259522	11	-6	0.197226	12	-7
Manchester.Terrier	Old.English.Sheepdog	0.136838	40	0.20274	34	6	0.155256	34	6
Manchester.Terrier	Pembroke.Welsh.Corgi	0.147803	26	0.220511	23	3	0.180607	19	7
Manchester.Terrier	Pointer	0.121859	53	0.127742	65	-12	0.1029	63	-10
Manchester.Terrier	Pomeranian	0.12163	54	0.171106	50	4	0.133028	46	8
Manchester.Terrier	Rhodesian.Ridgeback	0.108433	59	0.150381	58	1	0.092145	65	-6
Manchester.Terrier	Rottweiler	0.1515	21	0.170274	51	-30	0.134056	45	-24
Manchester.Terrier	Samoyed	0.146043	32	0.219018	27	5	0.17024	26	6
Manchester.Terrier	Scottish.Terrier	0.169552	11	0.26081	10	1	0.211621	7	4
Manchester.Terrier	Shetland.Sheepdog	0.144159	34	0.215042	29	5	0.172242	23	11
Manchester.Terrier	Shih.Tzu	0.1525	20	0.231122	19	1	0.174465	22	-2
Manchester.Terrier	Soft.Coated.Wheaten.Terrier	0.169087	12	0.229408	20	-8	0.185487	17	-5
Manchester.Terrier	St..Bernard	0.123891	50	0.171164	49	1	0.132914	48	2
Manchester.Terrier	Staffordshire.Bull.Terrier	0.151036	22	0.219273	25	-3	0.16408	29	-7
Manchester.Terrier	Standard.Schnauzer	0.136826	41	0.172441	48	-7	0.125592	53	-12
Manchester.Terrier	Sussex.Spaniel	0.2151	1	0.353033	1	0	0.277272	1	0
Manchester.Terrier	Tibetan.Spaniel	0.142092	36	0.21671	28	8	0.163934	30	6
Manchester.Terrier	Tibetan.Terrier	0.149094	23	0.214256	30	-7	0.171908	24	-1
Manchester.Terrier	Vizsla	0.106351	61	0.135339	62	-1	0.105963	59	2
Manchester.Terrier	Weimaraner	0.129598	46	0.195732	37	9	0.142272	40	6
Manchester.Terrier	Welsh.Springer.Spaniel	0.160188	17	0.246022	15	2	0.18733	15	2
Manchester.Terrier	Welsh.Terrier	0.162008	15	0.226921	21	-6	0.169523	27	-12
Manchester.Terrier	West.Highland.White.Terrier	0.147223	29	0.160499	55	-26	0.126711	52	-23
Manchester.Terrier	Yorkshire.Terrier	0.119635	55	0.157765	56	-1	0.12107	55	0
