# Supplementary material for: Systematically identifying genetic signatures including novel SNP-clusters, nonsense variants, frame-shift INDELs, and long STR expansions that potentially link to unknown phenotypes existing in dog breeds
Source: BMC Genomics. 2023 Jun 5;24:302. doi: 10.1186/s12864-023-09390-6 (PMC10240460; doi:10.1186/s12864-023-09390-6)
Supplement: Supplementary file 12 — Additional file 12: Data S10. Detailed list of SNP, INDEL and STR based GS similarity scores for each breed. This zip file contains 76 text files each corresponds to one valid breed involved in this study. Each text file contains detailed pairwise similarity scores calculated using genome-wide SNP, INDEL and STR GS. [file 12864_2023_9390_MOESM12_ESM.zip › Miniature.Pinscher.txt]

#Breed1	Breed2	SNP GS based similarity	SNP GS based similarity rank	INDEL GS based similarity	INDEL GS based similarity rank	Rank change between INDEL and SNP based score	STR GS based similarity	STR GS based similarity rank	Rank change between STR and SNP based score
Miniature.Pinscher	Airedale.Terrier	0.139634	2	0.191189	4	-2	0.158602	3	-1
Miniature.Pinscher	Akita	0.109478	32	0.163855	12	20	0.114001	22	10
Miniature.Pinscher	Alaskan.Malamute	0.113914	23	0.157684	16	7	0.130022	9	14
Miniature.Pinscher	American.Eskimo.Dog	0.087751	57	0.099336	59	-2	0.079844	57	0
Miniature.Pinscher	American.Staffordshire.Terrier	0.08686	58	0.111341	53	5	0.081483	55	3
Miniature.Pinscher	Australian.Shepherd	0.068771	69	0.078978	68	1	0.060242	69	0
Miniature.Pinscher	Basset.Hound	0.110678	27	0.13836	29	-2	0.103416	31	-4
Miniature.Pinscher	Beagle	0.05208	73	0.057471	73	0	0.04801	72	1
Miniature.Pinscher	Bernese.Mountain.Dog	0.123867	13	0.160584	15	-2	0.123349	15	-2
Miniature.Pinscher	Bichon.Frise	0.070287	67	0.077651	70	-3	0.05979	70	-3
Miniature.Pinscher	Border.Collie	0.066759	70	0.079409	67	3	0.062628	66	4
Miniature.Pinscher	Border.Terrier	0.13168	10	0.178049	8	2	0.147809	6	4
Miniature.Pinscher	Boston.Terrier	0.063436	72	0.078548	69	3	0.068733	64	8
Miniature.Pinscher	Bouvier.Des.Flandres	0.100499	50	0.129014	39	11	0.098783	39	11
Miniature.Pinscher	Boxer	0.134763	7	0.193772	3	4	0.150557	5	2
Miniature.Pinscher	Briard	0.114711	21	0.145424	24	-3	0.119908	18	3
Miniature.Pinscher	Bull.Terrier	0.138232	3	0.204011	2	1	0.169997	2	1
Miniature.Pinscher	Bullmastiff	0.109997	30	0.148546	22	8	0.111092	26	4
Miniature.Pinscher	Cairn.Terrier	0.104169	41	0.130864	36	5	0.100173	36	5
Miniature.Pinscher	Chesapeake.Bay.Retriever	0.082453	62	0.095334	61	1	0.071783	61	1
Miniature.Pinscher	Chihuahua	0.085224	59	0.09482	62	-3	0.080987	56	3
Miniature.Pinscher	Chinese.Shar.pei	0.079372	64	0.110215	54	10	0.070732	62	2
Miniature.Pinscher	Chow.Chow	0.114295	22	0.174018	10	12	0.124201	14	8
Miniature.Pinscher	Collie	0.124777	12	0.17536	9	3	0.133577	8	4
Miniature.Pinscher	Dachshund	0.047653	74	0.051009	75	-1	0.039295	74	0
Miniature.Pinscher	Dalmatian	0.109386	33	0.133286	34	-1	0.10178	34	-1
Miniature.Pinscher	Doberman.Pinscher	0.133846	8	0.163754	13	-5	0.121206	17	-9
Miniature.Pinscher	English.Bulldog	0.110329	29	0.151189	19	10	0.127834	13	16
Miniature.Pinscher	English.Cocker.Spaniel	0.116317	18	0.143071	25	-7	0.111405	25	-7
Miniature.Pinscher	English.Setter	0.093095	54	0.117369	49	5	0.089509	46	8
Miniature.Pinscher	English.Springer.Spaniel	0.076859	65	0.09132	65	0	0.070499	63	2
Miniature.Pinscher	Field.Spaniel	0.137189	4	0.184585	6	-2	0.13552	7	-3
Miniature.Pinscher	Flat.coated.Retriever	0.104668	40	0.130192	37	3	0.103261	32	8
Miniature.Pinscher	French.Bulldog	0.073449	66	0.091515	64	2	0.062504	67	-1
Miniature.Pinscher	German.Shepherd.Dog	0.06916	68	0.082581	66	2	0.051124	71	-3
Miniature.Pinscher	German.Shorthaired.Pointer	0.110379	28	0.131264	35	-7	0.096639	40	-12
Miniature.Pinscher	Giant.Schnauzer	0.098471	52	0.118795	48	4	0.090359	45	7
Miniature.Pinscher	Golden.Retriever	0.046244	75	0.054685	74	1	0.037401	75	0
Miniature.Pinscher	Great.Dane	0.084219	61	0.101382	58	3	0.082892	52	9
Miniature.Pinscher	Greyhound	0.080735	63	0.072602	72	-9	0.047318	73	-10
Miniature.Pinscher	Irish.Setter	0.100946	48	0.122462	43	5	0.099522	37	11
Miniature.Pinscher	Irish.Water.Spaniel	0.10503	38	0.136418	31	7	0.101342	35	3
Miniature.Pinscher	Irish.Wolfhound	0.105958	37	0.119899	47	-10	0.076804	58	-21
Miniature.Pinscher	Keeshond	0.108508	34	0.13464	32	2	0.107054	28	6
Miniature.Pinscher	Labrador.Retriever	0.064948	71	0.075931	71	0	0.063477	65	6
Miniature.Pinscher	Leonberger	0.117819	16	0.152611	18	-2	0.112579	24	-8
Miniature.Pinscher	Lhasa.Apso	0.101972	45	0.125246	41	4	0.085895	49	-4
Miniature.Pinscher	Maltese	0.096334	53	0.10806	55	-2	0.084493	51	2
Miniature.Pinscher	Manchester.Terrier	0.135589	6	0.182001	7	-1	0.129593	10	-4
Miniature.Pinscher	Miniature.Schnauzer	0.1272	11	0.163116	14	-3	0.12845	11	0
Miniature.Pinscher	Newfoundland	0.107808	36	0.128389	40	-4	0.095394	42	-6
Miniature.Pinscher	Norwich.Terrier	0.133188	9	0.173579	11	-2	0.128208	12	-3
Miniature.Pinscher	Old.English.Sheepdog	0.098995	51	0.121798	44	7	0.087445	47	4
Miniature.Pinscher	Pembroke.Welsh.Corgi	0.111231	25	0.139017	28	-3	0.117289	20	5
Miniature.Pinscher	Pointer	0.100583	49	0.093088	63	-14	0.07333	59	-10
Miniature.Pinscher	Pomeranian	0.101721	46	0.120195	46	0	0.09125	44	2
Miniature.Pinscher	Rhodesian.Ridgeback	0.084758	60	0.105116	57	3	0.062236	68	-8
Miniature.Pinscher	Rottweiler	0.117781	17	0.116611	51	-34	0.087323	48	-31
Miniature.Pinscher	Samoyed	0.102928	43	0.130069	38	5	0.098874	38	5
Miniature.Pinscher	Scottish.Terrier	0.136861	5	0.185756	5	0	0.156533	4	1
Miniature.Pinscher	Shetland.Sheepdog	0.10801	35	0.142304	26	9	0.117609	19	16
Miniature.Pinscher	Shih.Tzu	0.115152	19	0.149303	21	-2	0.11366	23	-4
Miniature.Pinscher	Soft.Coated.Wheaten.Terrier	0.119452	15	0.150592	20	-5	0.121789	16	-1
Miniature.Pinscher	St..Bernard	0.092255	55	0.115119	52	3	0.084789	50	5
Miniature.Pinscher	Staffordshire.Bull.Terrier	0.102997	42	0.133739	33	9	0.10187	33	9
Miniature.Pinscher	Standard.Schnauzer	0.104815	39	0.117211	50	-11	0.08233	53	-14
Miniature.Pinscher	Sussex.Spaniel	0.152314	1	0.227592	1	0	0.173495	1	0
Miniature.Pinscher	Tibetan.Spaniel	0.112193	24	0.145781	23	1	0.105125	29	-5
Miniature.Pinscher	Tibetan.Terrier	0.114844	20	0.137613	30	-10	0.108982	27	-7
Miniature.Pinscher	Vizsla	0.089266	56	0.098222	60	-4	0.073133	60	-4
Miniature.Pinscher	Weimaraner	0.102056	44	0.123058	42	2	0.094967	43	1
Miniature.Pinscher	Welsh.Springer.Spaniel	0.119633	14	0.154722	17	-3	0.116692	21	-7
Miniature.Pinscher	Welsh.Terrier	0.1109	26	0.13947	27	-1	0.103458	30	-4
Miniature.Pinscher	West.Highland.White.Terrier	0.109944	31	0.105308	56	-25	0.081863	54	-23
Miniature.Pinscher	Yorkshire.Terrier	0.101209	47	0.120285	45	2	0.096438	41	6
