# Supplementary material for: Systematically identifying genetic signatures including novel SNP-clusters, nonsense variants, frame-shift INDELs, and long STR expansions that potentially link to unknown phenotypes existing in dog breeds
Source: BMC Genomics. 2023 Jun 5;24:302. doi: 10.1186/s12864-023-09390-6 (PMC10240460; doi:10.1186/s12864-023-09390-6)
Supplement: Supplementary file 12 — Additional file 12: Data S10. Detailed list of SNP, INDEL and STR based GS similarity scores for each breed. This zip file contains 76 text files each corresponds to one valid breed involved in this study. Each text file contains detailed pairwise similarity scores calculated using genome-wide SNP, INDEL and STR GS. [file 12864_2023_9390_MOESM12_ESM.zip › Miniature.Schnauzer.txt]

#Breed1	Breed2	SNP GS based similarity	SNP GS based similarity rank	INDEL GS based similarity	INDEL GS based similarity rank	Rank change between INDEL and SNP based score	STR GS based similarity	STR GS based similarity rank	Rank change between STR and SNP based score
Miniature.Schnauzer	Airedale.Terrier	0.187203	2	0.291269	2	0	0.243873	2	0
Miniature.Schnauzer	Akita	0.142809	24	0.225242	13	11	0.172486	18	6
Miniature.Schnauzer	Alaskan.Malamute	0.155309	12	0.229846	12	0	0.188952	11	1
Miniature.Schnauzer	American.Eskimo.Dog	0.108696	57	0.13969	61	-4	0.1101	57	0
Miniature.Schnauzer	American.Staffordshire.Terrier	0.108441	58	0.147367	56	2	0.118802	53	5
Miniature.Schnauzer	Australian.Shepherd	0.088252	67	0.114894	66	1	0.090199	67	0
Miniature.Schnauzer	Basset.Hound	0.133703	37	0.194608	30	7	0.152212	29	8
Miniature.Schnauzer	Beagle	0.058426	74	0.07233	74	0	0.059441	73	1
Miniature.Schnauzer	Bernese.Mountain.Dog	0.153456	14	0.219492	16	-2	0.178393	16	-2
Miniature.Schnauzer	Bichon.Frise	0.085828	68	0.102667	69	-1	0.085164	69	-1
Miniature.Schnauzer	Border.Collie	0.074787	72	0.092485	72	0	0.068323	72	0
Miniature.Schnauzer	Border.Terrier	0.167821	9	0.250737	7	2	0.21023	6	3
Miniature.Schnauzer	Boston.Terrier	0.081969	69	0.10842	68	1	0.095571	64	5
Miniature.Schnauzer	Bouvier.Des.Flandres	0.129907	41	0.176447	35	6	0.14427	35	6
Miniature.Schnauzer	Boxer	0.180695	3	0.280438	4	-1	0.222584	4	-1
Miniature.Schnauzer	Briard	0.141567	26	0.198482	26	0	0.153763	28	-2
Miniature.Schnauzer	Bull.Terrier	0.179877	4	0.288441	3	1	0.243156	3	1
Miniature.Schnauzer	Bullmastiff	0.152238	15	0.22481	14	1	0.17911	15	0
Miniature.Schnauzer	Cairn.Terrier	0.125626	46	0.173549	41	5	0.131665	42	4
Miniature.Schnauzer	Chesapeake.Bay.Retriever	0.101219	64	0.135559	62	2	0.104866	61	3
Miniature.Schnauzer	Chihuahua	0.102098	63	0.127768	63	0	0.114838	55	8
Miniature.Schnauzer	Chinese.Shar.pei	0.104918	61	0.1545	52	9	0.106492	60	1
Miniature.Schnauzer	Chow.Chow	0.151649	16	0.245456	9	7	0.190154	10	6
Miniature.Schnauzer	Collie	0.165114	10	0.247917	8	2	0.190798	9	1
Miniature.Schnauzer	Dachshund	0.056383	75	0.068766	75	0	0.049191	75	0
Miniature.Schnauzer	Dalmatian	0.125303	47	0.16519	45	2	0.128936	45	2
Miniature.Schnauzer	Doberman.Pinscher	0.159596	11	0.207289	22	-11	0.159358	25	-14
Miniature.Schnauzer	English.Bulldog	0.149439	19	0.222729	15	4	0.180729	14	5
Miniature.Schnauzer	English.Cocker.Spaniel	0.148331	20	0.194766	29	-9	0.157007	26	-6
Miniature.Schnauzer	English.Setter	0.115289	51	0.154746	51	0	0.122445	51	0
Miniature.Schnauzer	English.Springer.Spaniel	0.109141	56	0.145141	58	-2	0.108506	59	-3
Miniature.Schnauzer	Field.Spaniel	0.174848	6	0.257528	6	0	0.20488	8	-2
Miniature.Schnauzer	Flat.coated.Retriever	0.126986	44	0.17643	36	8	0.142856	36	8
Miniature.Schnauzer	French.Bulldog	0.10115	65	0.141583	59	6	0.103972	62	3
Miniature.Schnauzer	German.Shepherd.Dog	0.076691	71	0.098127	71	0	0.071011	71	0
Miniature.Schnauzer	German.Shorthaired.Pointer	0.132807	39	0.175132	39	0	0.128219	47	-8
Miniature.Schnauzer	Giant.Schnauzer	0.124419	49	0.164409	46	3	0.133421	39	10
Miniature.Schnauzer	Golden.Retriever	0.059047	73	0.076075	73	0	0.052716	74	-1
Miniature.Schnauzer	Great.Dane	0.112571	53	0.151452	53	0	0.132665	41	12
Miniature.Schnauzer	Greyhound	0.104892	62	0.109313	67	-5	0.07748	70	-8
Miniature.Schnauzer	Irish.Setter	0.131855	40	0.185188	34	6	0.149536	33	7
Miniature.Schnauzer	Irish.Water.Spaniel	0.139795	32	0.201324	24	8	0.162738	21	11
Miniature.Schnauzer	Irish.Wolfhound	0.137532	34	0.166334	44	-10	0.10855	58	-24
Miniature.Schnauzer	Keeshond	0.141406	28	0.186594	33	-5	0.148397	34	-6
Miniature.Schnauzer	Labrador.Retriever	0.07753	70	0.100227	70	0	0.085635	68	2
Miniature.Schnauzer	Leonberger	0.141541	27	0.200743	25	2	0.159919	23	4
Miniature.Schnauzer	Lhasa.Apso	0.124742	48	0.175459	38	10	0.130366	43	5
Miniature.Schnauzer	Maltese	0.10799	59	0.140152	60	-1	0.113029	56	3
Miniature.Schnauzer	Manchester.Terrier	0.172455	7	0.262656	5	2	0.210701	5	2
Miniature.Schnauzer	Miniature.Pinscher	0.1272	43	0.163116	47	-4	0.12845	46	-3
Miniature.Schnauzer	Newfoundland	0.133419	38	0.174035	40	-2	0.129067	44	-6
Miniature.Schnauzer	Norwich.Terrier	0.177495	5	0.237787	11	-6	0.184937	12	-7
Miniature.Schnauzer	Old.English.Sheepdog	0.128315	42	0.175989	37	5	0.135266	38	4
Miniature.Schnauzer	Pembroke.Welsh.Corgi	0.148009	22	0.212161	19	3	0.182347	13	9
Miniature.Schnauzer	Pointer	0.114962	52	0.119055	65	-13	0.102029	63	-11
Miniature.Schnauzer	Pomeranian	0.125877	45	0.161283	48	-3	0.127299	48	-3
Miniature.Schnauzer	Rhodesian.Ridgeback	0.107952	60	0.149374	55	5	0.094163	65	-5
Miniature.Schnauzer	Rottweiler	0.139909	31	0.157493	49	-18	0.11963	52	-21
Miniature.Schnauzer	Samoyed	0.138101	33	0.190905	31	2	0.15381	27	6
Miniature.Schnauzer	Scottish.Terrier	0.168256	8	0.244468	10	-2	0.207512	7	1
Miniature.Schnauzer	Shetland.Sheepdog	0.134251	35	0.189083	32	3	0.151248	30	5
Miniature.Schnauzer	Shih.Tzu	0.150201	18	0.216175	18	0	0.168696	19	-1
Miniature.Schnauzer	Soft.Coated.Wheaten.Terrier	0.153941	13	0.21212	20	-7	0.176939	17	-4
Miniature.Schnauzer	St..Bernard	0.11041	55	0.156973	50	5	0.1232	50	5
Miniature.Schnauzer	Staffordshire.Bull.Terrier	0.134001	36	0.195529	27	9	0.150833	32	4
Miniature.Schnauzer	Standard.Schnauzer	0.14792	23	0.171024	43	-20	0.137399	37	-14
Miniature.Schnauzer	Sussex.Spaniel	0.198865	1	0.315263	1	0	0.246752	1	0
Miniature.Schnauzer	Tibetan.Spaniel	0.139996	30	0.203207	23	7	0.151217	31	-1
Miniature.Schnauzer	Tibetan.Terrier	0.141198	29	0.195244	28	1	0.159377	24	5
Miniature.Schnauzer	Vizsla	0.099668	66	0.123214	64	2	0.091746	66	0
Miniature.Schnauzer	Weimaraner	0.123812	50	0.171629	42	8	0.133098	40	10
Miniature.Schnauzer	Welsh.Springer.Spaniel	0.15078	17	0.216398	17	0	0.165001	20	-3
Miniature.Schnauzer	Welsh.Terrier	0.148117	21	0.207624	21	0	0.160008	22	-1
Miniature.Schnauzer	West.Highland.White.Terrier	0.142501	25	0.150965	54	-29	0.116845	54	-29
Miniature.Schnauzer	Yorkshire.Terrier	0.112242	54	0.146117	57	-3	0.12659	49	5
