# Supplementary material for: Systematically identifying genetic signatures including novel SNP-clusters, nonsense variants, frame-shift INDELs, and long STR expansions that potentially link to unknown phenotypes existing in dog breeds
Source: BMC Genomics. 2023 Jun 5;24:302. doi: 10.1186/s12864-023-09390-6 (PMC10240460; doi:10.1186/s12864-023-09390-6)
Supplement: Supplementary file 12 — Additional file 12: Data S10. Detailed list of SNP, INDEL and STR based GS similarity scores for each breed. This zip file contains 76 text files each corresponds to one valid breed involved in this study. Each text file contains detailed pairwise similarity scores calculated using genome-wide SNP, INDEL and STR GS. [file 12864_2023_9390_MOESM12_ESM.zip › Newfoundland.txt]

#Breed1	Breed2	SNP GS based similarity	SNP GS based similarity rank	INDEL GS based similarity	INDEL GS based similarity rank	Rank change between INDEL and SNP based score	STR GS based similarity	STR GS based similarity rank	Rank change between STR and SNP based score
Newfoundland	Airedale.Terrier	0.152166	4	0.20222	3	1	0.155612	3	1
Newfoundland	Akita	0.118207	30	0.16278	21	9	0.120155	25	5
Newfoundland	Alaskan.Malamute	0.130471	20	0.174671	12	8	0.131313	11	9
Newfoundland	American.Eskimo.Dog	0.08798	62	0.104723	61	1	0.07467	62	0
Newfoundland	American.Staffordshire.Terrier	0.092408	59	0.107567	58	1	0.078103	61	-2
Newfoundland	Australian.Shepherd	0.076667	68	0.086351	68	0	0.059353	70	-2
Newfoundland	Basset.Hound	0.110617	43	0.133481	42	1	0.102124	41	2
Newfoundland	Beagle	0.053255	74	0.058149	74	0	0.041356	74	0
Newfoundland	Bernese.Mountain.Dog	0.138746	14	0.172344	14	0	0.130202	13	1
Newfoundland	Bichon.Frise	0.069437	70	0.076092	72	-2	0.055007	72	-2
Newfoundland	Border.Collie	0.066852	72	0.080132	70	2	0.056614	71	1
Newfoundland	Border.Terrier	0.145384	7	0.193278	7	0	0.15486	4	3
Newfoundland	Boston.Terrier	0.069289	71	0.078483	71	0	0.063453	66	5
Newfoundland	Bouvier.Des.Flandres	0.117949	31	0.141839	33	-2	0.106832	34	-3
Newfoundland	Boxer	0.15073	5	0.196823	4	1	0.151406	5	0
Newfoundland	Briard	0.123969	24	0.149388	27	-3	0.109041	31	-7
Newfoundland	Bull.Terrier	0.152767	3	0.218905	2	1	0.168979	2	1
Newfoundland	Bullmastiff	0.139784	10	0.169028	15	-5	0.122381	21	-11
Newfoundland	Cairn.Terrier	0.109381	44	0.140603	35	9	0.103004	39	5
Newfoundland	Chesapeake.Bay.Retriever	0.100252	55	0.113109	57	-2	0.085765	54	1
Newfoundland	Chihuahua	0.084485	64	0.097615	63	1	0.079621	58	6
Newfoundland	Chinese.Shar.pei	0.089147	61	0.11961	53	8	0.078432	60	1
Newfoundland	Chow.Chow	0.123714	26	0.179816	11	15	0.130645	12	14
Newfoundland	Collie	0.138781	13	0.189123	8	5	0.142838	9	4
Newfoundland	Dachshund	0.049451	75	0.051605	75	0	0.032198	75	0
Newfoundland	Dalmatian	0.108299	46	0.133751	40	6	0.106885	33	13
Newfoundland	Doberman.Pinscher	0.139324	11	0.166184	18	-7	0.128655	17	-6
Newfoundland	English.Bulldog	0.130653	19	0.16578	19	0	0.124344	20	-1
Newfoundland	English.Cocker.Spaniel	0.114297	36	0.146007	29	7	0.116444	26	10
Newfoundland	English.Setter	0.107248	49	0.133048	43	6	0.095435	48	1
Newfoundland	English.Springer.Spaniel	0.077619	67	0.093427	65	2	0.071231	63	4
Newfoundland	Field.Spaniel	0.147564	6	0.195529	5	1	0.147436	6	0
Newfoundland	Flat.coated.Retriever	0.13218	18	0.161333	22	-4	0.125853	18	0
Newfoundland	French.Bulldog	0.08202	66	0.097338	64	2	0.07066	64	2
Newfoundland	German.Shepherd.Dog	0.074686	69	0.088792	67	2	0.06276	67	2
Newfoundland	German.Shorthaired.Pointer	0.110798	42	0.131384	46	-4	0.101481	42	0
Newfoundland	Giant.Schnauzer	0.100801	54	0.119669	52	2	0.093115	51	3
Newfoundland	Golden.Retriever	0.059912	73	0.063491	73	0	0.044457	73	0
Newfoundland	Great.Dane	0.103306	51	0.119746	51	0	0.086088	53	-2
Newfoundland	Greyhound	0.095819	56	0.085804	69	-13	0.061739	68	-12
Newfoundland	Irish.Setter	0.113119	38	0.141838	34	4	0.112333	28	10
Newfoundland	Irish.Water.Spaniel	0.125904	22	0.153927	25	-3	0.114376	27	-5
Newfoundland	Irish.Wolfhound	0.123779	25	0.138757	36	-11	0.095616	47	-22
Newfoundland	Keeshond	0.112658	39	0.137726	37	2	0.104434	36	3
Newfoundland	Labrador.Retriever	0.083647	65	0.092735	66	-1	0.060965	69	-4
Newfoundland	Leonberger	0.13879	12	0.168234	17	-5	0.125042	19	-7
Newfoundland	Lhasa.Apso	0.107361	48	0.130395	47	1	0.09617	46	2
Newfoundland	Maltese	0.087029	63	0.107357	59	4	0.080471	57	6
Newfoundland	Manchester.Terrier	0.140755	9	0.194236	6	3	0.14394	8	1
Newfoundland	Miniature.Pinscher	0.107808	47	0.128389	49	-2	0.095394	49	-2
Newfoundland	Miniature.Schnauzer	0.133419	16	0.174035	13	3	0.129067	16	0
Newfoundland	Norwich.Terrier	0.142451	8	0.185826	10	-2	0.139229	10	-2
Newfoundland	Old.English.Sheepdog	0.11486	35	0.131886	44	-9	0.096762	45	-10
Newfoundland	Pembroke.Welsh.Corgi	0.118831	28	0.151472	26	2	0.130115	14	14
Newfoundland	Pointer	0.101992	52	0.098061	62	-10	0.078946	59	-7
Newfoundland	Pomeranian	0.101378	53	0.120572	50	3	0.094048	50	3
Newfoundland	Rhodesian.Ridgeback	0.095739	57	0.119079	54	3	0.068534	65	-8
Newfoundland	Rottweiler	0.124395	23	0.133732	41	-18	0.103858	37	-14
Newfoundland	Samoyed	0.116485	34	0.145149	31	3	0.109008	32	2
Newfoundland	Scottish.Terrier	0.138304	15	0.188151	9	6	0.145613	7	8
Newfoundland	Shetland.Sheepdog	0.116528	33	0.142386	32	1	0.104786	35	-2
Newfoundland	Shih.Tzu	0.123015	27	0.16124	23	4	0.120439	24	3
Newfoundland	Soft.Coated.Wheaten.Terrier	0.130471	20	0.163748	20	0	0.129435	15	5
Newfoundland	St..Bernard	0.113879	37	0.131684	45	-8	0.103729	38	-1
Newfoundland	Staffordshire.Bull.Terrier	0.118599	29	0.147717	28	1	0.112096	29	0
Newfoundland	Standard.Schnauzer	0.10686	50	0.129988	48	2	0.099737	44	6
Newfoundland	Sussex.Spaniel	0.171893	2	0.238609	1	1	0.179306	1	1
Newfoundland	Tibetan.Spaniel	0.111741	40	0.145184	30	10	0.110478	30	10
Newfoundland	Tibetan.Terrier	0.109051	45	0.134355	39	6	0.102184	40	5
Newfoundland	Vizsla	0.092222	60	0.107248	60	0	0.089248	52	8
Newfoundland	Weimaraner	0.111364	41	0.135953	38	3	0.100684	43	-2
Newfoundland	Welsh.Springer.Spaniel	0.13332	17	0.168279	16	1	0.120705	23	-6
Newfoundland	Welsh.Terrier	0.128035	21	0.156317	24	-3	0.121315	22	-1
Newfoundland	West.Highland.White.Terrier	0.11713	32	0.118821	55	-23	0.080961	56	-24
Newfoundland	Yorkshire.Terrier	0.094249	58	0.114044	56	2	0.083951	55	3
