# Supplementary material for: Systematically identifying genetic signatures including novel SNP-clusters, nonsense variants, frame-shift INDELs, and long STR expansions that potentially link to unknown phenotypes existing in dog breeds
Source: BMC Genomics. 2023 Jun 5;24:302. doi: 10.1186/s12864-023-09390-6 (PMC10240460; doi:10.1186/s12864-023-09390-6)
Supplement: Supplementary file 12 — Additional file 12: Data S10. Detailed list of SNP, INDEL and STR based GS similarity scores for each breed. This zip file contains 76 text files each corresponds to one valid breed involved in this study. Each text file contains detailed pairwise similarity scores calculated using genome-wide SNP, INDEL and STR GS. [file 12864_2023_9390_MOESM12_ESM.zip › Norwich.Terrier.txt]

#Breed1	Breed2	SNP GS based similarity	SNP GS based similarity rank	INDEL GS based similarity	INDEL GS based similarity rank	Rank change between INDEL and SNP based score	STR GS based similarity	STR GS based similarity rank	Rank change between STR and SNP based score
Norwich.Terrier	Airedale.Terrier	0.20605	4	0.281944	4	0	0.226792	3	1
Norwich.Terrier	Akita	0.15702	31	0.225896	17	14	0.166288	22	9
Norwich.Terrier	Alaskan.Malamute	0.170184	20	0.237873	11	9	0.177547	16	4
Norwich.Terrier	American.Eskimo.Dog	0.11278	59	0.136019	61	-2	0.102322	61	-2
Norwich.Terrier	American.Staffordshire.Terrier	0.121069	57	0.152856	56	1	0.11338	55	2
Norwich.Terrier	Australian.Shepherd	0.09299	67	0.111904	66	1	0.087853	65	2
Norwich.Terrier	Basset.Hound	0.145539	39	0.192993	35	4	0.145301	35	4
Norwich.Terrier	Beagle	0.06025	74	0.072805	74	0	0.054843	74	0
Norwich.Terrier	Bernese.Mountain.Dog	0.168199	21	0.23572	13	8	0.183392	14	7
Norwich.Terrier	Bichon.Frise	0.084135	71	0.10106	72	-1	0.077685	70	1
Norwich.Terrier	Border.Collie	0.082072	72	0.103809	71	1	0.071769	72	0
Norwich.Terrier	Border.Terrier	0.199278	5	0.265324	7	-2	0.215893	6	-1
Norwich.Terrier	Boston.Terrier	0.086607	69	0.104128	69	0	0.079708	67	2
Norwich.Terrier	Bouvier.Des.Flandres	0.144564	40	0.185731	39	1	0.141053	39	1
Norwich.Terrier	Boxer	0.198075	6	0.286877	3	3	0.21608	5	1
Norwich.Terrier	Briard	0.157447	28	0.205962	29	-1	0.157237	26	2
Norwich.Terrier	Bull.Terrier	0.209461	3	0.29798	2	1	0.232094	2	1
Norwich.Terrier	Bullmastiff	0.171089	18	0.221486	20	-2	0.167656	20	-2
Norwich.Terrier	Cairn.Terrier	0.174126	15	0.20842	27	-12	0.14682	32	-17
Norwich.Terrier	Chesapeake.Bay.Retriever	0.109777	62	0.138452	59	3	0.10761	57	5
Norwich.Terrier	Chihuahua	0.108028	64	0.12215	65	-1	0.104921	60	4
Norwich.Terrier	Chinese.Shar.pei	0.124326	54	0.16555	48	6	0.108307	56	-2
Norwich.Terrier	Chow.Chow	0.175798	13	0.25517	10	3	0.183788	13	0
Norwich.Terrier	Collie	0.191195	8	0.270374	6	2	0.197271	7	1
Norwich.Terrier	Dachshund	0.05639	75	0.069164	75	0	0.045823	75	0
Norwich.Terrier	Dalmatian	0.140007	42	0.181543	40	2	0.143253	37	5
Norwich.Terrier	Doberman.Pinscher	0.177488	12	0.233769	14	-2	0.190097	10	2
Norwich.Terrier	English.Bulldog	0.171043	19	0.224077	19	0	0.171549	17	2
Norwich.Terrier	English.Cocker.Spaniel	0.156777	32	0.202569	31	1	0.161487	25	7
Norwich.Terrier	English.Setter	0.128629	51	0.161287	53	-2	0.119473	52	-1
Norwich.Terrier	English.Springer.Spaniel	0.104844	66	0.127449	63	3	0.094632	64	2
Norwich.Terrier	Field.Spaniel	0.189579	9	0.260009	8	1	0.190842	9	0
Norwich.Terrier	Flat.coated.Retriever	0.159295	24	0.209441	26	-2	0.16735	21	3
Norwich.Terrier	French.Bulldog	0.10716	65	0.132561	62	3	0.097706	63	2
Norwich.Terrier	German.Shepherd.Dog	0.085458	70	0.105257	68	2	0.078476	69	1
Norwich.Terrier	German.Shorthaired.Pointer	0.138934	43	0.177576	42	1	0.12364	49	-6
Norwich.Terrier	Giant.Schnauzer	0.130778	50	0.162641	52	-2	0.128442	46	4
Norwich.Terrier	Golden.Retriever	0.063255	73	0.077855	73	0	0.058074	73	0
Norwich.Terrier	Great.Dane	0.123859	56	0.154758	55	1	0.121196	50	6
Norwich.Terrier	Greyhound	0.111069	61	0.111409	67	-6	0.078521	68	-7
Norwich.Terrier	Irish.Setter	0.136088	46	0.176535	43	3	0.140868	40	6
Norwich.Terrier	Irish.Water.Spaniel	0.157361	29	0.212053	24	5	0.156398	27	2
Norwich.Terrier	Irish.Wolfhound	0.157931	26	0.195578	34	-8	0.133165	43	-17
Norwich.Terrier	Keeshond	0.146603	38	0.19156	36	2	0.144141	36	2
Norwich.Terrier	Labrador.Retriever	0.088641	68	0.104057	70	-2	0.076094	71	-3
Norwich.Terrier	Leonberger	0.165488	22	0.224671	18	4	0.170505	19	3
Norwich.Terrier	Lhasa.Apso	0.133737	47	0.17294	47	0	0.126324	48	-1
Norwich.Terrier	Maltese	0.112912	58	0.137931	60	-2	0.107063	58	0
Norwich.Terrier	Manchester.Terrier	0.188351	10	0.259522	9	1	0.197226	8	2
Norwich.Terrier	Miniature.Pinscher	0.133188	48	0.173579	46	2	0.128208	47	1
Norwich.Terrier	Miniature.Schnauzer	0.177495	11	0.237787	12	-1	0.184937	12	-1
Norwich.Terrier	Newfoundland	0.142451	41	0.185826	38	3	0.139229	41	0
Norwich.Terrier	Old.English.Sheepdog	0.137844	45	0.17414	45	0	0.135798	42	3
Norwich.Terrier	Pembroke.Welsh.Corgi	0.163256	23	0.21902	21	2	0.179649	15	8
Norwich.Terrier	Pointer	0.124022	55	0.122858	64	-9	0.098062	62	-7
Norwich.Terrier	Pomeranian	0.127577	53	0.15776	54	-1	0.11835	53	0
Norwich.Terrier	Rhodesian.Ridgeback	0.11259	60	0.148481	57	3	0.085576	66	-6
Norwich.Terrier	Rottweiler	0.155987	33	0.178227	41	-8	0.141127	38	-5
Norwich.Terrier	Samoyed	0.154038	35	0.203287	30	5	0.154119	28	7
Norwich.Terrier	Scottish.Terrier	0.213849	2	0.274332	5	-3	0.222696	4	-2
Norwich.Terrier	Shetland.Sheepdog	0.157316	30	0.206134	28	2	0.162814	24	6
Norwich.Terrier	Shih.Tzu	0.158989	25	0.214254	22	3	0.153421	30	-5
Norwich.Terrier	Soft.Coated.Wheaten.Terrier	0.175322	14	0.229489	16	-2	0.189953	11	3
Norwich.Terrier	St..Bernard	0.127703	52	0.163881	51	1	0.116922	54	-2
Norwich.Terrier	Staffordshire.Bull.Terrier	0.157553	27	0.211509	25	2	0.15092	31	-4
Norwich.Terrier	Standard.Schnauzer	0.130845	49	0.165488	49	0	0.128804	45	4
Norwich.Terrier	Sussex.Spaniel	0.228416	1	0.333108	1	0	0.250498	1	0
Norwich.Terrier	Tibetan.Spaniel	0.150471	36	0.200449	33	3	0.146123	34	2
Norwich.Terrier	Tibetan.Terrier	0.154462	34	0.20084	32	2	0.154044	29	5
Norwich.Terrier	Vizsla	0.109371	63	0.140169	58	5	0.105316	59	4
Norwich.Terrier	Weimaraner	0.138012	44	0.175979	44	0	0.132181	44	0
Norwich.Terrier	Welsh.Springer.Spaniel	0.171797	17	0.230987	15	2	0.171198	18	-1
Norwich.Terrier	Welsh.Terrier	0.172827	16	0.213103	23	-7	0.163218	23	-7
Norwich.Terrier	West.Highland.White.Terrier	0.193889	7	0.187607	37	-30	0.146135	33	-26
Norwich.Terrier	Yorkshire.Terrier	0.148334	37	0.164694	50	-13	0.119766	51	-14
