# Supplementary material for: Systematically identifying genetic signatures including novel SNP-clusters, nonsense variants, frame-shift INDELs, and long STR expansions that potentially link to unknown phenotypes existing in dog breeds
Source: BMC Genomics. 2023 Jun 5;24:302. doi: 10.1186/s12864-023-09390-6 (PMC10240460; doi:10.1186/s12864-023-09390-6)
Supplement: Supplementary file 12 — Additional file 12: Data S10. Detailed list of SNP, INDEL and STR based GS similarity scores for each breed. This zip file contains 76 text files each corresponds to one valid breed involved in this study. Each text file contains detailed pairwise similarity scores calculated using genome-wide SNP, INDEL and STR GS. [file 12864_2023_9390_MOESM12_ESM.zip › Old.English.Sheepdog.txt]

#Breed1	Breed2	SNP GS based similarity	SNP GS based similarity rank	INDEL GS based similarity	INDEL GS based similarity rank	Rank change between INDEL and SNP based score	STR GS based similarity	STR GS based similarity rank	Rank change between STR and SNP based score
Old.English.Sheepdog	Airedale.Terrier	0.145636	4	0.207557	4	0	0.166592	4	0
Old.English.Sheepdog	Akita	0.108311	39	0.166479	14	25	0.124111	23	16
Old.English.Sheepdog	Alaskan.Malamute	0.116841	26	0.168172	13	13	0.135992	10	16
Old.English.Sheepdog	American.Eskimo.Dog	0.077827	65	0.094694	63	2	0.075678	60	5
Old.English.Sheepdog	American.Staffordshire.Terrier	0.09048	56	0.107876	58	-2	0.081638	58	-2
Old.English.Sheepdog	Australian.Shepherd	0.076583	67	0.089592	66	1	0.069666	64	3
Old.English.Sheepdog	Basset.Hound	0.108168	40	0.142902	33	7	0.114853	30	10
Old.English.Sheepdog	Beagle	0.049811	73	0.058031	73	0	0.045737	73	0
Old.English.Sheepdog	Bernese.Mountain.Dog	0.120849	19	0.164734	16	3	0.135042	14	5
Old.English.Sheepdog	Bichon.Frise	0.064742	72	0.074539	72	0	0.05984	69	3
Old.English.Sheepdog	Border.Collie	0.077969	64	0.083549	68	-4	0.059914	68	-4
Old.English.Sheepdog	Border.Terrier	0.137118	8	0.19062	8	0	0.155844	5	3
Old.English.Sheepdog	Boston.Terrier	0.064991	71	0.079011	70	1	0.066509	66	5
Old.English.Sheepdog	Bouvier.Des.Flandres	0.111592	34	0.142105	34	0	0.108944	34	0
Old.English.Sheepdog	Boxer	0.144547	5	0.209524	3	2	0.16814	3	2
Old.English.Sheepdog	Briard	0.119396	21	0.157939	21	0	0.121763	25	-4
Old.English.Sheepdog	Bull.Terrier	0.149515	2	0.215847	2	0	0.176438	2	0
Old.English.Sheepdog	Bullmastiff	0.12214	18	0.157421	23	-5	0.127232	17	1
Old.English.Sheepdog	Cairn.Terrier	0.111731	33	0.138197	37	-4	0.103086	38	-5
Old.English.Sheepdog	Chesapeake.Bay.Retriever	0.087809	60	0.104075	59	1	0.084232	55	5
Old.English.Sheepdog	Chihuahua	0.080571	62	0.094994	62	0	0.0803	59	3
Old.English.Sheepdog	Chinese.Shar.pei	0.081353	61	0.117754	50	11	0.083468	56	5
Old.English.Sheepdog	Chow.Chow	0.115906	29	0.183339	9	20	0.135887	11	18
Old.English.Sheepdog	Collie	0.148643	3	0.198277	6	-3	0.154329	7	-4
Old.English.Sheepdog	Dachshund	0.040762	75	0.048848	75	0	0.036106	75	0
Old.English.Sheepdog	Dalmatian	0.102578	45	0.124941	44	1	0.094238	45	0
Old.English.Sheepdog	Doberman.Pinscher	0.124625	15	0.161455	17	-2	0.123182	24	-9
Old.English.Sheepdog	English.Bulldog	0.122269	17	0.165662	15	2	0.130584	15	2
Old.English.Sheepdog	English.Cocker.Spaniel	0.116191	27	0.144496	32	-5	0.112886	32	-5
Old.English.Sheepdog	English.Setter	0.092551	54	0.115386	53	1	0.088415	51	3
Old.English.Sheepdog	English.Springer.Spaniel	0.075865	68	0.091668	64	4	0.07428	61	7
Old.English.Sheepdog	Field.Spaniel	0.138719	6	0.196224	7	-1	0.148974	9	-3
Old.English.Sheepdog	Flat.coated.Retriever	0.110962	36	0.140734	35	1	0.107602	35	1
Old.English.Sheepdog	French.Bulldog	0.077153	66	0.09711	61	5	0.074145	62	4
Old.English.Sheepdog	German.Shepherd.Dog	0.06893	69	0.079851	69	0	0.059427	70	-1
Old.English.Sheepdog	German.Shorthaired.Pointer	0.10268	44	0.133248	40	4	0.09349	46	-2
Old.English.Sheepdog	Giant.Schnauzer	0.092847	53	0.117839	49	4	0.095242	44	9
Old.English.Sheepdog	Golden.Retriever	0.048914	74	0.057921	74	0	0.041166	74	0
Old.English.Sheepdog	Great.Dane	0.088398	58	0.110617	56	2	0.096328	43	15
Old.English.Sheepdog	Greyhound	0.100859	46	0.085356	67	-21	0.05941	71	-25
Old.English.Sheepdog	Irish.Setter	0.10297	43	0.132243	41	2	0.105108	36	7
Old.English.Sheepdog	Irish.Water.Spaniel	0.114438	31	0.14977	30	1	0.113668	31	0
Old.English.Sheepdog	Irish.Wolfhound	0.119827	20	0.134556	38	-18	0.089665	50	-30
Old.English.Sheepdog	Keeshond	0.105108	41	0.138416	36	5	0.103352	37	4
Old.English.Sheepdog	Labrador.Retriever	0.067004	70	0.077047	71	-1	0.054418	72	-2
Old.English.Sheepdog	Leonberger	0.117273	25	0.157774	22	3	0.124911	21	4
Old.English.Sheepdog	Lhasa.Apso	0.09609	52	0.121077	46	6	0.091185	49	3
Old.English.Sheepdog	Maltese	0.091065	55	0.108144	57	-2	0.08253	57	-2
Old.English.Sheepdog	Manchester.Terrier	0.136838	9	0.20274	5	4	0.155256	6	3
Old.English.Sheepdog	Miniature.Pinscher	0.098995	50	0.121798	45	5	0.087445	53	-3
Old.English.Sheepdog	Miniature.Schnauzer	0.128315	11	0.175989	11	0	0.135266	13	-2
Old.English.Sheepdog	Newfoundland	0.11486	30	0.131886	42	-12	0.096762	42	-12
Old.English.Sheepdog	Norwich.Terrier	0.137844	7	0.17414	12	-5	0.135798	12	-5
Old.English.Sheepdog	Pembroke.Welsh.Corgi	0.126695	12	0.154811	27	-15	0.128018	16	-4
Old.English.Sheepdog	Pointer	0.099699	49	0.101419	60	-11	0.073714	63	-14
Old.English.Sheepdog	Pomeranian	0.100295	47	0.119818	47	0	0.097875	40	7
Old.English.Sheepdog	Rhodesian.Ridgeback	0.088246	59	0.111824	54	5	0.064408	67	-8
Old.English.Sheepdog	Rottweiler	0.113361	32	0.119346	48	-16	0.091985	47	-15
Old.English.Sheepdog	Samoyed	0.109774	38	0.146803	31	7	0.117527	29	9
Old.English.Sheepdog	Scottish.Terrier	0.136642	10	0.180186	10	0	0.151757	8	2
Old.English.Sheepdog	Shetland.Sheepdog	0.12663	13	0.158733	19	-6	0.124121	22	-9
Old.English.Sheepdog	Shih.Tzu	0.11118	35	0.154461	28	7	0.121449	26	9
Old.English.Sheepdog	Soft.Coated.Wheaten.Terrier	0.123344	16	0.157021	24	-8	0.126985	18	-2
Old.English.Sheepdog	St..Bernard	0.096405	51	0.125604	43	8	0.09188	48	3
Old.English.Sheepdog	Staffordshire.Bull.Terrier	0.125192	14	0.161437	18	-4	0.125457	20	-6
Old.English.Sheepdog	Standard.Schnauzer	0.099986	48	0.117066	52	-4	0.08662	54	-6
Old.English.Sheepdog	Sussex.Spaniel	0.153114	1	0.2362	1	0	0.184048	1	0
Old.English.Sheepdog	Tibetan.Spaniel	0.110512	37	0.154992	26	11	0.110405	33	4
Old.English.Sheepdog	Tibetan.Terrier	0.116006	28	0.153262	29	-1	0.12643	19	9
Old.English.Sheepdog	Vizsla	0.079489	63	0.090935	65	-2	0.066971	65	-2
Old.English.Sheepdog	Weimaraner	0.104035	42	0.133496	39	3	0.102143	39	3
Old.English.Sheepdog	Welsh.Springer.Spaniel	0.117602	23	0.158461	20	3	0.121152	27	-4
Old.English.Sheepdog	Welsh.Terrier	0.117521	24	0.155609	25	-1	0.121129	28	-4
Old.English.Sheepdog	West.Highland.White.Terrier	0.117742	22	0.117498	51	-29	0.096929	41	-19
Old.English.Sheepdog	Yorkshire.Terrier	0.090329	57	0.110718	55	2	0.087724	52	5
