# Supplementary material for: Systematically identifying genetic signatures including novel SNP-clusters, nonsense variants, frame-shift INDELs, and long STR expansions that potentially link to unknown phenotypes existing in dog breeds
Source: BMC Genomics. 2023 Jun 5;24:302. doi: 10.1186/s12864-023-09390-6 (PMC10240460; doi:10.1186/s12864-023-09390-6)
Supplement: Supplementary file 12 — Additional file 12: Data S10. Detailed list of SNP, INDEL and STR based GS similarity scores for each breed. This zip file contains 76 text files each corresponds to one valid breed involved in this study. Each text file contains detailed pairwise similarity scores calculated using genome-wide SNP, INDEL and STR GS. [file 12864_2023_9390_MOESM12_ESM.zip › Pembroke.Welsh.Corgi.txt]

#Breed1	Breed2	SNP GS based similarity	SNP GS based similarity rank	INDEL GS based similarity	INDEL GS based similarity rank	Rank change between INDEL and SNP based score	STR GS based similarity	STR GS based similarity rank	Rank change between STR and SNP based score
Pembroke.Welsh.Corgi	Airedale.Terrier	0.169697	3	0.243024	3	0	0.214382	3	0
Pembroke.Welsh.Corgi	Akita	0.121456	38	0.181795	21	17	0.149523	24	14
Pembroke.Welsh.Corgi	Alaskan.Malamute	0.136824	20	0.196026	14	6	0.171741	15	5
Pembroke.Welsh.Corgi	American.Eskimo.Dog	0.088476	67	0.111882	63	4	0.087667	66	1
Pembroke.Welsh.Corgi	American.Staffordshire.Terrier	0.101936	54	0.131612	53	1	0.104309	57	-3
Pembroke.Welsh.Corgi	Australian.Shepherd	0.094226	62	0.103621	66	-4	0.087336	67	-5
Pembroke.Welsh.Corgi	Basset.Hound	0.132862	25	0.175161	27	-2	0.139178	30	-5
Pembroke.Welsh.Corgi	Beagle	0.062939	73	0.069965	73	0	0.066982	73	0
Pembroke.Welsh.Corgi	Bernese.Mountain.Dog	0.136486	22	0.189239	19	3	0.158849	19	3
Pembroke.Welsh.Corgi	Bichon.Frise	0.076228	70	0.094255	70	0	0.074008	70	0
Pembroke.Welsh.Corgi	Border.Collie	0.089983	65	0.102323	67	-2	0.092751	63	2
Pembroke.Welsh.Corgi	Border.Terrier	0.155048	9	0.212174	11	-2	0.187736	8	1
Pembroke.Welsh.Corgi	Boston.Terrier	0.071679	72	0.087784	71	1	0.091787	64	8
Pembroke.Welsh.Corgi	Bouvier.Des.Flandres	0.118478	43	0.153666	39	4	0.13205	37	6
Pembroke.Welsh.Corgi	Boxer	0.159025	7	0.229103	5	2	0.194002	5	2
Pembroke.Welsh.Corgi	Briard	0.132123	29	0.171371	28	1	0.140983	28	1
Pembroke.Welsh.Corgi	Bull.Terrier	0.166261	4	0.241737	4	0	0.2224	2	2
Pembroke.Welsh.Corgi	Bullmastiff	0.142984	16	0.191678	16	0	0.15986	17	-1
Pembroke.Welsh.Corgi	Cairn.Terrier	0.123663	34	0.160655	34	0	0.133903	34	0
Pembroke.Welsh.Corgi	Chesapeake.Bay.Retriever	0.095467	61	0.117285	60	1	0.109839	54	7
Pembroke.Welsh.Corgi	Chihuahua	0.088278	68	0.105652	65	3	0.102253	58	10
Pembroke.Welsh.Corgi	Chinese.Shar.pei	0.09636	60	0.137088	50	10	0.105068	56	4
Pembroke.Welsh.Corgi	Chow.Chow	0.139479	19	0.215933	10	9	0.175853	14	5
Pembroke.Welsh.Corgi	Collie	0.204276	1	0.249495	2	-1	0.192241	6	-5
Pembroke.Welsh.Corgi	Dachshund	0.057126	74	0.061282	75	-1	0.049275	75	-1
Pembroke.Welsh.Corgi	Dalmatian	0.115134	44	0.150271	41	3	0.129713	39	5
Pembroke.Welsh.Corgi	Doberman.Pinscher	0.147805	12	0.191379	17	-5	0.163304	16	-4
Pembroke.Welsh.Corgi	English.Bulldog	0.142529	17	0.197231	13	4	0.176323	13	4
Pembroke.Welsh.Corgi	English.Cocker.Spaniel	0.136428	23	0.17675	26	-3	0.152849	21	2
Pembroke.Welsh.Corgi	English.Setter	0.105251	51	0.136958	51	0	0.114267	48	3
Pembroke.Welsh.Corgi	English.Springer.Spaniel	0.092863	64	0.115911	61	3	0.097231	61	3
Pembroke.Welsh.Corgi	Field.Spaniel	0.157182	8	0.225781	6	2	0.188928	7	1
Pembroke.Welsh.Corgi	Flat.coated.Retriever	0.122535	36	0.162832	32	4	0.152503	22	14
Pembroke.Welsh.Corgi	French.Bulldog	0.088621	66	0.113276	62	4	0.093737	62	4
Pembroke.Welsh.Corgi	German.Shepherd.Dog	0.077227	69	0.095242	69	0	0.068294	72	-3
Pembroke.Welsh.Corgi	German.Shorthaired.Pointer	0.119003	41	0.149809	42	-1	0.112921	51	-10
Pembroke.Welsh.Corgi	Giant.Schnauzer	0.102509	53	0.132888	52	1	0.114124	49	4
Pembroke.Welsh.Corgi	Golden.Retriever	0.055217	75	0.066158	74	1	0.056197	74	1
Pembroke.Welsh.Corgi	Great.Dane	0.098401	59	0.125761	57	2	0.119359	45	14
Pembroke.Welsh.Corgi	Greyhound	0.11231	47	0.100696	68	-21	0.077458	69	-22
Pembroke.Welsh.Corgi	Irish.Setter	0.119023	40	0.157673	36	4	0.139633	29	11
Pembroke.Welsh.Corgi	Irish.Water.Spaniel	0.132271	26	0.17738	25	1	0.14463	26	0
Pembroke.Welsh.Corgi	Irish.Wolfhound	0.134284	24	0.159195	35	-11	0.122665	42	-18
Pembroke.Welsh.Corgi	Keeshond	0.125005	32	0.154804	38	-6	0.135795	32	0
Pembroke.Welsh.Corgi	Labrador.Retriever	0.073793	71	0.086605	72	-1	0.072054	71	0
Pembroke.Welsh.Corgi	Leonberger	0.13226	27	0.178685	23	4	0.15024	23	4
Pembroke.Welsh.Corgi	Lhasa.Apso	0.105945	50	0.138229	49	1	0.111319	52	-2
Pembroke.Welsh.Corgi	Maltese	0.101563	56	0.124402	58	-2	0.098465	60	-4
Pembroke.Welsh.Corgi	Manchester.Terrier	0.147803	13	0.220511	8	5	0.180607	11	2
Pembroke.Welsh.Corgi	Miniature.Pinscher	0.111231	49	0.139017	46	3	0.117289	46	3
Pembroke.Welsh.Corgi	Miniature.Schnauzer	0.148009	11	0.212161	12	-1	0.182347	10	1
Pembroke.Welsh.Corgi	Newfoundland	0.118831	42	0.151472	40	2	0.130115	38	4
Pembroke.Welsh.Corgi	Norwich.Terrier	0.163256	6	0.21902	9	-3	0.179649	12	-6
Pembroke.Welsh.Corgi	Old.English.Sheepdog	0.126695	31	0.154811	37	-6	0.128018	40	-9
Pembroke.Welsh.Corgi	Pointer	0.10171	55	0.106801	64	-9	0.089595	65	-10
Pembroke.Welsh.Corgi	Pomeranian	0.113451	45	0.138285	48	-3	0.117215	47	-2
Pembroke.Welsh.Corgi	Rhodesian.Ridgeback	0.100533	58	0.131441	54	4	0.079544	68	-10
Pembroke.Welsh.Corgi	Rottweiler	0.124599	33	0.138351	47	-14	0.122515	43	-10
Pembroke.Welsh.Corgi	Samoyed	0.127595	30	0.16772	30	0	0.135335	33	-3
Pembroke.Welsh.Corgi	Scottish.Terrier	0.164185	5	0.22532	7	-2	0.207135	4	1
Pembroke.Welsh.Corgi	Shetland.Sheepdog	0.151021	10	0.180782	22	-12	0.153356	20	-10
Pembroke.Welsh.Corgi	Shih.Tzu	0.132169	28	0.177982	24	4	0.141567	27	1
Pembroke.Welsh.Corgi	Soft.Coated.Wheaten.Terrier	0.144265	15	0.195053	15	0	0.186534	9	6
Pembroke.Welsh.Corgi	St..Bernard	0.103889	52	0.130657	55	-3	0.1109	53	-1
Pembroke.Welsh.Corgi	Staffordshire.Bull.Terrier	0.123276	35	0.1633	31	4	0.132625	35	0
Pembroke.Welsh.Corgi	Standard.Schnauzer	0.11341	46	0.143413	43	3	0.125883	41	5
Pembroke.Welsh.Corgi	Sussex.Spaniel	0.186907	2	0.279928	1	1	0.226127	1	1
Pembroke.Welsh.Corgi	Tibetan.Spaniel	0.121519	37	0.170093	29	8	0.132061	36	1
Pembroke.Welsh.Corgi	Tibetan.Terrier	0.120833	39	0.161112	33	6	0.137472	31	8
Pembroke.Welsh.Corgi	Vizsla	0.093987	63	0.118645	59	4	0.09905	59	4
Pembroke.Welsh.Corgi	Weimaraner	0.111884	48	0.140916	45	3	0.119846	44	4
Pembroke.Welsh.Corgi	Welsh.Springer.Spaniel	0.139978	18	0.182597	20	-2	0.146858	25	-7
Pembroke.Welsh.Corgi	Welsh.Terrier	0.145165	14	0.189668	18	-4	0.159129	18	-4
Pembroke.Welsh.Corgi	West.Highland.White.Terrier	0.136567	21	0.143182	44	-23	0.114053	50	-29
Pembroke.Welsh.Corgi	Yorkshire.Terrier	0.100925	57	0.126766	56	1	0.108245	55	2
