# Supplementary material for: Systematically identifying genetic signatures including novel SNP-clusters, nonsense variants, frame-shift INDELs, and long STR expansions that potentially link to unknown phenotypes existing in dog breeds
Source: BMC Genomics. 2023 Jun 5;24:302. doi: 10.1186/s12864-023-09390-6 (PMC10240460; doi:10.1186/s12864-023-09390-6)
Supplement: Supplementary file 12 — Additional file 12: Data S10. Detailed list of SNP, INDEL and STR based GS similarity scores for each breed. This zip file contains 76 text files each corresponds to one valid breed involved in this study. Each text file contains detailed pairwise similarity scores calculated using genome-wide SNP, INDEL and STR GS. [file 12864_2023_9390_MOESM12_ESM.zip › Pointer.txt]

#Breed1	Breed2	SNP GS based similarity	SNP GS based similarity rank	INDEL GS based similarity	INDEL GS based similarity rank	Rank change between INDEL and SNP based score	STR GS based similarity	STR GS based similarity rank	Rank change between STR and SNP based score
Pointer	Airedale.Terrier	0.127491	5	0.133631	4	1	0.110951	3	2
Pointer	Akita	0.098995	43	0.117631	13	30	0.081966	25	18
Pointer	Alaskan.Malamute	0.101426	34	0.117251	14	20	0.092418	13	21
Pointer	American.Eskimo.Dog	0.076269	63	0.067854	61	2	0.056364	59	4
Pointer	American.Staffordshire.Terrier	0.070973	65	0.063813	64	1	0.051943	62	3
Pointer	Australian.Shepherd	0.066646	68	0.061122	66	2	0.045231	66	2
Pointer	Basset.Hound	0.110827	22	0.099735	35	-13	0.08029	29	-7
Pointer	Beagle	0.045719	74	0.039997	74	0	0.031132	72	2
Pointer	Bernese.Mountain.Dog	0.111563	20	0.110655	22	-2	0.090726	15	5
Pointer	Bichon.Frise	0.069559	67	0.061558	65	2	0.046221	65	2
Pointer	Border.Collie	0.059453	70	0.059717	67	3	0.039712	69	1
Pointer	Border.Terrier	0.111775	19	0.122718	11	8	0.101219	9	10
Pointer	Boston.Terrier	0.052098	73	0.050845	71	2	0.042779	67	6
Pointer	Bouvier.Des.Flandres	0.099832	41	0.096165	40	1	0.067864	46	-5
Pointer	Boxer	0.114663	16	0.128097	5	11	0.104568	6	10
Pointer	Briard	0.107232	26	0.10023	31	-5	0.074261	40	-14
Pointer	Bull.Terrier	0.119331	12	0.142834	2	10	0.116961	2	10
Pointer	Bullmastiff	0.095949	46	0.100136	34	12	0.083028	24	22
Pointer	Cairn.Terrier	0.095881	47	0.088882	48	-1	0.065665	48	-1
Pointer	Chesapeake.Bay.Retriever	0.085277	56	0.067302	62	-6	0.052454	61	-5
Pointer	Chihuahua	0.079964	59	0.071657	60	-1	0.057022	58	1
Pointer	Chinese.Shar.pei	0.076666	62	0.080901	54	8	0.054437	60	2
Pointer	Chow.Chow	0.106009	27	0.123923	9	18	0.097431	11	16
Pointer	Collie	0.114437	17	0.127118	8	9	0.095977	12	5
Pointer	Dachshund	0.04555	75	0.03408	75	0	0.030114	75	0
Pointer	Dalmatian	0.10251	30	0.094955	42	-12	0.075554	38	-8
Pointer	Doberman.Pinscher	0.123001	8	0.114055	18	-10	0.088343	17	-9
Pointer	English.Bulldog	0.091288	51	0.100195	33	18	0.078785	31	20
Pointer	English.Cocker.Spaniel	0.118767	14	0.116731	15	-1	0.083579	22	-8
Pointer	English.Setter	0.132253	4	0.113875	19	-15	0.083537	23	-19
Pointer	English.Springer.Spaniel	0.077572	61	0.064572	63	-2	0.049965	63	-2
Pointer	Field.Spaniel	0.140814	2	0.138934	3	-1	0.107779	4	-2
Pointer	Flat.coated.Retriever	0.100861	36	0.087552	50	-14	0.072634	44	-8
Pointer	French.Bulldog	0.054045	72	0.053429	69	3	0.040137	68	4
Pointer	German.Shepherd.Dog	0.061202	69	0.052398	70	-1	0.030507	73	-4
Pointer	German.Shorthaired.Pointer	0.136387	3	0.111901	20	-17	0.084004	20	-17
Pointer	Giant.Schnauzer	0.093306	50	0.087652	49	1	0.071295	45	5
Pointer	Golden.Retriever	0.055148	71	0.0465	73	-2	0.030447	74	-3
Pointer	Great.Dane	0.080663	57	0.073553	59	-2	0.059955	54	3
Pointer	Greyhound	0.070935	66	0.048735	72	-6	0.03343	71	-5
Pointer	Irish.Setter	0.119426	11	0.110966	21	-10	0.086328	18	-7
Pointer	Irish.Water.Spaniel	0.111278	21	0.10306	26	-5	0.077713	34	-13
Pointer	Irish.Wolfhound	0.100596	37	0.090752	46	-9	0.058686	56	-19
Pointer	Keeshond	0.098922	44	0.097143	39	5	0.078515	32	12
Pointer	Labrador.Retriever	0.075625	64	0.056808	68	-4	0.038378	70	-6
Pointer	Leonberger	0.10864	25	0.100829	30	-5	0.083868	21	4
Pointer	Lhasa.Apso	0.094611	49	0.091078	45	4	0.063277	51	-2
Pointer	Maltese	0.086009	55	0.08139	53	2	0.062395	52	3
Pointer	Manchester.Terrier	0.121859	9	0.127742	7	2	0.1029	7	2
Pointer	Miniature.Pinscher	0.100583	38	0.093088	44	-6	0.07333	43	-5
Pointer	Miniature.Schnauzer	0.114962	15	0.119055	12	3	0.102029	8	7
Pointer	Newfoundland	0.101992	31	0.098061	38	-7	0.078946	30	1
Pointer	Norwich.Terrier	0.124022	7	0.122858	10	-3	0.098062	10	-3
Pointer	Old.English.Sheepdog	0.099699	42	0.101419	29	13	0.073714	42	0
Pointer	Pembroke.Welsh.Corgi	0.10171	32	0.106801	23	9	0.089595	16	16
Pointer	Pomeranian	0.08821	53	0.083223	52	1	0.061183	53	0
Pointer	Rhodesian.Ridgeback	0.079179	60	0.074653	58	2	0.04883	64	-4
Pointer	Rottweiler	0.11072	23	0.087457	51	-28	0.058549	57	-34
Pointer	Samoyed	0.094854	48	0.10303	27	21	0.076983	35	13
Pointer	Scottish.Terrier	0.120427	10	0.128027	6	4	0.107111	5	5
Pointer	Shetland.Sheepdog	0.097135	45	0.099553	36	9	0.081797	26	19
Pointer	Shih.Tzu	0.113479	18	0.116678	16	2	0.085807	19	-1
Pointer	Soft.Coated.Wheaten.Terrier	0.10382	29	0.105567	25	4	0.081531	27	2
Pointer	St..Bernard	0.086424	54	0.074998	57	-3	0.063624	50	4
Pointer	Staffordshire.Bull.Terrier	0.090791	52	0.094042	43	9	0.076863	36	16
Pointer	Standard.Schnauzer	0.101549	33	0.090571	47	-14	0.074204	41	-8
Pointer	Sussex.Spaniel	0.145358	1	0.157012	1	0	0.12272	1	0
Pointer	Tibetan.Spaniel	0.099849	40	0.105687	24	16	0.076092	37	3
Pointer	Tibetan.Terrier	0.100005	39	0.099541	37	2	0.080987	28	11
Pointer	Vizsla	0.119146	13	0.095162	41	-28	0.065218	49	-36
Pointer	Weimaraner	0.108697	24	0.102856	28	-4	0.078243	33	-9
Pointer	Welsh.Springer.Spaniel	0.127458	6	0.115376	17	-11	0.091935	14	-8
Pointer	Welsh.Terrier	0.101114	35	0.100222	32	3	0.074339	39	-4
Pointer	West.Highland.White.Terrier	0.104928	28	0.080053	55	-27	0.067191	47	-19
Pointer	Yorkshire.Terrier	0.080022	58	0.075726	56	2	0.058888	55	3
