# Supplementary material for: Systematically identifying genetic signatures including novel SNP-clusters, nonsense variants, frame-shift INDELs, and long STR expansions that potentially link to unknown phenotypes existing in dog breeds
Source: BMC Genomics. 2023 Jun 5;24:302. doi: 10.1186/s12864-023-09390-6 (PMC10240460; doi:10.1186/s12864-023-09390-6)
Supplement: Supplementary file 12 — Additional file 12: Data S10. Detailed list of SNP, INDEL and STR based GS similarity scores for each breed. This zip file contains 76 text files each corresponds to one valid breed involved in this study. Each text file contains detailed pairwise similarity scores calculated using genome-wide SNP, INDEL and STR GS. [file 12864_2023_9390_MOESM12_ESM.zip › Pomeranian.txt]

#Breed1	Breed2	SNP GS based similarity	SNP GS based similarity rank	INDEL GS based similarity	INDEL GS based similarity rank	Rank change between INDEL and SNP based score	STR GS based similarity	STR GS based similarity rank	Rank change between STR and SNP based score
Pomeranian	Airedale.Terrier	0.128559	2	0.176556	3	-1	0.154138	2	0
Pomeranian	Akita	0.102787	32	0.143323	17	15	0.118482	16	16
Pomeranian	Alaskan.Malamute	0.10983	24	0.146412	15	9	0.125224	13	11
Pomeranian	American.Eskimo.Dog	0.100213	41	0.112952	47	-6	0.084954	49	-8
Pomeranian	American.Staffordshire.Terrier	0.075338	64	0.093396	60	4	0.073101	59	5
Pomeranian	Australian.Shepherd	0.072324	65	0.081891	66	-1	0.070088	61	4
Pomeranian	Basset.Hound	0.101181	39	0.12734	33	6	0.102447	31	8
Pomeranian	Beagle	0.04567	75	0.047873	75	0	0.044819	73	2
Pomeranian	Bernese.Mountain.Dog	0.114642	13	0.153029	13	0	0.124713	14	-1
Pomeranian	Bichon.Frise	0.068894	68	0.074317	67	1	0.052183	70	-2
Pomeranian	Border.Collie	0.06924	67	0.072237	69	-2	0.055913	69	-2
Pomeranian	Border.Terrier	0.119743	11	0.161674	10	1	0.140781	6	5
Pomeranian	Boston.Terrier	0.052815	72	0.063241	72	0	0.059091	66	6
Pomeranian	Bouvier.Des.Flandres	0.102102	34	0.125339	34	0	0.104547	28	6
Pomeranian	Boxer	0.119152	12	0.175171	4	8	0.142928	5	7
Pomeranian	Briard	0.108495	25	0.131514	30	-5	0.107467	25	0
Pomeranian	Bull.Terrier	0.122354	7	0.184598	2	5	0.165874	1	6
Pomeranian	Bullmastiff	0.102847	31	0.134205	25	6	0.107022	26	5
Pomeranian	Cairn.Terrier	0.095381	48	0.119948	40	8	0.084183	51	-3
Pomeranian	Chesapeake.Bay.Retriever	0.076244	63	0.090688	62	1	0.071777	60	3
Pomeranian	Chihuahua	0.085788	57	0.095952	59	-2	0.081963	55	2
Pomeranian	Chinese.Shar.pei	0.077904	62	0.099644	56	6	0.075943	58	4
Pomeranian	Chow.Chow	0.114335	15	0.164388	8	7	0.126662	10	5
Pomeranian	Collie	0.123873	6	0.168266	6	0	0.125538	12	-6
Pomeranian	Dachshund	0.048475	73	0.053529	73	0	0.034583	75	-2
Pomeranian	Dalmatian	0.092606	52	0.108577	51	1	0.084891	50	2
Pomeranian	Doberman.Pinscher	0.120252	10	0.147373	14	-4	0.112604	20	-10
Pomeranian	English.Bulldog	0.099017	42	0.140206	21	21	0.119851	15	27
Pomeranian	English.Cocker.Spaniel	0.106874	26	0.132152	29	-3	0.104847	27	-1
Pomeranian	English.Setter	0.083262	58	0.104073	54	4	0.086629	48	10
Pomeranian	English.Springer.Spaniel	0.071546	66	0.084109	64	2	0.061609	64	2
Pomeranian	Field.Spaniel	0.122083	8	0.162715	9	-1	0.132605	8	0
Pomeranian	Flat.coated.Retriever	0.098054	45	0.122174	36	9	0.098762	35	10
Pomeranian	French.Bulldog	0.064077	71	0.084173	63	8	0.068774	62	9
Pomeranian	German.Shepherd.Dog	0.067477	70	0.070019	70	0	0.046775	72	-2
Pomeranian	German.Shorthaired.Pointer	0.104133	30	0.12145	37	-7	0.082538	54	-24
Pomeranian	Giant.Schnauzer	0.097808	46	0.113719	46	0	0.092413	42	4
Pomeranian	Golden.Retriever	0.048043	74	0.051605	74	0	0.034907	74	0
Pomeranian	Great.Dane	0.08916	54	0.107163	52	2	0.089945	45	9
Pomeranian	Greyhound	0.080959	59	0.069099	71	-12	0.058413	67	-8
Pomeranian	Irish.Setter	0.09464	49	0.119535	42	7	0.094133	38	11
Pomeranian	Irish.Water.Spaniel	0.096626	47	0.124645	35	12	0.103136	29	18
Pomeranian	Irish.Wolfhound	0.101575	37	0.109343	50	-13	0.080228	56	-19
Pomeranian	Keeshond	0.113535	16	0.127542	32	-16	0.100896	33	-17
Pomeranian	Labrador.Retriever	0.068341	69	0.072301	68	1	0.057528	68	1
Pomeranian	Leonberger	0.1116	22	0.143367	16	6	0.109892	21	1
Pomeranian	Lhasa.Apso	0.098393	44	0.117218	44	0	0.093432	40	4
Pomeranian	Maltese	0.094162	51	0.110745	49	2	0.083992	52	-1
Pomeranian	Manchester.Terrier	0.12163	9	0.171106	5	4	0.133028	7	2
Pomeranian	Miniature.Pinscher	0.101721	36	0.120195	39	-3	0.09125	44	-8
Pomeranian	Miniature.Schnauzer	0.125877	5	0.161283	11	-6	0.127299	9	-4
Pomeranian	Newfoundland	0.101378	38	0.120572	38	0	0.094048	39	-1
Pomeranian	Norwich.Terrier	0.127577	3	0.15776	12	-9	0.11835	17	-14
Pomeranian	Old.English.Sheepdog	0.100295	40	0.119818	41	-1	0.097875	37	3
Pomeranian	Pembroke.Welsh.Corgi	0.113451	17	0.138285	23	-6	0.117215	18	-1
Pomeranian	Pointer	0.08821	55	0.083223	65	-10	0.061183	65	-10
Pomeranian	Rhodesian.Ridgeback	0.079347	61	0.097808	58	3	0.050792	71	-10
Pomeranian	Rottweiler	0.106436	27	0.1051	53	-26	0.088499	47	-20
Pomeranian	Samoyed	0.112198	19	0.135045	24	-5	0.098624	36	-17
Pomeranian	Scottish.Terrier	0.126262	4	0.165521	7	-3	0.148072	4	0
Pomeranian	Shetland.Sheepdog	0.114535	14	0.134074	26	-12	0.108411	23	-9
Pomeranian	Shih.Tzu	0.112789	18	0.142346	18	0	0.109096	22	-4
Pomeranian	Soft.Coated.Wheaten.Terrier	0.111971	21	0.141826	19	2	0.125539	11	10
Pomeranian	St..Bernard	0.09017	53	0.112552	48	5	0.089676	46	7
Pomeranian	Staffordshire.Bull.Terrier	0.098889	43	0.130262	31	12	0.098812	34	9
Pomeranian	Standard.Schnauzer	0.110369	23	0.117773	43	-20	0.091286	43	-20
Pomeranian	Sussex.Spaniel	0.135763	1	0.200221	1	0	0.153725	3	-2
Pomeranian	Tibetan.Spaniel	0.102718	33	0.13323	27	6	0.102924	30	3
Pomeranian	Tibetan.Terrier	0.11214	20	0.139959	22	-2	0.115122	19	1
Pomeranian	Vizsla	0.080895	60	0.090725	61	-1	0.0627	63	-3
Pomeranian	Weimaraner	0.094276	50	0.115615	45	5	0.092594	41	9
Pomeranian	Welsh.Springer.Spaniel	0.105684	28	0.140398	20	8	0.1079	24	4
Pomeranian	Welsh.Terrier	0.104175	29	0.132364	28	1	0.101876	32	-3
Pomeranian	West.Highland.White.Terrier	0.101965	35	0.097977	57	-22	0.083422	53	-18
Pomeranian	Yorkshire.Terrier	0.08743	56	0.100123	55	1	0.078728	57	-1
