# Supplementary material for: Systematically identifying genetic signatures including novel SNP-clusters, nonsense variants, frame-shift INDELs, and long STR expansions that potentially link to unknown phenotypes existing in dog breeds
Source: BMC Genomics. 2023 Jun 5;24:302. doi: 10.1186/s12864-023-09390-6 (PMC10240460; doi:10.1186/s12864-023-09390-6)
Supplement: Supplementary file 12 — Additional file 12: Data S10. Detailed list of SNP, INDEL and STR based GS similarity scores for each breed. This zip file contains 76 text files each corresponds to one valid breed involved in this study. Each text file contains detailed pairwise similarity scores calculated using genome-wide SNP, INDEL and STR GS. [file 12864_2023_9390_MOESM12_ESM.zip › Rottweiler.txt]

#Breed1	Breed2	SNP GS based similarity	SNP GS based similarity rank	INDEL GS based similarity	INDEL GS based similarity rank	Rank change between INDEL and SNP based score	STR GS based similarity	STR GS based similarity rank	Rank change between STR and SNP based score
Rottweiler	Airedale.Terrier	0.155937	9	0.177348	8	1	0.155149	5	4
Rottweiler	Akita	0.127319	30	0.152726	18	12	0.119514	21	9
Rottweiler	Alaskan.Malamute	0.133899	21	0.154693	16	5	0.124225	15	6
Rottweiler	American.Eskimo.Dog	0.091546	64	0.093697	61	3	0.068893	62	2
Rottweiler	American.Staffordshire.Terrier	0.098084	57	0.100594	57	0	0.078565	55	2
Rottweiler	Australian.Shepherd	0.077377	68	0.075041	69	-1	0.061125	65	3
Rottweiler	Basset.Hound	0.118378	39	0.12389	40	-1	0.093564	42	-3
Rottweiler	Beagle	0.062256	73	0.058698	73	0	0.045837	73	0
Rottweiler	Bernese.Mountain.Dog	0.149594	14	0.159123	14	0	0.127099	14	0
Rottweiler	Bichon.Frise	0.074919	69	0.066147	72	-3	0.046031	72	-3
Rottweiler	Border.Collie	0.072846	70	0.06953	71	-1	0.059452	66	4
Rottweiler	Border.Terrier	0.156697	6	0.180863	6	0	0.155375	4	2
Rottweiler	Boston.Terrier	0.06763	72	0.071154	70	2	0.056547	68	4
Rottweiler	Bouvier.Des.Flandres	0.123391	35	0.127362	39	-4	0.103895	34	1
Rottweiler	Boxer	0.157852	5	0.182029	5	0	0.142891	7	-2
Rottweiler	Briard	0.130795	23	0.137981	30	-7	0.099257	37	-14
Rottweiler	Bull.Terrier	0.165309	3	0.194916	2	1	0.167521	2	1
Rottweiler	Bullmastiff	0.1365	17	0.149701	20	-3	0.114366	22	-5
Rottweiler	Cairn.Terrier	0.117641	41	0.132042	35	6	0.098558	40	1
Rottweiler	Chesapeake.Bay.Retriever	0.096999	59	0.096025	60	-1	0.072253	60	-1
Rottweiler	Chihuahua	0.092025	63	0.084532	66	-3	0.07229	59	4
Rottweiler	Chinese.Shar.pei	0.098744	56	0.11303	49	7	0.078945	54	2
Rottweiler	Chow.Chow	0.133591	22	0.16462	12	10	0.123336	16	6
Rottweiler	Collie	0.159906	4	0.186008	3	1	0.140018	10	-6
Rottweiler	Dachshund	0.047744	75	0.04581	75	0	0.029176	75	0
Rottweiler	Dalmatian	0.10707	53	0.106079	54	-1	0.087028	49	4
Rottweiler	Doberman.Pinscher	0.153932	12	0.168646	11	1	0.145917	6	6
Rottweiler	English.Bulldog	0.135418	18	0.150754	19	-1	0.131921	13	5
Rottweiler	English.Cocker.Spaniel	0.134932	19	0.140641	26	-7	0.112201	24	-5
Rottweiler	English.Setter	0.112149	50	0.122385	42	8	0.092616	45	5
Rottweiler	English.Springer.Spaniel	0.084438	66	0.086625	65	1	0.068342	63	3
Rottweiler	Field.Spaniel	0.156242	7	0.174501	9	-2	0.139995	11	-4
Rottweiler	Flat.coated.Retriever	0.12492	31	0.138219	29	2	0.109781	25	6
Rottweiler	French.Bulldog	0.085353	65	0.093373	63	2	0.064318	64	1
Rottweiler	German.Shepherd.Dog	0.080449	67	0.07703	67	0	0.049051	71	-4
Rottweiler	German.Shorthaired.Pointer	0.120979	36	0.120962	44	-8	0.08441	52	-16
Rottweiler	Giant.Schnauzer	0.113642	47	0.112985	50	-3	0.08668	50	-3
Rottweiler	Golden.Retriever	0.055565	74	0.056305	74	0	0.037495	74	0
Rottweiler	Great.Dane	0.112649	49	0.108419	53	-4	0.093559	43	6
Rottweiler	Greyhound	0.108738	52	0.110172	52	0	0.072247	61	-9
Rottweiler	Irish.Setter	0.119935	37	0.12738	38	-1	0.107106	29	8
Rottweiler	Irish.Water.Spaniel	0.129227	25	0.140276	27	-2	0.10827	28	-3
Rottweiler	Irish.Wolfhound	0.133925	20	0.148566	22	-2	0.100427	36	-16
Rottweiler	Keeshond	0.116745	42	0.121006	43	-1	0.098447	41	1
Rottweiler	Labrador.Retriever	0.070848	71	0.075337	68	3	0.055306	69	2
Rottweiler	Leonberger	0.155913	10	0.161268	13	-3	0.121879	18	-8
Rottweiler	Lhasa.Apso	0.099712	55	0.110998	51	4	0.084705	51	4
Rottweiler	Maltese	0.096323	61	0.100187	58	3	0.077074	57	4
Rottweiler	Manchester.Terrier	0.1515	13	0.170274	10	3	0.134056	12	1
Rottweiler	Miniature.Pinscher	0.117781	40	0.116611	46	-6	0.087323	48	-8
Rottweiler	Miniature.Schnauzer	0.139909	16	0.157493	15	1	0.11963	19	-3
Rottweiler	Newfoundland	0.124395	33	0.133732	32	1	0.103858	35	-2
Rottweiler	Norwich.Terrier	0.155987	8	0.178227	7	1	0.141127	8	0
Rottweiler	Old.English.Sheepdog	0.113361	48	0.119346	45	3	0.091985	46	2
Rottweiler	Pembroke.Welsh.Corgi	0.124599	32	0.138351	28	4	0.122515	17	15
Rottweiler	Pointer	0.11072	51	0.087457	64	-13	0.058549	67	-16
Rottweiler	Pomeranian	0.106436	54	0.1051	55	-1	0.088499	47	7
Rottweiler	Rhodesian.Ridgeback	0.096389	60	0.100075	59	1	0.050183	70	-10
Rottweiler	Samoyed	0.116505	43	0.1332	33	10	0.104826	31	12
Rottweiler	Scottish.Terrier	0.154338	11	0.184926	4	7	0.158077	3	8
Rottweiler	Shetland.Sheepdog	0.130073	24	0.145413	23	1	0.119592	20	4
Rottweiler	Shih.Tzu	0.128882	26	0.142798	24	2	0.112219	23	3
Rottweiler	Soft.Coated.Wheaten.Terrier	0.142923	15	0.153417	17	-2	0.140581	9	6
Rottweiler	St..Bernard	0.114634	45	0.116062	47	-2	0.078456	56	-11
Rottweiler	Staffordshire.Bull.Terrier	0.124324	34	0.137387	31	3	0.104616	32	2
Rottweiler	Standard.Schnauzer	0.113687	46	0.115911	48	-2	0.098634	39	7
Rottweiler	Sussex.Spaniel	0.179132	2	0.216272	1	1	0.169847	1	1
Rottweiler	Tibetan.Spaniel	0.116386	44	0.129763	36	8	0.092914	44	0
Rottweiler	Tibetan.Terrier	0.127911	29	0.127902	37	-8	0.10954	26	3
Rottweiler	Vizsla	0.092324	62	0.093625	62	0	0.075162	58	4
Rottweiler	Weimaraner	0.119932	38	0.123519	41	-3	0.099042	38	0
Rottweiler	Welsh.Springer.Spaniel	0.1365	17	0.148808	21	-4	0.108469	27	-10
Rottweiler	Welsh.Terrier	0.12864	27	0.141927	25	2	0.106233	30	-3
Rottweiler	West.Highland.White.Terrier	0.127922	28	0.132568	34	-6	0.104395	33	-5
Rottweiler	Yorkshire.Terrier	0.097263	58	0.102074	56	2	0.081055	53	5
