# Supplementary material for: Systematically identifying genetic signatures including novel SNP-clusters, nonsense variants, frame-shift INDELs, and long STR expansions that potentially link to unknown phenotypes existing in dog breeds
Source: BMC Genomics. 2023 Jun 5;24:302. doi: 10.1186/s12864-023-09390-6 (PMC10240460; doi:10.1186/s12864-023-09390-6)
Supplement: Supplementary file 12 — Additional file 12: Data S10. Detailed list of SNP, INDEL and STR based GS similarity scores for each breed. This zip file contains 76 text files each corresponds to one valid breed involved in this study. Each text file contains detailed pairwise similarity scores calculated using genome-wide SNP, INDEL and STR GS. [file 12864_2023_9390_MOESM12_ESM.zip › Samoyed.txt]

#Breed1	Breed2	SNP GS based similarity	SNP GS based similarity rank	INDEL GS based similarity	INDEL GS based similarity rank	Rank change between INDEL and SNP based score	STR GS based similarity	STR GS based similarity rank	Rank change between STR and SNP based score
Samoyed	Airedale.Terrier	0.14845	7	0.229261	5	2	0.18539	3	4
Samoyed	Akita	0.162128	3	0.208988	10	-7	0.152591	15	-12
Samoyed	Alaskan.Malamute	0.177951	2	0.217576	8	-6	0.165638	10	-8
Samoyed	American.Eskimo.Dog	0.11966	31	0.137499	46	-15	0.101198	48	-17
Samoyed	American.Staffordshire.Terrier	0.088259	60	0.121445	56	4	0.092201	57	3
Samoyed	Australian.Shepherd	0.075621	66	0.089866	66	0	0.064994	68	-2
Samoyed	Basset.Hound	0.111122	43	0.151718	35	8	0.11854	35	8
Samoyed	Beagle	0.055746	73	0.065085	74	-1	0.055253	73	0
Samoyed	Bernese.Mountain.Dog	0.137407	18	0.193396	14	4	0.15444	12	6
Samoyed	Bichon.Frise	0.072141	69	0.08443	70	-1	0.061334	72	-3
Samoyed	Border.Collie	0.075544	67	0.084223	71	-4	0.064224	69	-2
Samoyed	Border.Terrier	0.146587	9	0.213129	9	0	0.175002	5	4
Samoyed	Boston.Terrier	0.059502	72	0.088057	68	4	0.074367	65	7
Samoyed	Bouvier.Des.Flandres	0.1109	44	0.153993	33	11	0.122337	32	12
Samoyed	Boxer	0.143595	12	0.228491	6	6	0.18019	4	8
Samoyed	Briard	0.118528	33	0.161809	29	4	0.126978	28	5
Samoyed	Bull.Terrier	0.147265	8	0.239831	3	5	0.199049	2	6
Samoyed	Bullmastiff	0.123546	26	0.18171	18	8	0.142571	19	7
Samoyed	Cairn.Terrier	0.107569	49	0.146497	38	11	0.103714	43	6
Samoyed	Chesapeake.Bay.Retriever	0.082889	64	0.110877	60	4	0.081212	61	3
Samoyed	Chihuahua	0.087699	62	0.106042	62	0	0.090239	59	3
Samoyed	Chinese.Shar.pei	0.121705	27	0.145698	39	-12	0.100197	49	-22
Samoyed	Chow.Chow	0.181299	1	0.234072	4	-3	0.174292	6	-5
Samoyed	Collie	0.151954	6	0.228491	6	0	0.173269	7	-1
Samoyed	Dachshund	0.046406	75	0.05396	75	0	0.041126	75	0
Samoyed	Dalmatian	0.100137	52	0.127116	53	-1	0.101243	47	5
Samoyed	Doberman.Pinscher	0.144134	11	0.179729	21	-10	0.139433	21	-10
Samoyed	English.Bulldog	0.117438	35	0.182562	17	18	0.150451	16	19
Samoyed	English.Cocker.Spaniel	0.118893	32	0.15729	31	1	0.126867	29	3
Samoyed	English.Setter	0.098598	54	0.131979	49	5	0.103117	44	10
Samoyed	English.Springer.Spaniel	0.077304	65	0.101449	64	1	0.075805	63	2
Samoyed	Field.Spaniel	0.137506	17	0.202848	12	5	0.156455	11	6
Samoyed	Flat.coated.Retriever	0.113789	39	0.154554	32	7	0.117389	37	2
Samoyed	French.Bulldog	0.069616	70	0.10141	65	5	0.075699	64	6
Samoyed	German.Shepherd.Dog	0.074715	68	0.084848	69	-1	0.065568	67	1
Samoyed	German.Shorthaired.Pointer	0.113318	40	0.142964	42	-2	0.102609	46	-6
Samoyed	Giant.Schnauzer	0.098931	53	0.127811	52	1	0.100096	50	3
Samoyed	Golden.Retriever	0.05112	74	0.066759	73	1	0.041428	74	0
Samoyed	Great.Dane	0.093042	57	0.11861	59	-2	0.102904	45	12
Samoyed	Greyhound	0.088104	61	0.088555	67	-6	0.062052	71	-10
Samoyed	Irish.Setter	0.110875	45	0.14403	41	4	0.122243	33	12
Samoyed	Irish.Water.Spaniel	0.115461	38	0.163663	28	10	0.12437	30	8
Samoyed	Irish.Wolfhound	0.121157	29	0.141955	43	-14	0.091403	58	-29
Samoyed	Keeshond	0.121634	28	0.153928	34	-6	0.12311	31	-3
Samoyed	Labrador.Retriever	0.060762	71	0.078821	72	-1	0.064024	70	1
Samoyed	Leonberger	0.132922	20	0.180474	19	1	0.144554	18	2
Samoyed	Lhasa.Apso	0.120799	30	0.147406	36	-6	0.11378	39	-9
Samoyed	Maltese	0.096822	55	0.12322	55	0	0.099158	51	4
Samoyed	Manchester.Terrier	0.146043	10	0.219018	7	3	0.17024	9	1
Samoyed	Miniature.Pinscher	0.102928	51	0.130069	51	0	0.098874	52	-1
Samoyed	Miniature.Schnauzer	0.138101	16	0.190905	15	1	0.15381	14	2
Samoyed	Newfoundland	0.116485	37	0.145149	40	-3	0.109008	40	-3
Samoyed	Norwich.Terrier	0.154038	5	0.203287	11	-6	0.154119	13	-8
Samoyed	Old.English.Sheepdog	0.109774	47	0.146803	37	10	0.117527	36	11
Samoyed	Pembroke.Welsh.Corgi	0.127595	22	0.16772	27	-5	0.135335	26	-4
Samoyed	Pointer	0.094854	56	0.10303	63	-7	0.076983	62	-6
Samoyed	Pomeranian	0.112198	42	0.135045	47	-5	0.098624	53	-11
Samoyed	Rhodesian.Ridgeback	0.087625	63	0.11949	57	6	0.067119	66	-3
Samoyed	Rottweiler	0.116505	36	0.1332	48	-12	0.104826	42	-6
Samoyed	Scottish.Terrier	0.142934	13	0.202364	13	0	0.171164	8	5
Samoyed	Shetland.Sheepdog	0.12554	24	0.170464	25	-1	0.136531	24	0
Samoyed	Shih.Tzu	0.141451	14	0.18523	16	-2	0.138141	22	-8
Samoyed	Soft.Coated.Wheaten.Terrier	0.132672	21	0.177317	22	-1	0.149699	17	4
Samoyed	St..Bernard	0.108502	48	0.137802	45	3	0.106802	41	7
Samoyed	Staffordshire.Bull.Terrier	0.110034	46	0.159797	30	16	0.121907	34	12
Samoyed	Standard.Schnauzer	0.112709	41	0.130953	50	-9	0.097594	54	-13
Samoyed	Sussex.Spaniel	0.160781	4	0.260943	2	2	0.201556	1	3
Samoyed	Tibetan.Spaniel	0.138288	15	0.17332	24	-9	0.131097	27	-12
Samoyed	Tibetan.Terrier	0.133652	19	0.168696	26	-7	0.136085	25	-6
Samoyed	Vizsla	0.089786	59	0.11005	61	-2	0.081822	60	-1
Samoyed	Weimaraner	0.103892	50	0.141007	44	6	0.114951	38	12
Samoyed	Welsh.Springer.Spaniel	0.123663	25	0.18004	20	5	0.140739	20	5
Samoyed	Welsh.Terrier	0.126602	23	0.175352	23	0	0.13675	23	0
Samoyed	West.Highland.White.Terrier	0.118483	34	0.123814	54	-20	0.096747	55	-21
Samoyed	Yorkshire.Terrier	0.090062	58	0.119162	58	0	0.096132	56	2
