# Supplementary material for: Systematically identifying genetic signatures including novel SNP-clusters, nonsense variants, frame-shift INDELs, and long STR expansions that potentially link to unknown phenotypes existing in dog breeds
Source: BMC Genomics. 2023 Jun 5;24:302. doi: 10.1186/s12864-023-09390-6 (PMC10240460; doi:10.1186/s12864-023-09390-6)
Supplement: Supplementary file 12 — Additional file 12: Data S10. Detailed list of SNP, INDEL and STR based GS similarity scores for each breed. This zip file contains 76 text files each corresponds to one valid breed involved in this study. Each text file contains detailed pairwise similarity scores calculated using genome-wide SNP, INDEL and STR GS. [file 12864_2023_9390_MOESM12_ESM.zip › Scottish.Terrier.txt]

#Breed1	Breed2	SNP GS based similarity	SNP GS based similarity rank	INDEL GS based similarity	INDEL GS based similarity rank	Rank change between INDEL and SNP based score	STR GS based similarity	STR GS based similarity rank	Rank change between STR and SNP based score
Scottish.Terrier	Airedale.Terrier	0.186375	7	0.290276	3	4	0.263311	3	4
Scottish.Terrier	Akita	0.145576	30	0.230994	18	12	0.182876	22	8
Scottish.Terrier	Alaskan.Malamute	0.154736	24	0.237198	13	11	0.202777	15	9
Scottish.Terrier	American.Eskimo.Dog	0.1051	63	0.137431	61	2	0.111622	62	1
Scottish.Terrier	American.Staffordshire.Terrier	0.118129	55	0.159663	56	-1	0.128961	54	1
Scottish.Terrier	Australian.Shepherd	0.091176	67	0.113777	67	0	0.100596	67	0
Scottish.Terrier	Basset.Hound	0.137048	40	0.19083	37	3	0.15847	37	3
Scottish.Terrier	Beagle	0.063568	74	0.072169	74	0	0.069336	73	1
Scottish.Terrier	Bernese.Mountain.Dog	0.156192	21	0.233032	17	4	0.198403	16	5
Scottish.Terrier	Bichon.Frise	0.087325	69	0.108246	71	-2	0.089861	69	0
Scottish.Terrier	Border.Collie	0.087021	70	0.10778	72	-2	0.088649	70	0
Scottish.Terrier	Border.Terrier	0.188458	6	0.275559	6	0	0.252261	4	2
Scottish.Terrier	Boston.Terrier	0.089763	68	0.114622	66	2	0.103352	65	3
Scottish.Terrier	Bouvier.Des.Flandres	0.138964	37	0.192199	36	1	0.164428	35	2
Scottish.Terrier	Boxer	0.184685	8	0.284239	4	4	0.243254	5	3
Scottish.Terrier	Briard	0.143141	31	0.204203	30	1	0.171433	31	0
Scottish.Terrier	Bull.Terrier	0.200478	4	0.30724	2	2	0.274302	2	2
Scottish.Terrier	Bullmastiff	0.16239	16	0.237373	12	4	0.192397	18	-2
Scottish.Terrier	Cairn.Terrier	0.190656	5	0.223469	22	-17	0.177118	28	-23
Scottish.Terrier	Chesapeake.Bay.Retriever	0.108065	61	0.140806	60	1	0.115892	58	3
Scottish.Terrier	Chihuahua	0.103767	64	0.130546	64	0	0.127791	55	9
Scottish.Terrier	Chinese.Shar.pei	0.107005	62	0.163757	53	9	0.113405	60	2
Scottish.Terrier	Chow.Chow	0.159954	18	0.263437	9	9	0.210831	11	7
Scottish.Terrier	Collie	0.182077	9	0.279802	5	4	0.217652	9	0
Scottish.Terrier	Dachshund	0.054783	75	0.071588	75	0	0.059412	75	0
Scottish.Terrier	Dalmatian	0.125304	48	0.170911	48	0	0.146288	46	2
Scottish.Terrier	Doberman.Pinscher	0.172238	11	0.228759	20	-9	0.193405	17	-6
Scottish.Terrier	English.Bulldog	0.160703	17	0.234997	14	3	0.205257	14	3
Scottish.Terrier	English.Cocker.Spaniel	0.152511	26	0.212483	27	-1	0.182467	23	3
Scottish.Terrier	English.Setter	0.125701	47	0.178676	44	3	0.148181	43	4
Scottish.Terrier	English.Springer.Spaniel	0.09733	66	0.135356	62	4	0.112425	61	5
Scottish.Terrier	Field.Spaniel	0.178506	10	0.264402	8	2	0.220062	8	2
Scottish.Terrier	Flat.coated.Retriever	0.145652	29	0.200419	34	-5	0.183343	21	8
Scottish.Terrier	French.Bulldog	0.10959	59	0.149554	58	1	0.121117	57	2
Scottish.Terrier	German.Shepherd.Dog	0.081483	72	0.112418	70	2	0.082521	71	1
Scottish.Terrier	German.Shorthaired.Pointer	0.131531	45	0.174296	46	-1	0.134733	52	-7
Scottish.Terrier	Giant.Schnauzer	0.122509	51	0.167757	51	0	0.142799	50	1
Scottish.Terrier	Golden.Retriever	0.066525	73	0.082592	73	0	0.065918	74	-1
Scottish.Terrier	Great.Dane	0.116207	56	0.160269	55	1	0.156376	41	15
Scottish.Terrier	Greyhound	0.116079	57	0.112674	69	-12	0.08071	72	-15
Scottish.Terrier	Irish.Setter	0.137626	39	0.193557	35	4	0.174464	30	9
Scottish.Terrier	Irish.Water.Spaniel	0.140874	35	0.208813	28	7	0.168814	33	2
Scottish.Terrier	Irish.Wolfhound	0.155222	23	0.188893	38	-15	0.127387	56	-33
Scottish.Terrier	Keeshond	0.132914	43	0.186398	40	3	0.159796	36	7
Scottish.Terrier	Labrador.Retriever	0.0867	71	0.112871	68	3	0.101583	66	5
Scottish.Terrier	Leonberger	0.159939	19	0.23487	15	4	0.192071	19	0
Scottish.Terrier	Lhasa.Apso	0.12152	52	0.170977	47	5	0.144414	49	3
Scottish.Terrier	Maltese	0.10912	60	0.147287	59	1	0.115826	59	1
Scottish.Terrier	Manchester.Terrier	0.169552	12	0.26081	10	2	0.211621	10	2
Scottish.Terrier	Miniature.Pinscher	0.136861	41	0.185756	41	0	0.156533	40	1
Scottish.Terrier	Miniature.Schnauzer	0.168256	13	0.244468	11	2	0.207512	12	1
Scottish.Terrier	Newfoundland	0.138304	38	0.188151	39	-1	0.145613	47	-9
Scottish.Terrier	Norwich.Terrier	0.213849	3	0.274332	7	-4	0.222696	7	-4
Scottish.Terrier	Old.English.Sheepdog	0.136642	42	0.180186	43	-1	0.151757	42	0
Scottish.Terrier	Pembroke.Welsh.Corgi	0.164185	15	0.22532	21	-6	0.207135	13	2
Scottish.Terrier	Pointer	0.120427	53	0.128027	65	-12	0.107111	63	-10
Scottish.Terrier	Pomeranian	0.126262	46	0.165521	52	-6	0.148072	44	2
Scottish.Terrier	Rhodesian.Ridgeback	0.114596	58	0.158925	57	1	0.091176	68	-10
Scottish.Terrier	Rottweiler	0.154338	25	0.184926	42	-17	0.158077	38	-13
Scottish.Terrier	Samoyed	0.142934	32	0.202364	33	-1	0.171164	32	0
Scottish.Terrier	Shetland.Sheepdog	0.149592	28	0.213811	26	2	0.181854	25	3
Scottish.Terrier	Shih.Tzu	0.150228	27	0.221495	23	4	0.178358	27	0
Scottish.Terrier	Soft.Coated.Wheaten.Terrier	0.167054	14	0.23428	16	-2	0.226862	6	8
Scottish.Terrier	St..Bernard	0.118492	54	0.168103	50	4	0.135628	51	3
Scottish.Terrier	Staffordshire.Bull.Terrier	0.142045	34	0.203266	32	2	0.165223	34	0
Scottish.Terrier	Standard.Schnauzer	0.131996	44	0.169447	49	-5	0.147274	45	-1
Scottish.Terrier	Sussex.Spaniel	0.217237	2	0.352499	1	1	0.289728	1	1
Scottish.Terrier	Tibetan.Spaniel	0.140611	36	0.206625	29	7	0.158038	39	-3
Scottish.Terrier	Tibetan.Terrier	0.142207	33	0.203689	31	2	0.182434	24	9
Scottish.Terrier	Vizsla	0.103401	65	0.133742	63	2	0.106906	64	1
Scottish.Terrier	Weimaraner	0.124024	49	0.174687	45	4	0.144973	48	1
Scottish.Terrier	Welsh.Springer.Spaniel	0.158777	20	0.230124	19	1	0.18705	20	0
Scottish.Terrier	Welsh.Terrier	0.15594	22	0.218154	24	-2	0.179691	26	-4
Scottish.Terrier	West.Highland.White.Terrier	0.250121	1	0.215459	25	-24	0.176331	29	-28
Scottish.Terrier	Yorkshire.Terrier	0.122706	50	0.162609	54	-4	0.13387	53	-3
