# Supplementary material for: Systematically identifying genetic signatures including novel SNP-clusters, nonsense variants, frame-shift INDELs, and long STR expansions that potentially link to unknown phenotypes existing in dog breeds
Source: BMC Genomics. 2023 Jun 5;24:302. doi: 10.1186/s12864-023-09390-6 (PMC10240460; doi:10.1186/s12864-023-09390-6)
Supplement: Supplementary file 12 — Additional file 12: Data S10. Detailed list of SNP, INDEL and STR based GS similarity scores for each breed. This zip file contains 76 text files each corresponds to one valid breed involved in this study. Each text file contains detailed pairwise similarity scores calculated using genome-wide SNP, INDEL and STR GS. [file 12864_2023_9390_MOESM12_ESM.zip › Shetland.Sheepdog.txt]

#Breed1	Breed2	SNP GS based similarity	SNP GS based similarity rank	INDEL GS based similarity	INDEL GS based similarity rank	Rank change between INDEL and SNP based score	STR GS based similarity	STR GS based similarity rank	Rank change between STR and SNP based score
Shetland.Sheepdog	Airedale.Terrier	0.155669	5	0.228659	5	0	0.20092	4	1
Shetland.Sheepdog	Akita	0.1244	28	0.203235	12	16	0.151896	17	11
Shetland.Sheepdog	Alaskan.Malamute	0.13175	18	0.195797	14	4	0.163877	12	6
Shetland.Sheepdog	American.Eskimo.Dog	0.092839	59	0.113447	61	-2	0.095802	57	2
Shetland.Sheepdog	American.Staffordshire.Terrier	0.093921	58	0.126472	55	3	0.094791	59	-1
Shetland.Sheepdog	Australian.Shepherd	0.098999	54	0.107798	63	-9	0.090378	60	-6
Shetland.Sheepdog	Basset.Hound	0.123881	31	0.170559	26	5	0.134344	28	3
Shetland.Sheepdog	Beagle	0.051575	73	0.058931	74	-1	0.051257	74	-1
Shetland.Sheepdog	Bernese.Mountain.Dog	0.143293	14	0.20205	13	1	0.16427	11	3
Shetland.Sheepdog	Bichon.Frise	0.069388	70	0.082681	71	-1	0.069306	71	-1
Shetland.Sheepdog	Border.Collie	0.088719	63	0.092431	69	-6	0.074086	68	-5
Shetland.Sheepdog	Border.Terrier	0.155439	7	0.220744	7	0	0.192324	6	1
Shetland.Sheepdog	Boston.Terrier	0.065768	71	0.084072	70	1	0.074298	67	4
Shetland.Sheepdog	Bouvier.Des.Flandres	0.111272	44	0.148836	37	7	0.121712	37	7
Shetland.Sheepdog	Boxer	0.155633	6	0.235351	4	2	0.197787	5	1
Shetland.Sheepdog	Briard	0.123624	32	0.164406	30	2	0.130917	31	1
Shetland.Sheepdog	Bull.Terrier	0.161521	3	0.252488	3	0	0.212951	3	0
Shetland.Sheepdog	Bullmastiff	0.130428	21	0.186975	18	3	0.152685	16	5
Shetland.Sheepdog	Cairn.Terrier	0.11998	37	0.15795	35	2	0.121943	36	1
Shetland.Sheepdog	Chesapeake.Bay.Retriever	0.087461	65	0.112243	62	3	0.086211	61	4
Shetland.Sheepdog	Chihuahua	0.088194	64	0.116753	60	4	0.105337	48	16
Shetland.Sheepdog	Chinese.Shar.pei	0.091412	60	0.139164	46	14	0.096668	56	4
Shetland.Sheepdog	Chow.Chow	0.12942	23	0.211147	10	13	0.16942	10	13
Shetland.Sheepdog	Collie	0.344593	1	0.35882	1	0	0.273433	1	0
Shetland.Sheepdog	Dachshund	0.047514	75	0.051193	75	0	0.044488	75	0
Shetland.Sheepdog	Dalmatian	0.108556	47	0.14542	41	6	0.112206	43	4
Shetland.Sheepdog	Doberman.Pinscher	0.146037	11	0.186392	19	-8	0.148349	20	-9
Shetland.Sheepdog	English.Bulldog	0.12026	36	0.185387	21	15	0.150955	19	17
Shetland.Sheepdog	English.Cocker.Spaniel	0.124039	30	0.162849	32	-2	0.129564	33	-3
Shetland.Sheepdog	English.Setter	0.098678	55	0.129963	53	2	0.102973	52	3
Shetland.Sheepdog	English.Springer.Spaniel	0.08357	67	0.103507	65	2	0.07842	65	2
Shetland.Sheepdog	Field.Spaniel	0.153042	8	0.224592	6	2	0.173632	8	0
Shetland.Sheepdog	Flat.coated.Retriever	0.125448	27	0.169375	28	-1	0.141931	24	3
Shetland.Sheepdog	French.Bulldog	0.082437	68	0.117868	58	10	0.082042	62	6
Shetland.Sheepdog	German.Shepherd.Dog	0.076457	69	0.093526	67	2	0.071119	70	-1
Shetland.Sheepdog	German.Shorthaired.Pointer	0.11318	42	0.146074	39	3	0.103028	51	-9
Shetland.Sheepdog	Giant.Schnauzer	0.099211	53	0.125876	56	-3	0.099026	54	-1
Shetland.Sheepdog	Golden.Retriever	0.05002	74	0.063631	73	1	0.05186	73	1
Shetland.Sheepdog	Great.Dane	0.100643	50	0.134701	49	1	0.121688	38	12
Shetland.Sheepdog	Greyhound	0.097566	56	0.092563	68	-12	0.076745	66	-10
Shetland.Sheepdog	Irish.Setter	0.108824	46	0.14665	38	8	0.116261	41	5
Shetland.Sheepdog	Irish.Water.Spaniel	0.119113	38	0.163162	31	7	0.131964	30	8
Shetland.Sheepdog	Irish.Wolfhound	0.124211	29	0.144819	43	-14	0.098786	55	-26
Shetland.Sheepdog	Keeshond	0.122366	34	0.156873	36	-2	0.13279	29	5
Shetland.Sheepdog	Labrador.Retriever	0.060997	72	0.076436	72	0	0.066941	72	0
Shetland.Sheepdog	Leonberger	0.13235	17	0.188404	17	0	0.146483	21	-4
Shetland.Sheepdog	Lhasa.Apso	0.100418	51	0.131748	51	0	0.101342	53	-2
Shetland.Sheepdog	Maltese	0.090567	61	0.117145	59	2	0.095764	58	3
Shetland.Sheepdog	Manchester.Terrier	0.144159	13	0.215042	8	5	0.172242	9	4
Shetland.Sheepdog	Miniature.Pinscher	0.10801	48	0.142304	45	3	0.117609	40	8
Shetland.Sheepdog	Miniature.Schnauzer	0.134251	15	0.189083	16	-1	0.151248	18	-3
Shetland.Sheepdog	Newfoundland	0.116528	39	0.142386	44	-5	0.104786	49	-10
Shetland.Sheepdog	Norwich.Terrier	0.157316	4	0.206134	11	-7	0.162814	13	-9
Shetland.Sheepdog	Old.English.Sheepdog	0.12663	24	0.158733	34	-10	0.124121	35	-11
Shetland.Sheepdog	Pembroke.Welsh.Corgi	0.151021	9	0.180782	23	-14	0.153356	15	-6
Shetland.Sheepdog	Pointer	0.097135	57	0.099553	66	-9	0.081797	63	-6
Shetland.Sheepdog	Pomeranian	0.114535	41	0.134074	50	-9	0.108411	46	-5
Shetland.Sheepdog	Rhodesian.Ridgeback	0.08946	62	0.119034	57	5	0.073189	69	-7
Shetland.Sheepdog	Rottweiler	0.130073	22	0.145413	42	-20	0.119592	39	-17
Shetland.Sheepdog	Samoyed	0.12554	26	0.170464	27	-1	0.136531	26	0
Shetland.Sheepdog	Scottish.Terrier	0.149592	10	0.213811	9	1	0.181854	7	3
Shetland.Sheepdog	Shih.Tzu	0.125929	25	0.182798	22	3	0.144933	22	3
Shetland.Sheepdog	Soft.Coated.Wheaten.Terrier	0.145895	12	0.190715	15	-3	0.162735	14	-2
Shetland.Sheepdog	St..Bernard	0.106299	49	0.138479	47	2	0.107849	47	2
Shetland.Sheepdog	Staffordshire.Bull.Terrier	0.123045	33	0.175014	25	8	0.134855	27	6
Shetland.Sheepdog	Standard.Schnauzer	0.110342	45	0.130775	52	-7	0.108496	45	0
Shetland.Sheepdog	Sussex.Spaniel	0.170794	2	0.270584	2	0	0.217324	2	0
Shetland.Sheepdog	Tibetan.Spaniel	0.115307	40	0.166445	29	11	0.127522	34	6
Shetland.Sheepdog	Tibetan.Terrier	0.120619	35	0.162008	33	2	0.129759	32	3
Shetland.Sheepdog	Vizsla	0.08499	66	0.10488	64	2	0.080825	64	2
Shetland.Sheepdog	Weimaraner	0.112005	43	0.145976	40	3	0.115338	42	1
Shetland.Sheepdog	Welsh.Springer.Spaniel	0.131455	19	0.185722	20	-1	0.143871	23	-4
Shetland.Sheepdog	Welsh.Terrier	0.132756	16	0.177418	24	-8	0.137066	25	-9
Shetland.Sheepdog	West.Highland.White.Terrier	0.130996	20	0.136164	48	-28	0.110764	44	-24
Shetland.Sheepdog	Yorkshire.Terrier	0.099828	52	0.127221	54	-2	0.104257	50	2
