# Supplementary material for: Systematically identifying genetic signatures including novel SNP-clusters, nonsense variants, frame-shift INDELs, and long STR expansions that potentially link to unknown phenotypes existing in dog breeds
Source: BMC Genomics. 2023 Jun 5;24:302. doi: 10.1186/s12864-023-09390-6 (PMC10240460; doi:10.1186/s12864-023-09390-6)
Supplement: Supplementary file 12 — Additional file 12: Data S10. Detailed list of SNP, INDEL and STR based GS similarity scores for each breed. This zip file contains 76 text files each corresponds to one valid breed involved in this study. Each text file contains detailed pairwise similarity scores calculated using genome-wide SNP, INDEL and STR GS. [file 12864_2023_9390_MOESM12_ESM.zip › Shih.Tzu.txt]

#Breed1	Breed2	SNP GS based similarity	SNP GS based similarity rank	INDEL GS based similarity	INDEL GS based similarity rank	Rank change between INDEL and SNP based score	STR GS based similarity	STR GS based similarity rank	Rank change between STR and SNP based score
Shih.Tzu	Airedale.Terrier	0.160364	7	0.248584	3	4	0.19983	3	4
Shih.Tzu	Akita	0.168437	5	0.222819	12	-7	0.16407	14	-9
Shih.Tzu	Alaskan.Malamute	0.161175	6	0.212252	16	-10	0.162417	15	-9
Shih.Tzu	American.Eskimo.Dog	0.098376	58	0.117514	62	-4	0.090253	60	-2
Shih.Tzu	American.Staffordshire.Terrier	0.088241	64	0.123107	58	6	0.09068	59	5
Shih.Tzu	Australian.Shepherd	0.074681	69	0.09867	67	2	0.076516	66	3
Shih.Tzu	Basset.Hound	0.125747	34	0.178072	28	6	0.135774	29	5
Shih.Tzu	Beagle	0.053142	73	0.065046	74	-1	0.052179	73	0
Shih.Tzu	Bernese.Mountain.Dog	0.137437	22	0.197407	19	3	0.15402	17	5
Shih.Tzu	Bichon.Frise	0.085137	65	0.096682	68	-3	0.073206	67	-2
Shih.Tzu	Border.Collie	0.072323	70	0.088301	70	0	0.063901	71	-1
Shih.Tzu	Border.Terrier	0.154136	11	0.225854	11	0	0.185701	5	6
Shih.Tzu	Boston.Terrier	0.065358	72	0.085486	72	0	0.069591	68	4
Shih.Tzu	Bouvier.Des.Flandres	0.117549	45	0.159348	38	7	0.125209	37	8
Shih.Tzu	Boxer	0.152094	14	0.244201	5	9	0.188597	4	10
Shih.Tzu	Briard	0.126409	30	0.170482	33	-3	0.132217	31	-1
Shih.Tzu	Bull.Terrier	0.153583	12	0.256568	2	10	0.211538	2	10
Shih.Tzu	Bullmastiff	0.126054	31	0.190016	22	9	0.151504	20	11
Shih.Tzu	Cairn.Terrier	0.118421	43	0.164523	34	9	0.12309	38	5
Shih.Tzu	Chesapeake.Bay.Retriever	0.092132	62	0.120881	59	3	0.095154	58	4
Shih.Tzu	Chihuahua	0.102504	57	0.119803	60	-3	0.095652	57	0
Shih.Tzu	Chinese.Shar.pei	0.127052	28	0.149821	44	-16	0.103214	52	-24
Shih.Tzu	Chow.Chow	0.186313	3	0.24805	4	-1	0.184561	6	-3
Shih.Tzu	Collie	0.146238	17	0.231285	8	9	0.175074	9	8
Shih.Tzu	Dachshund	0.051116	74	0.054482	75	-1	0.047773	75	-1
Shih.Tzu	Dalmatian	0.113317	49	0.144709	46	3	0.112686	45	4
Shih.Tzu	Doberman.Pinscher	0.155893	9	0.198067	17	-8	0.151215	21	-12
Shih.Tzu	English.Bulldog	0.120632	41	0.190478	21	20	0.147508	22	19
Shih.Tzu	English.Cocker.Spaniel	0.132709	24	0.176854	30	-6	0.138096	27	-3
Shih.Tzu	English.Setter	0.108073	53	0.143382	47	6	0.110821	47	6
Shih.Tzu	English.Springer.Spaniel	0.08189	66	0.109406	65	1	0.084231	63	3
Shih.Tzu	Field.Spaniel	0.155588	10	0.226022	10	0	0.172465	11	-1
Shih.Tzu	Flat.coated.Retriever	0.122575	38	0.161839	36	2	0.130652	34	4
Shih.Tzu	French.Bulldog	0.077749	67	0.113455	64	3	0.083712	64	3
Shih.Tzu	German.Shepherd.Dog	0.075154	68	0.09354	69	-1	0.067951	69	-1
Shih.Tzu	German.Shorthaired.Pointer	0.121545	39	0.15776	40	-1	0.109561	48	-9
Shih.Tzu	Giant.Schnauzer	0.11	52	0.141169	51	1	0.106497	50	2
Shih.Tzu	Golden.Retriever	0.049208	75	0.067343	73	2	0.04826	74	1
Shih.Tzu	Great.Dane	0.095868	59	0.128148	56	3	0.105637	51	8
Shih.Tzu	Greyhound	0.092049	63	0.099659	66	-3	0.060395	72	-9
Shih.Tzu	Irish.Setter	0.114557	47	0.152799	43	4	0.11914	41	6
Shih.Tzu	Irish.Water.Spaniel	0.125145	35	0.176538	31	4	0.131652	32	3
Shih.Tzu	Irish.Wolfhound	0.124121	36	0.154148	42	-6	0.096567	56	-20
Shih.Tzu	Keeshond	0.127143	27	0.163807	35	-8	0.126103	36	-9
Shih.Tzu	Labrador.Retriever	0.069181	71	0.08754	71	0	0.064879	70	1
Shih.Tzu	Leonberger	0.138192	21	0.197193	20	1	0.153182	19	2
Shih.Tzu	Lhasa.Apso	0.236467	1	0.241186	6	-5	0.180227	7	-6
Shih.Tzu	Maltese	0.106492	56	0.131193	55	1	0.101478	54	2
Shih.Tzu	Manchester.Terrier	0.1525	13	0.231122	9	4	0.174465	10	3
Shih.Tzu	Miniature.Pinscher	0.115152	46	0.149303	45	1	0.11366	43	3
Shih.Tzu	Miniature.Schnauzer	0.150201	16	0.216175	14	2	0.168696	13	3
Shih.Tzu	Newfoundland	0.123015	37	0.16124	37	0	0.120439	40	-3
Shih.Tzu	Norwich.Terrier	0.158989	8	0.214254	15	-7	0.153421	18	-10
Shih.Tzu	Old.English.Sheepdog	0.11118	51	0.154461	41	10	0.121449	39	12
Shih.Tzu	Pembroke.Welsh.Corgi	0.132169	25	0.177982	29	-4	0.141567	25	0
Shih.Tzu	Pointer	0.113479	48	0.116678	63	-15	0.085807	62	-14
Shih.Tzu	Pomeranian	0.112789	50	0.142346	50	0	0.109096	49	1
Shih.Tzu	Rhodesian.Ridgeback	0.094946	60	0.126135	57	3	0.080824	65	-5
Shih.Tzu	Rottweiler	0.128882	26	0.142798	49	-23	0.112219	46	-20
Shih.Tzu	Samoyed	0.141451	19	0.18523	24	-5	0.138141	26	-7
Shih.Tzu	Scottish.Terrier	0.150228	15	0.221495	13	2	0.178358	8	7
Shih.Tzu	Shetland.Sheepdog	0.125929	32	0.182798	26	6	0.144933	23	9
Shih.Tzu	Soft.Coated.Wheaten.Terrier	0.138366	20	0.197722	18	2	0.157561	16	4
Shih.Tzu	St..Bernard	0.106513	55	0.142938	48	7	0.11527	42	13
Shih.Tzu	Staffordshire.Bull.Terrier	0.118098	44	0.17536	32	12	0.131278	33	11
Shih.Tzu	Standard.Schnauzer	0.119351	42	0.137272	52	-10	0.103058	53	-11
Shih.Tzu	Sussex.Spaniel	0.173675	4	0.287204	1	3	0.217714	1	3
Shih.Tzu	Tibetan.Spaniel	0.211661	2	0.235855	7	-5	0.170261	12	-10
Shih.Tzu	Tibetan.Terrier	0.141729	18	0.178176	27	-9	0.137935	28	-10
Shih.Tzu	Vizsla	0.093833	61	0.117789	61	0	0.087054	61	0
Shih.Tzu	Weimaraner	0.121481	40	0.157905	39	1	0.126916	35	5
Shih.Tzu	Welsh.Springer.Spaniel	0.136078	23	0.188892	23	0	0.142242	24	-1
Shih.Tzu	Welsh.Terrier	0.125883	33	0.183172	25	8	0.134995	30	3
Shih.Tzu	West.Highland.White.Terrier	0.12672	29	0.135065	54	-25	0.10076	55	-26
Shih.Tzu	Yorkshire.Terrier	0.107126	54	0.136556	53	1	0.113491	44	10
