# Supplementary material for: Systematically identifying genetic signatures including novel SNP-clusters, nonsense variants, frame-shift INDELs, and long STR expansions that potentially link to unknown phenotypes existing in dog breeds
Source: BMC Genomics. 2023 Jun 5;24:302. doi: 10.1186/s12864-023-09390-6 (PMC10240460; doi:10.1186/s12864-023-09390-6)
Supplement: Supplementary file 12 — Additional file 12: Data S10. Detailed list of SNP, INDEL and STR based GS similarity scores for each breed. This zip file contains 76 text files each corresponds to one valid breed involved in this study. Each text file contains detailed pairwise similarity scores calculated using genome-wide SNP, INDEL and STR GS. [file 12864_2023_9390_MOESM12_ESM.zip › Soft.Coated.Wheaten.Terrier.txt]

#Breed1	Breed2	SNP GS based similarity	SNP GS based similarity rank	INDEL GS based similarity	INDEL GS based similarity rank	Rank change between INDEL and SNP based score	STR GS based similarity	STR GS based similarity rank	Rank change between STR and SNP based score
Soft.Coated.Wheaten.Terrier	Airedale.Terrier	0.189987	3	0.264352	4	-1	0.240121	2	1
Soft.Coated.Wheaten.Terrier	Akita	0.135576	32	0.205308	16	16	0.16226	23	9
Soft.Coated.Wheaten.Terrier	Alaskan.Malamute	0.143806	23	0.211703	14	9	0.187861	11	12
Soft.Coated.Wheaten.Terrier	American.Eskimo.Dog	0.098063	63	0.12009	62	1	0.111375	55	8
Soft.Coated.Wheaten.Terrier	American.Staffordshire.Terrier	0.121383	44	0.141615	53	-9	0.107363	60	-16
Soft.Coated.Wheaten.Terrier	Australian.Shepherd	0.080929	68	0.095836	69	-1	0.087259	65	3
Soft.Coated.Wheaten.Terrier	Basset.Hound	0.127658	38	0.17457	32	6	0.141898	33	5
Soft.Coated.Wheaten.Terrier	Beagle	0.062301	73	0.072222	73	0	0.06384	73	0
Soft.Coated.Wheaten.Terrier	Bernese.Mountain.Dog	0.153062	17	0.204334	17	0	0.183167	15	2
Soft.Coated.Wheaten.Terrier	Bichon.Frise	0.075741	72	0.093228	70	2	0.075815	71	1
Soft.Coated.Wheaten.Terrier	Border.Collie	0.07765	70	0.09163	72	-2	0.086659	66	4
Soft.Coated.Wheaten.Terrier	Border.Terrier	0.176697	5	0.234336	7	-2	0.221634	6	-1
Soft.Coated.Wheaten.Terrier	Boston.Terrier	0.087953	66	0.100641	67	-1	0.092857	64	2
Soft.Coated.Wheaten.Terrier	Bouvier.Des.Flandres	0.130263	35	0.166313	35	0	0.140452	37	-2
Soft.Coated.Wheaten.Terrier	Boxer	0.192803	2	0.266295	3	-1	0.225077	5	-3
Soft.Coated.Wheaten.Terrier	Briard	0.142329	25	0.187758	26	-1	0.154354	27	-2
Soft.Coated.Wheaten.Terrier	Bull.Terrier	0.203609	1	0.274796	2	-1	0.258068	1	0
Soft.Coated.Wheaten.Terrier	Bullmastiff	0.169138	10	0.216743	11	-1	0.178014	16	-6
Soft.Coated.Wheaten.Terrier	Cairn.Terrier	0.128726	36	0.169099	34	2	0.138063	38	-2
Soft.Coated.Wheaten.Terrier	Chesapeake.Bay.Retriever	0.100496	62	0.123771	61	1	0.111056	56	6
Soft.Coated.Wheaten.Terrier	Chihuahua	0.086481	67	0.10582	64	3	0.109648	59	8
Soft.Coated.Wheaten.Terrier	Chinese.Shar.pei	0.09771	64	0.138353	55	9	0.102465	61	3
Soft.Coated.Wheaten.Terrier	Chow.Chow	0.140714	27	0.216015	12	15	0.175749	18	9
Soft.Coated.Wheaten.Terrier	Collie	0.170506	7	0.240629	5	2	0.189374	10	-3
Soft.Coated.Wheaten.Terrier	Dachshund	0.049916	75	0.060494	75	0	0.048519	75	0
Soft.Coated.Wheaten.Terrier	Dalmatian	0.11776	47	0.153892	41	6	0.126233	46	1
Soft.Coated.Wheaten.Terrier	Doberman.Pinscher	0.161944	14	0.204229	18	-4	0.186044	13	1
Soft.Coated.Wheaten.Terrier	English.Bulldog	0.169856	8	0.205455	15	-7	0.19793	8	0
Soft.Coated.Wheaten.Terrier	English.Cocker.Spaniel	0.137792	30	0.185683	27	3	0.157117	26	4
Soft.Coated.Wheaten.Terrier	English.Setter	0.110916	54	0.151416	46	8	0.127764	43	11
Soft.Coated.Wheaten.Terrier	English.Springer.Spaniel	0.093331	65	0.119194	63	2	0.095497	63	2
Soft.Coated.Wheaten.Terrier	Field.Spaniel	0.169395	9	0.238648	6	3	0.202022	7	2
Soft.Coated.Wheaten.Terrier	Flat.coated.Retriever	0.135972	31	0.180712	29	2	0.165895	20	11
Soft.Coated.Wheaten.Terrier	French.Bulldog	0.105954	57	0.124686	60	-3	0.096796	62	-5
Soft.Coated.Wheaten.Terrier	German.Shepherd.Dog	0.079739	69	0.098341	68	1	0.079216	70	-1
Soft.Coated.Wheaten.Terrier	German.Shorthaired.Pointer	0.124292	40	0.153572	43	-3	0.115042	54	-14
Soft.Coated.Wheaten.Terrier	Giant.Schnauzer	0.112432	52	0.147802	48	4	0.129061	42	10
Soft.Coated.Wheaten.Terrier	Golden.Retriever	0.055858	74	0.069842	74	0	0.058822	74	0
Soft.Coated.Wheaten.Terrier	Great.Dane	0.108781	56	0.133778	56	0	0.129468	40	16
Soft.Coated.Wheaten.Terrier	Greyhound	0.115466	50	0.103676	66	-16	0.082943	68	-18
Soft.Coated.Wheaten.Terrier	Irish.Setter	0.123278	42	0.16186	39	3	0.145991	31	11
Soft.Coated.Wheaten.Terrier	Irish.Water.Spaniel	0.128672	37	0.174179	33	4	0.144745	32	5
Soft.Coated.Wheaten.Terrier	Irish.Wolfhound	0.144671	20	0.165739	36	-16	0.122942	48	-28
Soft.Coated.Wheaten.Terrier	Keeshond	0.121959	43	0.16218	38	5	0.141396	34	9
Soft.Coated.Wheaten.Terrier	Labrador.Retriever	0.077188	71	0.092434	71	0	0.086181	67	4
Soft.Coated.Wheaten.Terrier	Leonberger	0.148289	18	0.1965	21	-3	0.166737	19	-1
Soft.Coated.Wheaten.Terrier	Lhasa.Apso	0.109626	55	0.144297	51	4	0.122344	51	4
Soft.Coated.Wheaten.Terrier	Maltese	0.103328	59	0.129498	57	2	0.110838	57	2
Soft.Coated.Wheaten.Terrier	Manchester.Terrier	0.169087	11	0.229408	10	1	0.185487	14	-3
Soft.Coated.Wheaten.Terrier	Miniature.Pinscher	0.119452	46	0.150592	47	-1	0.121789	52	-6
Soft.Coated.Wheaten.Terrier	Miniature.Schnauzer	0.153941	16	0.21212	13	3	0.176939	17	-1
Soft.Coated.Wheaten.Terrier	Newfoundland	0.130471	34	0.163748	37	-3	0.129435	41	-7
Soft.Coated.Wheaten.Terrier	Norwich.Terrier	0.175322	6	0.229489	9	-3	0.189953	9	-3
Soft.Coated.Wheaten.Terrier	Old.English.Sheepdog	0.123344	41	0.157021	40	1	0.126985	44	-3
Soft.Coated.Wheaten.Terrier	Pembroke.Welsh.Corgi	0.144265	22	0.195053	22	0	0.186534	12	10
Soft.Coated.Wheaten.Terrier	Pointer	0.10382	58	0.105567	65	-7	0.081531	69	-11
Soft.Coated.Wheaten.Terrier	Pomeranian	0.111971	53	0.141826	52	1	0.125539	47	6
Soft.Coated.Wheaten.Terrier	Rhodesian.Ridgeback	0.103007	61	0.125583	59	2	0.073365	72	-11
Soft.Coated.Wheaten.Terrier	Rottweiler	0.142923	24	0.153417	44	-20	0.140581	35	-11
Soft.Coated.Wheaten.Terrier	Samoyed	0.132672	33	0.177317	30	3	0.149699	30	3
Soft.Coated.Wheaten.Terrier	Scottish.Terrier	0.167054	12	0.23428	8	4	0.226862	4	8
Soft.Coated.Wheaten.Terrier	Shetland.Sheepdog	0.145895	19	0.190715	25	-6	0.162735	22	-3
Soft.Coated.Wheaten.Terrier	Shih.Tzu	0.138366	29	0.197722	20	9	0.157561	25	4
Soft.Coated.Wheaten.Terrier	St..Bernard	0.121367	45	0.153586	42	3	0.122673	50	-5
Soft.Coated.Wheaten.Terrier	Staffordshire.Bull.Terrier	0.156548	15	0.190826	24	-9	0.161401	24	-9
Soft.Coated.Wheaten.Terrier	Standard.Schnauzer	0.115902	48	0.14511	49	-1	0.131394	39	9
Soft.Coated.Wheaten.Terrier	Sussex.Spaniel	0.187483	4	0.28258	1	3	0.228902	3	1
Soft.Coated.Wheaten.Terrier	Tibetan.Spaniel	0.125143	39	0.181004	28	11	0.140535	36	3
Soft.Coated.Wheaten.Terrier	Tibetan.Terrier	0.138716	28	0.176602	31	-3	0.154129	28	0
Soft.Coated.Wheaten.Terrier	Vizsla	0.103172	60	0.126242	58	2	0.109819	58	2
Soft.Coated.Wheaten.Terrier	Weimaraner	0.115689	49	0.153148	45	4	0.126617	45	4
Soft.Coated.Wheaten.Terrier	Welsh.Springer.Spaniel	0.141284	26	0.19283	23	3	0.153241	29	-3
Soft.Coated.Wheaten.Terrier	Welsh.Terrier	0.166441	13	0.20171	19	-6	0.164889	21	-8
Soft.Coated.Wheaten.Terrier	West.Highland.White.Terrier	0.144327	21	0.144489	50	-29	0.122796	49	-28
Soft.Coated.Wheaten.Terrier	Yorkshire.Terrier	0.114548	51	0.140168	54	-3	0.117786	53	-2
