# Supplementary material for: Systematically identifying genetic signatures including novel SNP-clusters, nonsense variants, frame-shift INDELs, and long STR expansions that potentially link to unknown phenotypes existing in dog breeds
Source: BMC Genomics. 2023 Jun 5;24:302. doi: 10.1186/s12864-023-09390-6 (PMC10240460; doi:10.1186/s12864-023-09390-6)
Supplement: Supplementary file 12 — Additional file 12: Data S10. Detailed list of SNP, INDEL and STR based GS similarity scores for each breed. This zip file contains 76 text files each corresponds to one valid breed involved in this study. Each text file contains detailed pairwise similarity scores calculated using genome-wide SNP, INDEL and STR GS. [file 12864_2023_9390_MOESM12_ESM.zip › Staffordshire.Bull.Terrier.txt]

#Breed1	Breed2	SNP GS based similarity	SNP GS based similarity rank	INDEL GS based similarity	INDEL GS based similarity rank	Rank change between INDEL and SNP based score	STR GS based similarity	STR GS based similarity rank	Rank change between STR and SNP based score
Staffordshire.Bull.Terrier	Airedale.Terrier	0.166509	4	0.236724	4	0	0.186367	4	0
Staffordshire.Bull.Terrier	Akita	0.112533	41	0.184986	18	23	0.14314	17	24
Staffordshire.Bull.Terrier	Alaskan.Malamute	0.116287	35	0.177461	20	15	0.140054	19	16
Staffordshire.Bull.Terrier	American.Eskimo.Dog	0.081456	64	0.104553	62	2	0.080276	63	1
Staffordshire.Bull.Terrier	American.Staffordshire.Terrier	0.155277	9	0.163915	30	-21	0.11644	38	-29
Staffordshire.Bull.Terrier	Australian.Shepherd	0.069107	68	0.085318	70	-2	0.070522	66	2
Staffordshire.Bull.Terrier	Basset.Hound	0.1144	39	0.164932	29	10	0.124614	30	9
Staffordshire.Bull.Terrier	Beagle	0.052832	73	0.060147	74	-1	0.049187	73	0
Staffordshire.Bull.Terrier	Bernese.Mountain.Dog	0.1355	18	0.191214	15	3	0.142998	18	0
Staffordshire.Bull.Terrier	Bichon.Frise	0.057095	72	0.072701	72	0	0.052058	72	0
Staffordshire.Bull.Terrier	Border.Collie	0.065926	70	0.079064	71	-1	0.058333	71	-1
Staffordshire.Bull.Terrier	Border.Terrier	0.160046	6	0.225149	6	0	0.18107	6	0
Staffordshire.Bull.Terrier	Boston.Terrier	0.119705	30	0.118645	59	-29	0.089596	59	-29
Staffordshire.Bull.Terrier	Bouvier.Des.Flandres	0.114864	37	0.150416	38	-1	0.119604	37	0
Staffordshire.Bull.Terrier	Boxer	0.204678	2	0.258207	2	0	0.200206	3	-1
Staffordshire.Bull.Terrier	Briard	0.115258	36	0.163444	31	5	0.121681	36	0
Staffordshire.Bull.Terrier	Bull.Terrier	0.240308	1	0.284397	1	0	0.228456	1	0
Staffordshire.Bull.Terrier	Bullmastiff	0.160185	5	0.19936	13	-8	0.158956	11	-6
Staffordshire.Bull.Terrier	Cairn.Terrier	0.113428	40	0.155403	37	3	0.110295	41	-1
Staffordshire.Bull.Terrier	Chesapeake.Bay.Retriever	0.089707	61	0.113995	60	1	0.089776	58	3
Staffordshire.Bull.Terrier	Chihuahua	0.077338	66	0.099636	64	2	0.084882	60	6
Staffordshire.Bull.Terrier	Chinese.Shar.pei	0.088705	62	0.133088	49	13	0.092043	57	5
Staffordshire.Bull.Terrier	Chow.Chow	0.120344	28	0.203391	11	17	0.156544	12	16
Staffordshire.Bull.Terrier	Collie	0.141995	13	0.21787	8	5	0.164928	8	5
Staffordshire.Bull.Terrier	Dachshund	0.038726	75	0.053082	75	0	0.034087	75	0
Staffordshire.Bull.Terrier	Dalmatian	0.108005	44	0.133784	47	-3	0.109515	42	2
Staffordshire.Bull.Terrier	Doberman.Pinscher	0.136118	17	0.17714	21	-4	0.134636	22	-5
Staffordshire.Bull.Terrier	English.Bulldog	0.203965	3	0.230926	5	-2	0.18122	5	-2
Staffordshire.Bull.Terrier	English.Cocker.Spaniel	0.114839	38	0.156158	35	3	0.124578	31	7
Staffordshire.Bull.Terrier	English.Setter	0.089743	60	0.129284	56	4	0.099624	50	10
Staffordshire.Bull.Terrier	English.Springer.Spaniel	0.068195	69	0.090955	67	2	0.070007	67	2
Staffordshire.Bull.Terrier	Field.Spaniel	0.134705	19	0.203451	10	9	0.154703	13	6
Staffordshire.Bull.Terrier	Flat.coated.Retriever	0.12388	25	0.167084	27	-2	0.122398	34	-9
Staffordshire.Bull.Terrier	French.Bulldog	0.140535	14	0.149851	40	-26	0.105112	44	-30
Staffordshire.Bull.Terrier	German.Shepherd.Dog	0.062807	71	0.086356	69	2	0.064216	68	3
Staffordshire.Bull.Terrier	German.Shorthaired.Pointer	0.099512	54	0.137505	45	9	0.100113	49	5
Staffordshire.Bull.Terrier	Giant.Schnauzer	0.100976	52	0.131799	51	1	0.098199	54	-2
Staffordshire.Bull.Terrier	Golden.Retriever	0.051651	74	0.067191	73	1	0.041236	74	0
Staffordshire.Bull.Terrier	Great.Dane	0.104911	47	0.130326	52	-5	0.098477	53	-6
Staffordshire.Bull.Terrier	Greyhound	0.096631	57	0.091546	66	-9	0.060044	70	-13
Staffordshire.Bull.Terrier	Irish.Setter	0.100995	51	0.150243	39	12	0.122421	33	18
Staffordshire.Bull.Terrier	Irish.Water.Spaniel	0.120217	29	0.170554	25	4	0.133679	23	6
Staffordshire.Bull.Terrier	Irish.Wolfhound	0.127915	21	0.146237	42	-21	0.09514	55	-34
Staffordshire.Bull.Terrier	Keeshond	0.109067	43	0.155613	36	7	0.122643	32	11
Staffordshire.Bull.Terrier	Labrador.Retriever	0.071782	67	0.086811	68	-1	0.062786	69	-2
Staffordshire.Bull.Terrier	Leonberger	0.136337	16	0.189059	17	-1	0.145209	16	0
Staffordshire.Bull.Terrier	Lhasa.Apso	0.095158	58	0.132029	50	8	0.101207	47	11
Staffordshire.Bull.Terrier	Maltese	0.082971	63	0.108675	61	2	0.083723	62	1
Staffordshire.Bull.Terrier	Manchester.Terrier	0.151036	11	0.219273	7	4	0.16408	9	2
Staffordshire.Bull.Terrier	Miniature.Pinscher	0.102997	48	0.133739	48	0	0.10187	46	2
Staffordshire.Bull.Terrier	Miniature.Schnauzer	0.134001	20	0.195529	14	6	0.150833	15	5
Staffordshire.Bull.Terrier	Newfoundland	0.118599	32	0.147717	41	-9	0.112096	39	-7
Staffordshire.Bull.Terrier	Norwich.Terrier	0.157553	7	0.211509	9	-2	0.15092	14	-7
Staffordshire.Bull.Terrier	Old.English.Sheepdog	0.125192	23	0.161437	33	-10	0.125457	29	-6
Staffordshire.Bull.Terrier	Pembroke.Welsh.Corgi	0.123276	26	0.1633	32	-6	0.132625	24	2
Staffordshire.Bull.Terrier	Pointer	0.090791	59	0.094042	65	-6	0.076863	65	-6
Staffordshire.Bull.Terrier	Pomeranian	0.098889	56	0.130262	53	3	0.098812	52	4
Staffordshire.Bull.Terrier	Rhodesian.Ridgeback	0.100437	53	0.129317	54	-1	0.083928	61	-8
Staffordshire.Bull.Terrier	Rottweiler	0.124324	24	0.137387	46	-22	0.104616	45	-21
Staffordshire.Bull.Terrier	Samoyed	0.110034	42	0.159797	34	8	0.121907	35	7
Staffordshire.Bull.Terrier	Scottish.Terrier	0.142045	12	0.203266	12	0	0.165223	7	5
Staffordshire.Bull.Terrier	Shetland.Sheepdog	0.123045	27	0.175014	23	4	0.134855	21	6
Staffordshire.Bull.Terrier	Shih.Tzu	0.118098	34	0.17536	22	12	0.131278	26	8
Staffordshire.Bull.Terrier	Soft.Coated.Wheaten.Terrier	0.156548	8	0.190826	16	-8	0.161401	10	-2
Staffordshire.Bull.Terrier	St..Bernard	0.107515	46	0.141047	43	3	0.106239	43	3
Staffordshire.Bull.Terrier	Standard.Schnauzer	0.101441	49	0.122512	58	-9	0.092762	56	-7
Staffordshire.Bull.Terrier	Sussex.Spaniel	0.15381	10	0.257115	3	7	0.200318	2	8
Staffordshire.Bull.Terrier	Tibetan.Spaniel	0.107737	45	0.16891	26	19	0.127848	28	17
Staffordshire.Bull.Terrier	Tibetan.Terrier	0.11824	33	0.165618	28	5	0.132151	25	8
Staffordshire.Bull.Terrier	Vizsla	0.078273	65	0.10364	63	2	0.080028	64	1
Staffordshire.Bull.Terrier	Weimaraner	0.101388	50	0.140551	44	6	0.110744	40	10
Staffordshire.Bull.Terrier	Welsh.Springer.Spaniel	0.119319	31	0.174333	24	7	0.129411	27	4
Staffordshire.Bull.Terrier	Welsh.Terrier	0.138433	15	0.18173	19	-4	0.139484	20	-5
Staffordshire.Bull.Terrier	West.Highland.White.Terrier	0.125497	22	0.12929	55	-33	0.098817	51	-29
Staffordshire.Bull.Terrier	Yorkshire.Terrier	0.099085	55	0.125078	57	-2	0.100516	48	7
