# Supplementary material for: Systematically identifying genetic signatures including novel SNP-clusters, nonsense variants, frame-shift INDELs, and long STR expansions that potentially link to unknown phenotypes existing in dog breeds
Source: BMC Genomics. 2023 Jun 5;24:302. doi: 10.1186/s12864-023-09390-6 (PMC10240460; doi:10.1186/s12864-023-09390-6)
Supplement: Supplementary file 12 — Additional file 12: Data S10. Detailed list of SNP, INDEL and STR based GS similarity scores for each breed. This zip file contains 76 text files each corresponds to one valid breed involved in this study. Each text file contains detailed pairwise similarity scores calculated using genome-wide SNP, INDEL and STR GS. [file 12864_2023_9390_MOESM12_ESM.zip › Standard.Schnauzer.txt]

#Breed1	Breed2	SNP GS based similarity	SNP GS based similarity rank	INDEL GS based similarity	INDEL GS based similarity rank	Rank change between INDEL and SNP based score	STR GS based similarity	STR GS based similarity rank	Rank change between STR and SNP based score
Standard.Schnauzer	Airedale.Terrier	0.134562	4	0.175893	4	0	0.145829	4	0
Standard.Schnauzer	Akita	0.108198	34	0.143773	19	15	0.104167	26	8
Standard.Schnauzer	Alaskan.Malamute	0.114977	22	0.148046	14	8	0.119811	15	7
Standard.Schnauzer	American.Eskimo.Dog	0.091297	55	0.095255	60	-5	0.078693	54	1
Standard.Schnauzer	American.Staffordshire.Terrier	0.075987	65	0.087464	62	3	0.063648	63	2
Standard.Schnauzer	Australian.Shepherd	0.069849	69	0.074525	69	0	0.062974	64	5
Standard.Schnauzer	Basset.Hound	0.103151	45	0.117784	42	3	0.088353	44	1
Standard.Schnauzer	Beagle	0.04691	74	0.050173	74	0	0.045476	73	1
Standard.Schnauzer	Bernese.Mountain.Dog	0.118461	16	0.14433	17	-1	0.112224	19	-3
Standard.Schnauzer	Bichon.Frise	0.074512	66	0.08105	66	0	0.057216	69	-3
Standard.Schnauzer	Border.Collie	0.068064	70	0.077877	67	3	0.056596	70	0
Standard.Schnauzer	Border.Terrier	0.132778	5	0.167407	8	-3	0.137472	6	-1
Standard.Schnauzer	Boston.Terrier	0.061214	71	0.072463	71	0	0.060651	66	5
Standard.Schnauzer	Bouvier.Des.Flandres	0.107495	37	0.123649	39	-2	0.097047	37	0
Standard.Schnauzer	Boxer	0.132596	6	0.180516	2	4	0.144442	5	1
Standard.Schnauzer	Briard	0.107056	38	0.129421	34	4	0.097916	34	4
Standard.Schnauzer	Bull.Terrier	0.131735	8	0.176924	3	5	0.152393	1	7
Standard.Schnauzer	Bullmastiff	0.118075	17	0.145353	15	2	0.106652	24	-7
Standard.Schnauzer	Cairn.Terrier	0.104887	41	0.127504	35	6	0.091671	39	2
Standard.Schnauzer	Chesapeake.Bay.Retriever	0.089659	58	0.101632	55	3	0.07535	57	1
Standard.Schnauzer	Chihuahua	0.078852	63	0.08668	63	0	0.077465	55	8
Standard.Schnauzer	Chinese.Shar.pei	0.086872	59	0.104674	53	6	0.070662	60	-1
Standard.Schnauzer	Chow.Chow	0.114159	23	0.15664	13	10	0.120203	14	9
Standard.Schnauzer	Collie	0.123059	13	0.158706	11	2	0.111913	20	-7
Standard.Schnauzer	Dachshund	0.043829	75	0.044138	75	0	0.028824	75	0
Standard.Schnauzer	Dalmatian	0.103724	44	0.125663	37	7	0.097056	36	8
Standard.Schnauzer	Doberman.Pinscher	0.130987	10	0.15759	12	-2	0.12748	11	-1
Standard.Schnauzer	English.Bulldog	0.108066	35	0.141406	22	13	0.117211	17	18
Standard.Schnauzer	English.Cocker.Spaniel	0.112734	26	0.133224	27	-1	0.10902	21	5
Standard.Schnauzer	English.Setter	0.091956	54	0.10782	50	4	0.081286	52	2
Standard.Schnauzer	English.Springer.Spaniel	0.078324	64	0.08581	64	0	0.068848	62	2
Standard.Schnauzer	Field.Spaniel	0.131175	9	0.166931	9	0	0.129951	9	0
Standard.Schnauzer	Flat.coated.Retriever	0.106388	40	0.131591	29	11	0.117985	16	24
Standard.Schnauzer	French.Bulldog	0.070149	68	0.081628	65	3	0.058027	68	0
Standard.Schnauzer	German.Shepherd.Dog	0.071012	67	0.076134	68	-1	0.0509	71	-4
Standard.Schnauzer	German.Shorthaired.Pointer	0.104755	43	0.11511	48	-5	0.084608	49	-6
Standard.Schnauzer	Giant.Schnauzer	0.111496	28	0.124784	38	-10	0.090076	43	-15
Standard.Schnauzer	Golden.Retriever	0.049343	73	0.051998	73	0	0.036989	74	-1
Standard.Schnauzer	Great.Dane	0.090807	56	0.100885	56	0	0.090966	41	15
Standard.Schnauzer	Greyhound	0.085378	60	0.074295	70	-10	0.061231	65	-5
Standard.Schnauzer	Irish.Setter	0.101964	46	0.119468	41	5	0.098478	33	13
Standard.Schnauzer	Irish.Water.Spaniel	0.109538	33	0.131598	28	5	0.099802	30	3
Standard.Schnauzer	Irish.Wolfhound	0.111319	29	0.126353	36	-7	0.081886	51	-22
Standard.Schnauzer	Keeshond	0.127434	12	0.135676	26	-14	0.104922	25	-13
Standard.Schnauzer	Labrador.Retriever	0.059953	72	0.065128	72	0	0.048727	72	0
Standard.Schnauzer	Leonberger	0.11731	19	0.138939	23	-4	0.101122	29	-10
Standard.Schnauzer	Lhasa.Apso	0.09664	51	0.106964	51	0	0.088342	45	6
Standard.Schnauzer	Maltese	0.092789	52	0.099315	57	-5	0.072485	59	-7
Standard.Schnauzer	Manchester.Terrier	0.136826	3	0.172441	5	-2	0.125592	13	-10
Standard.Schnauzer	Miniature.Pinscher	0.104815	42	0.117211	44	-2	0.08233	50	-8
Standard.Schnauzer	Miniature.Schnauzer	0.14792	1	0.171024	6	-5	0.137399	7	-6
Standard.Schnauzer	Newfoundland	0.10686	39	0.129988	32	7	0.099737	31	8
Standard.Schnauzer	Norwich.Terrier	0.130845	11	0.165488	10	1	0.128804	10	1
Standard.Schnauzer	Old.English.Sheepdog	0.099986	50	0.117066	46	4	0.08662	46	4
Standard.Schnauzer	Pembroke.Welsh.Corgi	0.11341	25	0.143413	21	4	0.125883	12	13
Standard.Schnauzer	Pointer	0.101549	47	0.090571	61	-14	0.074204	58	-11
Standard.Schnauzer	Pomeranian	0.110369	31	0.117773	43	-12	0.091286	40	-9
Standard.Schnauzer	Rhodesian.Ridgeback	0.085117	61	0.098676	58	3	0.059302	67	-6
Standard.Schnauzer	Rottweiler	0.113687	24	0.115911	47	-23	0.098634	32	-8
Standard.Schnauzer	Samoyed	0.112709	27	0.130953	30	-3	0.097594	35	-8
Standard.Schnauzer	Scottish.Terrier	0.131996	7	0.169447	7	0	0.147274	3	4
Standard.Schnauzer	Shetland.Sheepdog	0.110342	32	0.130775	31	1	0.108496	23	9
Standard.Schnauzer	Shih.Tzu	0.119351	14	0.137272	25	-11	0.103058	28	-14
Standard.Schnauzer	Soft.Coated.Wheaten.Terrier	0.115902	20	0.14511	16	4	0.131394	8	12
Standard.Schnauzer	St..Bernard	0.090322	57	0.109629	49	8	0.07613	56	1
Standard.Schnauzer	Staffordshire.Bull.Terrier	0.101441	49	0.122512	40	9	0.092762	38	11
Standard.Schnauzer	Sussex.Spaniel	0.147371	2	0.20552	1	1	0.151224	2	0
Standard.Schnauzer	Tibetan.Spaniel	0.107583	36	0.129922	33	3	0.090686	42	-6
Standard.Schnauzer	Tibetan.Terrier	0.11547	21	0.138682	24	-3	0.112603	18	3
Standard.Schnauzer	Vizsla	0.081538	62	0.096905	59	3	0.069512	61	1
Standard.Schnauzer	Weimaraner	0.101481	48	0.117142	45	3	0.085142	48	0
Standard.Schnauzer	Welsh.Springer.Spaniel	0.117395	18	0.143519	20	-2	0.108972	22	-4
Standard.Schnauzer	Welsh.Terrier	0.119254	15	0.143875	18	-3	0.10408	27	-12
Standard.Schnauzer	West.Highland.White.Terrier	0.111024	30	0.102855	54	-24	0.085548	47	-17
Standard.Schnauzer	Yorkshire.Terrier	0.092774	53	0.104851	52	1	0.080439	53	0
