# Supplementary material for: Systematically identifying genetic signatures including novel SNP-clusters, nonsense variants, frame-shift INDELs, and long STR expansions that potentially link to unknown phenotypes existing in dog breeds
Source: BMC Genomics. 2023 Jun 5;24:302. doi: 10.1186/s12864-023-09390-6 (PMC10240460; doi:10.1186/s12864-023-09390-6)
Supplement: Supplementary file 12 — Additional file 12: Data S10. Detailed list of SNP, INDEL and STR based GS similarity scores for each breed. This zip file contains 76 text files each corresponds to one valid breed involved in this study. Each text file contains detailed pairwise similarity scores calculated using genome-wide SNP, INDEL and STR GS. [file 12864_2023_9390_MOESM12_ESM.zip › Sussex.Spaniel.txt]

#Breed1	Breed2	SNP GS based similarity	SNP GS based similarity rank	INDEL GS based similarity	INDEL GS based similarity rank	Rank change between INDEL and SNP based score	STR GS based similarity	STR GS based similarity rank	Rank change between STR and SNP based score
Sussex.Spaniel	Airedale.Terrier	0.227084	4	0.377664	2	2	0.303041	2	2
Sussex.Spaniel	Akita	0.177858	24	0.313913	12	12	0.236811	14	10
Sussex.Spaniel	Alaskan.Malamute	0.187028	17	0.311996	14	3	0.238216	13	4
Sussex.Spaniel	American.Eskimo.Dog	0.118117	64	0.18041	59	5	0.144021	57	7
Sussex.Spaniel	American.Staffordshire.Terrier	0.122814	62	0.193326	56	6	0.151178	55	7
Sussex.Spaniel	Australian.Shepherd	0.100058	67	0.145729	66	1	0.116821	65	2
Sussex.Spaniel	Basset.Hound	0.171003	30	0.264532	29	1	0.19678	33	-3
Sussex.Spaniel	Beagle	0.066442	74	0.089592	74	0	0.07161	73	1
Sussex.Spaniel	Bernese.Mountain.Dog	0.192269	14	0.312767	13	1	0.250956	10	4
Sussex.Spaniel	Bichon.Frise	0.096397	68	0.13456	69	-1	0.094156	71	-3
Sussex.Spaniel	Border.Collie	0.090109	71	0.129194	72	-1	0.08713	72	-1
Sussex.Spaniel	Border.Terrier	0.211951	7	0.345322	9	-2	0.281311	5	2
Sussex.Spaniel	Boston.Terrier	0.089344	72	0.133154	71	1	0.104974	67	5
Sussex.Spaniel	Bouvier.Des.Flandres	0.16123	38	0.248202	35	3	0.195707	34	4
Sussex.Spaniel	Boxer	0.210775	8	0.37204	3	5	0.288606	4	4
Sussex.Spaniel	Briard	0.169231	33	0.266926	28	5	0.205853	28	5
Sussex.Spaniel	Bull.Terrier	0.227422	3	0.398969	1	2	0.324385	1	2
Sussex.Spaniel	Bullmastiff	0.177709	25	0.295815	17	8	0.231379	17	8
Sussex.Spaniel	Cairn.Terrier	0.155681	40	0.242838	37	3	0.184258	37	3
Sussex.Spaniel	Chesapeake.Bay.Retriever	0.121896	63	0.178142	62	1	0.139065	59	4
Sussex.Spaniel	Chihuahua	0.111495	66	0.159178	64	2	0.137922	60	6
Sussex.Spaniel	Chinese.Shar.pei	0.131163	57	0.218892	46	11	0.151429	53	4
Sussex.Spaniel	Chow.Chow	0.191366	15	0.34861	8	7	0.263688	9	6
Sussex.Spaniel	Collie	0.208847	10	0.350128	7	3	0.264574	8	2
Sussex.Spaniel	Dachshund	0.06061	75	0.078881	75	0	0.053984	75	0
Sussex.Spaniel	Dalmatian	0.150631	46	0.221358	45	1	0.165684	49	-3
Sussex.Spaniel	Doberman.Pinscher	0.204848	12	0.28878	19	-7	0.222127	21	-9
Sussex.Spaniel	English.Bulldog	0.178824	21	0.306133	16	5	0.235278	15	6
Sussex.Spaniel	English.Cocker.Spaniel	0.20923	9	0.278768	24	-15	0.214041	24	-15
Sussex.Spaniel	English.Setter	0.152627	44	0.215066	49	-5	0.170566	42	2
Sussex.Spaniel	English.Springer.Spaniel	0.137073	53	0.179459	60	-7	0.135879	61	-8
Sussex.Spaniel	Field.Spaniel	0.257878	1	0.36024	4	-3	0.279067	6	-5
Sussex.Spaniel	Flat.coated.Retriever	0.166425	35	0.251546	33	2	0.193962	35	0
Sussex.Spaniel	French.Bulldog	0.113216	65	0.183947	58	7	0.133259	63	2
Sussex.Spaniel	German.Shepherd.Dog	0.095058	69	0.136996	68	1	0.097034	70	-1
Sussex.Spaniel	German.Shorthaired.Pointer	0.161344	37	0.232716	40	-3	0.168583	45	-8
Sussex.Spaniel	Giant.Schnauzer	0.138278	52	0.205778	51	1	0.167123	47	5
Sussex.Spaniel	Golden.Retriever	0.070868	73	0.105547	73	0	0.069572	74	-1
Sussex.Spaniel	Great.Dane	0.133297	56	0.20429	53	3	0.165963	48	8
Sussex.Spaniel	Greyhound	0.124649	60	0.14455	67	-7	0.104901	68	-8
Sussex.Spaniel	Irish.Setter	0.170062	32	0.250673	34	-2	0.200116	32	0
Sussex.Spaniel	Irish.Water.Spaniel	0.186669	19	0.281198	22	-3	0.210911	26	-7
Sussex.Spaniel	Irish.Wolfhound	0.174466	27	0.228149	41	-14	0.149803	56	-29
Sussex.Spaniel	Keeshond	0.153749	42	0.243429	36	6	0.192634	36	6
Sussex.Spaniel	Labrador.Retriever	0.093818	70	0.133626	70	0	0.101528	69	1
Sussex.Spaniel	Leonberger	0.178322	23	0.288863	18	5	0.226226	19	4
Sussex.Spaniel	Lhasa.Apso	0.143285	51	0.223476	44	7	0.169619	44	7
Sussex.Spaniel	Maltese	0.123644	61	0.178523	61	0	0.142815	58	3
Sussex.Spaniel	Manchester.Terrier	0.2151	6	0.353033	5	1	0.277272	7	-1
Sussex.Spaniel	Miniature.Pinscher	0.152314	45	0.227592	42	3	0.173495	41	4
Sussex.Spaniel	Miniature.Schnauzer	0.198865	13	0.315263	11	2	0.246752	12	1
Sussex.Spaniel	Newfoundland	0.171893	29	0.238609	38	-9	0.179306	40	-11
Sussex.Spaniel	Norwich.Terrier	0.228416	2	0.333108	10	-8	0.250498	11	-9
Sussex.Spaniel	Old.English.Sheepdog	0.153114	43	0.2362	39	4	0.184048	38	5
Sussex.Spaniel	Pembroke.Welsh.Corgi	0.186907	18	0.279928	23	-5	0.226127	20	-2
Sussex.Spaniel	Pointer	0.145358	49	0.157012	65	-16	0.12272	64	-15
Sussex.Spaniel	Pomeranian	0.135763	54	0.200221	54	0	0.153725	52	2
Sussex.Spaniel	Rhodesian.Ridgeback	0.125834	59	0.195346	55	4	0.11555	66	-7
Sussex.Spaniel	Rottweiler	0.179132	20	0.216272	48	-28	0.169847	43	-23
Sussex.Spaniel	Samoyed	0.160781	39	0.260943	30	9	0.201556	30	9
Sussex.Spaniel	Scottish.Terrier	0.217237	5	0.352499	6	-1	0.289728	3	2
Sussex.Spaniel	Shetland.Sheepdog	0.170794	31	0.270584	27	4	0.217324	23	8
Sussex.Spaniel	Shih.Tzu	0.173675	28	0.287204	20	8	0.217714	22	6
Sussex.Spaniel	Soft.Coated.Wheaten.Terrier	0.187483	16	0.28258	21	-5	0.228902	18	-2
Sussex.Spaniel	St..Bernard	0.143541	50	0.217665	47	3	0.168377	46	4
Sussex.Spaniel	Staffordshire.Bull.Terrier	0.15381	41	0.257115	32	9	0.200318	31	10
Sussex.Spaniel	Standard.Schnauzer	0.147371	48	0.20552	52	-4	0.151224	54	-6
Sussex.Spaniel	Tibetan.Spaniel	0.165586	36	0.274756	26	10	0.204918	29	7
Sussex.Spaniel	Tibetan.Terrier	0.167884	34	0.260247	31	3	0.21056	27	7
Sussex.Spaniel	Vizsla	0.135132	55	0.177742	63	-8	0.135377	62	-7
Sussex.Spaniel	Weimaraner	0.148745	47	0.227372	43	4	0.180546	39	8
Sussex.Spaniel	Welsh.Springer.Spaniel	0.206956	11	0.308535	15	-4	0.234172	16	-5
Sussex.Spaniel	Welsh.Terrier	0.176258	26	0.277289	25	1	0.211978	25	1
Sussex.Spaniel	West.Highland.White.Terrier	0.178363	22	0.206364	50	-28	0.163744	50	-28
Sussex.Spaniel	Yorkshire.Terrier	0.129409	58	0.189375	57	1	0.15536	51	7
