# Supplementary material for: Systematically identifying genetic signatures including novel SNP-clusters, nonsense variants, frame-shift INDELs, and long STR expansions that potentially link to unknown phenotypes existing in dog breeds
Source: BMC Genomics. 2023 Jun 5;24:302. doi: 10.1186/s12864-023-09390-6 (PMC10240460; doi:10.1186/s12864-023-09390-6)
Supplement: Supplementary file 12 — Additional file 12: Data S10. Detailed list of SNP, INDEL and STR based GS similarity scores for each breed. This zip file contains 76 text files each corresponds to one valid breed involved in this study. Each text file contains detailed pairwise similarity scores calculated using genome-wide SNP, INDEL and STR GS. [file 12864_2023_9390_MOESM12_ESM.zip › Tibetan.Spaniel.txt]

#Breed1	Breed2	SNP GS based similarity	SNP GS based similarity rank	INDEL GS based similarity	INDEL GS based similarity rank	Rank change between INDEL and SNP based score	STR GS based similarity	STR GS based similarity rank	Rank change between STR and SNP based score
Tibetan.Spaniel	Airedale.Terrier	0.149387	10	0.235837	5	5	0.179619	3	7
Tibetan.Spaniel	Akita	0.171622	3	0.215685	10	-7	0.154228	12	-9
Tibetan.Spaniel	Alaskan.Malamute	0.162446	6	0.207435	12	-6	0.15661	11	-5
Tibetan.Spaniel	American.Eskimo.Dog	0.092964	57	0.115538	58	-1	0.087653	56	1
Tibetan.Spaniel	American.Staffordshire.Terrier	0.079623	64	0.112917	60	4	0.083136	61	3
Tibetan.Spaniel	Australian.Shepherd	0.072373	69	0.091088	69	0	0.067256	69	0
Tibetan.Spaniel	Basset.Hound	0.1204	31	0.173292	27	4	0.122227	30	1
Tibetan.Spaniel	Beagle	0.053689	73	0.062549	74	-1	0.043278	74	-1
Tibetan.Spaniel	Bernese.Mountain.Dog	0.133659	20	0.194765	16	4	0.15104	15	5
Tibetan.Spaniel	Bichon.Frise	0.079442	65	0.095712	66	-1	0.068152	68	-3
Tibetan.Spaniel	Border.Collie	0.068244	71	0.084472	72	-1	0.064208	70	1
Tibetan.Spaniel	Border.Terrier	0.144013	11	0.211405	11	0	0.163246	8	3
Tibetan.Spaniel	Boston.Terrier	0.062213	72	0.088757	71	1	0.068862	67	5
Tibetan.Spaniel	Bouvier.Des.Flandres	0.107679	46	0.150783	39	7	0.111897	37	9
Tibetan.Spaniel	Boxer	0.140884	14	0.231362	6	8	0.170329	5	9
Tibetan.Spaniel	Briard	0.115198	38	0.161313	32	6	0.11882	35	3
Tibetan.Spaniel	Bull.Terrier	0.150139	9	0.249801	2	7	0.198896	2	7
Tibetan.Spaniel	Bullmastiff	0.124167	25	0.187856	17	8	0.13969	21	4
Tibetan.Spaniel	Cairn.Terrier	0.116054	36	0.159441	35	1	0.111114	38	-2
Tibetan.Spaniel	Chesapeake.Bay.Retriever	0.086714	61	0.117626	57	4	0.086512	58	3
Tibetan.Spaniel	Chihuahua	0.092336	58	0.108424	63	-5	0.087544	57	1
Tibetan.Spaniel	Chinese.Shar.pei	0.127249	23	0.150367	41	-18	0.101559	47	-24
Tibetan.Spaniel	Chow.Chow	0.189739	2	0.242545	3	-1	0.17924	4	-2
Tibetan.Spaniel	Collie	0.137639	18	0.217181	8	10	0.153675	13	5
Tibetan.Spaniel	Dachshund	0.048914	74	0.058584	75	-1	0.047724	73	1
Tibetan.Spaniel	Dalmatian	0.103334	49	0.139255	46	3	0.103628	44	5
Tibetan.Spaniel	Doberman.Pinscher	0.136968	19	0.184876	22	-3	0.127096	29	-10
Tibetan.Spaniel	English.Bulldog	0.117385	34	0.185929	21	13	0.140084	20	14
Tibetan.Spaniel	English.Cocker.Spaniel	0.123872	26	0.165487	31	-5	0.122107	31	-5
Tibetan.Spaniel	English.Setter	0.10033	53	0.131886	50	3	0.09951	49	4
Tibetan.Spaniel	English.Springer.Spaniel	0.078693	66	0.103645	65	1	0.072878	64	2
Tibetan.Spaniel	Field.Spaniel	0.150305	8	0.217452	7	1	0.161198	9	-1
Tibetan.Spaniel	Flat.coated.Retriever	0.114037	39	0.160922	33	6	0.120367	33	6
Tibetan.Spaniel	French.Bulldog	0.075182	67	0.113392	59	8	0.083217	60	7
Tibetan.Spaniel	German.Shepherd.Dog	0.073498	68	0.090766	70	-2	0.062116	72	-4
Tibetan.Spaniel	German.Shorthaired.Pointer	0.11844	33	0.155758	37	-4	0.099972	48	-15
Tibetan.Spaniel	Giant.Schnauzer	0.098101	56	0.138718	47	9	0.103234	45	11
Tibetan.Spaniel	Golden.Retriever	0.048484	75	0.067886	73	2	0.04078	75	0
Tibetan.Spaniel	Great.Dane	0.083305	63	0.109327	61	2	0.085286	59	4
Tibetan.Spaniel	Greyhound	0.086143	62	0.093319	68	-6	0.06287	71	-9
Tibetan.Spaniel	Irish.Setter	0.11125	43	0.148189	42	1	0.114615	36	7
Tibetan.Spaniel	Irish.Water.Spaniel	0.112634	40	0.160121	34	6	0.120449	32	8
Tibetan.Spaniel	Irish.Wolfhound	0.119185	32	0.150671	40	-8	0.090614	55	-23
Tibetan.Spaniel	Keeshond	0.12313	28	0.158369	36	-8	0.119244	34	-6
Tibetan.Spaniel	Labrador.Retriever	0.068903	70	0.093447	67	3	0.069192	66	4
Tibetan.Spaniel	Leonberger	0.130987	21	0.187066	18	3	0.140847	17	4
Tibetan.Spaniel	Lhasa.Apso	0.170047	4	0.186406	20	-16	0.137924	22	-18
Tibetan.Spaniel	Maltese	0.101581	52	0.12956	55	-3	0.093958	52	0
Tibetan.Spaniel	Manchester.Terrier	0.142092	12	0.21671	9	3	0.163934	7	5
Tibetan.Spaniel	Miniature.Pinscher	0.112193	41	0.145781	43	-2	0.105125	43	-2
Tibetan.Spaniel	Miniature.Schnauzer	0.139996	16	0.203207	14	2	0.151217	14	2
Tibetan.Spaniel	Newfoundland	0.111741	42	0.145184	44	-2	0.110478	39	3
Tibetan.Spaniel	Norwich.Terrier	0.150471	7	0.200449	15	-8	0.146123	16	-9
Tibetan.Spaniel	Old.English.Sheepdog	0.110512	44	0.154992	38	6	0.110405	40	4
Tibetan.Spaniel	Pembroke.Welsh.Corgi	0.121519	30	0.170093	28	2	0.132061	24	6
Tibetan.Spaniel	Pointer	0.099849	54	0.105687	64	-10	0.076092	62	-8
Tibetan.Spaniel	Pomeranian	0.102718	50	0.13323	49	1	0.102924	46	4
Tibetan.Spaniel	Rhodesian.Ridgeback	0.088189	59	0.125437	56	3	0.072757	65	-6
Tibetan.Spaniel	Rottweiler	0.116386	35	0.129763	54	-19	0.092914	53	-18
Tibetan.Spaniel	Samoyed	0.138288	17	0.17332	26	-9	0.131097	25	-8
Tibetan.Spaniel	Scottish.Terrier	0.140611	15	0.206625	13	2	0.158038	10	5
Tibetan.Spaniel	Shetland.Sheepdog	0.115307	37	0.166445	30	7	0.127522	28	9
Tibetan.Spaniel	Shih.Tzu	0.211661	1	0.235855	4	-3	0.170261	6	-5
Tibetan.Spaniel	Soft.Coated.Wheaten.Terrier	0.125143	24	0.181004	23	1	0.140535	18	6
Tibetan.Spaniel	St..Bernard	0.101772	51	0.137451	48	3	0.10599	42	9
Tibetan.Spaniel	Staffordshire.Bull.Terrier	0.107737	45	0.16891	29	16	0.127848	27	18
Tibetan.Spaniel	Standard.Schnauzer	0.107583	47	0.129922	53	-6	0.090686	54	-7
Tibetan.Spaniel	Sussex.Spaniel	0.165586	5	0.274756	1	4	0.204918	1	4
Tibetan.Spaniel	Tibetan.Terrier	0.141776	13	0.176462	24	-11	0.140141	19	-6
Tibetan.Spaniel	Vizsla	0.088155	60	0.109253	62	-2	0.07485	63	-3
Tibetan.Spaniel	Weimaraner	0.103978	48	0.143744	45	3	0.107132	41	7
Tibetan.Spaniel	Welsh.Springer.Spaniel	0.129464	22	0.18682	19	3	0.136927	23	-1
Tibetan.Spaniel	Welsh.Terrier	0.123045	29	0.175499	25	4	0.130115	26	3
Tibetan.Spaniel	West.Highland.White.Terrier	0.123531	27	0.131472	51	-24	0.098308	50	-23
Tibetan.Spaniel	Yorkshire.Terrier	0.098373	55	0.130588	52	3	0.097805	51	4
