# Supplementary material for: Systematically identifying genetic signatures including novel SNP-clusters, nonsense variants, frame-shift INDELs, and long STR expansions that potentially link to unknown phenotypes existing in dog breeds
Source: BMC Genomics. 2023 Jun 5;24:302. doi: 10.1186/s12864-023-09390-6 (PMC10240460; doi:10.1186/s12864-023-09390-6)
Supplement: Supplementary file 12 — Additional file 12: Data S10. Detailed list of SNP, INDEL and STR based GS similarity scores for each breed. This zip file contains 76 text files each corresponds to one valid breed involved in this study. Each text file contains detailed pairwise similarity scores calculated using genome-wide SNP, INDEL and STR GS. [file 12864_2023_9390_MOESM12_ESM.zip › Tibetan.Terrier.txt]

#Breed1	Breed2	SNP GS based similarity	SNP GS based similarity rank	INDEL GS based similarity	INDEL GS based similarity rank	Rank change between INDEL and SNP based score	STR GS based similarity	STR GS based similarity rank	Rank change between STR and SNP based score
Tibetan.Terrier	Airedale.Terrier	0.155323	3	0.227793	3	0	0.196071	3	0
Tibetan.Terrier	Akita	0.142407	12	0.188069	14	-2	0.146443	17	-5
Tibetan.Terrier	Alaskan.Malamute	0.145128	11	0.195945	12	-1	0.161045	11	0
Tibetan.Terrier	American.Eskimo.Dog	0.090423	61	0.10869	61	0	0.0917	59	2
Tibetan.Terrier	American.Staffordshire.Terrier	0.086432	65	0.111557	59	6	0.089237	60	5
Tibetan.Terrier	Australian.Shepherd	0.072976	68	0.087836	68	0	0.068302	69	-1
Tibetan.Terrier	Basset.Hound	0.122546	29	0.15765	32	-3	0.120769	36	-7
Tibetan.Terrier	Beagle	0.054138	73	0.060057	74	-1	0.050322	73	0
Tibetan.Terrier	Bernese.Mountain.Dog	0.130681	22	0.180612	15	7	0.152146	15	7
Tibetan.Terrier	Bichon.Frise	0.079527	66	0.089041	67	-1	0.069508	67	-1
Tibetan.Terrier	Border.Collie	0.068431	71	0.081739	70	1	0.068642	68	3
Tibetan.Terrier	Border.Terrier	0.149512	7	0.213252	8	-1	0.187835	4	3
Tibetan.Terrier	Boston.Terrier	0.064998	72	0.082957	69	3	0.077534	64	8
Tibetan.Terrier	Bouvier.Des.Flandres	0.11558	39	0.151863	35	4	0.11893	37	2
Tibetan.Terrier	Boxer	0.150063	6	0.227045	4	2	0.184619	5	1
Tibetan.Terrier	Briard	0.125496	28	0.161165	29	-1	0.129689	30	-2
Tibetan.Terrier	Bull.Terrier	0.150531	5	0.230583	2	3	0.199894	2	3
Tibetan.Terrier	Bullmastiff	0.125633	27	0.178766	16	11	0.137418	25	2
Tibetan.Terrier	Cairn.Terrier	0.110864	46	0.148445	37	9	0.115188	39	7
Tibetan.Terrier	Chesapeake.Bay.Retriever	0.089096	62	0.113985	58	4	0.092303	58	4
Tibetan.Terrier	Chihuahua	0.090646	60	0.106627	62	-2	0.095028	55	5
Tibetan.Terrier	Chinese.Shar.pei	0.106731	49	0.133895	50	-1	0.094167	57	-8
Tibetan.Terrier	Chow.Chow	0.159016	2	0.215602	5	-3	0.17204	7	-5
Tibetan.Terrier	Collie	0.146592	9	0.214442	6	3	0.162722	10	-1
Tibetan.Terrier	Dachshund	0.046807	75	0.050267	75	0	0.039805	75	0
Tibetan.Terrier	Dalmatian	0.105049	51	0.134573	48	3	0.106056	47	4
Tibetan.Terrier	Doberman.Pinscher	0.139157	17	0.168201	25	-8	0.13755	23	-6
Tibetan.Terrier	English.Bulldog	0.118828	34	0.175101	22	12	0.147273	16	18
Tibetan.Terrier	English.Cocker.Spaniel	0.129518	23	0.164892	27	-4	0.132359	27	-4
Tibetan.Terrier	English.Setter	0.10507	50	0.13833	44	6	0.111431	42	8
Tibetan.Terrier	English.Springer.Spaniel	0.08866	63	0.106325	63	0	0.083834	62	1
Tibetan.Terrier	Field.Spaniel	0.145744	10	0.199997	11	-1	0.164293	9	1
Tibetan.Terrier	Flat.coated.Retriever	0.112076	45	0.149011	36	9	0.126501	32	13
Tibetan.Terrier	French.Bulldog	0.073923	67	0.10223	64	3	0.072751	66	1
Tibetan.Terrier	German.Shepherd.Dog	0.068968	70	0.078652	72	-2	0.063747	72	-2
Tibetan.Terrier	German.Shorthaired.Pointer	0.118141	36	0.144499	40	-4	0.105441	48	-12
Tibetan.Terrier	Giant.Schnauzer	0.099191	55	0.127983	51	4	0.10279	50	5
Tibetan.Terrier	Golden.Retriever	0.052957	74	0.068339	73	1	0.045773	74	0
Tibetan.Terrier	Great.Dane	0.091469	59	0.115386	57	2	0.107168	46	13
Tibetan.Terrier	Greyhound	0.088306	64	0.080567	71	-7	0.068256	70	-6
Tibetan.Terrier	Irish.Setter	0.114812	42	0.148095	38	4	0.124921	34	8
Tibetan.Terrier	Irish.Water.Spaniel	0.11714	37	0.160002	31	6	0.128498	31	6
Tibetan.Terrier	Irish.Wolfhound	0.119211	33	0.135957	47	-14	0.094906	56	-23
Tibetan.Terrier	Keeshond	0.114211	43	0.144814	39	4	0.116285	38	5
Tibetan.Terrier	Labrador.Retriever	0.071969	69	0.089831	66	3	0.06403	71	-2
Tibetan.Terrier	Leonberger	0.128003	24	0.173295	23	1	0.143285	18	6
Tibetan.Terrier	Lhasa.Apso	0.127699	26	0.153624	33	-7	0.124734	35	-9
Tibetan.Terrier	Maltese	0.099053	56	0.117589	56	0	0.101687	53	3
Tibetan.Terrier	Manchester.Terrier	0.149094	8	0.214256	7	1	0.171908	8	0
Tibetan.Terrier	Miniature.Pinscher	0.114844	41	0.137613	45	-4	0.108982	44	-3
Tibetan.Terrier	Miniature.Schnauzer	0.141198	16	0.195244	13	3	0.159377	12	4
Tibetan.Terrier	Newfoundland	0.109051	47	0.134355	49	-2	0.102184	51	-4
Tibetan.Terrier	Norwich.Terrier	0.154462	4	0.20084	10	-6	0.154044	14	-10
Tibetan.Terrier	Old.English.Sheepdog	0.116006	38	0.153262	34	4	0.12643	33	5
Tibetan.Terrier	Pembroke.Welsh.Corgi	0.120833	31	0.161112	30	1	0.137472	24	7
Tibetan.Terrier	Pointer	0.100005	54	0.099541	65	-11	0.080987	63	-9
Tibetan.Terrier	Pomeranian	0.11214	44	0.139959	41	3	0.115122	40	4
Tibetan.Terrier	Rhodesian.Ridgeback	0.093675	58	0.118209	55	3	0.077364	65	-7
Tibetan.Terrier	Rottweiler	0.127911	25	0.127902	52	-27	0.10954	43	-18
Tibetan.Terrier	Samoyed	0.133652	20	0.168696	24	-4	0.136085	26	-6
Tibetan.Terrier	Scottish.Terrier	0.142207	13	0.203689	9	4	0.182434	6	7
Tibetan.Terrier	Shetland.Sheepdog	0.120619	32	0.162008	28	4	0.129759	29	3
Tibetan.Terrier	Shih.Tzu	0.141729	15	0.178176	18	-3	0.137935	22	-7
Tibetan.Terrier	Soft.Coated.Wheaten.Terrier	0.138716	18	0.176602	20	-2	0.154129	13	5
Tibetan.Terrier	St..Bernard	0.104349	52	0.136093	46	6	0.107678	45	7
Tibetan.Terrier	Staffordshire.Bull.Terrier	0.11824	35	0.165618	26	9	0.132151	28	7
Tibetan.Terrier	Standard.Schnauzer	0.11547	40	0.138682	43	-3	0.112603	41	-1
Tibetan.Terrier	Sussex.Spaniel	0.167884	1	0.260247	1	0	0.21056	1	0
Tibetan.Terrier	Tibetan.Spaniel	0.141776	14	0.176462	21	-7	0.140141	20	-6
Tibetan.Terrier	Vizsla	0.093688	57	0.108806	60	-3	0.087747	61	-4
Tibetan.Terrier	Weimaraner	0.106848	48	0.139501	42	6	0.103241	49	-1
Tibetan.Terrier	Welsh.Springer.Spaniel	0.134492	19	0.178652	17	2	0.140649	19	0
Tibetan.Terrier	Welsh.Terrier	0.132468	21	0.178034	19	2	0.139364	21	0
Tibetan.Terrier	West.Highland.White.Terrier	0.121899	30	0.119131	54	-24	0.096667	54	-24
Tibetan.Terrier	Yorkshire.Terrier	0.100081	53	0.123604	53	0	0.102136	52	1
