# Supplementary material for: Systematically identifying genetic signatures including novel SNP-clusters, nonsense variants, frame-shift INDELs, and long STR expansions that potentially link to unknown phenotypes existing in dog breeds
Source: BMC Genomics. 2023 Jun 5;24:302. doi: 10.1186/s12864-023-09390-6 (PMC10240460; doi:10.1186/s12864-023-09390-6)
Supplement: Supplementary file 12 — Additional file 12: Data S10. Detailed list of SNP, INDEL and STR based GS similarity scores for each breed. This zip file contains 76 text files each corresponds to one valid breed involved in this study. Each text file contains detailed pairwise similarity scores calculated using genome-wide SNP, INDEL and STR GS. [file 12864_2023_9390_MOESM12_ESM.zip › Vizsla.txt]

#Breed1	Breed2	SNP GS based similarity	SNP GS based similarity rank	INDEL GS based similarity	INDEL GS based similarity rank	Rank change between INDEL and SNP based score	STR GS based similarity	STR GS based similarity rank	Rank change between STR and SNP based score
Vizsla	Airedale.Terrier	0.122428	3	0.154889	3	0	0.123739	3	0
Vizsla	Akita	0.089554	40	0.118077	24	16	0.089527	22	18
Vizsla	Alaskan.Malamute	0.093543	31	0.12321	17	14	0.096562	17	14
Vizsla	American.Eskimo.Dog	0.069347	60	0.074827	62	-2	0.057271	59	1
Vizsla	American.Staffordshire.Terrier	0.062036	65	0.075246	60	5	0.058521	57	8
Vizsla	Australian.Shepherd	0.061759	66	0.064588	65	1	0.047803	66	0
Vizsla	Basset.Hound	0.094251	27	0.104673	39	-12	0.077245	41	-14
Vizsla	Beagle	0.041409	75	0.044062	74	1	0.032902	72	3
Vizsla	Bernese.Mountain.Dog	0.103034	20	0.128644	13	7	0.098662	15	5
Vizsla	Bichon.Frise	0.058061	68	0.062889	67	1	0.044933	69	-1
Vizsla	Border.Collie	0.051719	70	0.0531	71	-1	0.043153	71	-1
Vizsla	Border.Terrier	0.108369	12	0.1374	8	4	0.112061	5	7
Vizsla	Boston.Terrier	0.048209	72	0.057752	70	2	0.051695	64	8
Vizsla	Bouvier.Des.Flandres	0.086255	44	0.097029	45	-1	0.07142	46	-2
Vizsla	Boxer	0.105934	15	0.144494	5	10	0.111218	6	9
Vizsla	Briard	0.097234	24	0.11293	29	-5	0.082698	33	-9
Vizsla	Bull.Terrier	0.110187	9	0.156115	2	7	0.125252	2	7
Vizsla	Bullmastiff	0.090124	37	0.109436	33	4	0.083639	31	6
Vizsla	Cairn.Terrier	0.085807	45	0.103449	41	4	0.080127	37	8
Vizsla	Chesapeake.Bay.Retriever	0.073391	56	0.077076	59	-3	0.063296	53	3
Vizsla	Chihuahua	0.068472	61	0.072439	64	-3	0.0617	56	5
Vizsla	Chinese.Shar.pei	0.066668	62	0.084546	54	8	0.057991	58	4
Vizsla	Chow.Chow	0.094257	26	0.131462	12	14	0.098819	14	12
Vizsla	Collie	0.105391	16	0.137812	7	9	0.1068	9	7
Vizsla	Dachshund	0.043713	74	0.039479	75	-1	0.029373	74	0
Vizsla	Dalmatian	0.091088	36	0.101065	43	-7	0.079722	39	-3
Vizsla	Doberman.Pinscher	0.109749	10	0.133046	11	-1	0.098949	13	-3
Vizsla	English.Bulldog	0.081145	49	0.116302	26	23	0.094466	18	31
Vizsla	English.Cocker.Spaniel	0.101804	21	0.119109	21	0	0.09801	16	5
Vizsla	English.Setter	0.115695	6	0.121603	20	-14	0.087802	27	-21
Vizsla	English.Springer.Spaniel	0.071072	59	0.075162	61	-2	0.056448	61	-2
Vizsla	Field.Spaniel	0.123325	2	0.148205	4	-2	0.113773	4	-2
Vizsla	Flat.coated.Retriever	0.092346	32	0.111418	30	2	0.084442	30	2
Vizsla	French.Bulldog	0.049724	71	0.062603	68	3	0.046845	67	4
Vizsla	German.Shepherd.Dog	0.058247	67	0.061723	69	-2	0.045385	68	-1
Vizsla	German.Shorthaired.Pointer	0.117942	5	0.11561	27	-22	0.0791	40	-35
Vizsla	Giant.Schnauzer	0.077927	54	0.089103	53	1	0.069881	47	7
Vizsla	Golden.Retriever	0.045401	73	0.046227	73	0	0.028154	75	-2
Vizsla	Great.Dane	0.071099	58	0.079725	58	0	0.055433	62	-4
Vizsla	Greyhound	0.066633	63	0.063015	66	-3	0.043558	70	-7
Vizsla	Irish.Setter	0.114861	7	0.122149	19	-12	0.088392	26	-19
Vizsla	Irish.Water.Spaniel	0.104233	17	0.122372	18	-1	0.092063	19	-2
Vizsla	Irish.Wolfhound	0.091791	35	0.101668	42	-7	0.066928	50	-15
Vizsla	Keeshond	0.089639	39	0.105449	37	2	0.080979	35	4
Vizsla	Labrador.Retriever	0.052119	69	0.053054	72	-3	0.032829	73	-4
Vizsla	Leonberger	0.100203	22	0.118869	22	0	0.090745	21	1
Vizsla	Lhasa.Apso	0.07938	52	0.094164	48	4	0.074498	44	8
Vizsla	Maltese	0.074962	55	0.08068	57	-2	0.055072	63	-8
Vizsla	Manchester.Terrier	0.106351	14	0.135339	9	5	0.105963	10	4
Vizsla	Miniature.Pinscher	0.089266	42	0.098222	44	-2	0.073133	45	-3
Vizsla	Miniature.Schnauzer	0.099668	23	0.123214	16	7	0.091746	20	3
Vizsla	Newfoundland	0.092222	34	0.107248	36	-2	0.089248	23	11
Vizsla	Norwich.Terrier	0.109371	11	0.140169	6	5	0.105316	11	0
Vizsla	Old.English.Sheepdog	0.079489	51	0.090935	51	0	0.066971	49	2
Vizsla	Pembroke.Welsh.Corgi	0.093987	28	0.118645	23	5	0.09905	12	16
Vizsla	Pointer	0.119146	4	0.095162	47	-43	0.065218	52	-48
Vizsla	Pomeranian	0.080895	50	0.090725	52	-2	0.0627	55	-5
Vizsla	Rhodesian.Ridgeback	0.073107	57	0.082686	56	1	0.048828	65	-8
Vizsla	Rottweiler	0.092324	33	0.093625	49	-16	0.075162	42	-9
Vizsla	Samoyed	0.089786	38	0.11005	32	6	0.081822	34	4
Vizsla	Scottish.Terrier	0.103401	18	0.133742	10	8	0.106906	8	10
Vizsla	Shetland.Sheepdog	0.08499	46	0.10488	38	8	0.080825	36	10
Vizsla	Shih.Tzu	0.093833	29	0.117789	25	4	0.087054	29	0
Vizsla	Soft.Coated.Wheaten.Terrier	0.103172	19	0.126242	14	5	0.109819	7	12
Vizsla	St..Bernard	0.084137	47	0.091395	50	-3	0.066613	51	-4
Vizsla	Staffordshire.Bull.Terrier	0.078273	53	0.10364	40	13	0.080028	38	15
Vizsla	Standard.Schnauzer	0.081538	48	0.096905	46	2	0.069512	48	0
Vizsla	Sussex.Spaniel	0.135132	1	0.177742	1	0	0.135377	1	0
Vizsla	Tibetan.Spaniel	0.088155	43	0.109253	34	9	0.07485	43	0
Vizsla	Tibetan.Terrier	0.093688	30	0.108806	35	-5	0.087747	28	2
Vizsla	Weimaraner	0.11138	8	0.111156	31	-23	0.083615	32	-24
Vizsla	Welsh.Springer.Spaniel	0.106802	13	0.123489	15	-2	0.089093	24	-11
Vizsla	Welsh.Terrier	0.095849	25	0.114699	28	-3	0.088748	25	0
Vizsla	West.Highland.White.Terrier	0.089305	41	0.084274	55	-14	0.063059	54	-13
Vizsla	Yorkshire.Terrier	0.066451	64	0.074399	63	1	0.057221	60	4
