# Supplementary material for: Systematically identifying genetic signatures including novel SNP-clusters, nonsense variants, frame-shift INDELs, and long STR expansions that potentially link to unknown phenotypes existing in dog breeds
Source: BMC Genomics. 2023 Jun 5;24:302. doi: 10.1186/s12864-023-09390-6 (PMC10240460; doi:10.1186/s12864-023-09390-6)
Supplement: Supplementary file 12 — Additional file 12: Data S10. Detailed list of SNP, INDEL and STR based GS similarity scores for each breed. This zip file contains 76 text files each corresponds to one valid breed involved in this study. Each text file contains detailed pairwise similarity scores calculated using genome-wide SNP, INDEL and STR GS. [file 12864_2023_9390_MOESM12_ESM.zip › Weimaraner.txt]

#Breed1	Breed2	SNP GS based similarity	SNP GS based similarity rank	INDEL GS based similarity	INDEL GS based similarity rank	Rank change between INDEL and SNP based score	STR GS based similarity	STR GS based similarity rank	Rank change between STR and SNP based score
Weimaraner	Airedale.Terrier	0.142451	2	0.202337	3	-1	0.169422	3	-1
Weimaraner	Akita	0.108424	38	0.162422	16	22	0.121789	22	16
Weimaraner	Alaskan.Malamute	0.114632	25	0.163909	15	10	0.132122	14	11
Weimaraner	American.Eskimo.Dog	0.08034	62	0.093483	63	-1	0.071038	62	0
Weimaraner	American.Staffordshire.Terrier	0.080097	63	0.102578	61	2	0.081313	57	6
Weimaraner	Australian.Shepherd	0.072923	66	0.086813	66	0	0.062237	67	-1
Weimaraner	Basset.Hound	0.108933	36	0.132198	40	-4	0.100695	42	-6
Weimaraner	Beagle	0.051126	74	0.053048	74	0	0.045552	73	1
Weimaraner	Bernese.Mountain.Dog	0.12414	12	0.165811	14	-2	0.126665	17	-5
Weimaraner	Bichon.Frise	0.065372	67	0.07448	69	-2	0.054237	69	-2
Weimaraner	Border.Collie	0.063989	69	0.073364	70	-1	0.053036	70	-1
Weimaraner	Border.Terrier	0.128577	10	0.178303	8	2	0.153751	5	5
Weimaraner	Boston.Terrier	0.055632	72	0.069098	72	0	0.063971	66	6
Weimaraner	Bouvier.Des.Flandres	0.112114	30	0.139015	33	-3	0.11859	25	5
Weimaraner	Boxer	0.134354	5	0.196222	4	1	0.157249	4	1
Weimaraner	Briard	0.116157	22	0.148941	25	-3	0.121294	23	-1
Weimaraner	Bull.Terrier	0.132549	7	0.207939	2	5	0.171681	2	5
Weimaraner	Bullmastiff	0.112334	28	0.156351	20	8	0.123488	20	8
Weimaraner	Cairn.Terrier	0.097053	52	0.120936	46	6	0.102446	39	13
Weimaraner	Chesapeake.Bay.Retriever	0.088665	57	0.106623	57	0	0.081617	56	1
Weimaraner	Chihuahua	0.082981	61	0.094988	62	-1	0.07893	59	2
Weimaraner	Chinese.Shar.pei	0.079178	64	0.109111	55	9	0.074517	61	3
Weimaraner	Chow.Chow	0.111032	35	0.173189	11	24	0.136709	10	25
Weimaraner	Collie	0.130959	8	0.190283	6	2	0.145191	7	1
Weimaraner	Dachshund	0.048088	75	0.051988	75	0	0.042931	75	0
Weimaraner	Dalmatian	0.098671	50	0.117856	49	1	0.089377	50	0
Weimaraner	Doberman.Pinscher	0.134148	6	0.159827	17	-11	0.126597	19	-13
Weimaraner	English.Bulldog	0.112321	29	0.159117	18	11	0.133233	11	18
Weimaraner	English.Cocker.Spaniel	0.114833	24	0.138549	34	-10	0.113949	30	-6
Weimaraner	English.Setter	0.108023	39	0.131807	41	-2	0.10324	37	2
Weimaraner	English.Springer.Spaniel	0.079068	65	0.089831	64	1	0.068233	64	1
Weimaraner	Field.Spaniel	0.136081	4	0.183387	7	-3	0.145628	6	-2
Weimaraner	Flat.coated.Retriever	0.112665	27	0.137943	35	-8	0.108428	33	-6
Weimaraner	French.Bulldog	0.063161	70	0.087649	65	5	0.069082	63	7
Weimaraner	German.Shepherd.Dog	0.061421	71	0.070616	71	0	0.04964	72	-1
Weimaraner	German.Shorthaired.Pointer	0.119663	19	0.135993	36	-17	0.102294	40	-21
Weimaraner	Giant.Schnauzer	0.097775	51	0.118689	48	3	0.097663	45	6
Weimaraner	Golden.Retriever	0.052627	73	0.059007	73	0	0.044912	74	-1
Weimaraner	Great.Dane	0.086729	59	0.106722	56	3	0.086204	51	8
Weimaraner	Greyhound	0.091336	56	0.084401	67	-11	0.052477	71	-15
Weimaraner	Irish.Setter	0.113456	26	0.140434	31	-5	0.113013	31	-5
Weimaraner	Irish.Water.Spaniel	0.122	15	0.155248	21	-6	0.11716	27	-12
Weimaraner	Irish.Wolfhound	0.119102	20	0.1292	43	-23	0.092705	47	-27
Weimaraner	Keeshond	0.10674	42	0.129942	42	0	0.108028	34	8
Weimaraner	Labrador.Retriever	0.064821	68	0.075105	68	0	0.062178	68	0
Weimaraner	Leonberger	0.121231	17	0.154866	22	-5	0.122566	21	-4
Weimaraner	Lhasa.Apso	0.103617	46	0.132969	39	7	0.102616	38	8
Weimaraner	Maltese	0.09668	54	0.1144	52	2	0.084204	53	1
Weimaraner	Manchester.Terrier	0.129598	9	0.195732	5	4	0.142272	9	0
Weimaraner	Miniature.Pinscher	0.102056	47	0.123058	45	2	0.094967	46	1
Weimaraner	Miniature.Schnauzer	0.123812	14	0.171629	12	2	0.133098	12	2
Weimaraner	Newfoundland	0.111364	34	0.135953	37	-3	0.100684	43	-9
Weimaraner	Norwich.Terrier	0.138012	3	0.175979	9	-6	0.132181	13	-10
Weimaraner	Old.English.Sheepdog	0.104035	43	0.133496	38	5	0.102143	41	2
Weimaraner	Pembroke.Welsh.Corgi	0.111884	32	0.140916	29	3	0.119846	24	8
Weimaraner	Pointer	0.108697	37	0.102856	60	-23	0.078243	60	-23
Weimaraner	Pomeranian	0.094276	55	0.115615	51	4	0.092594	48	7
Weimaraner	Rhodesian.Ridgeback	0.08639	60	0.105127	58	2	0.067783	65	-5
Weimaraner	Rottweiler	0.119932	18	0.123519	44	-26	0.099042	44	-26
Weimaraner	Samoyed	0.103892	45	0.141007	28	17	0.114951	29	16
Weimaraner	Scottish.Terrier	0.124024	13	0.174687	10	3	0.144973	8	5
Weimaraner	Shetland.Sheepdog	0.112005	31	0.145976	26	5	0.115338	28	3
Weimaraner	Shih.Tzu	0.121481	16	0.157905	19	-3	0.126916	16	0
Weimaraner	Soft.Coated.Wheaten.Terrier	0.115689	23	0.153148	24	-1	0.126617	18	5
Weimaraner	St..Bernard	0.097044	53	0.120312	47	6	0.091479	49	4
Weimaraner	Staffordshire.Bull.Terrier	0.101388	49	0.140551	30	19	0.110744	32	17
Weimaraner	Standard.Schnauzer	0.101481	48	0.117142	50	-2	0.085142	52	-4
Weimaraner	Sussex.Spaniel	0.148745	1	0.227372	1	0	0.180546	1	0
Weimaraner	Tibetan.Spaniel	0.103978	44	0.143744	27	17	0.107132	35	9
Weimaraner	Tibetan.Terrier	0.106848	41	0.139501	32	9	0.103241	36	5
Weimaraner	Vizsla	0.11138	33	0.111156	53	-20	0.083615	55	-22
Weimaraner	Welsh.Springer.Spaniel	0.128449	11	0.166808	13	-2	0.12814	15	-4
Weimaraner	Welsh.Terrier	0.116175	21	0.153567	23	-2	0.118577	26	-5
Weimaraner	West.Highland.White.Terrier	0.107175	40	0.110144	54	-14	0.084107	54	-14
Weimaraner	Yorkshire.Terrier	0.087059	58	0.104616	59	-1	0.081226	58	0
