# Supplementary material for: Systematically identifying genetic signatures including novel SNP-clusters, nonsense variants, frame-shift INDELs, and long STR expansions that potentially link to unknown phenotypes existing in dog breeds
Source: BMC Genomics. 2023 Jun 5;24:302. doi: 10.1186/s12864-023-09390-6 (PMC10240460; doi:10.1186/s12864-023-09390-6)
Supplement: Supplementary file 12 — Additional file 12: Data S10. Detailed list of SNP, INDEL and STR based GS similarity scores for each breed. This zip file contains 76 text files each corresponds to one valid breed involved in this study. Each text file contains detailed pairwise similarity scores calculated using genome-wide SNP, INDEL and STR GS. [file 12864_2023_9390_MOESM12_ESM.zip › Welsh.Springer.Spaniel.txt]

#Breed1	Breed2	SNP GS based similarity	SNP GS based similarity rank	INDEL GS based similarity	INDEL GS based similarity rank	Rank change between INDEL and SNP based score	STR GS based similarity	STR GS based similarity rank	Rank change between STR and SNP based score
Welsh.Springer.Spaniel	Airedale.Terrier	0.173705	5	0.263734	4	1	0.21063	3	2
Welsh.Springer.Spaniel	Akita	0.132807	33	0.213891	13	20	0.156302	16	17
Welsh.Springer.Spaniel	Alaskan.Malamute	0.138027	24	0.205604	16	8	0.164881	13	11
Welsh.Springer.Spaniel	American.Eskimo.Dog	0.094434	63	0.121909	63	0	0.089109	62	1
Welsh.Springer.Spaniel	American.Staffordshire.Terrier	0.097681	61	0.13435	56	5	0.102104	56	5
Welsh.Springer.Spaniel	Australian.Shepherd	0.079938	69	0.101688	66	3	0.079425	66	3
Welsh.Springer.Spaniel	Basset.Hound	0.140126	19	0.188495	25	-6	0.135057	32	-13
Welsh.Springer.Spaniel	Beagle	0.05988	74	0.069222	74	0	0.051198	75	-1
Welsh.Springer.Spaniel	Bernese.Mountain.Dog	0.148705	15	0.212303	14	1	0.162166	14	1
Welsh.Springer.Spaniel	Bichon.Frise	0.084917	67	0.098517	69	-2	0.066864	71	-4
Welsh.Springer.Spaniel	Border.Collie	0.073502	71	0.088102	72	-1	0.067732	70	1
Welsh.Springer.Spaniel	Border.Terrier	0.156168	11	0.229345	11	0	0.184955	8	3
Welsh.Springer.Spaniel	Boston.Terrier	0.07225	72	0.0995	68	4	0.081365	65	7
Welsh.Springer.Spaniel	Bouvier.Des.Flandres	0.129456	38	0.173029	35	3	0.132349	34	4
Welsh.Springer.Spaniel	Boxer	0.159024	9	0.254074	5	4	0.196063	5	4
Welsh.Springer.Spaniel	Briard	0.138842	22	0.190244	22	0	0.139368	29	-7
Welsh.Springer.Spaniel	Bull.Terrier	0.164322	7	0.264965	3	4	0.21755	2	5
Welsh.Springer.Spaniel	Bullmastiff	0.136346	27	0.203511	18	9	0.151471	19	8
Welsh.Springer.Spaniel	Cairn.Terrier	0.123524	44	0.16759	37	7	0.123991	38	6
Welsh.Springer.Spaniel	Chesapeake.Bay.Retriever	0.103598	58	0.135141	55	3	0.105046	54	4
Welsh.Springer.Spaniel	Chihuahua	0.094091	64	0.116206	64	0	0.097197	59	5
Welsh.Springer.Spaniel	Chinese.Shar.pei	0.099748	60	0.149281	47	13	0.099396	58	2
Welsh.Springer.Spaniel	Chow.Chow	0.141615	17	0.234354	8	9	0.179709	9	8
Welsh.Springer.Spaniel	Collie	0.153219	13	0.235316	7	6	0.171633	10	3
Welsh.Springer.Spaniel	Dachshund	0.058621	75	0.067922	75	0	0.05123	74	1
Welsh.Springer.Spaniel	Dalmatian	0.124137	42	0.159312	42	0	0.117783	42	0
Welsh.Springer.Spaniel	Doberman.Pinscher	0.15435	12	0.191188	21	-9	0.143979	24	-12
Welsh.Springer.Spaniel	English.Bulldog	0.1306	36	0.204247	17	19	0.16005	15	21
Welsh.Springer.Spaniel	English.Cocker.Spaniel	0.180844	4	0.210027	15	-11	0.15357	17	-13
Welsh.Springer.Spaniel	English.Setter	0.124654	41	0.153156	46	-5	0.117719	43	-2
Welsh.Springer.Spaniel	English.Springer.Spaniel	0.10632	55	0.122089	62	-7	0.086611	64	-9
Welsh.Springer.Spaniel	Field.Spaniel	0.216943	2	0.270266	2	0	0.202492	4	-2
Welsh.Springer.Spaniel	Flat.coated.Retriever	0.135293	29	0.18101	30	-1	0.13495	33	-4
Welsh.Springer.Spaniel	French.Bulldog	0.092487	65	0.13228	59	6	0.095228	60	5
Welsh.Springer.Spaniel	German.Shepherd.Dog	0.076407	70	0.097622	70	0	0.063263	72	-2
Welsh.Springer.Spaniel	German.Shorthaired.Pointer	0.133556	31	0.162837	39	-8	0.110604	47	-16
Welsh.Springer.Spaniel	Giant.Schnauzer	0.115628	51	0.14824	50	1	0.108365	52	-1
Welsh.Springer.Spaniel	Golden.Retriever	0.061656	73	0.076625	73	0	0.052804	73	0
Welsh.Springer.Spaniel	Great.Dane	0.101941	59	0.132987	58	1	0.10862	50	9
Welsh.Springer.Spaniel	Greyhound	0.089855	66	0.094891	71	-5	0.068207	69	-3
Welsh.Springer.Spaniel	Irish.Setter	0.137055	25	0.174175	34	-9	0.137232	30	-5
Welsh.Springer.Spaniel	Irish.Water.Spaniel	0.143096	16	0.187837	26	-10	0.144147	23	-7
Welsh.Springer.Spaniel	Irish.Wolfhound	0.131499	34	0.159594	41	-7	0.101778	57	-23
Welsh.Springer.Spaniel	Keeshond	0.118322	47	0.161835	40	7	0.126089	37	10
Welsh.Springer.Spaniel	Labrador.Retriever	0.082157	68	0.10013	67	1	0.07786	67	1
Welsh.Springer.Spaniel	Leonberger	0.138358	23	0.194015	19	4	0.146498	21	2
Welsh.Springer.Spaniel	Lhasa.Apso	0.115941	50	0.157158	44	6	0.120467	41	9
Welsh.Springer.Spaniel	Maltese	0.108779	53	0.133961	57	-4	0.104058	55	-2
Welsh.Springer.Spaniel	Manchester.Terrier	0.160188	8	0.246022	6	2	0.18733	6	2
Welsh.Springer.Spaniel	Miniature.Pinscher	0.119633	45	0.154722	45	0	0.116692	44	1
Welsh.Springer.Spaniel	Miniature.Schnauzer	0.15078	14	0.216398	12	2	0.165001	12	2
Welsh.Springer.Spaniel	Newfoundland	0.13332	32	0.168279	36	-4	0.120705	40	-8
Welsh.Springer.Spaniel	Norwich.Terrier	0.171797	6	0.230987	9	-3	0.171198	11	-5
Welsh.Springer.Spaniel	Old.English.Sheepdog	0.117602	48	0.158461	43	5	0.121152	39	9
Welsh.Springer.Spaniel	Pembroke.Welsh.Corgi	0.139978	20	0.182597	29	-9	0.146858	20	0
Welsh.Springer.Spaniel	Pointer	0.127458	40	0.115376	65	-25	0.091935	61	-21
Welsh.Springer.Spaniel	Pomeranian	0.105684	56	0.140398	53	3	0.1079	53	3
Welsh.Springer.Spaniel	Rhodesian.Ridgeback	0.094817	62	0.129422	60	2	0.075451	68	-6
Welsh.Springer.Spaniel	Rottweiler	0.1365	26	0.148808	49	-23	0.108469	51	-25
Welsh.Springer.Spaniel	Samoyed	0.123663	43	0.18004	31	12	0.140739	27	16
Welsh.Springer.Spaniel	Scottish.Terrier	0.158777	10	0.230124	10	0	0.18705	7	3
Welsh.Springer.Spaniel	Shetland.Sheepdog	0.131455	35	0.185722	28	7	0.143871	25	10
Welsh.Springer.Spaniel	Shih.Tzu	0.136078	28	0.188892	23	5	0.142242	26	2
Welsh.Springer.Spaniel	Soft.Coated.Wheaten.Terrier	0.141284	18	0.19283	20	-2	0.153241	18	0
Welsh.Springer.Spaniel	St..Bernard	0.109121	52	0.147481	51	1	0.111799	46	6
Welsh.Springer.Spaniel	Staffordshire.Bull.Terrier	0.119319	46	0.174333	33	13	0.129411	35	11
Welsh.Springer.Spaniel	Standard.Schnauzer	0.117395	49	0.143519	52	-3	0.108972	49	0
Welsh.Springer.Spaniel	Sussex.Spaniel	0.206956	3	0.308535	1	2	0.234172	1	2
Welsh.Springer.Spaniel	Tibetan.Spaniel	0.129464	37	0.18682	27	10	0.136927	31	6
Welsh.Springer.Spaniel	Tibetan.Terrier	0.134492	30	0.178652	32	-2	0.140649	28	2
Welsh.Springer.Spaniel	Vizsla	0.106802	54	0.123489	61	-7	0.089093	63	-9
Welsh.Springer.Spaniel	Weimaraner	0.128449	39	0.166808	38	1	0.12814	36	3
Welsh.Springer.Spaniel	Welsh.Terrier	0.135293	29	0.188583	24	5	0.145229	22	7
Welsh.Springer.Spaniel	West.Highland.White.Terrier	0.139835	21	0.149011	48	-27	0.112425	45	-24
Welsh.Springer.Spaniel	Yorkshire.Terrier	0.10473	57	0.136085	54	3	0.109472	48	9
