# Supplementary material for: Systematically identifying genetic signatures including novel SNP-clusters, nonsense variants, frame-shift INDELs, and long STR expansions that potentially link to unknown phenotypes existing in dog breeds
Source: BMC Genomics. 2023 Jun 5;24:302. doi: 10.1186/s12864-023-09390-6 (PMC10240460; doi:10.1186/s12864-023-09390-6)
Supplement: Supplementary file 12 — Additional file 12: Data S10. Detailed list of SNP, INDEL and STR based GS similarity scores for each breed. This zip file contains 76 text files each corresponds to one valid breed involved in this study. Each text file contains detailed pairwise similarity scores calculated using genome-wide SNP, INDEL and STR GS. [file 12864_2023_9390_MOESM12_ESM.zip › Welsh.Terrier.txt]

#Breed1	Breed2	SNP GS based similarity	SNP GS based similarity rank	INDEL GS based similarity	INDEL GS based similarity rank	Rank change between INDEL and SNP based score	STR GS based similarity	STR GS based similarity rank	Rank change between STR and SNP based score
Welsh.Terrier	Airedale.Terrier	0.175844	2	0.248122	3	-1	0.200298	3	-1
Welsh.Terrier	Akita	0.124211	37	0.195528	17	20	0.14036	21	16
Welsh.Terrier	Alaskan.Malamute	0.129999	28	0.192978	19	9	0.152306	17	11
Welsh.Terrier	American.Eskimo.Dog	0.089988	65	0.111724	63	2	0.08828	60	5
Welsh.Terrier	American.Staffordshire.Terrier	0.109142	49	0.13282	53	-4	0.097436	56	-7
Welsh.Terrier	Australian.Shepherd	0.078967	69	0.095786	68	1	0.068881	68	1
Welsh.Terrier	Basset.Hound	0.125418	36	0.173124	32	4	0.12686	34	2
Welsh.Terrier	Beagle	0.055587	74	0.066049	74	0	0.052279	74	0
Welsh.Terrier	Bernese.Mountain.Dog	0.142367	17	0.200047	16	1	0.153449	16	1
Welsh.Terrier	Bichon.Frise	0.080146	68	0.101325	65	3	0.067911	69	-1
Welsh.Terrier	Border.Collie	0.070935	72	0.085542	72	0	0.057957	72	0
Welsh.Terrier	Border.Terrier	0.172934	4	0.238952	5	-1	0.187903	5	-1
Welsh.Terrier	Boston.Terrier	0.080215	67	0.096121	67	0	0.076901	64	3
Welsh.Terrier	Bouvier.Des.Flandres	0.125479	35	0.166129	34	1	0.130758	32	3
Welsh.Terrier	Boxer	0.170167	6	0.247388	4	2	0.188207	4	2
Welsh.Terrier	Briard	0.131438	24	0.176546	27	-3	0.133903	29	-5
Welsh.Terrier	Bull.Terrier	0.17354	3	0.252822	2	1	0.203817	2	1
Welsh.Terrier	Bullmastiff	0.146192	15	0.20047	15	0	0.149924	19	-4
Welsh.Terrier	Cairn.Terrier	0.121931	39	0.159599	36	3	0.120204	39	0
Welsh.Terrier	Chesapeake.Bay.Retriever	0.094398	63	0.117323	60	3	0.086521	63	0
Welsh.Terrier	Chihuahua	0.089798	66	0.111914	62	4	0.086856	62	4
Welsh.Terrier	Chinese.Shar.pei	0.094581	62	0.141861	47	15	0.104708	49	13
Welsh.Terrier	Chow.Chow	0.130627	26	0.215311	10	16	0.164368	12	14
Welsh.Terrier	Collie	0.157441	11	0.232028	6	5	0.172139	8	3
Welsh.Terrier	Dachshund	0.049342	75	0.054536	75	0	0.043287	75	0
Welsh.Terrier	Dalmatian	0.110279	48	0.144945	42	6	0.11307	41	7
Welsh.Terrier	Doberman.Pinscher	0.1589	10	0.193429	18	-8	0.151595	18	-8
Welsh.Terrier	English.Bulldog	0.151966	13	0.2043	13	0	0.169243	10	3
Welsh.Terrier	English.Cocker.Spaniel	0.130962	25	0.174558	30	-5	0.134365	28	-3
Welsh.Terrier	English.Setter	0.105606	52	0.139328	49	3	0.106838	44	8
Welsh.Terrier	English.Springer.Spaniel	0.090823	64	0.110989	64	0	0.087185	61	3
Welsh.Terrier	Field.Spaniel	0.158959	9	0.222988	8	1	0.174966	7	2
Welsh.Terrier	Flat.coated.Retriever	0.12764	31	0.167107	33	-2	0.132292	30	1
Welsh.Terrier	French.Bulldog	0.095903	60	0.130741	57	3	0.090296	58	2
Welsh.Terrier	German.Shepherd.Dog	0.073193	71	0.091342	69	2	0.065248	70	1
Welsh.Terrier	German.Shorthaired.Pointer	0.113223	46	0.143337	44	2	0.098707	55	-9
Welsh.Terrier	Giant.Schnauzer	0.106964	50	0.138928	51	-1	0.106206	47	3
Welsh.Terrier	Golden.Retriever	0.05624	73	0.075206	73	0	0.053627	73	0
Welsh.Terrier	Great.Dane	0.105002	53	0.131508	56	-3	0.106741	45	8
Welsh.Terrier	Greyhound	0.10111	57	0.090304	71	-14	0.064392	71	-14
Welsh.Terrier	Irish.Setter	0.118917	41	0.159661	35	6	0.126748	35	6
Welsh.Terrier	Irish.Water.Spaniel	0.126736	32	0.174387	31	1	0.131725	31	1
Welsh.Terrier	Irish.Wolfhound	0.131522	23	0.148976	41	-18	0.104025	51	-28
Welsh.Terrier	Keeshond	0.117382	43	0.154407	39	4	0.12056	38	5
Welsh.Terrier	Labrador.Retriever	0.074639	70	0.090906	70	0	0.070494	67	3
Welsh.Terrier	Leonberger	0.130438	27	0.181768	23	4	0.13892	24	3
Welsh.Terrier	Lhasa.Apso	0.102876	55	0.139037	50	5	0.102152	53	2
Welsh.Terrier	Maltese	0.097109	59	0.119364	59	0	0.096381	57	2
Welsh.Terrier	Manchester.Terrier	0.162008	8	0.226921	7	1	0.169523	9	-1
Welsh.Terrier	Miniature.Pinscher	0.1109	47	0.13947	48	-1	0.103458	52	-5
Welsh.Terrier	Miniature.Schnauzer	0.148117	14	0.207624	12	2	0.160008	14	0
Welsh.Terrier	Newfoundland	0.128035	30	0.156317	37	-7	0.121315	36	-6
Welsh.Terrier	Norwich.Terrier	0.172827	5	0.213103	11	-6	0.163218	13	-8
Welsh.Terrier	Old.English.Sheepdog	0.117521	42	0.155609	38	4	0.121129	37	5
Welsh.Terrier	Pembroke.Welsh.Corgi	0.145165	16	0.189668	20	-4	0.159129	15	1
Welsh.Terrier	Pointer	0.101114	56	0.100222	66	-10	0.074339	66	-10
Welsh.Terrier	Pomeranian	0.104175	54	0.132364	55	-1	0.101876	54	0
Welsh.Terrier	Rhodesian.Ridgeback	0.098836	58	0.127585	58	0	0.075268	65	-7
Welsh.Terrier	Rottweiler	0.12864	29	0.141927	46	-17	0.106233	46	-17
Welsh.Terrier	Samoyed	0.126602	33	0.175352	29	4	0.13675	26	7
Welsh.Terrier	Scottish.Terrier	0.15594	12	0.218154	9	3	0.179691	6	6
Welsh.Terrier	Shetland.Sheepdog	0.132756	21	0.177418	26	-5	0.137066	25	-4
Welsh.Terrier	Shih.Tzu	0.125883	34	0.183172	22	12	0.134995	27	7
Welsh.Terrier	Soft.Coated.Wheaten.Terrier	0.166441	7	0.20171	14	-7	0.164889	11	-4
Welsh.Terrier	St..Bernard	0.10669	51	0.142508	45	6	0.107866	43	8
Welsh.Terrier	Staffordshire.Bull.Terrier	0.138433	18	0.18173	24	-6	0.139484	22	-4
Welsh.Terrier	Standard.Schnauzer	0.119254	40	0.143875	43	-3	0.10408	50	-10
Welsh.Terrier	Sussex.Spaniel	0.176258	1	0.277289	1	0	0.211978	1	0
Welsh.Terrier	Tibetan.Spaniel	0.123045	38	0.175499	28	10	0.130115	33	5
Welsh.Terrier	Tibetan.Terrier	0.132468	22	0.178034	25	-3	0.139364	23	-1
Welsh.Terrier	Vizsla	0.095849	61	0.114699	61	0	0.088748	59	2
Welsh.Terrier	Weimaraner	0.116175	44	0.153567	40	4	0.118577	40	4
Welsh.Terrier	Welsh.Springer.Spaniel	0.135293	20	0.188583	21	-1	0.145229	20	0
Welsh.Terrier	West.Highland.White.Terrier	0.135489	19	0.136757	52	-33	0.105745	48	-29
Welsh.Terrier	Yorkshire.Terrier	0.114993	45	0.132724	54	-9	0.10818	42	3
