# Supplementary material for: Systematically identifying genetic signatures including novel SNP-clusters, nonsense variants, frame-shift INDELs, and long STR expansions that potentially link to unknown phenotypes existing in dog breeds
Source: BMC Genomics. 2023 Jun 5;24:302. doi: 10.1186/s12864-023-09390-6 (PMC10240460; doi:10.1186/s12864-023-09390-6)
Supplement: Supplementary file 12 — Additional file 12: Data S10. Detailed list of SNP, INDEL and STR based GS similarity scores for each breed. This zip file contains 76 text files each corresponds to one valid breed involved in this study. Each text file contains detailed pairwise similarity scores calculated using genome-wide SNP, INDEL and STR GS. [file 12864_2023_9390_MOESM12_ESM.zip › West.Highland.White.Terrier.txt]

#Breed1	Breed2	SNP GS based similarity	SNP GS based similarity rank	INDEL GS based similarity	INDEL GS based similarity rank	Rank change between INDEL and SNP based score	STR GS based similarity	STR GS based similarity rank	Rank change between STR and SNP based score
West.Highland.White.Terrier	Airedale.Terrier	0.16444	7	0.182415	5	2	0.153439	4	3
West.Highland.White.Terrier	Akita	0.129238	26	0.151429	14	12	0.112824	19	7
West.Highland.White.Terrier	Alaskan.Malamute	0.134942	20	0.143374	19	1	0.115161	17	3
West.Highland.White.Terrier	American.Eskimo.Dog	0.090948	60	0.086591	61	-1	0.073307	55	5
West.Highland.White.Terrier	American.Staffordshire.Terrier	0.097063	55	0.091067	56	-1	0.067367	61	-6
West.Highland.White.Terrier	Australian.Shepherd	0.078845	67	0.06869	68	-1	0.058024	66	1
West.Highland.White.Terrier	Basset.Hound	0.124635	33	0.132577	28	5	0.100387	30	3
West.Highland.White.Terrier	Beagle	0.058357	73	0.048192	74	-1	0.035383	74	-1
West.Highland.White.Terrier	Bernese.Mountain.Dog	0.14091	15	0.144792	17	-2	0.12187	13	2
West.Highland.White.Terrier	Bichon.Frise	0.076007	68	0.065942	71	-3	0.053433	69	-1
West.Highland.White.Terrier	Border.Collie	0.070877	72	0.063147	72	0	0.052048	70	2
West.Highland.White.Terrier	Border.Terrier	0.165291	6	0.169846	7	-1	0.140732	6	0
West.Highland.White.Terrier	Boston.Terrier	0.074675	69	0.067878	69	0	0.056535	67	2
West.Highland.White.Terrier	Bouvier.Des.Flandres	0.120422	37	0.114972	41	-4	0.093421	38	-1
West.Highland.White.Terrier	Boxer	0.157545	8	0.171402	6	2	0.136072	7	1
West.Highland.White.Terrier	Briard	0.124861	32	0.131498	30	2	0.091921	40	-8
West.Highland.White.Terrier	Bull.Terrier	0.170815	5	0.192125	3	2	0.162699	3	2
West.Highland.White.Terrier	Bullmastiff	0.132133	22	0.140198	22	0	0.107076	24	-2
West.Highland.White.Terrier	Cairn.Terrier	0.209974	2	0.160416	11	-9	0.116175	16	-14
West.Highland.White.Terrier	Chesapeake.Bay.Retriever	0.089527	63	0.086067	62	1	0.070283	58	5
West.Highland.White.Terrier	Chihuahua	0.090725	61	0.083118	65	-4	0.070389	57	4
West.Highland.White.Terrier	Chinese.Shar.pei	0.095977	56	0.105077	47	9	0.069505	60	-4
West.Highland.White.Terrier	Chow.Chow	0.137998	17	0.157845	12	5	0.127225	9	8
West.Highland.White.Terrier	Collie	0.152388	10	0.168157	8	2	0.125563	11	-1
West.Highland.White.Terrier	Dachshund	0.048124	75	0.044031	75	0	0.032616	75	0
West.Highland.White.Terrier	Dalmatian	0.104732	50	0.108052	45	5	0.074875	53	-3
West.Highland.White.Terrier	Doberman.Pinscher	0.14927	11	0.157067	13	-2	0.130838	8	3
West.Highland.White.Terrier	English.Bulldog	0.129778	25	0.141872	21	4	0.111537	21	4
West.Highland.White.Terrier	English.Cocker.Spaniel	0.134912	21	0.135873	25	-4	0.108064	23	-2
West.Highland.White.Terrier	English.Setter	0.103139	52	0.103882	49	3	0.080152	48	4
West.Highland.White.Terrier	English.Springer.Spaniel	0.084937	66	0.085369	63	3	0.065704	63	3
West.Highland.White.Terrier	Field.Spaniel	0.152707	9	0.167347	9	0	0.1206	14	-5
West.Highland.White.Terrier	Flat.coated.Retriever	0.121573	36	0.127046	35	1	0.106903	25	11
West.Highland.White.Terrier	French.Bulldog	0.090283	62	0.09231	55	7	0.071822	56	6
West.Highland.White.Terrier	German.Shepherd.Dog	0.072435	71	0.065989	70	1	0.049903	71	0
West.Highland.White.Terrier	German.Shorthaired.Pointer	0.114131	42	0.108734	44	-2	0.078712	50	-8
West.Highland.White.Terrier	Giant.Schnauzer	0.103222	51	0.102662	51	0	0.077205	51	0
West.Highland.White.Terrier	Golden.Retriever	0.053742	74	0.05808	73	1	0.036473	73	1
West.Highland.White.Terrier	Great.Dane	0.095796	57	0.090161	57	0	0.080567	47	10
West.Highland.White.Terrier	Greyhound	0.095535	58	0.089074	60	-2	0.076177	52	6
West.Highland.White.Terrier	Irish.Setter	0.112194	43	0.113539	42	1	0.099543	31	12
West.Highland.White.Terrier	Irish.Water.Spaniel	0.127136	28	0.129265	34	-6	0.094949	37	-9
West.Highland.White.Terrier	Irish.Wolfhound	0.1308	24	0.132696	27	-3	0.086769	41	-17
West.Highland.White.Terrier	Keeshond	0.118816	38	0.119242	37	1	0.092172	39	-1
West.Highland.White.Terrier	Labrador.Retriever	0.074425	70	0.079917	67	3	0.054563	68	2
West.Highland.White.Terrier	Leonberger	0.126387	30	0.130197	32	-2	0.104151	28	2
West.Highland.White.Terrier	Lhasa.Apso	0.105509	48	0.104533	48	0	0.079893	49	-1
West.Highland.White.Terrier	Maltese	0.095229	59	0.089994	59	0	0.061656	65	-6
West.Highland.White.Terrier	Manchester.Terrier	0.147223	12	0.160499	10	2	0.126711	10	2
West.Highland.White.Terrier	Miniature.Pinscher	0.109944	45	0.105308	46	-1	0.081863	45	0
West.Highland.White.Terrier	Miniature.Schnauzer	0.142501	14	0.150965	15	-1	0.116845	15	-1
West.Highland.White.Terrier	Newfoundland	0.11713	41	0.118821	39	2	0.080961	46	-5
West.Highland.White.Terrier	Norwich.Terrier	0.193889	3	0.187607	4	-1	0.146135	5	-2
West.Highland.White.Terrier	Old.English.Sheepdog	0.117742	40	0.117498	40	0	0.096929	34	6
West.Highland.White.Terrier	Pembroke.Welsh.Corgi	0.136567	18	0.143182	20	-2	0.114053	18	0
West.Highland.White.Terrier	Pointer	0.104928	49	0.080053	66	-17	0.067191	62	-13
West.Highland.White.Terrier	Pomeranian	0.101965	53	0.097977	53	0	0.083422	44	9
West.Highland.White.Terrier	Rhodesian.Ridgeback	0.089072	65	0.090155	58	7	0.04723	72	-7
West.Highland.White.Terrier	Rottweiler	0.127922	27	0.132568	29	-2	0.104395	27	0
West.Highland.White.Terrier	Samoyed	0.118483	39	0.123814	36	3	0.096747	35	4
West.Highland.White.Terrier	Scottish.Terrier	0.250121	1	0.215459	1	0	0.176331	1	0
West.Highland.White.Terrier	Shetland.Sheepdog	0.130996	23	0.136164	24	-1	0.110764	22	1
West.Highland.White.Terrier	Shih.Tzu	0.12672	29	0.135065	26	3	0.10076	29	0
West.Highland.White.Terrier	Soft.Coated.Wheaten.Terrier	0.144327	13	0.144489	18	-5	0.122796	12	1
West.Highland.White.Terrier	St..Bernard	0.106217	47	0.102576	52	-5	0.073728	54	-7
West.Highland.White.Terrier	Staffordshire.Bull.Terrier	0.125497	31	0.12929	33	-2	0.098817	32	-1
West.Highland.White.Terrier	Standard.Schnauzer	0.111024	44	0.102855	50	-6	0.085548	42	2
West.Highland.White.Terrier	Sussex.Spaniel	0.178363	4	0.206364	2	2	0.163744	2	2
West.Highland.White.Terrier	Tibetan.Spaniel	0.123531	34	0.131472	31	3	0.098308	33	1
West.Highland.White.Terrier	Tibetan.Terrier	0.121899	35	0.119131	38	-3	0.096667	36	-1
West.Highland.White.Terrier	Vizsla	0.089305	64	0.084274	64	0	0.063059	64	0
West.Highland.White.Terrier	Weimaraner	0.107175	46	0.110144	43	3	0.084107	43	3
West.Highland.White.Terrier	Welsh.Springer.Spaniel	0.139835	16	0.149011	16	0	0.112425	20	-4
West.Highland.White.Terrier	Welsh.Terrier	0.135489	19	0.136757	23	-4	0.105745	26	-7
West.Highland.White.Terrier	Yorkshire.Terrier	0.101502	54	0.09507	54	0	0.06968	59	-5
